# Supplementary material for: A biphasic pattern of gene expression during mouse retina development
Source: BMC Dev Biol. 2006 Oct 17;6:48. doi: 10.1186/1471-213X-6-48 (PMC1633734; doi:10.1186/1471-213X-6-48)
Supplement: Additional File 1 — A list of average intensities for each genes at all time points observed. Average relative intensities from three independent microarray experiments at each time points are listed. Average intensities from test group are highlighted with pink color and average intensities from control group are highlighted with brown color. [file 1471-213X-6-48-S1.xls]

## Sheet: Additional File 1
Additional File 1. List of average intensities for each genes
Basic information of genes
Relative indensities of test groups at each time points
Relative indensities of control groups at each time points
Accession	Unigene	Title	Annonation	E12.5Test	E14.5Test	E16.5Test	E18.5Test	PN01Test	PN03Test	PN05Test	PN07Test	PN10Test	PN15Test	PN21Test	E12.5Cont	E14.5Cont	E16.5Cont	E18.5Cont	PN01Cont	PN03Cont	PN05Cont	PN07Cont	PN10Cont	PN15Cont	PN21Cont
BF466658	Mm.28144	0610007C21Rik	RIKEN cDNA 0610007C21 gene	205	221	341	372	267	329	711	644	581	664	1003	223	320	502	354	318	351	584	623	673	617	968
BF455658	Mm.391938	0610007N19Rik	RIKEN cDNA 0610007N19 gene	2260	3420	2228	2837	3195	3832	3067	3830	2982	6589	4061	1213	2634	1466	3274	3218	2851	2569	3015	2218	4764	3808
BE985552	Mm.186610	0610007P08Rik	RIKEN cDNA 0610007P08 gene	1672	1245	1525	2626	1806	2658	8958	5055	6319	7318	4875	2216	2528	1919	2859	2932	2393	6933	4728	5704	4264	2864
BE988750	Mm.386935	0610007P08Rik	RIKEN cDNA 0610007P08 gene	168	210	284	301	423	331	81	373	364	267	338	137	202	203	253	327	274	44	344	357	294	326
BF464480	Mm.35693	0610009B22Rik	RIKEN cDNA 0610009B22 gene	356	564	1208	1175	705	926	848	1285	1851	2577	2478	392	486	996	1102	864	934	877	866	1268	1797	1465
BF462046	Mm.34564	0610009O03Rik	RIKEN cDNA 0610009O03 gene	640	0	820	1030	1412	1238	758	675	420	1141	813	336	0	646	975	1031	1079	904	819	659	1745	1282
BF464919	Mm.156217	0610010D24Rik	RIKEN cDNA 0610010D24 gene	114	125	77	122	133	118	118	161	147	92	121	64	77	106	92	92	90	82	88	148	83	88
BE989089	Mm.6844	0610010E21Rik	RIKEN cDNA 0610010E21 gene	1047	2232	5899	1871	2159	2016	2638	2543	1696	1454	2013	654	1576	2891	1073	1745	1522	2350	2185	1555	1779	2522
BF461111	Mm.48031	0610010F05Rik	RIKEN cDNA 0610010F05 gene	229	387	241	659	482	650	1046	257	408	277	458	174	374	197	671	466	466	633	296	555	626	723
BE951568	Mm.39265	0610010K14Rik	RIKEN cDNA 0610010K14 gene	4889	4201	6547	8233	5906	4021	5119	4364	4982	5665	4386	1943	2767	2933	4207	3642	2992	4428	4572	4200	6808	5873
BE950316	Mm.35098	0610011F06Rik	RIKEN cDNA 0610011F06 gene	576	1360	2879	487	4347	1664	2913	5907	5586	1853	2068	384	1581	2737	587	2944	1541	3177	4554	5658	1963	1894
BE981432	Mm.253648	0610011L14Rik	RIKEN cDNA 0610011L14 gene	573	1196	2612	407	2556	906	1694	2360	1406	1179	1633	516	1099	1633	437	1640	977	1580	1321	1020	1215	1426
BE949730	Mm.401105	0610011N22Rik	RIKEN cDNA 0610011N22 gene	0	466	1704	1128	623	581	774	799	1060	1624	730	0	360	999	791	595	602	624	601	911	1404	1041
BE954072	Mm.262707	0610013E23Rik	RIKEN cDNA 0610013E23 gene	254	426	345	704	646	545	572	676	583	511	416	172	378	207	519	447	398	572	583	582	509	349
BF466279	Mm.311874	0610016J10Rik	RIKEN cDNA 0610016J10 gene	1375	1875	2641	2709	2188	1630	3446	1988	3809	3846	2758	1009	1583	1526	2169	1556	1219	2969	2009	2428	2897	2255
BE994856	Mm.268347	0610025P10Rik	RIKEN cDNA 0610025P10 gene	813	917	1438	1565	979	1594	3080	2743	7708	2900	860	844	1355	1286	1469	1911	1961	2668	2192	5548	2584	1019
BE987875	Mm.256034	0610031J06Rik	RIKEN cDNA 0610031J06 gene	604	799	3592	590	1257	1510	1187	0	1251	1714	2056	384	850	1936	613	1133	1169	1237	0	1009	1520	1709
BE981408	Mm.256034	0610031J06Rik	RIKEN cDNA 0610031J06 gene	86	199	100	285	617	184	298	133	154	451	154	116	217	182	252	289	172	305	153	169	379	305
BE950263	Mm.425201	0610037D15Rik	RIKEN cDNA 0610037D15 gene	15699	6330	8190	3360	21615	24566	27632	25929	28134	21829	19446	8876	14269	10339	5503	13690	15942	21024	19374	19341	14423	12817
BE951374	Mm.318804	0610038D11Rik	RIKEN cDNA 0610038D11 gene	3906	6740	11687	9201	17721	5444	10538	5404	2239	7629	9445	3297	6081	6559	9547	9294	4474	5844	4847	2489	10228	9641
BE986740	Mm.261321	0610039J04Rik	RIKEN cDNA 0610039J04 gene	190	757	945	296	683	615	224	641	1008	421	461	163	470	566	264	427	362	326	485	739	733	700
BE953449	Mm.245938	0610040D20Rik	RIKEN cDNA 0610040D20 gene	499	629	911	524	1260	1338	3007	1349	2370	1460	2034	382	793	628	571	1031	798	2468	1554	1375	2001	2255
BE981301	Mm.241387	0610041E09Rik	RIKEN cDNA 0610041E09 gene	393	378	1250	241	687	495	270	610	1084	640	596	296	462	758	252	536	343	273	469	606	876	666
BE986383	Mm.153111	0610042C05Rik	RIKEN cDNA 0610042C05 gene	121	187	86	175	201	280	225	404	164	182	202	90	151	130	140	146	159	268	222	153	225	238
BE984865	Mm.41385	0610042E07Rik	RIKEN cDNA 0610042E07 gene	105	159	269	192	112	149	190	187	192	224	342	80	148	220	232	114	115	199	140	184	160	269
BE986076	Mm.46179	0710001B24Rik	RIKEN cDNA 0710001B24 gene	1130	1926	1565	2571	2216	1161	4005	5174	5321	3970	5055	1045	2127	1192	1881	1953	1099	3372	3455	3199	2675	3965
BE987632	Mm.46179	0710001B24Rik	RIKEN cDNA 0710001B24 gene	199	311	627	544	410	732	574	561	471	644	765	202	263	560	655	384	629	490	554	627	761	681
BE949866	Mm.392588	0710001D07Rik	RIKEN cDNA 0710001D07 gene	168	226	1076	384	492	567	351	1127	840	1039	938	220	428	949	398	499	835	275	639	616	789	713
BE988975	Mm.383516	0710005M24Rik	RIKEN cDNA 0710005M24 gene	85	122	159	183	209	168	607	346	244	172	301	97	170	140	138	220	133	371	375	241	188	393
BF462525	Mm.422625	0710005M24Rik	RIKEN cDNA 0710005M24 gene	188	0	316	399	325	450	992	1220	928	3558	1556	333	0	677	774	881	577	840	1152	946	2676	1249
BE985000	Mm.246108	0910001A06Rik	RIKEN cDNA 0910001A06 gene	1614	1839	6379	1811	2616	6244	2475	3942	3595	3780	4647	1149	1870	4420	1910	2441	3608	2160	2058	2048	3400	4205
BF466524	Mm.206901	0910001L09Rik	RIKEN cDNA 0910001L09 gene	682	372	1358	400	816	498	1061	3472	2452	3227	1185	800	780	1502	752	1003	536	715	2066	947	2396	943
BE954800	Mm.391636	1100001I22Rik	RIKEN cDNA 1100001I22 gene	31582	29806	43200	29936	0	23073	34603	17200	18629	16428	11997	13055	35488	24102	22753	0	15270	24646	22850	20599	28016	22298
BE982546	Mm.292775	1110002B05Rik	RIKEN cDNA 1110002B05 gene	1097	0	1120	1790	4099	0	4619	3655	4032	3296	4801	2028	0	1800	3039	4371	0	5601	5000	4644	3710	4724
BF460991	Mm.292775	1110002B05Rik	RIKEN cDNA 1110002B05 gene	106	129	214	181	131	212	202	167	182	185	547	89	132	148	151	117	232	209	176	178	182	420
BF461110	Mm.18466	1110002N22Rik	RIKEN cDNA 1110002N22 gene	172	184	308	305	439	379	423	541	449	201	211	186	207	161	197	309	201	359	380	327	273	186
BF463871	Mm.10709	1110003E01Rik	RIKEN cDNA 1110003E01 gene	549	696	887	779	1471	1768	1684	2042	1120	1724	1285	635	887	962	734	1232	1189	1330	1496	1147	2079	1614
BF460829	Mm.45374	1110004E09Rik	RIKEN cDNA 1110004E09 gene	479	291	586	388	554	727	740	2798	1329	2474	1507	531	395	744	478	742	789	596	1374	807	1562	1000
BE988882	Mm.24231	1110004F10Rik	RIKEN cDNA 1110004F10 gene	1871	3494	3806	3868	7561	7038	4331	2626	3429	6586	4008	1359	3451	3169	4059	4201	3850	2987	2799	2600	7012	5146
BF462014	Mm.24231	1110004F10Rik	RIKEN cDNA 1110004F10 gene	538	0	847	1205	1233	1252	959	1149	1020	2668	2248	399	0	894	1209	1216	1215	951	1240	925	2115	1893
BE954027	Mm.58882	1110007A13Rik	RIKEN cDNA 1110007A13 gene	429	417	376	304	622	499	621	661	0	409	414	240	285	280	247	441	490	499	825	0	738	723
BE988555	Mm.270137	1110007L15Rik	RIKEN cDNA 1110007L15 gene	800	1161	593	712	1429	1239	1940	2828	365	1091	1775	500	1010	595	617	1071	817	1629	2254	583	1392	2105
BF463694	Mm.270137	1110007L15Rik	RIKEN cDNA 1110007L15 gene	278	460	423	551	870	460	1902	1294	1031	481	1751	321	627	552	689	1237	633	2030	1865	1576	712	1609
BE950597	Mm.204831	1110007M04Rik	RIKEN cDNA 1110007M04 gene	223	314	233	335	466	506	921	946	1208	1016	1642	350	613	461	638	991	673	878	845	1126	853	1220
BE989015	Mm.27608	1110008P14Rik	RIKEN cDNA 1110008P14 gene	870	1658	3234	698	1013	1024	1165	0	872	736	852	485	858	1614	491	774	699	1015	0	907	889	1177
BE953824	Mm.141054	1110011C06Rik	RIKEN cDNA 1110011C06 gene	318	831	392	569	1351	412	1590	1526	1780	1737	3388	669	1628	707	1203	2518	790	1936	1920	1686	1337	2097
BE988327	Mm.33421	1110012J17Rik	RIKEN cDNA 1110012J17 gene	223	713	1284	1312	1265	650	843	1058	1382	1423	793	312	824	737	800	828	614	1079	850	1003	1244	1009
BE982480	Mm.33421	1110012J17Rik	RIKEN cDNA 1110012J17 gene	138	293	250	249	202	304	665	723	677	797	1139	219	493	323	377	481	344	680	667	640	693	800
BF464756	Mm.30056	1110014J01Rik	RIKEN cDNA 1110014J01 gene	515	685	2002	1975	1197	1128	1987	1134	963	3737	1440	602	552	1071	1615	837	1007	1731	1069	807	2911	1011
BE985476	Mm.30056	1110014J01Rik	RIKEN cDNA 1110014J01 gene	268	377	288	485	412	523	861	701	944	1067	331	356	419	422	605	580	438	711	664	998	1111	357
BE984197	Mm.30056	1110014J01Rik	RIKEN cDNA 1110014J01 gene	289	345	979	1245	984	953	992	1315	927	1843	562	302	471	673	761	905	801	1046	1194	914	1583	512
BE985406	Mm.258466	1110014K08Rik	RIKEN cDNA 1110014K08 gene	321	1237	3552	1118	1970	1522	1603	3138	1163	1110	1716	452	1159	1697	903	1289	996	1644	2693	945	1159	1865
BF465984	Mm.292942	1110015K06Rik	RIKEN cDNA 1110015K06 gene	266	258	404	170	231	324	167	454	293	336	530	214	251	268	158	245	263	153	440	231	251	519
BF463112	Mm.392730	1110018F16Rik	RIKEN cDNA 1110018F16 gene	118	145	367	195	1632	275	255	820	849	584	697	174	244	416	151	743	335	334	490	514	353	485
BE982348	Mm.24446	1110018G07Rik	RIKEN cDNA 1110018G07 gene	246	570	454	629	1411	522	996	822	642	1423	956	309	668	559	773	1132	501	828	616	503	1362	821
BF464844	Mm.227240	1110018J18Rik	RIKEN cDNA 1110018J18 gene	128	234	147	217	425	374	366	457	619	476	517	187	230	194	173	289	250	327	463	546	441	558
BF460794	Mm.244226	1110020G09Rik	RIKEN cDNA 1110020G09 gene	127	163	196	457	355	347	1949	1361	2468	1643	718	454	540	455	680	629	577	1510	1085	1408	841	520
BE988235	Mm.155783	1110021J02Rik	RIKEN cDNA 1110021J02 gene	259	387	569	781	621	598	813	968	840	505	606	194	288	346	500	549	581	1043	752	545	734	497
BE950086	Mm.383276	1110028C15Rik	RIKEN cDNA 1110028C15 gene	147	312	419	331	1003	457	1099	2341	453	1420	772	287	425	619	451	780	643	812	1024	294	978	475
BE984730	Mm.259311	1110029E03Rik	RIKEN cDNA 1110029E03 gene	1690	4115	2919	4472	4944	3134	3087	6167	3379	2728	4318	1106	2712	1659	2008	3205	2573	3918	5263	3207	3009	4808
BE953587	Mm.362556	1110030E23Rik	RIKEN cDNA 1110030E23 gene	157	320	377	377	1037	416	478	509	379	1112	998	209	499	580	522	798	435	420	685	336	1083	781
BF463421	Mm.26680	1110031B06Rik	RIKEN cDNA 1110031B06 gene	486	1294	4872	1127	2411	1050	2110	3390	3734	5522	4712	484	1500	2761	1317	2396	1030	2425	1959	2351	3761	2810
BF461504	Mm.390403	1110031I02Rik	RIKEN cDNA 1110031I02 gene	193	195	542	173	264	296	221	365	295	209	336	127	171	280	173	246	205	255	323	296	354	368
BE985459	Mm.171374	1110032A03Rik	RIKEN cDNA 1110032A03 gene	344	719	789	607	516	543	1465	1808	1729	3139	1653	677	1569	1596	1144	1246	678	1282	1664	1400	2710	1727
BE982857	Mm.186936	1110032A13Rik	RIKEN cDNA 1110032A13 gene	462	0	831	478	1358	1040	1207	1611	878	1780	1275	475	0	1059	709	1375	784	885	1395	842	2209	1347
BE985708	Mm.45741	1110032F04Rik	RIKEN cDNA 1110032F04 gene	93	206	281	290	215	250	397	375	427	358	341	196	253	302	267	250	241	442	463	416	348	555
BE953374	Mm.288490	1110034B05Rik	RIKEN cDNA 1110034B05 gene	133	233	206	143	224	227	459	383	94	246	392	107	203	237	106	212	161	641	287	140	305	514
BF466104	Mm.87077	1110034C04Rik	RIKEN cDNA 1110034C04 gene	158	167	260	422	380	237	434	305	369	1673	1721	184	190	375	531	346	258	562	378	412	706	424
BF467037	Mm.284114	1110034G24Rik	RIKEN cDNA 1110034G24 gene	928	1543	1748	2438	1283	1100	1982	1917	3864	4651	3443	675	1383	1229	1702	1229	818	1818	1612	2140	3107	2880
BE986479	Mm.352945	1110034O07Rik	RIKEN cDNA 1110034O07 gene	2454	2877	3960	2406	4782	6239	21464	33373	33394	39582	34126	5420	7557	6737	5350	7546	6817	10757	15579	10614	14380	11235
BE985768	Mm.352945	1110034O07Rik	RIKEN cDNA 1110034O07 gene	850	554	1431	1469	1815	2008	1425	1493	838	3098	1604	663	775	979	1322	1459	1438	1365	1265	719	3202	1713
BE988831	Mm.352945	1110034O07Rik	RIKEN cDNA 1110034O07 gene	145	318	418	1051	992	804	646	589	863	1252	669	323	368	413	594	528	486	649	469	669	1296	955
BE951265	Mm.4940	1110036O03Rik	RIKEN cDNA 1110036O03 gene	181	354	172	276	301	415	522	846	382	364	575	154	318	221	238	435	473	512	604	382	399	674
BF466386	Mm.28895	1110038B12Rik	RIKEN cDNA 1110038B12 gene	706	805	2302	582	1115	1114	965	957	1505	2169	1435	555	1102	1926	617	989	910	1052	943	1166	1424	1281
BF464619	Mm.29382	1110038D17Rik	RIKEN cDNA 1110038D17 gene	260	446	365	264	544	364	991	1072	1161	3055	2353	437	1406	943	746	1405	543	964	1034	1101	1966	1453
BE981332	Mm.322968	1110038F14Rik	RIKEN cDNA 1110038F14 gene	413	558	1437	271	2169	785	731	2733	3273	1132	1705	352	699	1055	423	1781	728	792	2396	2495	1368	1691
BE954396	Mm.205169	1110039B18Rik	RIKEN cDNA 1110039B18 gene	354	2029	1062	1928	5551	938	3460	991	1458	3519	2458	482	1767	979	1459	3382	778	2803	1160	1629	4678	2739
BE995652	Mm.21705	1110049G11Rik	RIKEN cDNA 1110049G11 gene	1068	1753	1355	1422	2661	2477	1630	1024	1195	3135	1662	541	1394	1297	1627	1998	1877	1449	1531	1209	3226	2386
BE981456	Mm.386861	1110051M20Rik	RIKEN cDNA 1110051M20 gene	273	538	238	447	1665	643	1020	347	585	1512	840	225	542	413	373	1191	458	885	525	502	1256	817
BE985123	Mm.314576	1110059H15Rik	RIKEN cDNA 1110059H15 gene	100	142	109	164	142	144	650	304	293	138	121	97	143	108	167	166	119	414	303	344	152	119
BF460594	Mm.24777	1110061N23Rik	RIKEN cDNA 1110061N23 gene	1474	1994	8817	1688	2329	2698	2420	3952	1770	3358	2800	854	1651	4312	1117	1778	1934	2369	2317	1634	3248	3122
BE954737	Mm.197816	1110061O04Rik	RIKEN cDNA 1110061O04 gene	99	120	277	240	141	155	224	186	241	155	392	76	106	232	193	144	128	186	136	179	140	281
BF464543	Mm.13148	1110064P04Rik	RIKEN cDNA 1110064P04 gene	251	273	264	684	406	368	1159	771	1274	847	434	300	400	276	607	687	482	1140	782	1171	785	398
BE985754	Mm.13148	1110064P04Rik	RIKEN cDNA 1110064P04 gene	504	458	543	995	788	999	1838	1214	3958	2444	1873	655	890	616	1248	1256	1044	1805	988	2305	1602	1335
BE984263	Mm.29811	1190002H23Rik	RIKEN cDNA 1190002H23 gene	269	298	354	687	555	212	426	871	379	1042	503	298	358	419	666	488	296	380	498	349	673	603
BE981262	Mm.278477	1200003C05Rik	RIKEN cDNA 1200003C05 gene	220	454	829	1085	1249	773	1413	1418	1192	1321	769	262	573	794	920	1010	771	1124	821	963	1317	601
BE984972	Mm.23896	1200007B05Rik	RIKEN cDNA 1200007B05 gene	160	141	255	228	214	236	251	353	212	205	322	99	113	224	282	157	222	228	217	212	307	344
BE988110	Mm.30496	1200007D18Rik	RIKEN cDNA 1200007D18 gene	699	512	1501	1557	915	858	1650	1571	1020	1083	979	397	367	772	1142	861	1003	1794	1423	874	1576	895
BE985569	Mm.41903	1200014J11Rik	RIKEN cDNA 1200014J11 gene	1503	3388	3118	2317	2946	3772	6822	7933	11490	8293	9839	2103	3429	2271	2022	2699	2972	5039	5460	5813	5779	7078
BE950424	Mm.86472	1200014M14Rik	RIKEN cDNA 1200014M14 gene	155	148	184	196	314	356	652	2833	404	692	1249	418	402	286	528	728	584	752	1886	478	467	594
BF464037	Mm.288737	1200015A19Rik	RIKEN cDNA 1200015A19 gene	178	507	208	296	392	561	588	471	278	3458	1126	240	636	278	364	404	522	567	654	376	2795	1110
BF465136	Mm.297947	1200015F23Rik	RIKEN cDNA 1200015F23 gene	228	501	964	1022	971	648	731	1062	562	1593	572	301	440	835	904	583	552	633	749	412	947	723
BF464647	Mm.109329	1200020A08Rik	RIKEN cDNA 1200020A08 gene	941	1187	990	2502	3563	1388	4050	1538	2212	3931	776	1918	1816	1237	1987	3979	1076	3935	2434	3009	4146	1436
BE985481	Mm.214574	1300001I01Rik	RIKEN cDNA 1300001I01 gene	565	938	1519	2656	2408	974	4188	1244	2541	1120	542	964	1380	1123	1444	1507	962	3525	2377	3011	1800	1207
BE986653	Mm.324550	1300002A08Rik	RIKEN cDNA 1300002A08 gene	1163	1963	2485	2032	3271	1173	1665	3113	1112	2445	1538	819	1028	1478	1502	1988	1260	1448	2300	967	2363	1650
BE950595	Mm.30767	1300003B13Rik	RIKEN cDNA 1300003B13 gene	93	173	124	166	202	137	243	317	235	227	345	130	218	171	220	411	135	320	377	255	180	362
BE954402	Mm.18230	1300007B12Rik	RIKEN cDNA 1300007B12 gene	231	249	309	704	736	546	954	785	914	0	737	292	372	289	462	526	387	728	671	689	0	792
BE949796	Mm.390979	1300018I05Rik	RIKEN cDNA 1300018I05 gene	649	1078	1219	2031	1674	2203	1747	748	2052	4877	2857	617	1115	1019	1950	1325	1531	1482	832	1733	3319	2599
BF466337	Mm.390979	1300018I05Rik	RIKEN cDNA 1300018I05 gene	266	419	2033	800	1092	1036	1003	735	1523	2118	775	383	665	1195	533	768	678	729	607	1062	1840	1080
BE952108	Mm.380934	1300018J18Rik	RIKEN cDNA 1300018J18 gene	4885	6923	22532	4952	9342	13114	3561	11469	4389	3042	4508	1968	3981	8684	2717	4943	7170	3672	9976	5482	4179	6955
BF460690	Mm.358861	1300018J18Rik	RIKEN cDNA 1300018J18 gene	812	1182	2225	2323	2020	1035	1397	2401	1196	2821	2326	895	878	1727	1609	1402	793	1220	1745	906	1988	2072
BE950322	Mm.358861	1300018J18Rik	RIKEN cDNA 1300018J18 gene	247	1409	306	1120	1295	1099	1861	404	668	710	1657	283	1984	500	1092	1159	1056	1971	403	921	696	1656
BF464920	Mm.146779	1500001A10Rik	RIKEN cDNA 1500001A10 gene	110	119	81	262	222	236	208	145	294	238	231	84	176	138	228	181	151	184	159	224	296	332
BE995543	Mm.146779	1500001A10Rik	RIKEN cDNA 1500001A10 gene	296	453	1343	376	4120	960	1610	1487	2908	1310	942	313	788	1355	487	2487	607	1935	1051	2825	1292	1023
BF463123	Mm.146779	1500001A10Rik	RIKEN cDNA 1500001A10 gene	172	261	106	404	425	438	528	710	375	302	212	200	358	348	459	367	360	672	542	495	629	474
BF455624	Mm.146779	1500001A10Rik	RIKEN cDNA 1500001A10 gene	151	578	1326	388	1709	1265	596	1816	2600	1614	1302	303	812	1121	529	1253	752	576	1026	1800	1878	1523
BF466564	Mm.21214	1500001L15Rik	RIKEN cDNA 1500001L15 gene	371	571	498	368	586	727	373	778	712	1175	905	304	593	565	367	388	493	262	524	603	1058	872
BE951542	Mm.150977	1500002O20Rik	RIKEN cDNA 1500002O20 gene	4675	6898	8500	7437	5469	7440	7426	8122	8287	11294	11905	2988	7583	7118	7821	5984	5410	5932	7788	7449	9232	10604
BF463752	Mm.231400	1500003O22Rik	RIKEN cDNA 1500003O22 gene	315	409	426	260	217	254	542	438	771	752	853	219	361	460	417	315	299	502	535	725	836	806
BE987795	Mm.40667	1500005A01Rik	RIKEN cDNA 1500005A01 gene	122	197	235	169	183	148	522	670	599	1841	882	228	579	536	405	521	306	444	603	450	1210	677
BE951353	Mm.38347	1500005I02Rik	RIKEN cDNA 1500005I02 gene	347	198	176	621	268	263	379	147	158	261	666	250	172	187	508	259	255	363	158	241	494	632
BF466478	Mm.38347	1500005I02Rik	RIKEN cDNA 1500005I02 gene	389	573	523	1563	825	570	1702	1315	626	1407	408	708	774	506	1130	1376	739	2061	1789	1115	1432	494
BE988645	Mm.34131	1500005K14Rik	RIKEN cDNA 1500005K14 gene	405	343	561	385	696	564	987	2201	1764	1246	1057	382	524	534	416	674	597	841	1681	931	1324	964
BE985182	Mm.159258	1500005P14Rik	RIKEN cDNA 1500005P14 gene	107	184	187	522	544	517	1024	719	757	497	260	257	366	277	368	315	528	628	791	593	453	563
BE981461	Mm.159258	1500005P14Rik	RIKEN cDNA 1500005P14 gene	5425	9042	23327	4249	20053	6176	5501	5639	4137	2859	2150	2414	4623	8308	3056	7552	4873	8340	9102	6319	8181	8053
BF466844	Mm.271188	1500009L16Rik	RIKEN cDNA 1500009L16 gene	226	494	485	501	569	792	544	474	444	1502	511	133	439	423	499	496	629	534	605	475	1328	970
BE985577	Mm.269993	1500009M05Rik	RIKEN cDNA 1500009M05 gene	492	401	263	238	750	573	722	1861	982	1380	1300	403	569	302	297	571	570	649	1392	676	1195	990
BE951327	Mm.196598	1500010G04Rik	RIKEN cDNA 1500010G04 gene	245	246	141	424	354	326	334	604	233	167	349	152	228	157	236	216	231	362	597	281	167	477
BF466228	Mm.196598	1500010G04Rik	RIKEN cDNA 1500010G04 gene	1318	3114	1799	3177	4423	4800	3038	1947	1139	4839	3012	761	2336	1488	2928	2837	2967	2553	2206	1614	5841	3738
BE988028	Mm.196598	1500010G04Rik	RIKEN cDNA 1500010G04 gene	295	159	810	305	649	542	364	747	644	517	779	349	684	1829	620	940	1286	1261	1155	1475	1563	1784
BE954730	Mm.196598	1500010G04Rik	RIKEN cDNA 1500010G04 gene	924	2102	2374	2503	2355	759	2121	2431	2095	4771	2114	1043	2198	2096	2051	2659	1070	2072	2617	1825	3736	2365
BE949948	Mm.285785	1500010J02Rik	RIKEN cDNA 1500010J02 gene	254	622	1625	870	477	533	874	533	479	454	759	213	456	974	587	438	405	802	515	461	623	783
BE995674	Mm.422712	1500011H22Rik	RIKEN cDNA 1500011H22 gene	764	1113	2168	3425	2727	3084	1736	2258	2713	4182	3072	814	1031	1300	2200	1748	1905	1992	1865	2164	3514	2778
BF455615	Mm.276341	1500011J06Rik	RIKEN cDNA 1500011J06 gene	90	147	105	132	135	130	188	207	278	187	167	73	113	120	79	167	122	188	290	232	186	166
BE984212	Mm.28349	1500032D16Rik	RIKEN cDNA 1500032D16 gene	108	187	404	132	161	476	169	368	152	164	280	116	129	207	75	126	289	174	326	139	160	229
BE953396	Mm.260360	1500034J01Rik	RIKEN cDNA 1500034J01 gene	520	380	1498	378	435	809	244	537	205	272	432	249	296	807	235	339	542	285	545	265	355	603
BE952299	Mm.260360	1500034J01Rik	RIKEN cDNA 1500034J01 gene	3769	11638	14908	1613	11929	10598	5389	16790	8025	4674	8421	2494	6593	6291	1966	5610	6251	4451	12125	5943	4650	8394
BE984477	Mm.430734	1500034J01Rik	RIKEN cDNA 1500034J01 gene	170	346	817	222	655	519	377	829	755	436	520	181	497	571	236	525	471	317	735	503	582	712
BE985468	Mm.390949	1600012H06Rik	RIKEN cDNA 1600012H06 gene	2460	4719	5132	4863	7784	3833	7923	9808	3685	8891	3869	1896	3316	4912	3779	5255	3868	6279	6483	3167	6705	3835
BF455827	Mm.155887	1600021P15Rik	RIKEN cDNA 1600021P15 gene	105	191	213	532	402	213	630	288	913	1891	660	238	337	276	523	394	296	529	239	645	819	750
BE986975	Mm.155887	1600021P15Rik	RIKEN cDNA 1600021P15 gene	866	1695	3143	1638	1831	2544	2276	2464	1852	2887	3345	740	1405	2184	1295	1527	2353	2225	1933	1714	2426	3146
BE988895	Mm.330870	1600027N09Rik	RIKEN cDNA 1600027N09 gene	162	102	204	112	111	183	136	189	410	92	150	104	78	127	67	86	185	121	137	278	89	177
BE985333	Mm.17621	1700003E16Rik	RIKEN cDNA 1700003E16 gene	138	178	193	114	487	157	228	582	493	409	403	108	184	232	110	335	237	329	311	341	270	245
BF461734	Mm.47052	1700008G05Rik	RIKEN cDNA 1700008G05 gene	84	121	219	221	121	153	164	429	502	1520	897	97	156	291	338	299	160	242	317	434	528	444
BF461009	Mm.291542	1700009P03Rik	RIKEN cDNA 1700009P03 gene	446	0	836	765	631	726	632	971	1652	3307	1354	371	0	997	1149	1148	781	706	863	1484	2445	1370
BF467560	Mm.101525	1700010H15Rik	RIKEN cDNA 1700010H15 gene	164	189	103	141	158	181	240	515	287	196	136	93	150	135	164	132	100	177	394	276	188	135
BE987142	Mm.101525	1700010H15Rik	RIKEN cDNA 1700010H15 gene	182	207	135	309	286	183	240	697	449	685	888	118	261	201	263	263	215	310	331	285	412	492
BE987877	Mm.309774	1700012B15Rik	RIKEN cDNA 1700012B15 gene	908	1190	2566	3694	2197	2359	1721	1519	930	2731	1233	694	722	1103	1770	1460	1368	1291	1299	834	2697	1487
BE951531	Mm.28541	1700012G19Rik	RIKEN cDNA 1700012G19 gene	4428	4020	5624	8197	8293	4674	9135	6917	11008	3468	6053	2246	3121	2509	4656	4276	3383	7579	6665	8551	5260	7155
BF465074	Mm.28541	1700012G19Rik	RIKEN cDNA 1700012G19 gene	1613	1350	1974	1763	2283	2647	7262	5197	5184	3856	8944	1636	2594	2605	2599	3005	2285	5843	5421	5034	3766	6639
BF463612	Mm.331470	1700012H17Rik	RIKEN cDNA 1700012H17 gene	392	324	503	856	792	968	2212	1213	2447	2812	965	786	825	935	1016	1101	1042	1708	1378	2043	1421	674
BF461667	Mm.22712	1700017B05Rik	RIKEN cDNA 1700017B05 gene	188	202	280	371	305	234	97	277	331	184	140	107	201	201	195	258	169	51	282	363	292	300
BF460631	Mm.22712	1700017B05Rik	RIKEN cDNA 1700017B05 gene	86	113	68	182	111	110	218	142	196	918	0	84	121	82	145	149	89	224	167	149	780	0
BE987571	Mm.292345	1700019E19Rik	RIKEN cDNA 1700019E19 gene	777	976	4500	1030	1407	1894	1090	2011	2011	2513	2416	532	987	2557	1124	1083	1729	1358	1196	1435	2061	1822
BE987334	Mm.41719	1700020C11Rik	RIKEN cDNA 1700020C11 gene	0	392	433	1116	1208	733	0	2853	6744	3157	2897	0	1206	906	1544	1685	947	0	1604	2404	1391	2170
BE985788	Mm.20071	1700020D05Rik	RIKEN cDNA 1700020D05 gene	97	165	95	100	119	129	200	244	120	95	181	65	130	76	94	154	85	199	182	150	147	203
BE988589	Mm.430948	1700020I14Rik	RIKEN cDNA 1700020I14 gene	107	168	121	156	337	254	241	429	563	234	389	131	233	236	378	423	508	1033	692	673	699	406
BE996440	Mm.278031	1700025G04Rik	RIKEN cDNA 1700025G04 gene	105	171	212	216	209	167	236	163	313	264	234	89	166	217	196	215	225	226	177	227	218	297
BF466605	Mm.45187	1700025K23Rik	RIKEN cDNA 1700025K23 gene	170	236	346	168	280	260	161	224	447	703	386	157	272	289	190	261	216	168	231	371	464	331
BE949816	Mm.383229	1700027J05Rik	RIKEN cDNA 1700027J05 gene	119	0	228	227	549	585	390	832	819	499	797	151	0	339	397	404	407	621	633	646	561	545
BE949457	Mm.17993	1700027N10Rik	RIKEN cDNA 1700027N10 gene	293	447	1816	429	951	564	468	1136	824	412	316	273	463	969	365	581	397	353	919	700	963	838
BF461979	Mm.348017	1700029F09Rik	RIKEN cDNA 1700029F09 gene	129	185	615	182	292	183	236	761	985	1146	916	143	333	478	275	555	331	516	442	891	730	478
BE985610	Mm.327224	1700029I01Rik	RIKEN cDNA 1700029I01 gene	209	221	206	181	286	240	494	1064	160	350	433	164	213	168	198	220	216	576	875	249	443	542
BF464178	Mm.275872	1700030K09Rik	RIKEN cDNA 1700030K09 gene	109	228	297	147	149	206	114	277	156	126	222	76	121	203	74	169	181	107	192	120	89	200
BE982676	Mm.379232	1700034H15Rik	RIKEN cDNA 1700034H15 gene	130	153	112	190	201	164	190	266	371	190	245	117	166	91	177	162	146	130	191	366	137	186
BF466793	Mm.27711	1700037H04Rik	RIKEN cDNA 1700037H04 gene	1889	3537	12966	2718	6984	4199	4150	6157	4845	6608	5392	1365	3242	6666	2485	3759	2717	4787	4664	3759	6109	5799
BF466013	Mm.27711	1700037H04Rik	RIKEN cDNA 1700037H04 gene	1865	2444	1476	932	1659	1708	2050	1865	2281	4531	1837	1008	1865	1343	1048	1526	1482	1639	1335	1774	3921	2433
BE988777	Mm.379221	1700040I03Rik	RIKEN cDNA 1700040I03 gene	182	263	731	869	642	658	903	1590	1169	1205	1135	284	383	615	781	676	706	1010	882	769	905	855
BE953647	Mm.39304	1700045I19Rik	RIKEN cDNA 1700045I19 gene	119	134	118	341	299	190	255	274	289	125	151	169	172	183	179	230	146	168	224	263	155	179
BE988264	Mm.331019	1700047M11Rik	RIKEN cDNA 1700047M11 gene	110	104	232	123	164	347	192	555	169	109	217	83	81	140	77	115	260	208	475	150	114	245
BE985395	Mm.346733	1700052N19Rik	RIKEN cDNA 1700052N19 gene	124	314	226	745	1135	263	487	154	334	663	285	177	265	241	395	561	190	419	214	285	580	369
BE983898	Mm.346733	1700052N19Rik	RIKEN cDNA 1700052N19 gene	243	443	618	149	584	781	333	1438	755	565	598	224	402	409	200	500	531	326	1069	624	459	492
BE951550	Mm.311944	1700058C01Rik	RIKEN cDNA 1700058C01 gene	353	356	288	833	595	493	1196	790	995	1379	912	457	506	324	720	732	439	1285	983	1020	1293	1008
BE985521	Mm.391818	1700093J21Rik	RIKEN cDNA 1700093J21 gene	359	921	523	995	1495	491	1446	1453	1122	3110	1657	393	1387	746	1334	1978	510	1226	1798	1007	2692	1373
BE985942	Mm.260753	1700106N22Rik	RIKEN cDNA 1700106N22 gene	710	887	2899	499	3970	1691	2438	5793	868	650	2094	694	986	2205	469	2199	1637	2104	3246	838	628	1805
BF462447	Mm.358777	1700123D08Rik	RIKEN cDNA 1700123D08 gene	79	116	96	148	136	0	355	299	185	755	226	78	88	126	201	195	0	299	281	230	654	243
BE985553	Mm.197509	1700123O20Rik	RIKEN cDNA 1700123O20 gene	342	776	1380	319	982	586	320	671	1430	1204	512	238	591	791	381	589	435	295	689	1089	1499	780
BE953789	Mm.375100	1810006K21Rik	RIKEN cDNA 1810006K21 gene	1456	1493	3396	5205	3267	4333	4315	4658	2610	3892	2617	927	1727	2167	3675	2730	2985	3705	3350	1916	5378	4369
BE982990	Mm.347	1810007M14Rik	RIKEN cDNA 1810007M14 gene	209	334	1378	1111	1275	617	1101	930	947	1749	1270	212	396	961	841	775	534	1369	712	755	1430	731
BE986847	Mm.38907	1810007P19Rik	RIKEN cDNA 1810007P19 gene	1274	1670	1270	1197	2711	2522	5203	6254	7492	5181	5160	1597	2097	1745	1471	2697	2440	3477	5668	4522	5446	5420
BE988265	Mm.38907	1810007P19Rik	RIKEN cDNA 1810007P19 gene	134	184	111	169	304	434	410	1035	215	366	429	143	222	182	147	273	264	402	754	215	366	492
BF466508	Mm.27503	1810009A15Rik	RIKEN cDNA 1810009A15 gene	5616	5802	10469	14548	9469	4737	5908	10610	4874	11896	10075	5852	4261	8040	10670	6183	3329	4803	4838	4494	10411	6809
BE951626	Mm.28385	1810009M01Rik	RIKEN cDNA 1810009M01 gene	1212	1824	3547	3052	3545	1706	4780	3272	2135	4332	1329	1499	2685	3074	3572	3123	1829	2498	2468	1931	5469	3131
BE952101	Mm.423020	1810009N02Rik	RIKEN cDNA 1810009N02 gene	1866	2205	6838	2504	4147	2724	3078	4730	595	1193	1525	773	1360	3085	1309	2399	2145	2766	3850	1055	1548	2363
BE986380	Mm.341420	1810009O10Rik	RIKEN cDNA 1810009O10 gene	293	555	1185	246	906	982	712	1875	2300	841	1148	274	731	762	388	823	713	514	1209	1203	1042	871
BE987914	Mm.156440	1810011O16Rik	RIKEN cDNA 1810011O16 gene	236	303	1401	1958	2242	1501	1581	1506	1244	1238	1174	442	467	874	1301	1271	1047	1495	1289	1020	1577	928
BF460490	Mm.390868	1810013L24Rik	RIKEN cDNA 1810013L24 gene	82	136	90	207	191	132	451	112	221	313	285	122	81	97	196	156	122	265	147	235	214	316
BF461041	Mm.390868	1810013L24Rik	RIKEN cDNA 1810013L24 gene	112	155	110	116	161	140	236	180	462	173	299	107	117	107	77	136	113	232	195	277	167	293
BE953999	Mm.390868	1810013L24Rik	RIKEN cDNA 1810013L24 gene	119	230	130	313	249	240	243	451	459	210	182	120	164	137	228	247	255	251	308	426	259	201
BF463592	Mm.25311	1810015C04Rik	RIKEN cDNA 1810015C04 gene	137	124	354	431	295	260	635	541	464	1251	590	234	213	386	439	324	199	484	247	243	702	414
BF460975	Mm.41451	1810021J13Rik	RIKEN cDNA 1810021J13 gene	155	275	383	570	572	326	381	699	414	1317	574	171	346	309	482	494	285	453	420	441	1123	554
BF466705	Mm.41451	1810021J13Rik	RIKEN cDNA 1810021J13 gene	334	150	332	468	278	306	445	606	716	1954	1194	326	111	448	587	368	375	529	399	497	1088	616
BE988566	Mm.389020	1810022K09Rik	RIKEN cDNA 1810022K09 gene	830	1251	2899	3303	3556	2675	2109	1713	1375	1141	1958	505	782	1357	2254	2005	1477	2558	2160	1344	2595	1887
BE951682	Mm.295791	1810023B24Rik	RIKEN cDNA 1810023B24 gene	3453	6834	4485	7524	5754	2875	4359	6107	1361	5172	6071	3980	4176	4179	5202	4321	3262	3232	4510	1511	5929	5399
BF463549	Mm.295791	1810023B24Rik	RIKEN cDNA 1810023B24 gene	210	0	410	892	1417	576	857	403	625	1071	839	304	0	445	928	941	564	613	784	505	1110	1119
BE953982	Mm.28071	1810030N24Rik	RIKEN cDNA 1810030N24 gene	256	352	351	673	875	471	2153	1606	1564	1116	510	754	974	655	805	1353	639	1824	1523	1510	1107	597
BE995647	Mm.390348	1810032O08Rik	RIKEN cDNA 1810032O08 gene	0	327	356	297	684	996	602	689	429	1315	929	0	549	563	447	606	568	616	1002	510	1544	1021
BF461078	Mm.24601	1810034K20Rik	RIKEN cDNA 1810034K20 gene	255	251	307	574	0	476	597	715	806	414	652	227	300	281	427	0	386	740	468	776	449	476
BE983380	Mm.166485	1810037C20Rik	RIKEN cDNA 1810037C20 gene	385	784	624	1090	1247	1134	982	1183	1965	4123	2610	614	914	725	1326	1019	997	721	843	1385	2485	1747
BE988969	Mm.275387	1810041L15Rik	RIKEN cDNA 1810041L15 gene	1082	484	1232	1182	2560	2229	6551	1694	3926	11256	3887	2649	1102	1786	1675	2720	2110	6171	1807	2871	5377	2702
BE989040	Mm.297512	1810043G02Rik	RIKEN cDNA 1810043G02 gene	1249	1443	6949	1297	1450	2179	1421	3052	1142	2214	3237	610	1273	3047	964	1323	1852	1526	1936	1156	2717	2745
BE949713	Mm.297512	1810043G02Rik	RIKEN cDNA 1810043G02 gene	358	455	1512	1009	868	970	606	875	1145	1116	876	280	363	1018	945	576	735	627	886	959	1391	1038
BE988966	Mm.158902	1810044A24Rik	RIKEN cDNA 1810044A24 gene	388	349	458	990	815	660	2347	1737	3315	3177	1580	716	820	746	1289	1469	863	1938	1176	1717	1627	1307
BE984228	Mm.158902	1810044A24Rik	RIKEN cDNA 1810044A24 gene	1028	2116	1604	1854	1951	1926	982	1999	2409	1258	2275	476	1324	926	1247	1275	1241	952	1634	2324	1488	2095
BE995043	Mm.259614	1810046J19Rik	RIKEN cDNA 1810046J19 gene	2559	4026	5285	7362	5123	2070	1657	6096	3785	11044	7143	3440	2758	4282	5528	4057	2406	1442	3843	2533	6167	5476
BF460688	Mm.210882	1810047C23Rik	RIKEN cDNA 1810047C23 gene	890	945	1328	1886	1589	619	1334	3227	1817	3761	2131	1254	1028	1716	2121	1679	765	1182	1695	951	2517	1768
BF465226	Mm.11233	1810048J11Rik	RIKEN cDNA 1810048J11 gene	163	248	271	200	193	321	504	518	600	407	812	149	260	403	329	298	287	506	362	661	464	609
BE986889	Mm.45063	1810049H13Rik	RIKEN cDNA 1810049H13 gene	188	286	167	215	255	372	511	770	601	866	737	195	305	281	259	241	440	356	394	394	729	637
BF455818	Mm.5540	1810054D07Rik	RIKEN cDNA 1810054D07 gene	553	776	656	845	930	1128	1454	1397	515	649	778	559	551	440	677	580	679	1556	1132	415	586	941
BE983079	Mm.379242	1810054G18Rik	RIKEN cDNA 1810054G18 gene	493	658	977	610	1592	921	1775	1329	948	1897	1531	472	882	1197	806	1506	1024	1199	1728	908	2419	1442
BE983615	Mm.26148	1810055E12Rik	RIKEN cDNA 1810055E12 gene	155	443	130	223	241	221	241	148	371	407	538	160	214	150	283	196	155	296	203	283	298	414
BF465266	Mm.23780	1810055G02Rik	RIKEN cDNA 1810055G02 gene	412	454	599	638	458	349	561	564	784	685	661	262	330	385	465	375	241	479	465	599	712	657
BE982207	Mm.64962	1810057P16Rik	RIKEN cDNA 1810057P16 gene	1141	1576	1852	1746	2597	1088	1603	2906	1822	3060	2158	970	1127	1486	1469	1822	1122	1424	1612	1064	1835	1736
BE953952	Mm.64962	1810057P16Rik	RIKEN cDNA 1810057P16 gene	880	1099	884	1567	2468	1076	2533	0	1132	4977	1124	805	1307	889	1127	1440	1492	2093	0	1169	4326	1125
BF466330	Mm.45155	1810059G22Rik	RIKEN cDNA 1810059G22 gene	352	466	2177	625	897	953	1746	1117	832	1034	934	215	522	1204	483	708	774	1500	764	840	1434	1071
BF455836	Mm.292423	1810063B07Rik	RIKEN cDNA 1810063B07 gene	248	362	1326	395	732	427	0	1141	499	783	1017	247	391	829	320	715	403	0	772	513	921	830
BF466890	Mm.25632	1810073G14Rik	RIKEN cDNA 1810073G14 gene	464	234	1013	191	542	543	559	1988	2999	2353	633	527	393	883	331	496	365	431	1678	1049	1697	972
BE953545	Mm.253403	1810073N04Rik	RIKEN cDNA 1810073N04 gene	1316	1122	1667	656	2168	2901	4151	4562	2752	2946	2368	1064	1404	1211	916	1795	1885	2488	4429	2191	3703	3024
BF461053	Mm.226295	1810074P20Rik	RIKEN cDNA 1810074P20 gene	149	225	454	164	599	787	268	1026	816	357	449	128	334	337	125	323	424	287	568	403	333	473
BE986494	Mm.299167	2010003J03Rik	RIKEN cDNA 2010003J03 gene	661	915	1353	1071	993	1424	2217	1731	2395	2645	2784	737	1358	1552	1515	1558	1045	1760	1725	2632	2658	2604
BE954259	Mm.271657	2010005J08Rik	RIKEN cDNA 2010005J08 gene	510	1005	2241	416	1903	711	1520	2555	1559	1537	2403	479	845	1429	475	1329	810	1614	1578	1119	1132	1564
BF460495	Mm.101274	2010008E23Rik	RIKEN cDNA 2010008E23 gene	421	605	3194	787	1727	1354	1405	3104	2423	4848	10111	727	1296	3082	1253	2186	1288	1715	2451	1877	2581	2380
BE950067	Mm.269928	2010106G01Rik	RIKEN cDNA 2010106G01 gene	521	1126	1332	1231	2349	1209	1962	3884	889	2469	1843	998	1665	1970	1755	2522	2004	2319	2539	834	2458	1540
BE985615	Mm.269928	2010106G01Rik	RIKEN cDNA 2010106G01 gene	100	129	474	108	134	294	188	546	201	158	146	84	137	244	62	90	254	153	467	133	109	143
BE954223	Mm.425734	2010109K11Rik	RIKEN cDNA 2010109K11 gene	1303	1467	3909	954	4959	1390	1788	2947	912	632	885	685	1104	1970	674	1883	1195	1982	2014	922	946	1635
BE950057	Mm.188105	2010111I01Rik	RIKEN cDNA 2010111I01 gene	988	1671	7048	2770	4803	3517	2418	5301	2788	4005	2692	1145	1785	4354	1814	2820	2299	1715	3512	2144	2871	2894
BE984288	Mm.188105	2010111I01Rik	RIKEN cDNA 2010111I01 gene	423	518	462	984	588	502	1434	1673	1216	945	560	395	575	489	939	745	614	1150	1399	1058	1196	576
BF461313	Mm.188105	2010111I01Rik	RIKEN cDNA 2010111I01 gene	150	150	207	114	182	359	190	452	260	216	337	113	149	152	69	161	212	142	319	191	167	297
BE988834	Mm.188105	2010111I01Rik	RIKEN cDNA 2010111I01 gene	124	127	441	169	334	269	214	766	203	133	180	92	126	302	114	297	246	230	569	168	130	217
BE995711	Mm.317801	2010203O07Rik	RIKEN cDNA 2010203O07 gene	723	1310	1288	1857	1649	894	2499	2019	3651	1158	2210	609	1183	854	1200	1106	755	2467	1746	2817	1498	1762
BE995251	Mm.140672	2010209O12Rik	RIKEN cDNA 2010209O12 gene	186	269	228	239	338	426	696	647	621	970	391	235	351	306	262	257	291	412	441	513	874	672
BF465254	Mm.29214	2010311D03Rik	RIKEN cDNA 2010311D03 gene	1576	1303	1446	1387	1374	1773	3157	2054	2744	2757	3420	1219	1639	1654	1868	1837	1275	2765	2689	2557	3808	4122
BE951277	Mm.272616	2010321M09Rik	RIKEN cDNA 2010321M09 gene	2421	6000	4559	6467	7742	5345	3909	6780	7287	3817	4711	1276	3282	2205	3483	4425	4202	4079	6363	6622	4244	4027
BF464506	Mm.272616	2010321M09Rik	RIKEN cDNA 2010321M09 gene	100	206	401	452	622	256	530	647	533	887	832	246	343	610	615	512	350	524	471	477	511	685
BE949988	Mm.330612	2210009G21Rik	RIKEN cDNA 2210009G21 gene	472	1251	3863	2548	3034	2871	2348	2096	3055	5150	3229	637	1003	2702	2158	1673	1477	1522	2133	2083	3239	2692
BF463881	Mm.330612	2210009G21Rik	RIKEN cDNA 2210009G21 gene	114	216	187	191	160	173	0	236	299	114	313	65	196	142	141	153	154	0	214	207	134	217
BE981791	Mm.171484	2210010A19Rik	RIKEN cDNA 2210010A19 gene	205	949	960	1195	1690	1295	1162	1574	2168	1728	1194	240	805	852	946	1147	952	1287	1436	1523	1328	1056
BE985861	Mm.269793	2210010L05Rik	RIKEN cDNA 2210010L05 gene	185	174	236	295	354	194	318	509	560	551	523	152	237	179	224	298	247	331	333	394	333	268
BF463283	Mm.269793	2210010L05Rik	RIKEN cDNA 2210010L05 gene	177	260	156	174	186	196	275	520	527	977	573	198	267	220	166	242	337	374	328	405	551	625
BE986741	Mm.11112	2210013K02Rik	RIKEN cDNA 2210013K02 gene	537	1021	742	581	1025	1588	985	1984	1087	3520	2220	461	944	854	888	985	1326	870	1128	927	2699	1753
BE951603	Mm.426287	2210016F16Rik	RIKEN cDNA 2210016F16 gene	1049	0	2551	1878	1702	1501	3491	3763	3598	2819	3655	978	0	2924	2338	2814	1676	2979	4902	3956	3635	4852
BF466132	Mm.3254	2210018M03Rik	RIKEN cDNA 2210018M03 gene	580	722	707	1318	1315	1656	2987	497	2540	4012	3781	826	1239	997	1860	1551	1370	1477	467	2108	3057	2645
BF460937	Mm.387819	2210018M11Rik	RIKEN cDNA 2210018M11 gene	89	184	91	127	155	118	234	242	216	632	238	75	132	124	134	275	93	221	346	216	648	264
BE988828	Mm.387819	2210018M11Rik	RIKEN cDNA 2210018M11 gene	194	371	357	656	448	368	574	439	432	1188	1082	171	294	405	482	347	458	426	367	457	890	1046
BE988128	Mm.183297	2210412E05Rik	RIKEN cDNA 2210412E05 gene	108	116	282	137	108	159	202	305	191	192	181	77	138	182	80	128	159	136	223	141	143	206
BE984763	Mm.289463	2210418O10Rik	RIKEN cDNA 2210418O10 gene	85	165	68	145	125	135	216	205	277	577	171	105	114	79	168	171	107	204	158	159	446	151
BE987045	Mm.151594	2300002D11Rik	RIKEN cDNA 2300002D11 gene	0	0	1787	175	485	223	482	1366	533	538	1672	0	0	1017	231	728	707	831	1133	488	583	1038
BE987910	Mm.151594	2300002D11Rik	RIKEN cDNA 2300002D11 gene	147	264	168	237	381	525	1604	10698	6467	18804	16971	1036	1456	1815	1513	2042	2614	3016	3055	2019	4824	3762
BE985220	Mm.151594	2300002D11Rik	RIKEN cDNA 2300002D11 gene	2193	1957	1742	896	2419	1999	4671	5808	5990	3580	3330	1328	1975	1409	1004	2444	1608	3702	5636	3554	4434	3892
BF460875	Mm.220253	2310002B06Rik	RIKEN cDNA 2310002B06 gene	137	198	347	300	370	265	286	290	547	325	604	134	174	256	254	323	256	391	295	450	436	395
BF461034	Mm.375091	2310002J21Rik	RIKEN cDNA 2310002J21 gene	189	489	664	161	962	895	793	2063	1540	393	1215	137	424	432	145	603	645	766	1538	1290	448	832
BE951963	Mm.330525	2310003F16Rik	RIKEN cDNA 2310003F16 gene	3109	3323	3789	4516	3424	5639	7899	1751	9608	8738	6816	1709	3199	3108	4982	3703	4873	5846	2125	7762	8406	6480
BE982987	Mm.330525	2310003F16Rik	RIKEN cDNA 2310003F16 gene	685	1269	1294	855	1079	976	2189	2098	2832	2207	2053	710	1133	787	640	1056	828	1499	1439	1690	2092	1832
BE952222	Mm.22511	2310004I24Rik	RIKEN cDNA 2310004I24 gene	980	1251	3178	1385	1140	963	904	978	753	946	863	373	543	1199	854	767	669	937	1031	833	1224	1321
BE989032	Mm.390347	2310004N24Rik	RIKEN cDNA 2310004N24 gene	446	583	390	683	1065	638	2866	1192	3548	2653	1088	885	1116	569	842	1527	705	1867	1125	2014	1799	1109
BF465998	Mm.86589	2310005N03Rik	RIKEN cDNA 2310005N03 gene	310	459	833	1158	882	679	923	685	660	424	1329	214	371	507	715	594	403	876	611	682	587	931
BE989000	Mm.8142	2310007F12Rik	RIKEN cDNA 2310007F12 gene	525	412	478	757	666	488	1473	571	1614	1431	717	558	646	552	710	1064	432	1404	674	1225	1032	769
BF460862	Mm.34338	2310007F21Rik	RIKEN cDNA 2310007F21 gene	140	188	297	238	377	264	488	303	682	411	423	228	244	285	170	290	176	333	444	491	393	478
BE951540	Mm.389948	2310008H09Rik	RIKEN cDNA 2310008H09 gene	611	715	980	873	665	775	1491	1004	1097	860	1265	417	697	980	990	1042	735	1217	1440	1349	1258	2074
BE981243	Mm.389948	2310008H09Rik	RIKEN cDNA 2310008H09 gene	871	692	715	389	1550	1063	1192	1695	1187	1331	776	587	663	746	513	1216	1069	1215	2214	1238	2073	1610
BE951643	Mm.300697	2310008M10Rik	RIKEN cDNA 2310008M10 gene	2080	2301	4302	3346	4260	2349	3406	3827	2119	6858	3018	1856	3239	3914	3906	3895	2229	3152	3939	2079	7522	3983
BE984305	Mm.383824	2310011J03Rik	RIKEN cDNA 2310011J03 gene	4661	5576	6296	7098	10122	3450	4310	6862	3660	6494	3591	3427	3069	4001	4783	5587	2958	3091	4520	2829	5728	4782
BF461953	Mm.283231	2310014F06Rik	RIKEN cDNA 2310014F06 gene	202	254	169	354	270	225	275	227	189	245	287	146	197	136	243	215	142	245	277	221	324	363
BE983142	Mm.45161	2310016C08Rik	RIKEN cDNA 2310016C08 gene	639	772	964	1673	1197	1097	3001	1890	4033	4236	2064	538	1044	752	1242	1226	1021	2509	1896	2823	2507	2160
BE986774	Mm.275082	2310021P13Rik	RIKEN cDNA 2310021P13 gene	608	1245	908	923	1856	2790	2311	4239	2271	6435	4525	820	1638	1354	1354	1839	2549	1884	2214	1672	4017	3075
BE985504	Mm.261920	2310022B05Rik	RIKEN cDNA 2310022B05 gene	4651	3316	7836	7272	3665	2725	4401	4997	3391	6710	6990	1654	2386	5776	3934	3088	2600	4367	4436	3274	4203	4612
BF464347	Mm.261920	2310022B05Rik	RIKEN cDNA 2310022B05 gene	143	294	387	251	386	404	1123	930	613	282	589	196	283	396	317	515	294	833	905	649	363	985
BE985914	Mm.290410	2310022K01Rik	RIKEN cDNA 2310022K01 gene	222	430	701	804	1197	947	543	695	879	615	666	339	510	606	677	952	927	743	834	914	748	634
BE953661	Mm.337339	2310035C23Rik	RIKEN cDNA 2310035C23 gene	503	1242	839	1678	2037	1208	2488	1191	1403	2047	2677	650	1239	892	1508	1480	1021	1859	1021	1342	2153	2470
BF466899	Mm.337339	2310035C23Rik	RIKEN cDNA 2310035C23 gene	152	161	113	116	441	493	288	810	446	176	734	100	235	63	65	361	353	319	727	403	200	516
BE981853	Mm.8569	2310037P21Rik	RIKEN cDNA 2310037P21 gene	581	1114	4500	1988	2845	3894	1919	3296	2147	5955	4125	866	1785	3641	2092	2126	2621	1581	2102	1695	4698	3128
BF462118	Mm.41904	2310047A01Rik	RIKEN cDNA 2310047A01 gene	123	205	409	211	174	275	198	104	121	181	257	96	170	288	98	118	180	189	49	115	144	202
BF461461	Mm.430742	2310047D13Rik	RIKEN cDNA 2310047D13 gene	114	134	76	149	137	135	162	140	251	124	113	84	91	96	138	90	118	102	135	232	235	133
BE987832	Mm.285871	2310047K21Rik	RIKEN cDNA 2310047K21 gene	187	143	154	254	244	179	397	217	387	509	179	258	178	164	205	276	188	395	255	333	407	224
BE954440	Mm.212991	2310056P07Rik	RIKEN cDNA 2310056P07 gene	2289	2318	10741	5579	0	8464	3299	4156	3473	5870	3900	1026	1852	4900	2687	0	5729	2896	2791	3002	5864	4589
BE995909	Mm.11311	2310057D15Rik	RIKEN cDNA 2310057D15 gene	1679	2173	2133	1758	1729	1963	2494	3931	3890	3783	3478	1001	1444	1204	1154	1567	1670	2068	2698	2508	3916	3352
BE981471	Mm.11311	2310057D15Rik	RIKEN cDNA 2310057D15 gene	171	770	233	399	410	325	621	320	397	791	493	222	412	261	370	334	240	404	254	327	623	497
BF464242	Mm.41261	2310066E14Rik	RIKEN cDNA 2310066E14 gene	648	2905	7023	4151	5327	5856	1385	3933	3185	8669	3945	1216	2678	3280	1724	3422	2633	1632	3882	3440	5067	4368
BE951594	Mm.41261	2310066E14Rik	RIKEN cDNA 2310066E14 gene	2379	2716	3099	7950	6903	4695	12548	3957	9343	7824	3176	2344	3711	2322	4385	5618	3031	9265	6974	8027	9339	5875
BF463872	Mm.41261	2310066E14Rik	RIKEN cDNA 2310066E14 gene	111	264	0	156	491	456	213	1136	832	660	491	121	403	0	161	635	514	313	936	647	593	485
BF461716	Mm.376247	2310076G13Rik	RIKEN cDNA 2310076G13 gene	89	153	117	154	205	130	260	355	136	180	153	147	179	94	153	317	93	347	436	179	189	171
BF461735	Mm.214841	2400001E08Rik	RIKEN cDNA 2400001E08 gene	208	160	188	230	327	444	600	641	819	691	349	236	178	272	285	290	258	501	486	633	492	225
BE983241	Mm.34456	2400003N08Rik	RIKEN cDNA 2400003N08 gene	104	120	286	0	224	148	163	562	439	124	189	103	105	242	0	202	133	161	366	360	133	192
BF464278	Mm.25157	2410001C21Rik	RIKEN cDNA 2410001C21 gene	214	374	959	723	795	607	993	941	722	1310	1638	246	299	723	691	723	635	1180	829	506	1077	1246
BE996524	Mm.25157	2410001C21Rik	RIKEN cDNA 2410001C21 gene	509	407	737	795	724	721	618	975	216	930	733	320	322	604	621	473	646	530	706	302	1109	725
BE985801	Mm.23672	2410002I01Rik	RIKEN cDNA 2410002I01 gene	340	384	747	1157	1352	881	1527	1067	3514	1956	937	607	648	616	775	816	637	1037	1110	1617	1399	1579
BE951712	Mm.21714	2410003A14Rik	RIKEN cDNA 2410003A14 gene	424	741	676	1060	2309	444	1566	1399	400	1005	1505	510	634	733	1042	2155	449	1702	2476	791	2194	2387
BE987717	Mm.158827	2410003P15Rik	RIKEN cDNA 2410003P15 gene	100	199	99	160	250	229	321	127	168	355	182	104	170	156	152	200	137	212	141	182	405	239
BE989086	Mm.158827	2410003P15Rik	RIKEN cDNA 2410003P15 gene	211	288	1326	577	731	781	641	904	728	1289	802	241	411	954	485	532	643	606	642	651	1122	858
BE950145	Mm.158827	2410003P15Rik	RIKEN cDNA 2410003P15 gene	222	304	231	380	407	0	865	189	531	275	159	267	362	294	394	536	0	884	170	756	482	237
BE985596	Mm.158827	2410003P15Rik	RIKEN cDNA 2410003P15 gene	448	1341	1596	209	1602	1466	663	2913	2615	2081	2133	378	1390	1059	478	1337	1061	595	2310	1859	1222	942
BE949774	Mm.25137	2410004B18Rik	RIKEN cDNA 2410004B18 gene	367	575	544	1119	857	1051	906	423	1071	1648	1315	362	568	583	1084	716	941	908	558	983	1664	1383
BF463710	Mm.27355	2410004L22Rik	RIKEN cDNA 2410004L22 gene	294	299	695	532	334	409	499	443	441	1175	669	174	277	426	379	329	373	620	462	411	1038	676
BE954409	Mm.435	2410004N11Rik	RIKEN cDNA 2410004N11 gene	401	152	291	461	254	125	327	283	235	260	224	243	138	148	306	159	127	372	322	297	276	284
BE951910	Mm.181332	2410005H09Rik	RIKEN cDNA 2410005H09 gene	3165	3546	4411	6931	4589	5434	4857	5924	4848	5478	4271	1307	2223	2296	3223	2565	2785	3325	3319	3150	4790	4976
BF464684	Mm.29898	2410015N17Rik	RIKEN cDNA 2410015N17 gene	2497	2642	2512	1554	2233	2133	905	1597	1343	1416	1156	675	1473	1512	1229	1493	1718	986	1738	2684	3688	2971
BE984997	Mm.338605	2410017P07Rik	RIKEN cDNA 2410017P07 gene	91	150	125	133	119	127	323	430	275	140	265	74	129	172	143	155	117	316	317	253	182	313
BE981317	Mm.114362	2410024A21Rik	RIKEN cDNA 2410024A21 gene	102	180	96	114	136	147	305	134	332	116	224	74	108	105	69	127	102	229	151	291	122	237
BE982871	Mm.114362	2410024A21Rik	RIKEN cDNA 2410024A21 gene	260	353	439	423	308	422	758	1078	1274	1722	1234	307	643	691	706	603	547	843	603	1057	1283	1108
BF467573	Mm.348782	2410025L10Rik	RIKEN cDNA 2410025L10 gene	1026	955	2760	1492	1789	1473	1344	2368	489	2786	1291	892	793	1864	1084	1125	904	1042	1677	581	2954	1916
BF463290	Mm.348782	2410025L10Rik	RIKEN cDNA 2410025L10 gene	158	501	738	241	712	750	183	600	518	752	331	130	422	505	192	362	361	143	546	418	581	750
BE982316	Mm.348782	2410025L10Rik	RIKEN cDNA 2410025L10 gene	417	883	1780	848	439	387	1105	1330	1058	2493	2073	731	1873	1950	1447	1241	606	1262	1427	1030	1671	1533
BF461488	Mm.233860	2410066E13Rik	RIKEN cDNA 2410066E13 gene	185	208	132	235	207	279	286	314	450	202	412	153	238	146	239	154	208	293	265	429	251	345
BE949494	Mm.17610	2410075B13Rik	RIKEN cDNA 2410075B13 gene	247	359	298	314	394	651	708	848	820	1562	1251	239	374	323	308	374	683	580	809	674	1033	809
BE982367	Mm.164436	2410089E03Rik	RIKEN cDNA 2410089E03 gene	73	120	82	103	113	122	341	217	143	97	200	62	134	74	100	130	90	228	210	154	120	162
BF466163	Mm.104959	2410091C18Rik	RIKEN cDNA 2410091C18 gene	244	580	424	841	883	757	440	662	682	1914	939	199	481	464	718	673	735	610	714	502	1337	1084
BE951580	Mm.29965	2410104I19Rik	RIKEN cDNA 2410104I19 gene	1834	5372	1660	2389	5524	1921	5130	4082	5174	5717	5880	2254	7244	2320	3594	8840	2906	5607	5194	5943	5589	6006
BE987116	Mm.277308	2410127E18Rik	RIKEN cDNA 2410127E18 gene	600	1204	1029	1337	2378	1556	1349	1235	796	2373	1777	557	1024	1008	1479	1999	1284	1132	1105	843	2464	1807
BF464194	Mm.277308	2410127E18Rik	RIKEN cDNA 2410127E18 gene	122	239	827	194	366	287	291	490	260	298	317	136	227	500	155	260	187	289	376	283	350	477
BF467648	Mm.29592	2410127L17Rik	RIKEN cDNA 2410127L17 gene	700	871	1514	1423	1218	843	649	423	511	658	562	274	401	801	780	657	565	757	632	607	1278	1038
BE985320	Mm.38912	2410129H14Rik	RIKEN cDNA 2410129H14 gene	408	851	1031	1068	1718	1553	1098	1291	1449	1125	712	311	660	805	869	1027	934	1348	1227	1391	1480	914
BF462062	Mm.103428	2410131K14Rik	RIKEN cDNA 2410131K14 gene	136	186	116	163	201	162	431	430	461	285	534	180	292	135	220	311	155	476	430	364	298	379
BE981970	Mm.30153	2410166I05Rik	RIKEN cDNA 2410166I05 gene	231	402	680	741	1068	1237	287	1072	1606	974	802	326	495	635	720	1145	1001	359	770	1153	1063	733
BF466484	Mm.322656	2500001K11Rik	RIKEN cDNA 2500001K11 gene	560	474	1182	1101	447	358	414	502	273	682	524	307	274	765	680	496	371	420	437	370	689	621
BE951498	Mm.381553	2500002G23Rik	RIKEN cDNA 2500002G23 gene	4204	7301	7241	5176	6329	5694	5530	9019	7008	4584	6621	2372	6925	5972	5358	6313	4379	4350	10616	8445	6621	9365
BE988405	Mm.381553	2500002G23Rik	RIKEN cDNA 2500002G23 gene	1181	808	1232	1999	1525	2120	4555	2661	2635	2463	1232	1312	1781	1809	1954	1953	1999	3924	2754	2758	2575	1313
BE953484	Mm.333157	2500002L14Rik	RIKEN cDNA 2500002L14 gene	337	717	1735	469	2276	956	904	3529	6139	4313	3582	460	1165	1673	758	1954	1028	760	1836	3340	2262	2178
BE951750	Mm.154136	2500003M10Rik	RIKEN cDNA 2500003M10 gene	2423	4227	4472	3364	4091	9322	5109	8155	5754	9685	6998	1808	4008	3361	3586	3918	5807	4103	6054	5120	8474	6777
BE953416	Mm.258955	2510003E04Rik	RIKEN cDNA 2510003E04 gene	401	338	254	234	438	376	893	731	814	472	621	222	328	231	194	376	373	792	1087	836	614	732
BF461851	Mm.131606	2510009E07Rik	RIKEN cDNA 2510009E07 gene	368	1514	682	1182	496	659	2031	2509	1354	8806	2516	438	1788	950	1469	1081	918	1932	3066	1697	5058	2212
BE984009	Mm.131606	2510009E07Rik	RIKEN cDNA 2510009E07 gene	203	165	71	121	134	135	252	356	146	141	295	125	140	97	75	131	114	222	281	158	105	283
BE954734	Mm.183076	2510039O18Rik	RIKEN cDNA 2510039O18 gene	630	1498	1282	1173	1989	954	2755	7390	3043	5125	6683	1339	2139	2647	2396	3106	2144	2701	2810	1619	3090	2651
BE949470	Mm.332855	2510048O06Rik	RIKEN cDNA 2510048O06 gene	1948	2129	4523	5516	7265	3711	3650	5619	3870	3503	1975	1101	1660	2372	3707	4718	3178	5351	4936	3303	3954	1667
BE949928	Mm.28327	2510049I19Rik	RIKEN cDNA 2510049I19 gene	3216	2344	2600	5474	5650	5560	14319	4874	10330	12433	5926	3608	5144	3619	5329	6555	5130	11369	5783	9415	8591	6471
BE985251	Mm.341719	2600001A11Rik	RIKEN cDNA 2600001A11 gene	34994	56843	0	59696	65535	41814	28365	43411	42941	48665	32199	21545	25084	0	21520	28267	21862	18828	37677	38816	49383	40999
BE987851	Mm.46005	2600011C06Rik	RIKEN cDNA 2600011C06 gene	330	309	394	394	640	253	592	300	503	522	306	368	441	539	600	784	346	740	623	606	675	675
BE950543	Mm.46005	2600011C06Rik	RIKEN cDNA 2600011C06 gene	681	592	955	1604	1611	1272	3570	2502	5263	7684	4821	1442	1619	1370	2085	2495	1773	4638	2466	3032	3469	2628
BF455803	Mm.275499	2600011E07Rik	RIKEN cDNA 2600011E07 gene	84	156	69	315	119	116	279	121	253	185	349	69	86	80	255	104	127	206	123	234	149	302
BE987660	Mm.10374	2610002J02Rik	RIKEN cDNA 2610002J02 gene	627	2175	1171	1112	2003	1266	1162	702	642	1815	1066	371	1151	847	893	1411	981	1172	936	887	3094	1584
BF464787	Mm.391799	2610002J23Rik	RIKEN cDNA 2610002J23 gene	203	215	832	1121	781	782	787	698	816	1522	1435	319	347	684	979	764	651	939	656	511	1284	752
BE987445	Mm.359054	2610005L07Rik	RIKEN cDNA 2610005L07 gene	907	371	904	1445	1810	2323	1415	1155	779	1852	1413	452	735	891	1495	1070	1265	1137	961	704	2667	1647
BE987477	Mm.359054	2610005L07Rik	RIKEN cDNA 2610005L07 gene	200	142	856	164	211	325	299	650	179	210	356	141	113	528	166	157	202	287	370	203	342	389
BE983866	Mm.359054	2610005L07Rik	RIKEN cDNA 2610005L07 gene	1704	2377	3487	3643	5650	1570	2443	4017	2004	4608	2435	1606	1845	2649	2643	3121	1832	2265	2729	1864	4171	3304
BE952145	Mm.297854	2610008E11Rik	RIKEN cDNA 2610008E11 gene	835	2249	1364	1358	3287	909	2316	1841	1136	1844	3090	1049	2751	1611	1927	4307	1310	2777	3258	2079	3036	4189
BF461197	Mm.407138	2610014I16Rik	RIKEN cDNA 2610014I16 gene	209	175	540	161	142	290	227	498	124	131	326	134	161	336	119	119	184	211	377	139	160	259
BE988146	Mm.407138	2610014I16Rik	RIKEN cDNA 2610014I16 gene	1451	2710	2016	2765	2856	2335	3458	3887	5968	2602	4929	915	2128	1347	1929	2056	1936	2957	3072	3556	2509	3601
BF466179	Mm.209835	2610015P09Rik	RIKEN cDNA 2610015P09 gene	161	172	148	205	263	144	186	393	254	161	256	105	145	173	167	185	164	255	268	219	278	322
BE949671	Mm.340911	2610019A05Rik	RIKEN cDNA 2610019A05 gene	305	387	203	458	463	549	545	259	572	505	559	240	426	254	433	387	385	515	507	574	555	716
BF464316	Mm.340911	2610019A05Rik	RIKEN cDNA 2610019A05 gene	428	285	1261	275	362	496	205	686	335	472	593	186	247	621	217	377	378	204	622	354	590	625
BE988280	Mm.20263	2610020C11Rik	RIKEN cDNA 2610020C11 gene	209	176	89	145	104	135	169	122	131	112	142	103	117	87	116	101	103	131	134	108	136	205
BE953908	Mm.20263	2610020C11Rik	RIKEN cDNA 2610020C11 gene	812	895	1085	952	1286	666	1074	1654	695	1020	928	619	761	946	1020	1033	720	877	814	625	1449	1029
BE987072	Mm.55422	2610020O08Rik	RIKEN cDNA 2610020O08 gene	324	388	1162	313	887	371	578	809	649	449	640	192	283	664	265	566	351	760	554	503	618	672
BE983014	Mm.55422	2610020O08Rik	RIKEN cDNA 2610020O08 gene	673	1780	1598	2227	2623	1297	909	1731	1142	1206	1266	503	1330	899	1122	1166	886	1162	2042	1138	1569	2103
BE986644	Mm.281287	2610024A01Rik	RIKEN cDNA 2610024A01 gene	1058	1442	2116	2124	5223	1741	2163	3528	1217	3199	1668	983	1197	1572	1441	2110	1174	1416	2127	882	2603	1707
BF461154	Mm.24685	2610024B07Rik	RIKEN cDNA 2610024B07 gene	437	0	510	565	1211	935	734	388	266	1269	487	232	0	530	562	770	765	719	697	451	1607	889
BF463263	Mm.129136	2610024G14Rik	RIKEN cDNA 2610024G14 gene	129	239	299	110	185	209	215	528	310	141	189	83	155	163	74	170	187	253	372	244	201	273
BE987617	Mm.180338	2610027L16Rik	RIKEN cDNA 2610027L16 gene	676	678	1488	1339	766	630	556	474	690	613	636	358	392	662	778	435	420	473	652	712	1204	1256
BF462406	Mm.273405	2610029G23Rik	RIKEN cDNA 2610029G23 gene	908	1373	2157	2088	1565	1600	829	795	996	500	691	400	577	1025	1272	836	1199	1073	1102	1337	2064	1473
BE952359	Mm.44218	2610042O14Rik	RIKEN cDNA 2610042O14 gene	2568	9410	14137	3274	22791	20627	8518	21355	17668	7567	7341	3716	7536	8070	3520	8753	8466	4795	14250	9913	6722	11321
BE953763	Mm.280590	2610044O15Rik	RIKEN cDNA 2610044O15 gene	2392	1180	1175	2837	1914	2078	2436	1379	1556	1052	851	835	1070	776	1767	1360	1381	2034	1242	1499	1493	1611
BE951611	Mm.273155	2610110G12Rik	RIKEN cDNA 2610110G12 gene	9341	12514	15926	13980	12839	14695	19753	13070	11362	16200	4692	3643	9333	6527	9535	8846	7895	12462	13291	13872	17978	8250
BF463356	Mm.423029	2610200G18Rik	RIKEN cDNA 2610200G18 gene	1270	3664	3326	1325	2186	2297	1277	953	762	782	435	622	1496	1548	1014	1391	1608	1515	1798	2195	3735	3105
BE982942	Mm.423029	2610200G18Rik	RIKEN cDNA 2610200G18 gene	180	257	617	766	673	443	553	1126	279	899	240	181	233	447	390	313	378	457	907	253	783	307
BE949777	Mm.241472	2610204K14Rik	RIKEN cDNA 2610204K14 gene	684	1076	1129	1825	2012	2619	1499	611	1922	2475	1938	622	1151	1015	2018	1366	1314	1257	755	1810	3259	2417
BE953764	Mm.291811	2610206B13Rik	RIKEN cDNA 2610206B13 gene	2545	1946	3186	4876	7068	4048	9287	3342	10769	24819	9375	5473	4834	4401	4325	7577	4561	9293	3780	8235	11348	6623
BF464232	Mm.309053	2610207I05Rik	RIKEN cDNA 2610207I05 gene	362	596	796	777	671	1212	1899	994	1400	1077	1384	418	781	878	779	710	724	1441	1274	1493	1576	2289
BF461294	Mm.309053	2610207I05Rik	RIKEN cDNA 2610207I05 gene	380	410	557	311	913	503	800	660	1078	698	637	303	365	425	213	556	430	690	784	833	736	745
BE988209	Mm.309053	2610207I05Rik	RIKEN cDNA 2610207I05 gene	583	808	1265	1376	1866	937	834	1890	1310	2193	1144	623	606	1032	987	945	874	887	874	737	1432	1203
BF463597	Mm.327455	2610208M17Rik	RIKEN cDNA 2610208M17 gene	3586	5895	11010	8521	6142	4635	3791	9872	2067	7785	6035	2284	3045	5695	4473	3569	3438	2575	6708	2409	7543	5459
BE987006	Mm.46777	2610209A20Rik	RIKEN cDNA 2610209A20 gene	1407	1317	1606	2417	1929	2837	8898	6470	3358	3626	2775	1626	2498	1834	2316	2453	2487	8124	5739	4342	3574	2463
BE985932	Mm.182650	2610209M04Rik	RIKEN cDNA 2610209M04 gene	347	872	1059	1733	1373	2063	830	1229	2993	2800	1864	313	842	984	1387	1352	1408	1031	964	2167	2549	1707
BE954582	Mm.390342	2610209N15Rik	RIKEN cDNA 2610209N15 gene	346	501	2393	683	847	1206	1000	1356	1242	1365	1233	282	492	1528	533	741	1156	858	855	833	1427	1336
BE986566	Mm.218284	2610301G19Rik	RIKEN cDNA 2610301G19 gene	1851	2260	2063	2156	3044	1485	2911	1836	1483	2993	1675	1225	2361	1725	2428	2553	1348	2268	3172	2290	3758	2999
BE950118	Mm.259688	2610301K12Rik	RIKEN cDNA 2610301K12 gene	182	392	555	560	1160	525	878	1215	461	716	414	451	632	602	684	967	621	729	731	340	790	703
BE950310	Mm.290810	2610304G08Rik	RIKEN cDNA 2610304G08 gene	234	710	321	400	461	661	1470	2121	777	1045	1198	228	870	444	485	699	718	1285	1744	820	1001	1632
BE984810	Mm.27804	2610312B22Rik	RIKEN cDNA 2610312B22 gene	2454	7023	7173	4403	4806	1844	2608	4022	1712	1720	2771	1483	2412	3545	3061	2930	2089	3204	3179	2002	3968	3508
BF460814	Mm.234165	2610318N02Rik	RIKEN cDNA 2610318N02 gene	746	986	959	484	410	504	254	234	177	775	130	311	715	766	605	567	519	589	642	645	1457	960
BF464231	Mm.237103	2610507B11Rik	RIKEN cDNA 2610507B11 gene	273	560	2010	599	1139	943	1066	1167	757	967	822	374	667	1295	357	654	720	727	886	652	991	1049
BE950047	Mm.315430	2610524G07Rik	RIKEN cDNA 2610524G07 gene	5341	3949	6874	9674	6231	5449	14281	7087	19514	11126	9001	4312	5765	4607	6673	7496	5070	10016	7402	11023	7899	8710
BF466153	Mm.425976	2610528E23Rik	RIKEN cDNA 2610528E23 gene	216	275	245	452	388	288	392	174	318	314	364	174	193	237	408	277	164	312	153	452	562	568
BE985513	Mm.425976	2610528E23Rik	RIKEN cDNA 2610528E23 gene	965	716	841	1465	950	633	2262	882	1387	2467	905	890	924	892	1131	1515	816	2623	1484	1903	1834	921
BF463942	Mm.310139	2700045P11Rik	RIKEN cDNA 2700045P11 gene	109	234	294	181	240	167	302	180	219	134	368	67	167	155	144	136	118	288	143	234	174	444
BE986129	Mm.391160	2700046G09Rik	RIKEN cDNA 2700046G09 gene	242	186	238	349	349	233	547	314	987	1296	517	181	215	170	252	304	221	492	330	603	858	499
BE982187	Mm.29358	2700055K07Rik	RIKEN cDNA 2700055K07 gene	127	247	552	394	313	242	370	263	325	255	403	121	214	293	235	195	172	253	206	301	308	460
BE952049	Mm.389532	2700059D21Rik	RIKEN cDNA 2700059D21 gene	1166	1195	2356	4571	2172	2537	2845	2252	1469	4041	2333	807	1109	1456	2841	1809	2487	2130	1888	1160	4214	3142
BE954767	Mm.21932	2700060E02Rik	RIKEN cDNA 2700060E02 gene	2053	1472	2688	2410	2591	3192	7352	4204	4411	2168	1044	1525	2468	2282	2376	3640	2367	6057	5143	5157	3648	1821
BF463886	Mm.259026	2700078E11Rik	RIKEN cDNA 2700078E11 gene	408	565	560	474	530	790	856	832	1342	2064	1515	374	712	592	437	620	729	817	716	1362	1521	1327
BE987687	Mm.259026	2700078E11Rik	RIKEN cDNA 2700078E11 gene	172	369	212	371	598	655	452	188	303	756	505	132	331	237	311	465	362	452	303	259	605	533
BF463180	Mm.259026	2700078E11Rik	RIKEN cDNA 2700078E11 gene	166	223	309	593	421	381	585	441	661	341	1074	206	266	281	323	384	387	596	428	482	308	496
BF460842	Mm.53259	2700078K21Rik	RIKEN cDNA 2700078K21 gene	880	1179	1116	866	851	762	593	402	643	765	666	441	671	641	574	629	761	983	1009	1228	1786	1701
BE951772	Mm.275154	2700083E18Rik	RIKEN cDNA 2700083E18 gene	4106	5320	5914	3054	5315	4247	5786	5532	6596	5742	5283	2268	3242	2937	2168	3771	3717	4649	5581	4836	8366	6267
BE953898	Mm.275154	2700083E18Rik	RIKEN cDNA 2700083E18 gene	1114	1482	1511	1980	2024	1092	3116	1246	1569	648	277	1335	1804	1286	1365	2156	1021	3049	2208	2373	2673	1160
BE951782	Mm.45418	2700094F01Rik	RIKEN cDNA 2700094F01 gene	273	1247	1937	379	1590	856	274	945	619	711	792	246	703	1050	380	870	466	293	624	727	1021	902
BF463679	Mm.259293	2700094K13Rik	RIKEN cDNA 2700094K13 gene	7268	0	7604	8829	6606	5100	4066	1836	4855	2563	705	2372	0	2856	5243	4452	3337	4397	3981	5627	4719	2160
BE953386	Mm.24838	2810003C17Rik	RIKEN cDNA 2810003C17 gene	183	192	304	359	589	414	414	446	373	200	169	110	225	228	264	343	290	457	437	451	282	289
BE985864	Mm.34539	2810013C04Rik	RIKEN cDNA 2810013C04 gene	172	258	160	217	649	774	1114	807	1668	727	1136	363	454	283	237	510	672	867	1026	993	543	930
BF461036	Mm.294938	2810013P06Rik	RIKEN cDNA 2810013P06 gene	137	248	345	232	652	497	924	477	763	1091	677	253	336	386	200	317	293	529	559	445	743	644
BE950036	Mm.21798	2810026P18Rik	RIKEN cDNA 2810026P18 gene	1238	2199	4172	1297	6193	2051	2608	2383	1377	895	1612	1081	1745	2595	1093	2464	1624	2662	2532	1441	2360	2794
BE983211	Mm.102183	2810030E01Rik	RIKEN cDNA 2810030E01 gene	223	777	480	543	898	775	660	1322	658	486	1464	137	469	370	438	585	706	1029	1497	867	487	987
BE984713	Mm.380907	2810402E24Rik	RIKEN cDNA 2810402E24 gene	146	233	110	233	241	238	404	121	175	233	282	147	149	140	240	183	145	273	140	186	278	384
BE982425	Mm.431112	2810403A07Rik	RIKEN cDNA 2810403A07 gene	246	461	1900	315	983	1203	1195	2205	1020	338	1465	149	477	1102	224	775	581	1170	1650	753	483	1322
BE982226	Mm.24641	2810405J04Rik	RIKEN cDNA 2810405J04 gene	0	200	141	342	226	0	844	698	839	524	375	0	237	226	288	261	0	666	698	1064	467	269
BE951853	Mm.257590	2810406C15Rik	RIKEN cDNA 2810406C15 gene	2502	5689	12817	2442	9146	3558	1226	1168	1610	938	991	981	2251	3854	1542	3634	2116	1620	4041	5079	5581	4533
BE987723	Mm.270950	2810407C02Rik	RIKEN cDNA 2810407C02 gene	285	518	208	266	312	166	340	355	150	128	299	189	246	178	194	176	97	486	393	188	121	341
BE983044	Mm.22661	2810409H07Rik	RIKEN cDNA 2810409H07 gene	901	1883	1045	1898	1549	1407	1455	616	1803	2521	2074	553	1169	1007	1804	1313	1250	1258	736	1517	2678	2367
BE950204	Mm.28536	2810410M20Rik	RIKEN cDNA 2810410M20 gene	0	3795	2252	3766	5547	2540	4172	8543	7643	0	11679	0	3726	2020	3157	3431	2577	5970	7200	7063	0	6434
BE982350	Mm.269613	2810417J12Rik	RIKEN cDNA 2810417J12 gene	300	668	1609	485	2742	778	1989	2197	2320	2119	1326	339	955	1503	640	1577	596	2070	1223	1373	1582	1398
BE995878	Mm.357108	2810417M05Rik	RIKEN cDNA 2810417M05 gene	135	214	85	141	195	206	234	189	289	195	295	134	193	124	135	153	211	181	222	238	277	274
BE985971	Mm.425538	2810422J05Rik	RIKEN cDNA 2810422J05 gene	635	1068	1330	1124	2902	1474	1301	1474	1290	3372	1540	607	1314	1450	1358	2217	1115	1118	1732	966	2317	1928
BF460591	Mm.425538	2810422J05Rik	RIKEN cDNA 2810422J05 gene	607	787	3255	920	1966	2732	1947	2814	1733	2947	2101	591	938	2180	925	1241	1877	1551	1976	1640	2385	2417
BE985302	Mm.19893	2810423A18Rik	RIKEN cDNA 2810423A18 gene	127	215	131	168	351	195	853	465	1224	739	927	214	398	287	220	416	288	753	865	597	484	827
BF465240	Mm.19893	2810423A18Rik	RIKEN cDNA 2810423A18 gene	379	324	690	934	541	458	845	1115	1290	2698	1175	445	455	733	848	549	584	750	687	638	1617	1045
BE987165	Mm.289841	2810430M08Rik	RIKEN cDNA 2810430M08 gene	575	809	680	780	673	777	477	339	585	710	705	307	492	500	693	478	725	539	431	759	1460	1155
BF455815	Mm.261064	2810437L13Rik	RIKEN cDNA 2810437L13 gene	547	937	2058	582	3186	1350	2287	1955	3059	2281	1825	413	997	1477	691	2107	825	2435	1383	1882	2101	1683
BE951697	Mm.31236	2810441K11Rik	RIKEN cDNA 2810441K11 gene	789	689	1252	1240	1495	1852	4305	2237	3423	1983	1082	1030	1475	1335	1751	1739	1765	2987	2230	3359	2415	1263
BF463671	Mm.31236	2810441K11Rik	RIKEN cDNA 2810441K11 gene	307	382	366	301	360	582	1203	713	1021	1076	379	381	576	469	554	497	523	1047	667	1058	1060	564
BE951732	Mm.31236	2810441K11Rik	RIKEN cDNA 2810441K11 gene	40420	65535	65535	65535	65535	65535	65535	65535	23173	39989	41238	47305	29341	38470	43752	44219	48293	48255	57135	22089	54355	45215
BF462099	Mm.133615	2810457I06Rik	RIKEN cDNA 2810457I06 gene	394	303	397	525	211	338	375	500	435	828	554	201	215	317	531	283	331	413	370	427	691	533
BE951711	Mm.426241	2810482G21Rik	RIKEN cDNA 2810482G21 gene	1380	3808	2908	2883	4897	1926	3499	5477	1754	3119	3134	2037	2744	2301	2789	3185	2348	2829	3102	1430	3874	3373
BE983118	Mm.392511	2810482I07Rik	RIKEN cDNA 2810482I07 gene	326	410	366	344	240	204	501	447	421	261	414	208	375	364	427	396	323	564	591	708	541	636
BE953804	Mm.246174	2810485I05Rik	RIKEN cDNA 2810485I05 gene	97	244	662	320	453	525	193	247	288	299	194	129	220	492	224	199	268	148	188	267	322	338
BF466549	Mm.246174	2810485I05Rik	RIKEN cDNA 2810485I05 gene	346	333	827	355	844	846	712	1562	2368	1274	1059	374	487	749	377	676	504	590	1238	1183	1141	991
BE989162	Mm.254979	2900001O04Rik	RIKEN cDNA 2900001O04 gene	239	209	297	554	490	246	323	540	214	897	360	261	178	354	508	306	246	319	317	216	491	369
BE950211	Mm.41180	2900002H16Rik	RIKEN cDNA 2900002H16 gene	226	0	160	235	380	252	440	486	663	739	588	215	0	193	184	334	297	417	576	466	569	566
BE950166	Mm.41180	2900002H16Rik	RIKEN cDNA 2900002H16 gene	888	1187	2099	1602	804	1014	2734	3068	2278	2573	2187	937	1581	1522	1472	1749	1374	2482	3014	2821	2345	1706
BE987534	Mm.229466	2900006F19Rik	RIKEN cDNA 2900006F19 gene	133	356	266	392	283	497	750	724	695	395	448	163	346	307	518	358	425	593	619	816	426	466
BE949487	Mm.217214	2900009I07Rik	RIKEN cDNA 2900009I07 gene	204	328	698	153	635	299	218	477	365	174	290	169	306	417	209	433	320	267	636	453	340	386
BE949623	Mm.217214	2900009I07Rik	RIKEN cDNA 2900009I07 gene	644	2628	4462	631	8809	2661	2381	5519	6195	3101	2941	393	2303	2765	719	4297	1582	2455	4079	4741	2584	2642
BE985548	Mm.27344	2900010J23Rik	RIKEN cDNA 2900010J23 gene	5569	15453	14190	15971	20894	7660	9884	12572	6869	8958	12381	6522	6887	8672	8976	10573	6713	9405	8553	5243	11108	9074
BE984334	Mm.267547	2900019G14Rik	RIKEN cDNA 2900019G14 gene	114	192	103	176	272	358	592	813	620	1031	769	187	414	268	273	402	345	369	473	491	707	671
BE987499	Mm.39752	2900041A09Rik	RIKEN cDNA 2900041A09 gene	87	159	105	197	107	161	150	323	419	194	266	78	108	104	137	83	139	121	229	304	135	191
BE984542	Mm.21787	2900042B11Rik	RIKEN cDNA 2900042B11 gene	168	122	225	126	197	334	315	1030	854	305	513	162	320	316	100	228	367	267	601	362	267	514
BF465092	Mm.196512	2900046G09Rik	RIKEN cDNA 2900046G09 gene	373	589	870	1115	699	672	1574	928	1327	1750	1533	387	709	701	851	585	626	1178	883	832	1230	1077
BF464312	Mm.268027	2900064A13Rik	RIKEN cDNA 2900064A13 gene	129	125	101	133	114	136	150	240	250	158	175	91	116	122	133	136	134	128	193	198	127	145
BE951535	Mm.268027	2900064A13Rik	RIKEN cDNA 2900064A13 gene	270	561	261	321	931	716	1569	1864	3399	2737	3354	823	1998	748	1147	2249	1053	1639	1878	2554	1633	1970
BE952367	Mm.261329	2900073G15Rik	RIKEN cDNA 2900073G15 gene	2685	4585	11001	12056	12524	6813	9582	6687	5025	12490	2907	2137	3331	5560	7181	7353	5394	9084	6247	4077	10483	2356
BF466600	Mm.217071	2900076A07Rik	RIKEN cDNA 2900076A07 gene	110	172	156	123	265	148	463	446	1421	297	528	84	129	148	80	199	111	403	219	515	176	471
BF464526	Mm.185413	2900084M01Rik	RIKEN cDNA 2900084M01 gene	172	144	312	457	248	243	321	770	181	507	313	143	151	267	351	247	294	245	399	154	431	277
BF461306	Mm.345385	2900092E17Rik	RIKEN cDNA 2900092E17 gene	1338	2863	2048	1599	2281	2499	2471	3200	2671	3713	3186	1042	1946	1652	1312	1814	2285	2211	2471	2686	4449	3888
BE981783	Mm.150675	2900093B09Rik	RIKEN cDNA 2900093B09 gene	810	1876	3816	749	2826	1478	2356	4426	2140	1301	2142	615	1594	2571	635	1931	1323	2085	2370	1556	1140	1774
BE994854	Mm.287381	3010001F23Rik	RIKEN cDNA 3010001F23 gene	103	135	150	190	122	252	223	342	334	1517	1136	132	163	220	346	204	353	283	288	399	499	417
BE953440	Mm.258324	3010001K23Rik	RIKEN cDNA 3010001K23 gene	582	900	1274	1418	1423	1200	1218	1900	1603	2153	1079	487	893	858	1298	1130	983	1369	1321	1306	2058	872
BE950534	Mm.258324	3010001K23Rik	RIKEN cDNA 3010001K23 gene	327	1171	2970	584	2072	1793	1746	4533	2327	2052	2527	439	1891	2916	774	1804	1871	2053	2472	1671	1171	1675
BE983081	Mm.24332	3110001D03Rik	RIKEN cDNA 3110001D03 gene	2127	1726	4507	1652	3570	990	1931	2919	2544	3626	2855	1043	1505	2452	1328	2223	1237	2115	2044	1820	3630	3387
BF461359	Mm.138091	3110001I20Rik	RIKEN cDNA 3110001I20 gene	102	150	80	279	468	154	550	392	499	984	187	187	176	134	167	289	116	405	230	250	351	190
BF464998	Mm.23960	3110006E14Rik	RIKEN cDNA 3110006E14 gene	534	996	2591	638	2054	1047	1224	2494	2750	2154	1256	448	1120	1526	656	1447	899	1435	1752	1731	2104	1449
BF467553	Mm.23960	3110006E14Rik	RIKEN cDNA 3110006E14 gene	1114	1355	1983	1736	1426	1765	4103	4133	2040	2227	1510	1010	1748	2256	2024	2060	1604	3367	3786	2716	3193	1768
BE953974	Mm.245355	3110023E09Rik	RIKEN cDNA 3110023E09 gene	283	269	213	332	231	351	1121	1188	1238	1112	444	340	462	316	467	462	383	874	770	873	826	353
BF464918	Mm.125465	3110031B13Rik	RIKEN cDNA 3110031B13 gene	265	415	277	612	439	310	444	251	436	456	465	220	305	220	462	376	390	471	269	549	633	672
BE995518	Mm.125465	3110031B13Rik	RIKEN cDNA 3110031B13 gene	404	664	450	987	614	742	907	1432	1242	409	667	395	597	294	596	545	613	984	1075	1044	566	601
BE996535	Mm.247535	3110048E14Rik	RIKEN cDNA 3110048E14 gene	169	325	697	538	652	461	413	284	406	402	662	133	264	372	378	306	241	393	390	431	474	628
BE954240	Mm.363770	3110056K07Rik	RIKEN cDNA 3110056K07 gene	648	889	576	1356	1641	2858	2264	703	1673	1776	2935	639	857	729	1315	1182	2235	1671	652	1876	1627	2559
BF462436	Mm.3285	3110056O03Rik	RIKEN cDNA 3110056O03 gene	239	236	261	518	481	308	1481	1696	1613	1537	567	633	545	367	732	1238	507	1613	1242	1433	1187	513
BF464744	Mm.394603	3110078M01Rik	RIKEN cDNA 3110078M01 gene	284	422	286	387	414	260	233	667	344	1034	540	207	594	409	358	415	388	264	502	438	997	592
BE987746	Mm.304075	3200001K10Rik	RIKEN cDNA 3200001K10 gene	91	276	453	394	217	190	302	315	280	214	459	92	135	267	218	166	124	309	242	250	307	588
BE986928	Mm.304075	3200001K10Rik	RIKEN cDNA 3200001K10 gene	117	238	134	326	748	232	749	411	1118	3957	922	502	1629	965	938	1395	584	1509	677	798	1264	585
BF464525	Mm.425022	3222401M22Rik	RIKEN cDNA 3222401M22 gene	255	0	624	473	438	383	772	559	424	988	626	281	0	564	602	704	420	665	970	782	1796	1329
BE954770	Mm.425022	3222401M22Rik	RIKEN cDNA 3222401M22 gene	314	299	269	965	733	550	2000	1251	1592	747	239	508	567	362	881	1209	560	1661	1458	1311	762	352
BF466886	Mm.25119	3230401D17Rik	RIKEN cDNA 3230401D17 gene	321	264	589	205	516	437	437	986	1169	1019	569	298	384	463	257	431	320	392	1132	539	1078	758
BF466360	Mm.29952	3300001G02Rik	RIKEN cDNA 3300001G02 gene	554	633	843	661	449	720	1122	902	1409	1412	1308	428	628	931	804	700	782	935	868	1591	1630	1603
BE951804	Mm.34199	3300001M20Rik	RIKEN cDNA 3300001M20 gene	284	466	293	498	672	777	581	2149	433	592	567	259	454	396	479	508	518	483	1363	494	721	798
BF461637	Mm.24652	3321401G04Rik	RIKEN cDNA 3321401G04 gene	454	775	1161	738	692	968	2048	1508	1489	1813	1488	616	859	1044	703	735	1012	1319	1609	972	2495	1530
BE950435	Mm.274393	3322402L07Rik	RIKEN cDNA 3322402L07 gene	432	538	672	334	1311	865	0	1906	464	0	608	297	409	495	193	794	790	0	1132	525	0	706
BE988730	Mm.374778	3732412D22Rik	RIKEN cDNA 3732412D22 gene	144	457	281	572	660	426	604	1082	536	486	536	221	327	332	461	538	452	740	647	590	857	668
BF464611	Mm.374778	3732412D22Rik	RIKEN cDNA 3732412D22 gene	2656	1744	2031	4464	3900	4052	10192	4342	4901	7295	2436	3311	4351	3011	4058	5077	3926	9466	4881	6836	6027	2765
BF464137	Mm.156771	3732413I11Rik	RIKEN cDNA 3732413I11 gene	271	1253	3501	547	3513	1177	1622	4250	5870	3961	5210	862	2234	2852	1559	3567	1537	2843	2245	3555	2246	2670
BF464977	Mm.21652	3930401K13Rik	RIKEN cDNA 3930401K13 gene	190	263	366	730	1024	556	587	804	848	667	416	171	310	381	498	512	377	630	633	563	530	488
BE995078	Mm.21652	3930401K13Rik	RIKEN cDNA 3930401K13 gene	1478	1127	2512	2042	2112	3500	3547	4103	3653	4289	3781	1023	1208	1578	1549	2012	2749	2714	3031	2216	4883	3637
BF461672	Mm.21652	3930401K13Rik	RIKEN cDNA 3930401K13 gene	537	1050	1215	2067	2484	1356	2135	815	1858	3440	1228	707	1036	1004	1461	1295	953	1376	856	1525	2988	2172
BE953494	Mm.258352	4121402D02Rik	RIKEN cDNA 4121402D02 gene	195	414	227	184	540	297	928	485	949	477	843	183	503	203	181	441	253	772	751	640	493	824
BE949819	Mm.34659	4122402O22Rik	RIKEN cDNA 4122402O22 gene	913	1828	1196	2048	1696	1501	1248	677	853	1253	988	536	997	830	1300	996	956	1053	909	1138	2288	2317
BF466499	Mm.93193	4432405B04Rik	RIKEN cDNA 4432405B04 gene	306	343	399	676	451	513	1737	1082	2208	2290	704	541	711	563	773	769	538	1423	968	1540	1291	559
BE953487	Mm.10068	4432406C05Rik	RIKEN cDNA 4432406C05 gene	310	397	451	335	676	512	1063	624	867	1249	1008	376	589	489	386	643	675	1049	965	913	1319	1187
BE987772	Mm.235231	4631405J19Rik	RIKEN cDNA 4631405J19 gene	1484	2570	3717	3321	2922	2474	3949	4597	2167	6943	4322	1245	2686	3327	3738	3565	2609	3411	5036	2614	6875	5100
BE988096	Mm.153974	4631416L12Rik	RIKEN cDNA 4631416L12 gene	91	118	77	102	94	140	238	646	159	139	313	68	121	87	63	84	120	342	369	140	126	272
BF463260	Mm.153974	4631416L12Rik	RIKEN cDNA 4631416L12 gene	109	122	237	103	120	241	187	351	137	99	204	80	68	104	57	104	181	150	222	156	83	199
BF463699	Mm.153974	4631416L12Rik	RIKEN cDNA 4631416L12 gene	521	489	1736	293	461	507	443	524	253	282	483	198	309	648	199	372	338	467	498	348	479	619
BE982606	Mm.30857	4631422C13Rik	RIKEN cDNA 4631422C13 gene	748	1204	528	754	810	691	954	292	481	538	711	330	684	371	648	561	475	693	572	763	956	1398
BE950128	Mm.200947	4631424J17Rik	RIKEN cDNA 4631424J17 gene	1632	3970	7565	4942	4585	6533	7592	4736	4633	5220	9109	1739	3976	6530	5059	4078	5250	8088	3077	4522	3285	5512
BE985486	Mm.200947	4631424J17Rik	RIKEN cDNA 4631424J17 gene	1833	921	485	765	771	796	1365	3186	1274	1466	1123	1181	735	568	589	774	764	1076	2220	960	1417	1056
BF461561	Mm.210899	4631427C17Rik	RIKEN cDNA 4631427C17 gene	207	201	189	364	206	226	753	490	683	525	288	200	258	263	381	343	204	710	517	775	542	271
BE982235	Mm.210899	4631427C17Rik	RIKEN cDNA 4631427C17 gene	251	539	583	429	495	284	997	722	738	1686	554	336	946	786	780	1038	405	948	987	971	1943	803
BE987501	Mm.386816	4632404H12Rik	RIKEN cDNA 4632404H12 gene	105	109	84	166	122	105	187	245	243	391	212	76	94	111	159	118	94	144	202	176	261	163
BE985943	Mm.24734	4632411B12Rik	RIKEN cDNA 4632411B12 gene	96	138	107	205	538	135	311	103	230	770	267	131	179	175	162	295	110	351	197	172	487	328
BF466218	Mm.295246	4632413K17Rik	RIKEN cDNA 4632413K17 gene	703	629	1204	1651	1413	1460	2107	504	1870	3546	2298	752	1023	1103	1537	1594	1507	1493	723	1590	2776	1830
BE985681	Mm.358759	4632415K11Rik	RIKEN cDNA 4632415K11 gene	334	508	1923	499	839	736	1001	1231	1571	2309	1193	300	679	1461	482	564	658	911	830	911	1346	1084
BE951321	Mm.353102	4632417D23Rik	RIKEN cDNA 4632417D23 gene	151	267	196	512	485	344	419	173	202	182	191	213	371	344	551	318	343	427	397	366	563	378
BE985759	Mm.386834	4632423N09Rik	RIKEN cDNA 4632423N09 gene	108	167	156	219	347	216	696	368	415	287	406	182	308	206	257	355	193	515	419	312	273	503
BF461972	Mm.26468	4632434I11Rik	RIKEN cDNA 4632434I11 gene	2819	2059	1572	2638	1663	2500	2235	353	826	422	652	525	1043	841	1573	1293	1947	2258	836	2120	1668	2445
BE988751	Mm.283565	4732418C07Rik	RIKEN cDNA 4732418C07 gene	2245	2982	1759	2674	3508	2071	3427	1183	913	1408	2064	1143	2050	1105	1852	2221	1495	2657	1775	1707	2467	3450
BE983075	Mm.323358	4732495E13Rik	RIKEN cDNA 4732495E13 gene	96	270	139	264	228	219	300	226	554	584	381	128	241	175	260	203	181	194	220	388	460	472
BE952228	Mm.275953	4732496O08Rik	RIKEN cDNA 4732496O08 gene	273	490	375	720	850	425	2571	1125	1203	1194	418	609	930	472	859	1275	547	1868	1107	1199	1360	664
BE982996	Mm.29471	4733401H18Rik	RIKEN cDNA 4733401H18 gene	405	550	1959	508	2014	546	2226	2765	2349	1985	2056	455	917	1543	647	1576	785	2145	1412	1254	1817	1940
BF461855	Mm.180256	4733401L19Rik	RIKEN cDNA 4733401L19 gene	76	134	280	153	106	120	165	501	155	85	247	56	91	89	102	81	79	152	197	134	105	274
BE953615	Mm.333078	4831416G18Rik	RIKEN cDNA 4831416G18 gene	251	725	602	1172	878	522	484	836	527	805	841	274	606	409	542	481	444	578	695	525	655	959
BE982518	Mm.281668	4833418A01Rik	RIKEN cDNA 4833418A01 gene	394	440	543	1086	842	568	1023	1385	1741	1786	1548	437	703	626	959	841	764	1297	978	1149	1220	1352
BE984717	Mm.390641	4833420G17Rik	RIKEN cDNA 4833420G17 gene	216	302	391	593	1407	717	901	584	1497	432	697	283	416	388	433	563	438	824	572	964	495	687
BE982483	Mm.390641	4833420G17Rik	RIKEN cDNA 4833420G17 gene	417	535	472	536	709	1090	1609	1123	1557	1271	1320	528	1014	688	955	989	805	1481	1035	1990	1909	1451
BE981952	Mm.390641	4833420G17Rik	RIKEN cDNA 4833420G17 gene	123	186	91	253	521	181	354	182	166	496	359	117	162	119	202	384	108	352	150	154	533	331
BF465127	Mm.290750	4833426J09Rik	RIKEN cDNA 4833426J09 gene	217	577	328	347	288	300	630	811	586	2356	912	232	638	426	410	635	345	655	964	804	2351	1065
BE983456	Mm.425668	4833432P19Rik	RIKEN cDNA 4833432P19 gene	96	199	93	232	133	174	343	198	294	341	468	104	171	150	217	210	133	239	174	223	256	318
BE987201	Mm.24593	4833439L19Rik	RIKEN cDNA 4833439L19 gene	5680	4858	4495	6878	5508	3722	7911	6247	4811	15238	10826	3390	4378	3477	5792	5233	3702	5961	3959	3890	8944	8645
BF463866	Mm.24593	4833439L19Rik	RIKEN cDNA 4833439L19 gene	412	1040	1010	813	1339	1768	4075	5086	3333	2744	3556	414	1299	1102	931	1727	1528	2609	2419	2924	1975	3021
BF465044	Mm.24593	4833439L19Rik	RIKEN cDNA 4833439L19 gene	293	580	579	1150	1109	451	2232	763	2390	2713	496	716	1043	872	969	1163	510	1685	962	1444	1824	899
BE954461	Mm.21414	4921506I22Rik	RIKEN cDNA 4921506I22 gene	4285	3169	2921	3810	4382	9562	29622	15804	25644	24956	22667	5533	13752	9552	11172	10581	11802	16912	13280	14553	10780	11491
BE995417	Mm.21414	4921506I22Rik	RIKEN cDNA 4921506I22 gene	470	1068	500	476	771	967	675	1482	909	1249	1343	392	582	446	586	635	861	625	892	929	1491	1487
BE951787	Mm.43640	4921506J03Rik	RIKEN cDNA 4921506J03 gene	2433	3514	2753	4518	5217	9040	4207	6428	2611	5038	4326	1415	2488	1931	3372	3658	5492	3359	4599	3106	5356	5163
BE953659	Mm.43640	4921506J03Rik	RIKEN cDNA 4921506J03 gene	388	3104	8293	2236	12230	4135	7541	5615	5726	4097	3486	1380	3024	4887	2148	5303	2326	5646	4386	3431	4125	4683
BE987566	Mm.426463	4921506J03Rik	RIKEN cDNA 4921506J03 gene	189	338	1650	711	688	1101	923	1682	1155	1316	1257	293	574	1314	704	602	1156	1014	870	726	1150	1144
BF463789	Mm.407197	4921509J17Rik	RIKEN cDNA 4921509J17 gene	204	397	318	429	354	480	625	858	1513	2039	2443	330	498	512	664	668	517	770	765	1265	1166	1107
BE982266	Mm.251303	4921511K06Rik	RIKEN cDNA 4921511K06 gene	340	1092	1126	932	1387	428	1843	2321	1609	4130	2874	956	2183	2147	1670	3262	650	2009	2880	1815	4123	3170
BF456895	Mm.251303	4921511K06Rik	RIKEN cDNA 4921511K06 gene	118	191	121	208	287	295	313	297	230	279	299	137	191	176	134	180	171	198	260	308	316	373
BE949913	Mm.251303	4921511K06Rik	RIKEN cDNA 4921511K06 gene	577	1441	5176	2711	4634	8094	2788	4973	2467	6593	5818	881	1806	4521	2585	2687	4345	2151	3091	2495	4702	4327
BF455807	Mm.187793	4921517B04Rik	RIKEN cDNA 4921517B04 gene	196	535	2055	490	1262	747	595	1612	956	1313	1523	254	455	1223	361	803	534	465	1027	596	720	877
BE953593	Mm.272748	4921524J17Rik	RIKEN cDNA 4921524J17 gene	208	573	609	1092	1739	822	1546	449	465	1638	717	299	654	610	899	1058	580	1025	495	462	1993	970
BE989045	Mm.119646	4921526G09Rik	RIKEN cDNA 4921526G09 gene	939	1546	1733	1287	2033	1143	2503	2690	3762	2382	2778	629	1467	1070	741	1439	1023	2430	2497	2906	2164	2545
BF464618	Mm.119646	4921526G09Rik	RIKEN cDNA 4921526G09 gene	185	159	323	255	235	210	468	518	180	896	335	193	195	339	276	229	198	335	490	168	658	306
BE983581	Mm.399049	4921530L18Rik	RIKEN cDNA 4921530L18 gene	181	333	190	366	295	434	364	509	585	351	383	156	270	234	314	292	252	389	432	367	365	505
BE987871	Mm.244512	4921531G14Rik	RIKEN cDNA 4921531G14 gene	316	448	1932	466	718	1170	642	639	1334	1162	977	179	538	1052	444	572	855	630	551	864	1487	1026
BE983927	Mm.87130	4921533L14Rik	RIKEN cDNA 4921533L14 gene	155	178	157	325	217	206	725	566	455	320	106	154	244	173	260	335	255	786	553	495	375	135
BE995178	Mm.87130	4921533L14Rik	RIKEN cDNA 4921533L14 gene	243	396	311	521	870	501	898	0	1212	591	280	332	359	305	337	451	288	615	0	562	760	448
BE952253	Mm.296971	4921537D05Rik	RIKEN cDNA 4921537D05 gene	9594	27931	24554	20653	34426	15314	17864	26364	7462	9961	11283	6768	8688	11244	10059	16944	14017	14121	18210	8265	14892	14411
BE950618	Mm.408171	4921540A03Rik	RIKEN cDNA 4921540A03 gene	223	528	1751	1116	1062	1039	1632	1137	1282	1124	1600	293	630	1383	939	863	886	1416	910	1208	845	1223
BF466398	Mm.370024	4930402E16Rik	RIKEN cDNA 4930402E16 gene	452	1023	575	995	704	885	1552	1901	1721	6969	2815	631	1481	994	1459	1240	832	1369	1781	1666	4893	2444
BE981960	Mm.392671	4930402H24Rik	RIKEN cDNA 4930402H24 gene	187	1002	728	1589	2021	697	1119	268	559	1301	902	274	827	669	866	1339	546	883	500	519	1494	984
BE995352	Mm.392671	4930402H24Rik	RIKEN cDNA 4930402H24 gene	207	621	508	546	524	851	789	1002	621	1125	1110	291	527	508	498	532	847	790	824	643	1074	1012
BE988074	Mm.389936	4930413G21Rik	RIKEN cDNA 4930413G21 gene	370	1113	1023	1010	1542	1290	2482	2192	3079	2188	2787	502	1168	875	595	1109	1117	1943	1788	1629	2076	2729
BE982706	Mm.244046	4930413O22Rik	RIKEN cDNA 4930413O22 gene	451	1266	701	1074	1783	1545	988	1066	1290	225	476	481	715	377	583	670	842	1219	1472	1717	691	926
BE985021	Mm.386795	4930418G15Rik	RIKEN cDNA 4930418G15 gene	643	1000	639	1376	1304	920	2939	1681	1388	1356	552	618	1054	637	1111	1540	961	2798	2210	1613	1504	773
BE951637	Mm.87616	4930427A07Rik	RIKEN cDNA 4930427A07 gene	3980	6385	13344	8765	8443	7124	7524	7387	6345	12693	10203	2691	3635	7109	5622	4964	4352	5776	5744	4997	7325	7652
BF463860	Mm.86090	4930429M06Rik	RIKEN cDNA 4930429M06Rik	123	182	197	139	312	222	458	509	858	370	170	181	245	244	101	219	152	322	586	382	407	195
BE988035	Mm.252406	4930430E16Rik	RIKEN cDNA 4930430E16 gene	152	209	191	345	241	251	437	871	839	3220	1484	279	354	521	644	568	490	615	495	757	1226	696
BF460515	Mm.199698	4930431B11Rik	RIKEN cDNA 4930431B11 gene	104	141	99	249	129	191	311	279	269	274	533	82	104	141	218	121	138	254	262	236	243	339
BE995720	Mm.263642	4930432K09Rik	RIKEN cDNA 4930432K09 gene	136	184	141	351	351	235	496	370	466	703	305	176	188	177	250	465	188	542	336	392	536	327
BF461409	Mm.362136	4930511A21Rik	RIKEN cDNA 4930511A21 gene	425	606	1152	1150	1245	972	1739	1378	2419	1842	721	551	921	1012	986	1221	724	1497	1156	1472	1245	604
BE984390	Mm.393411	4930518I15Rik	RIKEN cDNA 4930518I15 gene	754	1040	451	507	899	977	775	1042	675	1179	1009	353	630	461	477	605	686	550	885	613	1368	1176
BF460609	Mm.179243	4930519N16Rik	RIKEN cDNA 4930519N16 gene	121	227	230	303	293	872	2001	2614	2783	10263	5356	725	1005	1504	1676	1007	1560	1663	1074	1014	3542	1817
BF466523	Mm.136347	4930529M08Rik	RIKEN cDNA 4930529M08 gene	156	133	121	155	149	164	177	330	370	170	434	116	147	123	215	126	191	145	220	344	107	210
BE949637	Mm.312204	4930534B04Rik	RIKEN cDNA 4930534B04 gene	313	280	299	263	466	406	379	343	376	241	295	195	263	271	221	365	317	473	778	532	707	754
BE981473	Mm.196275	4930535B03Rik	RIKEN cDNA 4930535B03 gene	196	468	574	953	719	412	478	931	762	582	840	205	354	387	595	625	718	817	870	652	615	818
BE987196	Mm.179378	4930547N16Rik	RIKEN cDNA 4930547N16 gene	248	304	276	447	401	0	321	156	191	214	332	128	250	205	309	294	0	345	217	281	415	540
BF466430	Mm.425801	4930548F15Rik	RIKEN cDNA 4930548F15 gene	2660	5622	9964	7732	6059	6531	6408	9212	6336	11470	10896	2095	3553	5501	5715	4726	4056	5934	5133	5096	7905	8253
BE995544	Mm.152466	4930548G07Rik	RIKEN cDNA 4930548G07 gene	205	434	329	441	1116	957	494	300	326	838	672	136	457	344	431	691	544	538	425	457	951	708
BF461460	Mm.152466	4930548G07Rik	RIKEN cDNA 4930548G07 gene	195	672	880	186	1141	444	336	1393	1780	797	929	181	671	517	293	885	500	588	1041	1264	1084	788
BE987102	Mm.152466	4930548G07Rik	RIKEN cDNA 4930548G07 gene	227	490	566	1504	1025	359	659	1062	1342	589	894	369	547	560	953	969	938	1268	1155	1554	1604	1510
BE954556	Mm.246010	4930558N01Rik	RIKEN cDNA 4930558N01 gene	157	167	178	374	377	313	347	453	406	510	573	149	196	232	353	316	286	422	408	395	589	569
BE952263	Mm.393348	4930562D19Rik	RIKEN cDNA 4930562D19 gene	602	430	464	709	852	1453	2317	1772	2339	2053	536	631	815	677	999	1073	1239	2443	1711	2319	1636	543
BF466254	Mm.180410	4930566A11Rik	RIKEN cDNA 4930566A11 gene	172	454	580	623	909	549	497	815	684	440	347	193	384	552	474	502	337	522	581	539	566	543
BF466588	Mm.28955	4930570C03Rik	RIKEN cDNA 4930570C03 gene	170	239	155	190	295	699	432	501	415	951	728	220	324	303	235	295	305	338	308	411	613	490
BE986550	Mm.273339	4930583H14Rik	RIKEN cDNA 4930583H14 gene	3971	5437	10536	8109	6614	8148	6293	17402	16813	59902	44626	3750	5014	11486	11827	10131	11128	9838	11085	12270	14717	12388
BF463627	Mm.273339	4930583H14Rik	RIKEN cDNA 4930583H14 gene	1187	846	1256	1938	3075	5267	5934	15028	6192	42187	10071	1928	3576	3614	5058	4712	5361	6763	11902	6649	23958	5964
BE994998	Mm.159996	4930595L18Rik	RIKEN cDNA 4930595L18 gene	112	155	147	335	298	181	675	368	466	352	150	187	250	219	256	286	154	550	381	448	502	207
BF461436	Mm.318331	4931406I20Rik	RIKEN cDNA 4931406I20 gene	97	144	94	121	110	129	176	146	204	152	151	87	103	103	73	113	98	156	128	153	146	167
BE952000	Mm.318331	4931406I20Rik	RIKEN cDNA 4931406I20 gene	21543	21505	26578	27286	28638	28267	19700	10367	13665	21024	15526	7189	12457	10677	16221	13656	13327	16115	9780	15988	23970	21813
BE984370	Mm.196288	4931407K02Rik	RIKEN cDNA 4931407K02 gene	273	355	502	587	408	374	493	460	332	196	239	145	297	213	252	291	291	371	375	492	386	290
BE983828	Mm.427153	4931433A01Rik	RIKEN cDNA 4931433A01 gene	91	115	467	114	95	126	185	461	111	95	121	69	83	221	64	90	92	128	319	108	111	92
BF455612	Mm.30688	4932414K18Rik	RIKEN cDNA 4932414K18 gene	1188	1006	2222	917	1165	715	979	1781	1891	1601	876	688	941	1056	647	890	828	1305	2753	1532	2099	1411
BF463685	Mm.30688	4932414K18Rik	RIKEN cDNA 4932414K18 gene	274	307	609	652	956	525	1203	857	2299	1660	1292	803	754	968	966	1196	747	1157	729	1256	989	973
BE982582	Mm.116284	4932415G12Rik	RIKEN cDNA 4932415G12 gene	145	180	146	177	133	151	297	419	397	441	484	180	202	221	264	226	149	323	284	298	312	324
BE954456	Mm.305555	4932416H05Rik	RIKEN cDNA 4932416H05 gene	120	120	106	151	234	292	359	314	215	253	340	158	51	108	210	339	437	385	419	326	289	390
BE953792	Mm.159176	4932416N17Rik	RIKEN cDNA 4932416N17 gene	229	225	449	628	458	371	1986	728	1887	1619	793	316	505	418	536	678	417	1383	720	1141	1244	901
BE952241	Mm.159176	4932416N17Rik	RIKEN cDNA 4932416N17 gene	3748	2313	7299	3588	3119	2695	2808	2541	2893	4200	2591	1577	1289	3597	2331	1929	1785	2714	2559	2309	3319	3643
BF461876	Mm.159176	4932416N17Rik	RIKEN cDNA 4932416N17 gene	124	302	171	205	194	185	435	558	314	741	856	156	396	284	262	396	208	436	542	383	807	679
BF455595	Mm.209933	4932417H02Rik	RIKEN cDNA 4932417H02 gene	346	532	334	362	546	478	768	1149	1054	1907	1279	252	545	469	439	637	711	503	757	830	1291	1070
BE952098	Mm.87513	4932417I16Rik	RIKEN cDNA 4932417I16 gene	506	1480	636	904	1876	824	3009	2189	2840	2811	2633	1291	3610	1059	1931	3507	1071	2263	2346	2675	2456	2903
BF466365	Mm.41183	4932422M17Rik	RIKEN cDNA 4932422M17 gene	553	716	896	1027	887	517	1133	978	1261	851	1250	417	658	504	642	584	384	1113	971	1056	1029	1079
BE953495	Mm.41183	4932422M17Rik	RIKEN cDNA 4932422M17 gene	280	748	430	482	832	1156	1260	1473	1121	1142	1507	344	864	442	594	738	839	1008	1248	1186	1453	1886
BF462284	Mm.41183	4932422M17Rik	RIKEN cDNA 4932422M17 gene	598	605	1159	1510	1970	1285	2860	2104	5591	4679	2841	991	1306	1416	1527	2280	1339	3217	1881	3304	3018	1938
BF467119	Mm.389419	4932438A13Rik	RIKEN cDNA 4932438A13 gene	343	425	632	797	560	415	1185	1001	1472	1450	1601	319	565	559	750	576	488	1014	786	922	1175	1224
BE954753	Mm.389419	4932438A13Rik	RIKEN cDNA 4932438A13 gene	172	331	393	321	545	324	656	1183	366	888	1217	284	357	408	417	571	422	556	653	300	647	806
BF463192	Mm.135764	4933404O12Rik	RIKEN cDNA 4933404O12 gene	146	170	297	143	254	278	168	374	236	119	213	97	113	143	84	183	197	196	431	221	178	289
BF463210	Mm.226534	4933406E20Rik	RIKEN cDNA 4933406E20 gene	219	158	295	211	290	323	487	1529	1136	2266	1227	474	209	655	411	547	468	591	1093	695	1196	745
BE954346	Mm.233181	4933407C03Rik	RIKEN cDNA 4933407C03 gene	1498	3469	7171	2307	8622	3880	5275	5756	2226	1364	1644	1594	2502	3217	1196	3822	2662	3952	4871	2063	1907	3576
BE995581	Mm.132178	4933407H18Rik	RIKEN cDNA 4933407H18 gene	153	135	390	0	360	540	224	605	359	155	497	115	134	247	0	235	371	245	444	243	190	437
BE982205	Mm.294641	4933407N01Rik	RIKEN cDNA 4933407N01 gene	145	295	206	182	234	198	370	487	547	8798	12232	670	1504	1655	1294	1485	790	1256	1581	1278	2322	1883
BF463558	Mm.294641	4933407N01Rik	RIKEN cDNA 4933407N01 gene	112	299	374	346	241	172	330	266	464	550	563	118	241	396	291	178	172	278	264	375	346	546
BE985518	Mm.425184	4933409K07Rik	RIKEN cDNA 4933409K07 gene	353	532	575	776	878	452	992	1264	887	2440	1155	386	880	933	835	988	479	795	1172	815	1792	996
BE987292	Mm.214134	4933412E12Rik	RIKEN cDNA 4933412E12 gene	2918	4182	10988	2538	8772	4141	4509	5412	4932	3204	3528	1512	2952	5529	2121	4439	3054	4261	4076	3964	4431	4662
BE987273	Mm.85000	4933425K02Rik	RIKEN cDNA 4933425K02 gene	153	143	69	144	112	159	133	131	129	129	166	94	136	78	112	122	109	105	128	97	166	166
BF463748	Mm.177520	4933425L03Rik	RIKEN cDNA 4933425L03 gene	598	594	674	478	464	622	1432	1402	1392	1292	1642	469	764	781	724	765	749	1284	1239	1626	1712	1905
BF460921	Mm.277939	4933426K21Rik	RIKEN cDNA 4933426K21 gene	577	563	858	641	684	532	816	1410	1265	1259	574	491	481	692	471	562	647	622	1170	853	1663	1137
BF463118	Mm.341776	4933426M11Rik	RIKEN cDNA 4933426M11 gene	405	306	197	699	539	302	0	333	302	721	1230	387	557	337	812	725	520	0	489	471	697	1087
BF462054	Mm.289697	4933427D14Rik	RIKEN cDNA 4933427D14 gene	111	121	204	235	202	165	329	433	524	311	359	95	145	141	179	169	114	261	338	446	247	280
BE985766	Mm.289697	4933427D14Rik	RIKEN cDNA 4933427D14 gene	397	443	2023	406	654	735	542	772	583	409	621	253	303	944	290	440	668	623	627	553	803	848
BE949970	Mm.86664	4933436C20Rik	RIKEN cDNA 4933436C20 gene	464	1165	1482	1182	1916	1041	3416	8410	3545	7750	10089	1597	3145	3255	4144	5050	2060	3037	4151	1865	4300	3634
BE950360	Mm.247625	4933439C20Rik	RIKEN cDNA 4933439C20 gene	1435	2070	4848	2330	7696	3145	5354	11182	4460	4004	6322	2877	4490	5929	2461	6484	4859	4753	5806	2991	2450	4607
BE985812	Mm.29950	4933439F18Rik	RIKEN cDNA 4933439F18 gene	115	249	157	179	183	143	380	414	499	418	359	167	285	172	248	244	143	347	365	420	382	357
BE987354	Mm.323925	5031439G07Rik	RIKEN cDNA 5031439G07 gene	432	1157	5590	877	1815	2464	2614	2844	2055	2898	3906	631	1439	3697	805	1520	1640	2031	2145	1596	2050	2609
BF461604	Mm.275511	5033414D02Rik	RIKEN cDNA 5033414D02 gene	1108	1209	2809	3123	3423	1957	2752	4137	1942	3875	2390	1666	1240	2718	3004	2008	1397	1814	3094	1506	3713	2844
BF455609	Mm.187470	5033414K04Rik	RIKEN cDNA 5033414K04 gene	139	206	216	126	132	165	229	187	385	161	269	89	120	148	78	134	121	147	182	243	188	227
BE985771	Mm.151498	5133400G04Rik	RIKEN cDNA 5133400G04 gene	164	276	293	499	409	470	373	445	466	297	296	194	358	217	330	323	467	335	417	395	569	496
BF462218	Mm.293919	5133401N09Rik	RIKEN cDNA 5133401N09 gene	323	382	551	992	797	662	620	550	761	716	722	295	332	381	657	681	485	760	593	768	989	781
BE952329	Mm.139176	5230400G24Rik	RIKEN cDNA 5230400G24 gene	5254	3933	5632	2513	2730	2371	2291	3757	2969	3061	3846	1517	1481	1917	1590	2885	3049	3490	6305	4452	7124	6857
BE989093	Mm.83541	5330401P04Rik	RIKEN cDNA 5330401P04 gene	100	83	486	111	95	98	144	117	91	96	94	69	62	205	100	67	76	89	81	77	125	58
BE987521	Mm.23002	5330410G16Rik	RIKEN cDNA 5330410G16 gene	87	237	150	152	254	209	553	866	936	1303	2763	360	659	332	478	969	368	934	891	905	592	856
BE953517	Mm.333881	5330421F07Rik	RIKEN cDNA 5330421F07 gene	135	224	102	292	306	154	485	154	168	193	169	123	301	125	286	166	131	306	188	236	335	278
BE984331	Mm.139089	5330426P16Rik	RIKEN cDNA 5330426P16 gene	511	628	2043	455	1019	837	473	950	1353	1492	2149	372	681	1172	500	847	615	499	876	967	1363	1732
BE995189	Mm.260282	5430405G24Rik	RIKEN cDNA 5430405G24 gene	261	901	1575	724	1451	836	227	641	825	758	560	264	631	773	419	717	512	352	762	716	1100	1106
BE982406	Mm.392282	5430416N02Rik	RIKEN cDNA 5430416N02 gene	133	264	124	225	378	196	809	651	732	674	691	272	504	238	306	513	193	640	617	579	483	765
BF460517	Mm.393006	5430417L22Rik	RIKEN cDNA 5430417L22 gene	214	266	376	724	430	983	853	1072	1088	1772	1648	202	456	465	753	554	905	743	613	743	1223	1045
BE986799	Mm.41113	5430433G21Rik	RIKEN cDNA 5430433G21 gene	615	1324	4019	688	1868	1690	732	2509	1604	1311	1783	552	1060	2038	758	1378	1128	845	1754	1378	1718	1723
BE996385	Mm.21749	5430437P03Rik	RIKEN cDNA 5430437P03 gene	764	975	4554	1790	2191	3755	1630	2490	2326	4430	3318	496	1016	2881	1369	1643	2823	1456	1731	2044	3662	2783
BF462420	Mm.34955	5630401D06Rik	RIKEN cDNA 5630401D06 gene	656	2103	4870	5503	2596	1442	1371	1748	770	1109	967	620	1273	2062	2387	1503	1065	1781	1518	1336	2496	2293
BF465167	Mm.100117	5730406M06Rik	RIKEN cDNA 5730406M06 gene	712	832	1920	2778	3372	2637	1912	2126	2605	2534	2453	1236	1426	3002	3535	2537	2704	2419	3080	3564	5662	3871
BE949613	Mm.207715	5730410E15Rik	RIKEN cDNA 5730410E15 gene	732	941	1016	601	1250	844	1655	2010	1812	1917	1673	691	1020	834	582	1200	838	1439	2857	1686	1886	2018
BE984584	Mm.383517	5730412N02Rik	RIKEN cDNA 5730412N02 gene	89	150	112	124	354	141	782	632	884	999	717	304	338	244	330	924	255	742	673	502	487	755
BE988715	Mm.383517	5730412N02Rik	RIKEN cDNA 5730412N02 gene	640	1035	1556	437	875	1647	727	3022	2083	4728	6339	715	1194	1701	672	1204	1215	842	1772	1381	1829	2295
BE987659	Mm.383517	5730412N02Rik	RIKEN cDNA 5730412N02 gene	137	108	0	122	176	179	410	1008	376	575	1118	145	207	0	172	391	309	439	543	188	201	459
BE983221	Mm.130260	5730419I09Rik	RIKEN cDNA 5730419I09 gene	396	594	547	960	915	560	0	962	917	754	1752	322	549	472	726	777	557	0	849	961	740	1129
BE954679	Mm.41877	5730438N18Rik	RIKEN cDNA 5730438N18 gene	101	159	130	217	135	220	878	926	740	341	284	176	281	189	326	311	367	910	787	581	378	176
BF464662	Mm.37825	5730445M16Rik	RIKEN cDNA 5730445M16 gene	5276	6244	13371	11348	8755	7260	9490	11061	3230	11334	6341	3119	3869	7563	6057	4887	4414	8310	8233	4189	11073	6883
BE986712	Mm.379120	5730449L18Rik	RIKEN cDNA 5730449L18 gene	131	384	265	264	337	129	333	370	304	583	375	187	439	310	296	639	154	362	458	372	900	510
BE984377	Mm.293980	5730453I16Rik	RIKEN cDNA 5730453I16 gene	110	115	133	186	358	238	408	151	404	307	209	107	165	167	132	134	132	297	349	295	305	309
BF465291	Mm.293980	5730453I16Rik	RIKEN cDNA 5730453I16 gene	212	340	393	374	498	418	895	624	957	787	1095	319	517	406	422	645	430	998	719	902	910	1094
BE986835	Mm.293980	5730453I16Rik	RIKEN cDNA 5730453I16 gene	574	1198	3781	572	1692	1741	1179	3285	2025	1455	2075	639	1267	2072	644	1245	1357	1149	2727	1480	1675	2307
BE950151	Mm.86860	5730455P16Rik	RIKEN cDNA 5730455P16 gene	0	444	376	392	355	269	523	542	418	1092	575	0	659	475	549	664	201	534	727	429	1208	634
BE982783	Mm.178684	5730466H23Rik	RIKEN cDNA 5730466H23 gene	163	227	150	250	455	221	444	178	229	659	356	160	221	221	205	435	153	364	230	190	581	406
BE987950	Mm.178684	5730466H23Rik	RIKEN cDNA 5730466H23 gene	114	197	427	258	464	423	121	305	155	130	182	103	162	256	118	238	227	114	377	161	263	323
BE954760	Mm.27227	5730469M10Rik	RIKEN cDNA 5730469M10 gene	295	460	1292	662	384	769	698	2235	1301	3298	4709	290	556	1424	1038	836	946	1036	976	1071	1537	1857
BE949754	Mm.208619	5730470L24Rik	RIKEN cDNA 5730470L24 gene	2472	4169	3759	7225	5126	4405	5510	7947	2597	2370	4540	2034	2798	2133	3893	3129	3016	5553	6235	2933	3211	5600
BE988798	Mm.254974	5730472N09Rik	RIKEN cDNA 5730472N09 gene	202	251	282	352	420	259	0	729	926	834	594	161	272	325	373	435	423	0	489	609	556	431
BF464617	Mm.284710	5730502D15Rik	RIKEN cDNA 5730502D15 gene	266	570	583	343	571	307	614	531	475	849	781	378	822	681	564	1081	391	810	753	744	1522	831
BF464165	Mm.44434	5730509K17Rik	RIKEN cDNA 5730509K17 gene	265	262	328	392	0	574	545	874	711	2000	1527	320	443	375	579	0	724	586	704	565	1005	786
BE986242	Mm.102470	5730557B15Rik	RIKEN cDNA 5730557B15 gene	160	242	192	397	519	448	697	1001	1310	1363	894	272	384	413	369	447	420	577	608	775	989	1171
BE981504	Mm.102470	5730557B15Rik	RIKEN cDNA 5730557B15 gene	139	170	91	160	154	230	167	329	230	237	244	106	154	127	122	151	291	227	277	241	108	266
BE949992	Mm.246237	5730589K01Rik	RIKEN cDNA 5730589K01 gene	320	789	1043	1513	2223	789	4167	4230	1205	3169	4420	754	1717	1760	2559	3784	1137	2989	4671	1474	4399	3354
BE952280	Mm.246237	5730589K01Rik	RIKEN cDNA 5730589K01 gene	6172	17101	15339	19578	37063	18627	28293	49607	17024	32423	19828	8936	12571	15679	14605	17973	16338	20494	21188	11449	19317	13773
BF466460	Mm.1465	5830404H04Rik	RIKEN cDNA 5830404H04 gene	196	163	403	354	276	393	423	534	150	594	262	151	181	298	238	217	279	302	396	160	680	256
BF461022	Mm.1465	5830404H04Rik	RIKEN cDNA 5830404H04 gene	338	604	363	346	700	564	1253	1722	598	1059	1853	316	522	418	311	835	660	1327	1302	852	976	1573
BE986015	Mm.196290	5830411E10Rik	RIKEN cDNA 5830411E10 gene	2247	2808	8543	1291	2754	3344	1118	1380	715	602	783	655	1258	3126	728	1574	1984	1828	2113	1416	1961	2334
BE954341	Mm.45973	5830415F09Rik	RIKEN cDNA 5830415F09 gene	216	484	357	648	565	444	798	318	713	959	911	219	454	315	545	474	444	635	332	765	892	1226
BF465994	Mm.240265	5830415L20Rik	RIKEN cDNA 5830415L20 gene	3078	3803	3256	1612	2555	1390	2720	2132	3460	2013	2086	1038	1679	1592	1033	1861	1141	2707	2609	2680	2987	3420
BE996324	Mm.218317	5830418K08Rik	RIKEN cDNA 5830418K08 gene	313	400	267	927	720	381	740	519	748	970	485	424	440	278	589	841	395	865	664	819	1136	680
BF464544	Mm.25504	5830434P21Rik	RIKEN cDNA 5830434P21 gene	987	1691	1962	2526	2200	2938	2298	2002	1905	1549	2258	628	1085	1338	1696	1509	2225	2210	1783	2303	1684	2832
BE982891	Mm.25504	5830434P21Rik	RIKEN cDNA 5830434P21 gene	400	914	468	597	1434	437	2068	1165	1739	1896	1654	635	1550	711	922	1564	607	2308	1715	1557	1311	2102
BE988185	Mm.25504	5830434P21Rik	RIKEN cDNA 5830434P21 gene	1071	0	4030	2523	1931	1848	2641	4806	3497	9244	4340	1622	0	3591	3812	2717	2082	2767	3896	3489	6005	4084
BE989060	Mm.361880	5830471E12Rik	RIKEN cDNA 5830471E12 gene	374	872	832	964	1380	922	2776	1411	1606	1107	1034	645	1346	834	1114	1498	831	2082	1777	1903	1471	2241
BF464672	Mm.150270	5930434B04Rik	RIKEN cDNA 5930434B04 gene	133	154	357	600	443	334	0	396	511	671	413	236	231	394	282	276	217	0	411	359	657	564
BF460557	Mm.51187	6030405A18Rik	RIKEN cDNA 6030405A18 gene	1813	5862	5901	7388	17260	11242	44338	12191	20956	13213	13502	4932	11686	7940	9144	12086	7408	18674	14624	14879	8627	12626
BF461484	Mm.428333	6030408C04Rik	RIKEN cDNA 6030408C04 gene	290	825	265	380	1210	899	226	546	351	328	373	196	380	305	252	456	449	171	565	465	639	774
BE950524	Mm.212609	6030443O07Rik	RIKEN cDNA 6030443O07 gene	721	511	673	969	2391	1356	2507	3074	2760	5689	6182	1781	1217	1585	2241	3603	2177	3254	3361	3084	4216	4597
BE988384	Mm.335420	6230410P16Rik	RIKEN cDNA 6230410P16 gene	13522	8768	9273	18165	19244	9009	21912	9482	8115	10949	2591	7434	9182	5836	9571	12714	7383	17312	14656	11031	17516	7423
BF466353	Mm.27768	6330403K07Rik	RIKEN cDNA 6330403K07 gene	386	768	802	1020	1154	601	2432	1423	2163	2119	3070	850	1298	990	1109	1429	737	2047	1550	2236	1803	2475
BE988822	Mm.32416	6330407D12Rik	RIKEN cDNA 6330407D12 gene	101	105	115	92	104	131	114	216	119	73	178	77	76	102	61	84	143	84	116	87	76	117
BE951322	Mm.390264	6330407J23Rik	RIKEN cDNA 6330407J23 gene	110	163	156	213	335	364	188	189	266	123	220	124	303	220	221	198	293	357	269	433	295	298
BF464004	Mm.370251	6330416L11Rik	RIKEN cDNA 6330416L11 gene	229	141	135	216	205	175	265	531	178	168	437	170	193	142	191	200	153	340	448	224	172	385
BE984299	Mm.341747	6330442E10Rik	RIKEN cDNA 6330442E10 gene	3222	3958	8895	5550	5417	3397	5660	6879	4783	10075	6181	1999	2516	5602	4454	3872	3262	4797	5258	4256	6520	6837
BE987053	Mm.217319	6330500D04Rik	RIKEN cDNA 6330500D04 gene	521	731	525	777	509	688	859	287	588	496	590	266	477	394	575	513	548	746	409	921	1145	1092
BE996347	Mm.23279	6330503K22Rik	RIKEN cDNA 6330503K22 gene	299	541	638	1535	1136	831	1948	1457	2885	2336	627	380	809	500	1132	950	635	1845	1233	1636	2081	1013
BE985967	Mm.17613	6330514A18Rik	RIKEN cDNA 6330514A18 gene	127	258	143	295	233	250	854	517	2947	7502	7044	511	955	813	1199	1135	868	1404	629	1697	2059	1911
BF461097	Mm.423451	6330527O06Rik	RIKEN cDNA 6330527O06 gene	130	196	204	115	213	578	631	2220	2168	1602	2336	233	566	616	315	812	598	467	1194	993	838	1002
BE981238	Mm.181610	6330577E15Rik	RIKEN cDNA 6330577E15 gene	2840	3167	3353	2284	4457	2707	5163	4065	3553	4487	3271	1700	2338	2327	2007	3307	3528	4039	6021	3544	7026	5595
BE982899	Mm.181610	6330577E15Rik	RIKEN cDNA 6330577E15 gene	651	1152	1505	1074	1008	1049	2608	2126	2109	2850	2888	787	1400	1747	1464	1579	1058	2397	2328	2203	2674	3350
BE988716	Mm.329579	6430517E21Rik	RIKEN cDNA 6430517E21 gene	186	584	359	326	369	607	671	959	643	1085	1007	217	408	324	386	406	573	440	560	614	1015	893
BF467035	Mm.396926	6430520M22Rik	RIKEN cDNA 6430520M22 gene	167	296	364	767	440	206	188	546	1325	1452	591	178	211	271	408	394	278	325	633	831	1121	490
BE985200	Mm.86607	6430526N21Rik	RIKEN cDNA 6430526N21 gene	5160	7151	20467	5332	10894	6936	3931	10875	14061	15801	11213	3057	6271	10561	4991	6164	4826	3283	7636	10154	14843	10636
BF461365	Mm.248358	6430527G18Rik	RIKEN cDNA 6430527G18 gene	228	429	357	501	592	688	1905	1273	1816	995	1856	420	828	588	710	1062	811	1786	1347	1677	1041	1705
BF464337	Mm.248358	6430527G18Rik	RIKEN cDNA 6430527G18 gene	1332	1227	1634	1792	1409	822	1455	613	1575	1816	816	887	1017	1056	1156	1299	815	1938	1005	1612	1969	1064
BF461571	Mm.221244	6430547I21Rik	RIKEN cDNA 6430547I21 gene	129	218	674	1261	2101	1263	1581	1799	1966	6301	5989	649	617	1406	1966	1413	1071	2237	1367	1006	2530	1268
BF466641	Mm.221244	6430547I21Rik	RIKEN cDNA 6430547I21 gene	416	673	2018	2451	0	1428	3202	3725	14936	12941	7408	2620	3621	4347	4376	0	2132	5329	3371	5910	4292	3771
BF465115	Mm.101958	6430548M08Rik	RIKEN cDNA 6430548M08 gene	186	192	523	759	322	679	1083	1148	979	8561	4567	619	647	1353	1562	705	922	1046	794	614	2848	1473
BE985860	Mm.101958	6430548M08Rik	RIKEN cDNA 6430548M08 gene	102	165	155	173	318	324	1051	919	1082	3728	1354	359	530	444	337	508	382	845	972	636	1184	789
BE996514	Mm.86031	6430590I03Rik	RIKEN cDNA 6430590I03 gene	148	283	673	780	902	650	746	917	703	949	1114	185	284	615	776	492	397	636	676	716	1071	994
BE987147	Mm.387947	6430701C03Rik	RIKEN cDNA 6430701C03 gene	105	144	84	140	103	198	775	216	224	741	292	100	198	199	150	127	197	450	229	175	544	272
BE953433	Mm.384762	6430706D22Rik	RIKEN cDNA 6430706D22 gene	586	1031	1328	1915	1698	1192	867	843	868	294	483	272	602	590	793	869	1005	1471	1438	1222	821	828
BE986346	Mm.395514	6430706D22Rik	RIKEN cDNA 6430706D22 gene	0	534	854	314	906	688	1001	1033	1152	828	847	0	694	618	305	771	708	1069	1765	1153	1313	1301
BF456923	Mm.86095	6530402A20	Hypothetical protein 6530402A20	390	387	366	305	422	284	612	422	778	249	272	192	260	272	197	270	278	524	662	633	445	438
BE954066	Mm.336056	6720401G13Rik	RIKEN cDNA 6720401G13 gene	1685	22904	26357	6910	27258	25933	7402	23502	22331	6396	5521	3971	13564	10390	3828	9121	10287	5798	19105	12343	7950	13445
BE954644	Mm.336056	6720401G13Rik	RIKEN cDNA 6720401G13 gene	133	224	218	444	604	330	933	914	923	1543	485	286	588	614	621	669	333	730	864	650	1452	668
BE986736	Mm.336056	6720401G13Rik	RIKEN cDNA 6720401G13 gene	88	139	92	109	145	143	326	183	364	169	291	84	109	92	72	101	117	240	224	306	136	413
BE949444	Mm.33118	6720460F02Rik	RIKEN cDNA 6720460F02 gene	7121	11392	6008	7795	13114	12801	12720	12663	12665	8635	6873	2823	6100	2537	4091	6437	7259	9671	10902	11350	12490	12004
BF464269	Mm.23503	6720463M24Rik	RIKEN cDNA 6720463M24 gene	414	392	388	322	562	474	505	371	344	412	471	253	385	341	294	488	467	530	521	711	744	903
BE953978	Mm.25340	6720467C03Rik	RIKEN cDNA 6720467C03 gene	1163	1991	6541	3169	2986	5103	2705	2544	2541	2113	2737	766	1286	3484	2320	1770	2228	2483	2205	2342	2894	3341
BE950404	Mm.347728	6720469N11Rik	RIKEN cDNA 6720469N11 gene	197	439	195	399	431	508	3414	8304	15845	0	33375	5367	14254	8397	13680	15473	15806	17688	6440	15171	0	8053
BF456930	Mm.392603	6820401H01Rik	RIKEN cDNA 6820401H01 gene	185	195	800	179	365	491	159	445	449	363	493	133	297	356	193	289	292	167	401	419	503	536
BE987068	Mm.408712	7530404M11Rik	RIKEN cDNA 7530404M11 gene	3436	1816	4118	929	3422	1294	1618	2101	1738	1175	1290	1390	1289	2066	859	1916	1054	1947	1250	1725	2252	2164
BE983046	Mm.379256	7530408C15Rik	RIKEN cDNA 7530408C15 gene	121	367	120	362	170	195	199	187	400	1136	947	130	312	198	384	224	201	272	226	330	562	435
BF464238	Mm.85744	8030451K01Rik	RIKEN cDNA 8030451K01 gene	167	176	520	178	180	283	227	446	230	206	412	205	207	325	116	199	282	175	299	192	181	354
BF466528	Mm.389946	8030491N06Rik	RIKEN cDNA 8030491N06 gene	92	170	73	121	111	102	174	211	241	105	291	76	110	98	107	114	93	130	215	270	120	333
BF466408	Mm.386817	8430406I07Rik	RIKEN cDNA 8430406I07 gene	347	603	1044	681	555	402	873	580	628	618	1219	248	438	641	595	402	438	833	441	644	666	1186
BE987263	Mm.425129	8430422M14Rik	RIKEN cDNA 8430422M14 gene	2816	3102	10341	2203	9251	3391	7542	7650	7209	7752	6926	2536	3506	6278	2612	5659	2849	6903	4163	4463	5527	5593
BE981433	Mm.425129	8430422M14Rik	RIKEN cDNA 8430422M14 gene	128	372	156	469	827	382	488	324	275	1111	775	159	380	312	445	732	248	527	286	244	946	607
BF464462	Mm.247448	8430426H19Rik	RIKEN cDNA 8430426H19 gene	117	168	99	218	306	160	393	306	404	1372	287	159	175	138	261	356	105	400	360	384	1011	254
BE988991	Mm.50600	8430427H17Rik	RIKEN cDNA 8430427H17 gene	129	172	184	424	183	229	648	491	481	252	233	138	190	211	294	140	202	345	396	336	326	270
BE983875	Mm.50600	8430427H17Rik	RIKEN cDNA 8430427H17 gene	145	217	123	140	187	208	545	265	432	236	354	151	197	164	112	262	204	322	325	381	276	388
BF463827	Mm.393767	9030025P20Rik	RIKEN cDNA 9030025P20 gene	117	172	284	160	477	326	679	589	1023	465	333	181	310	357	120	251	214	457	717	545	436	408
BE983085	Mm.425249	9030227G01Rik	RIKEN cDNA 9030227G01 gene	86	110	70	128	126	100	182	130	218	482	141	70	82	103	73	160	92	149	114	127	355	98
BF467083	Mm.278974	9030416H16Rik	RIKEN cDNA 9030416H16 gene	208	466	2058	551	658	491	673	746	404	443	488	202	367	870	308	418	429	735	635	475	643	715
BE985735	Mm.213298	9030624J02Rik	RIKEN cDNA 9030624J02 gene	728	771	0	1963	1709	895	4619	3002	2482	1555	572	1014	1246	0	1547	2363	923	3916	3624	2556	2289	945
BE950025	Mm.22565	9130011J15Rik	RIKEN cDNA 9130011J15 gene	882	1477	1468	2196	1923	3334	4089	920	5259	4116	3558	870	2004	1381	2666	2078	1962	2717	1219	4667	4365	4001
BF467096	Mm.22565	9130011J15Rik	RIKEN cDNA 9130011J15 gene	1458	1621	2188	3028	3153	1246	3390	2287	5663	4199	2265	1787	1906	2163	2604	3160	1253	3442	2826	4065	4027	2782
BE950641	Mm.333074	9130019P16Rik	RIKEN cDNA 9130019P16 gene	88	100	73	109	535	97	137	222	85	401	148	67	94	94	84	626	83	97	199	76	380	164
BE988477	Mm.259799	9130023D20Rik	RIKEN cDNA 9130023D20 gene	3744	6197	10288	7217	8333	3782	4795	4715	2066	3684	4162	2064	2956	5148	4876	3897	2320	4145	4208	2584	5912	5704
BF466940	Mm.356580	9130023F12Rik	RIKEN cDNA 9130023F12 gene	97	242	121	507	537	314	381	142	213	1025	223	169	249	183	307	263	198	322	201	203	1029	289
BE982470	Mm.356580	9130023F12Rik	RIKEN cDNA 9130023F12 gene	82	122	107	174	184	126	377	304	287	277	337	125	267	131	228	299	118	313	265	224	223	380
BF463606	Mm.97959	9130214H05Rik	RIKEN cDNA 9130214H05 gene	122	95	235	140	126	214	245	163	104	332	263	84	109	185	116	114	201	153	111	92	244	173
BE953795	Mm.348018	9130401M01Rik	RIKEN cDNA 9130401M01 gene	1615	3307	1918	3834	2457	2821	5216	5987	7682	3739	6543	996	3361	1370	2830	1789	2169	4807	4210	5937	3471	5388
BE988890	Mm.269061	9130404D08Rik	RIKEN cDNA 9130404D08 gene	123	264	139	403	692	280	445	205	270	937	328	128	244	216	338	332	252	338	228	215	676	357
BF466702	Mm.119198	9430008C03Rik	RIKEN cDNA 9430008C03 gene	364	243	446	521	308	348	246	505	382	405	381	154	201	307	370	194	253	260	384	272	670	415
BE996435	Mm.89268	9430023L20Rik	RIKEN cDNA 9430023L20 gene	728	847	1672	1077	1215	582	828	1467	594	1054	962	439	548	1125	1089	968	612	875	1025	623	1352	1210
BE983074	Mm.391998	9430023L20Rik	RIKEN cDNA 9430023L20 gene	238	549	891	1509	1125	1000	907	1096	1218	1457	1090	269	486	720	920	942	804	1059	1043	980	1438	1284
BF465978	Mm.409148	9430029L20Rik	RIKEN cDNA 9430029L20 gene	1632	2721	9997	7698	4087	1900	3346	4976	4047	6254	6232	1775	1796	3202	4534	3770	2892	5617	3528	2803	6061	5316
BE988416	Mm.239534	9430067K14Rik	RIKEN cDNA 9430067K14 gene	1254	1351	1037	3020	1730	1113	3177	1626	1048	1585	390	1196	1397	827	1827	1965	1003	2974	2629	1633	3162	1083
BE981981	Mm.161014	9430083G14Rik	RIKEN cDNA 9430083G14 gene	531	856	1233	782	1848	1043	1054	634	776	1828	1030	394	818	997	920	1494	835	982	1180	754	1969	1411
BF466068	Mm.389038	9530033F24Rik	RIKEN cDNA 9530033F24 gene	105	128	150	130	212	193	302	223	435	286	276	97	151	178	88	178	96	227	283	272	224	261
BF464880	Mm.291979	9530068E07Rik	RIKEN cDNA 9530068E07 gene	404	1230	2884	657	3710	1620	2110	2100	2878	2595	2131	523	1420	1973	824	2157	986	2353	1621	2269	2333	2445
BE987680	Mm.393742	9530092O11Rik	RIKEN cDNA 9530092O11 gene	180	237	201	436	981	431	882	404	375	2759	1304	258	360	440	632	869	437	724	587	420	1692	921
BE981329	Mm.101836	9630033F20Rik	RIKEN cDNA 9630033F20 gene	200	210	348	148	132	216	203	742	535	347	869	222	196	368	142	285	351	244	422	360	248	380
BE953802	Mm.101836	9630033F20Rik	RIKEN cDNA 9630033F20 gene	124	167	138	163	149	157	409	305	595	357	296	162	235	220	254	211	163	360	335	388	316	395
BE985067	Mm.284366	9630046K23Rik	RIKEN cDNA 9630046K23 gene	1276	2227	1611	1733	2730	1536	2163	3566	696	1364	1169	774	1238	1248	1345	1709	1423	1881	2321	717	2443	1520
BE950515	Mm.259468	9830169C18Rik	RIKEN cDNA 9830169C18 gene	265	342	332	976	585	505	1946	1704	2612	3452	2528	504	768	518	836	935	730	1725	1184	1295	1588	1182
BE986876	Mm.383298	9930014A18Rik	RIKEN cDNA 9930014A18 gene	230	403	297	509	565	599	602	698	750	514	350	218	405	220	375	442	440	639	732	687	592	307
BE995736	Mm.329801	9930021J03Rik	RIKEN cDNA 9930021J03 gene	256	929	383	1512	1076	530	1384	1123	978	269	391	181	593	207	719	472	448	1266	1167	983	540	691
BE981922	Mm.329801	9930021J03Rik	RIKEN cDNA 9930021J03 gene	782	827	877	2348	1479	1186	4852	2738	4931	5587	2679	1106	1243	779	1790	1932	1289	3930	2605	3060	3487	2130
BE981897	Mm.106553	9930028C20Rik	RIKEN cDNA 9930028C20 gene	330	388	1496	335	676	848	783	1183	671	661	620	273	484	1032	317	552	672	508	838	469	650	880
BF466414	Mm.221440	a	Nonagouti	137	176	131	337	198	217	606	498	396	283	139	154	141	174	294	255	251	606	607	511	249	166
BF455632	Mm.5324	A030009H04Rik	RIKEN cDNA A030009H04 gene	134	293	317	667	1305	723	827	853	676	1214	687	287	551	518	440	591	609	652	687	690	1224	957
BE984623	Mm.324867	A130014A01Rik	RIKEN cDNA A130014A01 gene	2288	3257	2867	4502	3745	3614	5460	7116	8926	4292	5665	1701	3870	1907	3639	3057	2815	4752	4011	4692	4434	5539
BE988417	Mm.120518	A130030D10Rik	RIKEN cDNA A130030D10 gene	10170	12548	14231	8580	17558	4026	10311	6328	5234	9326	9941	5731	13525	9097	8840	15255	5501	9770	11637	8350	17013	16610
BF467053	Mm.250441	A130092J06Rik	RIKEN cDNA A130092J06 gene	247	399	470	426	480	391	812	967	980	1660	1952	374	511	671	595	482	397	650	665	1030	1263	1452
BE988600	Mm.291499	A1bg	Alpha-1-B glycoprotein	101	151	146	172	161	172	203	238	392	211	420	111	129	186	134	177	111	212	195	239	261	339
BF466073	Mm.389059	A230021K14	Hypothetical protein A230021K14	92	122	100	105	129	124	149	276	356	248	249	75	129	136	65	108	93	140	237	229	148	210
BE949942	Mm.392040	A230057G18Rik	RIKEN cDNA A230057G18 gene	3974	7258	3941	5658	9446	14627	4103	1681	2526	959	1108	2458	8187	4564	6072	6105	5777	6468	7460	10332	9750	9727
BE986344	Mm.242832	A230070E04Rik	RIKEN cDNA A230070E04 gene	1341	2284	1606	2852	2043	2354	3901	4055	4798	2326	5296	1674	2267	1203	2851	2257	3094	4257	3623	4424	1891	2144
BE988314	Mm.379388	A230106D06Rik	RIKEN cDNA A230106D06 gene	97	117	149	209	548	248	329	318	281	125	159	84	158	187	154	186	181	215	202	181	158	210
BE951929	Mm.12654	A230106M15Rik	RIKEN cDNA A230106M15 gene	566	719	784	1153	774	784	795	367	760	1215	810	318	487	534	771	669	754	804	504	732	1608	1238
BE984819	Mm.12654	A230106M15Rik	RIKEN cDNA A230106M15 gene	142	279	1615	1037	989	683	413	453	425	392	505	157	166	521	461	425	384	462	557	488	584	864
BE987556	Mm.370334	A2bp1	Ataxin 2 binding protein 1	261	307	323	498	303	271	834	719	1394	1488	871	355	470	392	509	600	324	861	685	932	794	551
BE987588	Mm.76725	A330017A19Rik	RIKEN cDNA A330017A19 gene	1403	1530	2004	3159	2041	3177	6288	6056	5229	6104	2354	1598	2503	1964	2805	2524	2577	5146	4942	4663	4093	1931
BE950075	Mm.351793	A330068P14Rik	RIKEN cDNA A330068P14 gene	1745	1717	2077	3004	3740	4687	11803	9686	10766	24338	11315	4071	6483	3431	6638	8161	5898	12792	8283	10212	7212	3941
BE950636	Mm.351793	A330068P14Rik	RIKEN cDNA A330068P14 gene	88	131	72	187	136	136	192	178	103	178	199	66	66	82	152	192	97	179	257	77	166	268
BE950410	Mm.392621	A330103N21Rik	RIKEN cDNA A330103N21 gene	847	1077	1649	718	4042	1438	2141	1832	551	617	886	922	947	1196	444	2003	1086	1856	1320	676	718	1269
BE952032	Mm.392621	A330103N21Rik	RIKEN cDNA A330103N21 gene	136	216	142	351	395	317	917	462	585	1377	424	244	281	236	366	408	421	638	586	473	960	474
BF464121	Mm.392621	A330103N21Rik	RIKEN cDNA A330103N21 gene	388	476	486	814	813	523	702	397	610	847	655	469	488	517	670	768	568	987	489	1009	1566	999
BE985009	Mm.138465	A430041B07Rik	RIKEN cDNA A430041B07 gene	111	165	559	213	288	274	300	401	322	275	252	111	208	399	168	271	296	299	288	250	351	289
BF464718	Mm.330469	A530058N18Rik	RIKEN cDNA A530058N18 gene	112	159	134	142	132	125	192	410	388	411	1060	94	120	195	324	213	205	320	323	292	206	284
BE982976	Mm.131555	A630007B06Rik	RIKEN cDNA A630007B06 gene	1081	3575	3631	354	2943	2752	1344	4454	1939	1018	1843	688	1994	1559	574	1862	1290	1325	4278	1817	1474	2689
BE995609	Mm.116418	A730008L03Rik	RIKEN cDNA A730008L03 gene	1441	4119	2791	2746	3280	3560	2789	1600	1629	3348	2920	721	2364	1740	2184	2539	2754	2635	1797	1930	4306	3497
BF466273	Mm.196325	A730098D12Rik	RIKEN cDNA A730098D12 gene	428	978	3649	952	1556	1255	1913	3174	2286	7215	5459	570	1223	2581	1170	2080	1234	2039	1889	1669	3298	2246
BE953629	Mm.196325	A730098D12Rik	RIKEN cDNA A730098D12 gene	1123	1939	3941	1463	4247	1474	1906	3485	1862	1887	2614	1327	1918	3148	1566	3458	1828	2984	2747	2034	3007	3338
BE986005	Mm.126450	A830008O07Rik	RIKEN cDNA A830008O07 gene	201	214	892	199	402	340	583	669	300	439	597	211	332	622	223	365	319	566	470	292	474	519
BF466431	Mm.39513	A830039N20Rik	RIKEN cDNA A830039N20 gene	238	252	345	834	552	570	1607	1828	2036	2640	1190	704	794	758	999	1039	817	1632	1182	1751	1490	656
BE982798	Mm.96073	A830058I18Rik	RIKEN cDNA A830058I18 gene	89	167	72	131	192	143	292	116	170	533	155	91	206	133	111	204	112	241	114	104	315	238
BE986146	Mm.210332	A830091I15Rik	RIKEN cDNA A830091I15 gene	229	355	399	501	433	477	1490	1070	2296	2705	1167	585	569	565	695	952	854	1720	822	1358	1057	791
BF460485	Mm.156365	A930001M12Rik	RIKEN cDNA A930001M12 gene	461	1220	1048	1653	1487	1239	2284	1173	1604	3310	5130	746	1379	1086	1614	1524	1333	2095	1230	1516	2772	3447
BF464243	Mm.156365	A930001M12Rik	RIKEN cDNA A930001M12 gene	114	291	186	231	207	280	250	678	207	346	655	224	276	200	129	289	209	205	674	247	282	653
BE988152	Mm.156365	A930001M12Rik	RIKEN cDNA A930001M12 gene	94	194	123	138	199	154	371	355	246	261	431	122	250	134	172	231	189	406	303	217	196	353
BE996357	Mm.121514	A930004K21Rik	RIKEN cDNA A930004K21 gene	870	1714	4806	552	1427	2280	1418	2970	832	750	1636	568	1371	2464	372	980	1407	1466	2400	970	1206	2354
BE981770	Mm.121514	A930004K21Rik	RIKEN cDNA A930004K21 gene	90	187	86	154	129	149	212	126	184	194	272	91	150	111	143	151	117	226	155	188	178	247
BF461324	Mm.225649	A930008G19Rik	RIKEN cDNA A930008G19 gene	121	177	102	189	158	145	296	295	285	166	284	97	106	117	167	189	151	279	240	272	154	209
BF456952	Mm.295233	A930011G23Rik	RIKEN cDNA A930011G23 gene	111	134	125	144	179	128	316	502	763	423	314	169	253	234	123	254	217	343	371	401	208	250
BE949994	Mm.194050	A930011O12Rik	RIKEN cDNA A930011O12 gene	1112	846	1347	2843	3942	12258	9833	7831	22049	48062	39439	3870	6072	5293	8836	7359	10864	7997	4607	12230	13430	10884
BE982293	Mm.194050	A930011O12Rik	RIKEN cDNA A930011O12 gene	94	158	288	362	402	197	285	178	375	360	307	116	173	260	286	226	192	292	266	386	323	533
BF464950	Mm.30769	A930024E05Rik	RIKEN cDNA A930024E05 gene	156	171	128	372	217	150	243	490	398	432	456	135	202	187	215	262	190	321	369	261	275	306
BE954415	Mm.345070	A930025D01Rik	RIKEN cDNA A930025D01 gene	105	163	225	165	107	0	194	242	184	259	125	77	110	163	100	116	0	182	171	194	207	151
BE981289	Mm.208445	A930031D07Rik	RIKEN cDNA A930031D07 gene	107	158	84	137	147	221	320	597	326	437	437	108	176	188	127	208	321	381	439	314	310	316
BE950650	Mm.134224	A930036K24Rik	RIKEN cDNA A930036K24 gene	98	126	68	113	153	154	543	465	334	1470	1088	296	419	340	373	581	352	981	623	639	566	275
BE995651	Mm.129415	A930037G23Rik	RIKEN cDNA A930037G23 gene	234	277	1046	310	1039	561	514	1733	1345	2727	2126	279	500	1010	492	812	583	637	922	819	1551	1291
BE950124	Mm.204836	A930041I02Rik	RIKEN cDNA A930041I02 gene	1648	4899	12428	6239	5062	4028	6698	10040	6569	11646	17977	2158	5231	11617	6908	5587	4508	7991	4817	5455	4681	8346
BF463764	Mm.206990	AA536717	Expressed sequence AA536717	619	736	1163	1747	2035	1002	3447	1863	4353	4666	1346	661	903	1009	1289	1676	1061	2651	2218	2953	3709	1857
BE949711	Mm.2402	AA536749	Expressed sequence AA536749	199	399	1194	561	459	304	382	462	365	464	499	152	221	574	427	316	313	408	449	362	562	588
BE950083	Mm.2402	AA536749	Expressed sequence AA536749	92	136	68	139	0	118	185	184	88	246	285	71	61	88	92	0	79	172	197	73	407	261
BE983820	Mm.329515	AA536808	Expressed sequence AA536808	88	173	135	161	156	153	369	194	217	231	294	88	132	176	175	165	105	278	230	225	283	269
BF461039	Mm.329515	AA536808	Expressed sequence AA536808	236	397	679	674	471	511	911	861	796	746	926	256	394	434	587	466	408	801	697	590	727	479
BF462421	Mm.393629	AA536808	Expressed sequence AA536808	158	470	243	379	337	569	688	645	324	934	488	166	424	346	516	357	454	570	592	347	994	705
BF460873	Mm.329515	AA536808	Expressed sequence AA536808	96	129	123	97	197	305	140	411	239	118	157	64	95	110	63	104	174	156	310	152	95	111
BF460693	Mm.24576	Aadacl1	Arylacetamide deacetylase-like 1	215	199	418	460	422	337	383	930	289	858	984	204	243	502	456	475	300	488	501	275	772	662
BF463500	Mm.221038	Aak1	AP2 associated kinase 1	105	168	105	314	199	177	197	167	257	311	341	132	144	178	328	167	169	198	209	279	306	451
BE951978	Mm.116833	Aak1	AP2 associated kinase 1	6861	21432	15036	21819	25498	17463	14650	20889	10418	7899	9695	5698	12325	6286	10391	11042	9188	17068	19235	10818	10173	11320
BE950389	Mm.116833	Aak1	AP2 associated kinase 1	167	517	307	590	1492	305	1270	563	471	770	863	293	632	465	654	1052	384	946	511	466	990	915
BE983660	Mm.408678	Aak1	AP2 associated kinase 1	171	215	171	332	267	288	306	464	340	365	427	122	243	163	229	254	276	380	319	226	272	400
BE952351	Mm.379371	Aamp	Angio-associated migratory protein	2752	2616	3708	1721	3815	3311	5736	5262	5837	7351	3689	2284	2580	2865	1844	3175	2844	3740	6958	4075	6723	5205
BE949725	Mm.379371	Aamp	Angio-associated migratory protein	4411	6256	13336	10092	11251	5855	5734	3083	2049	3841	2795	3931	9101	8467	8516	7645	4431	9256	8932	5489	12262	7938
BE995177	Mm.379371	Aamp	Angio-associated migratory protein	208	269	453	1016	863	593	927	694	764	838	487	261	473	405	607	523	464	857	555	483	849	363
BI202476	Mm.24174	Aars	Alanyl-tRNA synthetase	210	833	1441	1153	925	956	1034	750	682	1298	1690	315	611	851	815	729	591	976	776	569	988	1544
BF466294	Mm.24174	Aars	Alanyl-tRNA synthetase	784	832	593	767	1317	633	3126	1717	2636	1963	3110	1086	1568	911	1318	2466	1092	2631	1613	2559	2096	2268
BE984977	Mm.237475	AB041803	CDNA sequence AB041803	105	187	100	295	176	182	574	398	410	176	139	113	149	105	206	214	152	412	370	323	208	122
BF465307	Mm.259315	Abat	4-aminobutyrate aminotransferase	425	1044	1385	498	980	338	845	775	965	2305	1395	828	1813	1481	956	2211	688	1107	933	1256	2017	1334
BF463399	Mm.259315	Abat	4-aminobutyrate aminotransferase	258	663	648	1199	1075	593	570	458	738	1797	891	355	530	521	839	619	585	676	496	724	1322	1147
BE985437	Mm.2210	Abca2	ATP-binding cassette, sub-family A (ABC1), member 2	236	280	181	404	463	369	1440	946	2418	2730	1338	632	622	438	554	1125	462	1537	862	1387	1498	843
BE981793	Mm.2210	Abca2	ATP-binding cassette, sub-family A (ABC1), member 2	204	665	287	625	668	589	768	660	900	2484	1061	299	670	469	707	656	525	564	475	736	1427	1087
BF464107	Mm.3918	Abca4	ATP-binding cassette, sub-family A (ABC1), member 4	127	149	465	164	294	328	470	2977	1157	4194	1959	340	550	1306	628	841	577	704	1431	728	1127	1024
BE950254	Mm.3918	Abca4	ATP-binding cassette, sub-family A (ABC1), member 4	149	171	350	431	515	494	1923	6590	2962	17761	5650	785	1130	2244	3127	3443	2223	4414	3720	1995	4286	1060
BF461457	Mm.3918	Abca4	ATP-binding cassette, sub-family A (ABC1), member 4	142	286	128	229	308	389	514	4038	3280	36438	29322	1117	2381	2088	1971	2560	2867	1479	2338	3191	5574	4123
BF462013	Mm.3918	Abca4	ATP-binding cassette, sub-family A (ABC1), member 4	374	563	1521	486	1204	696	1122	3780	3225	13897	11283	768	1479	3525	1611	2658	1527	2167	2421	1805	3185	3391
BF455614	Mm.3918	Abca4	ATP-binding cassette, sub-family A (ABC1), member 4	133	165	87	182	177	213	259	430	293	261	369	102	121	105	123	146	176	203	350	247	161	201
BE984615	Mm.41942	Abca5	ATP-binding cassette, sub-family A (ABC1), member 5	169	211	660	165	323	321	188	483	209	150	282	100	182	378	108	231	197	158	414	185	166	315
BE982816	Mm.274243	Abcb10	ATP-binding cassette, sub-family B (MDR/TAP), member 10	289	341	264	620	441	463	1412	1211	2253	3166	1915	393	759	470	883	671	514	1096	969	1050	992	1213
BF466195	Mm.207354	Abcb1a	ATP-binding cassette, sub-family B (MDR/TAP), member 1A	108	118	234	109	174	221	123	806	173	158	246	91	85	230	75	133	205	128	482	136	90	171
BF456950	Mm.76543	Abcc10	ATP-binding cassette, sub-family C (CFTR/MRP), member 10	131	125	97	206	104	158	175	248	237	261	246	111	131	132	204	95	157	185	251	289	226	148
BF460507	Mm.20845	Abcc5	ATP-binding cassette, sub-family C (CFTR/MRP), member 5	297	316	513	482	428	362	412	482	333	200	260	264	300	327	288	290	319	423	527	378	341	417
BE950045	Mm.20845	Abcc5	ATP-binding cassette, sub-family C (CFTR/MRP), member 5	626	733	863	1401	830	1152	2266	1372	1821	1845	864	554	832	710	1026	934	768	1605	1512	1779	1619	1433
BF460793	Mm.259076	Abcc8	ATP-binding cassette, sub-family C (CFTR/MRP), member 8	97	87	161	152	187	158	217	451	375	633	631	116	140	201	231	214	184	238	304	294	363	346
BF466569	Mm.259076	Abcc8	ATP-binding cassette, sub-family C (CFTR/MRP), member 8	262	480	540	296	399	232	397	504	1054	778	573	203	345	355	208	360	199	346	444	595	617	661
BE988165	Mm.194462	Abcd3	ATP-binding cassette, sub-family D (ALD), member 3	16268	6304	14392	13618	20613	17716	12940	17844	9119	15056	12457	6935	3095	9687	10328	9822	9279	11590	11827	9707	12222	8660
BF463075	Mm.194462	Abcd3	ATP-binding cassette, sub-family D (ALD), member 3	399	0	748	577	1149	1447	1109	1466	889	2503	1486	364	0	909	916	1279	1237	882	1332	771	1762	1569
BE952277	Mm.21629	Abcf2	ATP-binding cassette, sub-family F (GCN20), member 2	1044	1345	1929	1518	1606	771	2115	2474	1043	4990	6974	1085	1954	2261	2338	2371	1190	1958	2202	1201	4028	5992
BF461006	Mm.27135	Abcf3	ATP-binding cassette, sub-family F (GCN20), member 3	483	571	877	1801	1157	387	910	942	615	1873	883	495	441	805	1179	690	450	805	673	540	1314	955
BE951980	Mm.101876	Abcg4	ATP-binding cassette, sub-family G (WHITE), member 4	62506	53867	46850	62307	64696	65535	61998	50557	41240	56574	52384	16272	40996	24738	40282	29138	38589	42723	27092	33593	37782	30249
BE950251	Mm.389700	Abhd11	Abhydrolase domain containing 11	167	363	696	155	768	608	781	3616	3778	1943	1945	407	1254	1293	377	1372	911	668	1904	1627	961	1212
BE950520	Mm.112632	Abhd12	Abhydrolase domain containing 12	328	542	507	1255	904	1065	1366	1794	1514	6372	3658	498	805	680	1713	1061	1195	1398	1159	1005	2833	2012
BF467644	Mm.268925	Abhd14a	Abhydrolase domain containing 14A	138	151	134	206	140	154	424	512	549	1981	575	179	214	269	333	234	151	315	430	353	1682	393
BF465112	Mm.273108	Abhd3	Abhydrolase domain containing 3	589	734	1417	1419	1328	766	1679	1225	2845	2316	1110	476	963	1090	1192	1215	666	1496	1253	1955	1468	862
BE953498	Mm.273108	Abhd3	Abhydrolase domain containing 3	1472	2134	1317	1436	2399	4213	3567	6369	3252	3172	4740	1040	1717	1448	1450	2138	2671	2964	4117	2913	3280	4407
BE982757	Mm.181473	Abhd6	Abhydrolase domain containing 6	1260	1724	1078	2077	1793	2224	2321	1693	3625	6520	4470	1039	1927	1231	2298	1855	2180	1893	1561	2162	3616	3427
BE986600	Mm.276383	Abhd8	Abhydrolase domain containing 8	1375	3227	6644	3512	2879	2015	3870	3732	2000	2764	6206	1028	1867	3506	2319	2448	1574	3907	2708	2120	2148	4851
BE952327	Mm.212066	Abi2	Abl-interactor 2	237	554	809	1606	2413	1880	1608	1806	1434	1755	1335	531	842	883	1094	1136	1040	1252	1286	1084	1262	719
BE985289	Mm.212066	Abi2	Abl-interactor 2	537	912	1807	2919	3906	2112	2521	3103	2313	3161	2485	513	944	1249	1962	2788	1425	2575	2204	1904	2229	1326
BE986623	Mm.212066	Abi2	Abl-interactor 2	80	137	326	110	124	119	203	125	139	95	188	67	98	285	137	119	117	142	117	115	108	206
BE949710	Mm.1318	Abl1	V-abl Abelson murine leukemia oncogene 1	388	561	421	621	360	309	586	512	588	337	201	216	439	357	492	571	424	829	840	1025	892	372
BF465026	Mm.217161	Ablim1	Actin-binding LIM protein 1	766	2073	1356	1212	1936	1400	1416	2432	1446	3802	7233	610	1860	1617	1743	2303	2189	1551	2406	1375	2362	3375
BE950265	Mm.292094	Abt1	Activator of basal transcription	230	315	1303	363	375	539	394	563	451	718	567	195	347	797	329	216	344	422	581	473	948	744
BF467594	Mm.166858	Abtb1	Ankyrin repeat and BTB (POZ) domain containing 1	493	737	1486	1619	1199	1596	1160	813	1753	0	1663	419	516	1229	1312	773	733	1034	948	1415	0	2534
BF461459	Mm.31374	Acaca	Acetyl-Coenzyme A carboxylase alpha	114	183	63	110	104	136	132	207	132	133	137	94	163	114	84	122	110	129	172	165	185	217
BE987897	Mm.352014	Acaca	Acetyl-Coenzyme A carboxylase alpha	199	361	222	346	420	419	688	894	734	865	591	224	351	327	305	330	397	592	754	732	759	920
BF466822	Mm.289244	Acad8	Acyl-Coenzyme A dehydrogenase family, member 8	307	348	1145	245	678	346	484	680	938	1327	1242	216	393	898	326	546	429	609	560	689	1023	799
BE983186	Mm.260997	Acad9	Acyl-Coenzyme A dehydrogenase family, member 9	291	387	427	764	533	492	758	943	741	967	862	240	403	324	580	553	450	823	776	662	1000	887
BF464174	Mm.260997	Acad9	Acyl-Coenzyme A dehydrogenase family, member 9	114	154	86	260	280	199	211	137	124	317	170	78	70	95	133	137	134	201	130	133	488	261
BE952202	Mm.260997	Acad9	Acyl-Coenzyme A dehydrogenase family, member 9	11348	20381	49435	25168	18814	17887	16435	16848	9456	14674	14485	4490	6998	15982	12367	10373	9520	13176	13202	10431	13938	15484
BF463484	Mm.334274	Acadsb	Acyl-Coenzyme A dehydrogenase, short/branched chain	276	275	435	825	1142	754	1024	509	830	3484	888	258	219	488	773	949	804	956	510	607	2998	920
BE953521	Mm.293233	Acat1	Acetyl-Coenzyme A acetyltransferase 1	390	483	1414	610	1925	830	0	2005	1763	1297	945	600	888	1217	834	1468	812	0	1076	947	1656	1519
BF467089	Mm.293233	Acat1	Acetyl-Coenzyme A acetyltransferase 1	141	207	182	490	693	200	654	508	1448	898	254	348	288	262	425	454	207	565	597	737	590	414
BF461054	Mm.229342	Acat2	Acetyl-Coenzyme A acetyltransferase 2	4066	4058	4378	2180	2267	3322	2751	2231	2864	2413	1970	1545	2081	1861	1392	2540	3254	3334	2583	5059	4665	3867
BE985959	Mm.288249	Acbd6	Acyl-Coenzyme A binding domain containing 6	1428	2006	1238	3031	4006	2933	2777	3795	2212	1921	2708	813	1909	954	1837	2499	1729	2863	3116	2148	2105	2942
BF460933	Mm.299636	Accn3	Amiloride-sensitive cation channel 3	240	236	175	641	454	340	1206	912	550	654	210	381	370	223	574	937	422	1105	1230	799	665	332
BF467028	Mm.754	Ace	Angiotensin I converting enzyme (peptidyl-dipeptidase A) 1	1454	1647	1884	1892	1861	3186	5336	12551	9412	15618	23196	2069	3421	3234	4568	3931	3866	5561	5026	7113	6431	6811
BE951965	Mm.282039	Acly	ATP citrate lyase	3312	5905	0	4305	15125	4414	10377	9906	4778	10880	7414	2952	6629	0	5960	10062	3463	6655	10257	4097	10109	7979
BE981928	Mm.389086	Acn9	ACN9 homolog (S. cerevisiae)	133	185	190	339	268	166	618	406	470	1129	266	180	181	178	205	388	140	623	496	389	828	362
BE949958	Mm.331547	Aco1	Aconitase 1	83	160	126	367	883	1049	9383	1941	4936	4178	1191	1078	1416	763	1557	2878	1623	5579	883	4025	1303	593
BE981280	Mm.154581	Aco2	Aconitase 2, mitochondrial	498	987	2541	3865	2837	1995	4224	5891	3849	5868	2884	690	1487	2222	3309	2966	1932	3686	3007	1927	3499	1748
BF461133	Mm.296191	Acot7	Acyl-CoA thioesterase 7	464	1559	3927	1167	2652	941	2446	3405	3994	8160	4735	732	1804	2765	1514	2661	919	2784	2553	2613	4057	3121
BE995524	Mm.356689	Acox1	Acyl-Coenzyme A oxidase 1, palmitoyl	351	472	734	625	704	792	2292	6499	3628	3355	3214	574	844	936	821	1070	1156	1646	2782	1489	2494	1987
BE952237	Mm.291503	Acox3	Acyl-Coenzyme A oxidase 3, pristanoyl	10696	22107	23402	16547	32188	16446	18560	23599	7409	9840	9556	7060	8096	12211	9753	13719	12404	12687	14987	7204	12021	12629
BF461405	Mm.359831	Acp1	Acid phosphatase 1, soluble	1248	1318	5775	1055	2708	4200	2135	2123	2187	1410	2813	608	1237	2738	1034	1714	2329	2077	1645	2101	2782	3062
BE986537	Mm.101368	Acp6	Acid phosphatase 6, lysophosphatidic	169	295	1329	442	511	959	444	983	457	666	814	150	302	718	401	420	679	495	731	399	822	830
BE981773	Mm.101368	Acp6	Acid phosphatase 6, lysophosphatidic	140	182	141	183	228	231	393	176	473	437	661	141	211	171	259	299	228	438	240	438	364	469
BE985980	Mm.347910	Acrbp	Proacrosin binding protein	699	883	737	1736	1403	975	1446	1735	1740	1450	1742	420	838	549	903	857	752	1260	1261	1210	1433	1591
BF461629	Mm.276016	Acsl3	Acyl-CoA synthetase long-chain family member 3	715	957	1376	2304	5288	2210	7126	3591	4908	7056	2367	2839	3260	2487	3151	4518	2006	6681	4449	5746	5507	2117
BE954413	Mm.292056	Acsl5	Acyl-CoA synthetase long-chain family member 5	156	219	193	392	355	247	803	315	529	1202	333	249	293	182	292	359	203	749	486	479	844	423
BF463174	Mm.267478	Acsl6	Acyl-CoA synthetase long-chain family member 6	250	186	436	263	473	557	826	2961	1241	2514	1358	611	674	917	479	821	519	582	1569	664	1499	811
BE986520	Mm.267478	Acsl6	Acyl-CoA synthetase long-chain family member 6	207	380	2208	545	1552	1895	1967	3413	3362	4893	4042	546	989	2675	1053	1445	1471	1538	1595	1687	2521	2296
BE983187	Mm.334199	Acsm3	Acyl-CoA synthetase medium-chain family member 3	258	273	215	518	320	336	689	316	635	783	274	313	278	231	388	540	316	944	461	714	842	394
BE949684	Mm.255026	Acss2	Acyl-CoA synthetase short-chain family member 2	11145	39412	36891	37908	40942	21822	50498	41595	16458	34190	42252	25465	18565	25383	25476	20614	19718	25115	21673	10734	24705	22633
BE950279	Mm.297	Actb	Actin, beta, cytoplasmic	10778	14201	24323	18464	27585	27773	36514	14225	30566	24852	8453	7598	11508	12143	8607	9993	12025	18024	17514	16746	23854	20980
BE952066	Mm.297	Actb	Actin, beta, cytoplasmic	45882	50344	0	65535	65535	65535	36148	57177	41617	42820	26849	9759	17138	0	18686	32296	36720	21022	33061	31670	39332	38719
BE949479	Mm.343025	Actg1	Actin, gamma, cytoplasmic 1	22275	36496	43437	40883	32571	58905	50098	51130	36973	37220	24482	9597	26579	14536	19555	21898	29861	26543	31012	26054	34690	32891
BE950135	Mm.41077	Actl6a	Actin-like 6A	85	122	73	155	0	130	210	216	162	250	223	67	126	102	157	0	136	145	182	184	382	198
BF467587	Mm.31646	Actl6b	Actin-like 6B	799	1461	2174	2131	1430	1680	989	1940	2164	2087	1406	535	794	1155	1287	1253	1475	1049	1614	1453	2713	2051
BF466074	Mm.31646	Actl6b	Actin-like 6B	162	348	1619	1098	886	381	1364	810	841	2115	851	438	451	965	899	615	326	1046	562	522	2086	640
BE953442	Mm.3118	Actr1a	ARP1 actin-related protein 1 homolog A (yeast)	1384	1607	2100	888	2194	2196	3622	8390	3045	6637	3334	1105	1775	1613	1331	2252	1711	2266	4859	1965	5461	2536
BE951818	Mm.27747	Actr5	ARP5 actin-related protein 5 homolog (yeast)	243	329	1623	230	522	473	914	1287	1356	2202	1239	586	787	1138	497	967	906	1113	1950	1269	1748	1415
BE950206	Mm.308467	Acvr1b	Activin A receptor, type 1B	212	511	1337	1592	1754	1207	1036	2401	1305	1539	1719	437	907	1152	1363	1597	1138	1476	2070	1404	1469	981
BE982949	Mm.390239	Acvr2b	Activin receptor IIB	264	518	565	692	673	446	845	1550	849	4139	1624	351	794	793	1021	1080	726	1047	1604	702	2068	1193
BE985683	Mm.10091	Ada	Adenosine deaminase	1169	1687	1670	2630	2079	1919	3657	4609	6160	3964	3968	980	1979	1231	1940	1688	1342	2821	2876	3274	2689	3458
BE995540	Mm.3037	Adam10	A disintegrin and metallopeptidase domain 10	1670	1925	3042	788	5118	5494	3350	8014	3236	1399	3276	1091	2615	2785	825	2843	3677	3673	5137	3856	1556	3225
BE988124	Mm.124892	Adam23	A disintegrin and metallopeptidase domain 23	157	144	603	153	348	587	190	629	228	193	357	134	191	478	130	234	344	264	666	238	274	455
BF461398	Mm.28908	Adam9	A disintegrin and metallopeptidase domain 9 (meltrin gamma)	291	523	1724	350	750	1423	1200	2881	1462	2352	2254	409	805	1778	546	941	1428	1238	1246	1112	1710	1521
BF466217	Mm.28908	Adam9	A disintegrin and metallopeptidase domain 9 (meltrin gamma)	241	0	602	741	746	708	738	1275	1608	2704	1357	404	0	695	862	691	746	797	642	772	1395	962
BE986126	Mm.112933	Adamts5	A disintegrin-like and metallopeptidase (reprolysin type) with thrombospondin type 1 motif, 5 (aggrecanase-2)	235	363	1991	402	633	550	936	1247	515	500	821	224	426	1176	314	418	381	849	949	429	557	752
BE994825	Mm.257557	Adamts9	A disintegrin-like and metallopeptidase (reprolysin type) with thrombospondin type 1 motif, 9	337	215	309	426	421	209	322	532	243	581	399	154	164	292	412	326	224	278	297	207	407	296
BE996515	Mm.242781	Adamtsl4	ADAMTS-like 4	144	173	134	263	189	244	659	605	621	456	250	161	238	191	278	277	307	608	454	600	369	220
BF463071	Mm.316628	Adar	Adenosine deaminase, RNA-specific	129	122	278	144	113	113	118	282	122	79	131	89	109	130	103	80	97	80	212	93	86	165
BE987530	Mm.316628	Adar	Adenosine deaminase, RNA-specific	325	427	309	400	376	441	1000	1092	1344	1520	2247	326	638	419	618	731	600	1103	843	1365	1140	1226
BF464097	Mm.408987	Adarb1	Adenosine deaminase, RNA-specific, B1	199	180	337	509	448	612	779	1380	801	3127	3148	266	453	533	769	676	725	1236	897	859	1210	1132
BF464551	Mm.276815	Adarb1	Adenosine deaminase, RNA-specific, B1	115	126	108	295	248	0	563	558	849	1214	368	277	295	203	271	492	0	735	705	827	616	241
BE951999	Mm.247957	Adck2	AarF domain containing kinase 2	661	1652	1653	1533	2279	1182	1198	1829	1301	696	716	413	1069	974	897	1360	901	1349	1928	1365	1328	1199
BE951653	Mm.124728	Adck4	AarF domain containing kinase 4	563	573	668	864	703	1099	3102	2885	1945	923	428	536	949	825	1193	1190	1160	1552	1695	1730	1609	744
BF460613	Mm.181624	Adck5	AarF domain containing kinase 5	346	426	477	1003	1030	950	3342	2750	5039	2984	4044	1588	1832	1537	2563	2750	2281	3379	2539	2578	1241	1527
BF462102	Mm.408737	Adcy1	Adenylate cyclase 1	95	214	126	249	484	160	493	563	790	776	314	212	252	266	311	544	157	576	383	483	616	292
BF464293	Mm.71996	Adcy3	Adenylate cyclase 3	114	169	134	146	160	259	362	421	418	729	514	168	165	199	154	251	196	341	320	410	529	518
BE988509	Mm.41137	Adcy5	Adenylate cyclase 5	1887	2240	3715	3305	3312	1890	2732	4316	1248	3583	1757	1042	1403	2298	2176	2166	1385	2076	3163	1242	3339	2666
BE982491	Mm.41137	Adcy5	Adenylate cyclase 5	474	805	5394	659	1691	1912	1515	3290	2193	1493	2347	632	1299	3770	793	1389	1371	1924	2350	1573	1428	1978
BE952286	Mm.41137	Adcy5	Adenylate cyclase 5	147	460	259	277	448	435	602	913	931	1674	1414	286	444	388	285	503	384	526	682	756	1065	907
BE981929	Mm.157091	Adcy6	Adenylate cyclase 6	299	578	261	336	980	358	1528	1933	2766	2670	3716	755	1542	709	913	2654	794	1787	1670	2198	1562	2052
BE986913	Mm.310036	Adcy9	Adenylate cyclase 9	407	849	409	707	604	843	1801	736	1644	1419	1184	392	823	395	794	674	643	1208	573	1334	1451	1528
BE954433	Mm.289106	Add1	Adducin 1 (alpha)	1496	1958	8387	3343	2592	7224	3776	6964	4883	14477	10379	1445	2171	5978	3618	2870	6252	3263	3327	3389	7415	6079
BE983579	Mm.289106	Add1	Adducin 1 (alpha)	155	267	101	194	265	192	313	182	279	282	844	100	196	124	241	233	188	269	189	229	254	771
BF466710	Mm.289106	Add1	Adducin 1 (alpha)	112	373	226	524	957	331	3343	1120	2767	1096	305	553	726	430	678	807	437	1928	1313	1598	737	667
BE951615	Mm.104155	Add2	Adducin 2 (beta)	1452	1546	1760	2038	1701	1686	4683	2093	4200	2855	1251	1293	1782	1459	2059	2491	1523	3731	2687	3925	2912	1748
BF460712	Mm.104155	Add2	Adducin 2 (beta)	120	205	1004	192	357	447	402	627	572	447	740	141	300	781	232	278	434	455	502	410	462	576
BE950189	Mm.28514	Adhfe1	Alcohol dehydrogenase, iron containing, 1	275	0	200	226	361	450	699	642	1245	704	1288	316	0	255	198	388	452	630	617	781	592	884
BF463312	Mm.259976	Adipor1	Adiponectin receptor 1	178	528	126	176	122	122	237	155	177	178	292	78	171	123	181	154	122	255	161	139	208	205
BF464602	Mm.259976	Adipor1	Adiponectin receptor 1	362	663	1441	1204	766	774	1474	3136	2253	10179	9876	590	920	1536	2107	1681	1819	2220	2028	2410	3647	2623
BF463618	Mm.291826	Adipor2	Adiponectin receptor 2	108	99	114	236	134	124	162	140	117	122	202	65	104	96	125	94	105	101	115	203	131	234
BF463949	Mm.291826	Adipor2	Adiponectin receptor 2	151	477	703	927	998	0	1020	608	942	1696	897	250	504	658	699	478	0	707	757	822	1045	969
BF461877	Mm.188734	Adk	Adenosine kinase	921	744	986	1385	1076	922	680	1384	388	1353	746	574	504	874	965	712	657	832	1139	480	1574	1146
BE986901	Mm.201322	Adnp	Activity-dependent neuroprotective protein	5547	17901	5941	5708	10306	7576	10268	3239	4779	6645	5921	2866	8155	3877	4843	5862	5463	9297	3926	6085	8116	8541
BE985448	Mm.298908	Adora1	Adenosine A1 receptor	316	478	1514	327	484	665	551	771	468	433	409	189	396	823	288	376	552	552	575	477	767	668
BF461924	Mm.132785	Adprhl1	ADP-ribosylhydrolase like 1	289	614	2063	782	2540	1192	1726	1458	1501	1221	1193	236	780	1317	572	1413	546	1428	864	1212	1082	1245
BE951687	Mm.11285	Adprhl2	ADP-ribosylhydrolase like 2	2185	4285	3387	2996	4079	1598	2748	3526	837	1668	2138	1888	2239	2284	2586	2572	1835	1894	2273	919	2745	2953
BF467084	Mm.39086	Adra1b	Adrenergic receptor, alpha 1b	167	166	239	187	153	175	643	548	338	363	923	143	250	335	255	253	201	386	478	345	321	741
BE983395	Mm.316654	Adrm1	Adhesion regulating molecule 1	665	1950	1080	1536	5070	1639	4994	1281	1869	8441	3768	619	2233	1459	1574	3532	1456	3898	1330	1886	6626	2938
BE951776	Mm.38151	Adsl	Adenylosuccinate lyase	7804	5427	5465	3011	10073	11810	16409	9845	11944	7331	8265	3809	5209	3631	2689	6762	7770	11955	10778	9870	8207	9321
BF464794	Mm.86453	Aebp2	AE binding protein 2	187	267	712	219	370	365	181	291	310	357	469	119	163	376	172	285	300	196	280	299	399	427
BE952109	Mm.180013	Aes	Amino-terminal enhancer of split	3552	4742	3646	5603	6244	3858	7195	5801	5981	2699	4622	1306	2849	1688	3417	3858	2813	6738	5643	5684	3998	5446
BE953563	Mm.158726	AF013969	Expressed sequence AF013969	168	208	183	260	257	648	444	623	632	227	326	116	205	164	172	258	338	407	460	593	216	275
BE953922	Mm.158726	AF013969	Expressed sequence AF013969	1132	1754	2303	2680	2977	1245	1775	3753	1165	3174	1697	1046	1168	1666	1838	2083	1579	1617	2532	1133	3037	1524
BF460740	Mm.364180	AF397014	CDNA sequence AF397014	111	144	113	182	166	149	288	276	362	792	288	200	136	148	210	288	187	413	263	262	502	206
BE984061	Mm.6949	Aff1	AF4/FMR2 family, member 1	1345	2018	4227	2665	2046	1855	1862	3149	2329	3903	4388	978	1435	2885	2068	1660	1538	1864	2339	1892	3075	3872
BE988189	Mm.287475	Afg3l1	AFG3(ATPase family gene 3)-like 1 (yeast)	8177	16998	24160	18938	27825	10120	15875	20567	11717	15280	17145	6593	6602	12745	11530	12630	7525	11602	11533	8504	14375	13197
BE952308	Mm.426052	Afg3l2	AFG3(ATPase family gene 3)-like 2 (yeast)	439	746	1724	1940	1795	1768	2028	2881	1331	2058	2070	530	1099	1253	1757	1688	1374	1736	2049	1028	1704	975
BE986628	Mm.358571	Agc1	Aggrecan 1	102	164	406	363	187	153	311	170	150	202	314	96	154	255	224	205	202	246	188	195	223	281
BE985534	Mm.36785	Aggf1	Angiogenic factor with G patch and FHA domains 1	755	485	616	953	648	863	1775	1327	2079	1621	938	643	933	756	868	1260	937	2233	1517	1942	1576	803
BF467094	Mm.24244	Agpat2	1-acylglycerol-3-phosphate O-acyltransferase 2 (lysophosphatidic acid acyltransferase, beta)	119	163	188	181	119	174	141	329	364	153	265	104	155	174	175	113	142	138	253	300	250	323
BE952050	Mm.200898	Agpat6	1-acylglycerol-3-phosphate O-acyltransferase 6 (lysophosphatidic acid acyltransferase, zeta)	905	1082	1155	1620	1158	1123	3340	1126	2771	2141	1872	931	1345	1158	1429	1479	1094	3205	1357	2119	1560	1930
BF467121	Mm.200898	Agpat6	1-acylglycerol-3-phosphate O-acyltransferase 6 (lysophosphatidic acid acyltransferase, zeta)	140	290	555	777	829	261	596	628	1828	1333	475	298	431	622	603	534	245	529	568	1043	823	686
BE986254	Mm.200898	Agpat6	1-acylglycerol-3-phosphate O-acyltransferase 6 (lysophosphatidic acid acyltransferase, zeta)	291	600	238	329	600	688	584	1330	416	838	1088	247	435	294	384	480	665	652	719	428	914	952
BE983466	Mm.273098	Agrn	Agrin	114	107	172	116	205	169	271	477	131	86	117	93	101	149	80	142	132	172	292	119	98	124
BE988939	Mm.273098	Agrn	Agrin	0	177	131	162	108	156	164	147	197	156	362	0	212	132	167	114	127	138	186	180	163	281
BE954350	Mm.273098	Agrn	Agrin	1633	5979	5867	9182	15025	3537	5710	2076	3376	3710	1739	1683	4019	2891	4498	6431	2193	3973	2997	2755	6858	5312
BE954364	Mm.153008	Agtpbp1	ATP/GTP binding protein 1	131	874	547	1120	1248	863	1736	881	2254	2569	3056	294	1006	606	1171	1320	969	1316	753	1856	1879	2440
BE982009	Mm.46247	Agtrap	Angiotensin II, type I receptor-associated protein	281	859	1358	1075	1939	732	1184	2378	1803	1052	910	322	900	965	789	1373	714	1428	1969	1255	978	1098
BF466652	Mm.46247	Agtrap	Angiotensin II, type I receptor-associated protein	2673	2621	3287	3964	4318	2607	3180	690	557	429	580	2065	2520	2059	2659	3341	2362	6492	5793	3569	5443	6954
BE951699	Mm.128165	Ahctf1	AT hook containing transcription factor 1	316	547	1493	879	606	545	445	576	465	809	1174	237	367	917	615	427	463	504	675	510	782	1230
BF466009	Mm.128165	Ahctf1	AT hook containing transcription factor 1	175	176	210	149	220	262	144	225	174	140	161	126	142	152	96	132	216	138	201	201	136	206
BE985533	Mm.128165	Ahctf1	AT hook containing transcription factor 1	283	867	2603	2111	1731	1414	1061	567	1167	1165	732	321	509	1281	1014	770	766	805	843	1015	1393	1400
BF465010	Mm.371964	Ahcy	S-adenosylhomocysteine hydrolase	1234	1139	1156	2258	2666	1668	2768	909	1093	1185	1436	713	912	871	1427	1355	1190	2291	1514	1789	2501	2530
BE989096	Mm.341377	Ahr	Aryl-hydrocarbon receptor	119	164	92	174	108	132	208	259	369	177	248	87	119	121	176	146	128	228	196	234	215	267
BE986582	Mm.341377	Ahr	Aryl-hydrocarbon receptor	3991	5061	5881	5996	8792	3506	6075	10927	4196	14349	7682	2980	3841	5305	4760	6088	4315	4761	6625	3017	7657	5046
BE987519	Mm.24361	AI118078	Expressed sequence AI118078	161	269	169	412	378	269	1148	798	1700	1646	909	392	465	321	506	894	295	996	685	1108	908	524
BE983314	Mm.426354	AI265322	Expressed sequence AI265322	256	1268	580	2332	2647	963	1245	425	950	1810	1112	271	925	689	1152	1804	592	987	571	680	1973	1170
BE983473	Mm.426254	AI314027	Expressed sequence AI314027	393	648	1940	461	1865	737	1183	3094	2685	3980	4209	500	949	1653	777	1861	842	1754	1467	1651	2009	1502
BE988650	Mm.234801	AI314180	Expressed sequence AI314180	183	382	285	542	1031	811	1308	1520	2393	2118	1310	486	677	695	576	688	713	1073	894	1275	1460	1391
BE985887	Mm.235683	AI315068	Expressed sequence AI315068	602	1253	1711	1992	2186	1471	1820	2372	2144	2482	1984	637	1471	1240	1626	1820	1394	1860	1574	1939	2610	1442
BE950648	Mm.383431	AI316787	Expressed sequence AI316787	110	175	116	161	105	163	250	181	170	165	200	82	87	124	125	128	92	267	134	174	127	106
BF466994	Mm.383431	AI316787	Expressed sequence AI316787	215	277	972	309	508	890	460	412	769	1123	626	228	356	711	315	444	516	447	344	583	993	676
BE987342	Mm.378231	AI316807	Expressed sequence AI316807	1422	1483	2430	3367	2325	2127	3562	2415	2772	4001	3665	974	1344	1353	2240	1623	1329	2371	2319	2060	3738	3740
BE987785	Mm.208750	AI413782	Expressed sequence AI413782	1002	968	2150	1109	1518	1951	1684	2390	1779	3571	2262	601	680	1737	1118	1214	1742	1303	2035	1693	3309	2099
BF462122	Mm.23125	AI425999	Expressed sequence AI425999	904	811	2076	1646	0	496	580	497	867	647	203	585	720	886	1053	0	685	865	730	1267	806	432
BE985099	Mm.33776	AI426330	Expressed sequence AI426330	198	374	409	546	491	685	2201	890	1731	1011	628	347	632	606	670	768	592	1429	789	1526	1098	561
BE954430	Mm.395638	AI427138	Expressed sequence AI427138	826	2003	570	764	449	434	692	664	484	406	812	614	1408	528	731	463	631	1301	1497	1573	1319	1685
BF467072	Mm.334825	AI427515	Expressed sequence AI427515	194	329	229	532	278	223	457	638	1168	1315	731	233	309	287	444	372	254	468	455	636	647	639
BE987265	Mm.353395	AI429294	Expressed sequence AI429294	180	343	191	248	820	369	605	260	245	708	339	129	343	267	281	581	268	467	280	202	768	476
BE983537	Mm.358870	AI450540	Expressed sequence AI450540	413	709	1065	1140	880	954	2170	921	2453	2125	1609	583	1063	1114	1144	1163	884	1499	1071	2088	2300	2284
BF461138	Mm.307163	AI452372	Expressed sequence AI452372	142	348	460	519	775	295	565	514	525	385	283	176	257	304	300	541	313	545	464	480	421	364
BE950141	Mm.23494	AI481772	Expressed sequence AI481772	147	203	109	232	378	232	1039	829	1240	2510	1284	676	972	503	959	1234	845	2160	1303	1341	915	550
BE987223	Mm.33683	AI507611	Expressed sequence AI507611	315	279	902	169	904	470	483	1372	570	323	671	158	229	721	132	653	505	678	1008	541	292	661
BE988038	Mm.298132	AI553587	Expressed sequence AI553587	249	221	473	652	578	381	441	614	443	428	343	169	184	297	438	400	394	478	566	434	496	317
BE983101	Mm.37290	AI662250	Expressed sequence AI662250	210	208	480	606	576	758	1320	1078	704	1221	1013	224	391	392	688	579	797	842	679	497	1153	1068
BF455833	Mm.236074	AI790205	Expressed sequence AI790205	113	135	176	325	414	398	624	165	325	1238	362	124	83	280	312	310	279	384	285	219	961	487
BE953704	Mm.329658	AI837181	Expressed sequence AI837181	779	2351	2079	3309	5831	1561	4032	1570	2042	3044	2851	975	2289	2239	3253	3742	1256	2232	1508	1499	2788	2893
BF463469	Mm.4863	AI840826	Expressed sequence AI840826	317	321	319	443	409	474	356	248	610	711	572	260	308	348	516	392	447	386	305	640	802	588
BF455637	Mm.170002	AI848100	Expressed sequence AI848100	137	197	150	386	296	250	458	192	283	329	413	163	162	123	272	192	167	324	216	296	346	420
BE988574	Mm.170002	AI848100	Expressed sequence AI848100	230	394	1198	390	737	758	241	620	759	870	876	197	434	742	373	486	440	320	581	598	963	821
BF462051	Mm.400099	AI848218	Expressed sequence AI848218	840	1097	1450	1997	0	2062	1967	1457	2772	2798	0	304	477	582	637	0	491	785	654	833	720	0
BE954462	Mm.381287	AI851523	Expressed sequence AI851523	2484	3447	16124	3077	5835	8026	3577	3935	2466	1847	2638	1215	2328	6546	2212	3189	4815	4146	4584	3267	3978	5128
BF461042	Mm.205341	AI852064	Expressed sequence AI852064	134	1005	3768	3351	5282	759	3911	1860	4019	6809	7706	339	1303	3339	3103	3207	957	4917	1851	2908	3447	2319
BF460867	Mm.205341	AI852064	Expressed sequence AI852064	184	345	161	296	379	458	512	1230	792	2118	2979	250	432	279	293	517	572	826	751	768	796	1098
BE988862	Mm.41661	AI854517	Expressed sequence AI854517	340	697	955	1928	1271	1377	1048	1962	1142	2099	2145	583	917	665	1240	917	977	1216	1476	975	1440	1771
BE949705	Mm.26678	AI854703	Expressed sequence AI854703	306	352	535	524	671	478	671	971	286	378	345	244	284	349	396	435	352	521	607	259	544	386
BE949837	Mm.393137	AI875142	Expressed sequence AI875142	185	317	1140	361	645	1202	1068	4324	2582	7422	4948	439	964	2539	1160	1147	2172	1286	1519	1392	2264	2092
BF464208	Mm.393137	AI875142	Expressed sequence AI875142	1677	3220	7788	1215	1995	2279	1652	6729	1373	1310	2553	615	1957	3157	1008	1191	1259	1645	3997	1489	2137	3519
BE985483	Mm.241063	AI894139	Expressed sequence AI894139	155	186	113	321	310	88	700	92	76	99	107	351	229	219	241	408	66	641	53	72	87	46
BE987818	Mm.45755	Aig1	Androgen-induced 1	308	934	305	401	689	363	623	495	405	1308	597	154	529	331	423	630	351	512	445	327	1087	657
BE985785	Mm.45755	Aig1	Androgen-induced 1	217	474	1197	396	401	438	390	660	264	260	376	119	235	546	238	271	320	400	573	348	437	619
BE983173	Mm.95707	Aipl1	Aryl hydrocarbon receptor-interacting protein-like 1	178	191	296	724	783	1229	6082	16973	29262	47442	42400	4436	7283	6808	8728	9477	7895	10101	6628	9946	7430	7359
BE985330	Mm.318874	Ajap1	Adherens junction associated protein 1	232	0	357	350	1647	506	1381	393	370	1203	536	184	0	383	315	1161	356	1034	705	506	1732	931
BF464306	Mm.26897	AK122525	CDNA sequence AK122525	219	254	184	375	365	387	0	278	1096	252	772	216	236	254	247	366	424	0	297	896	301	595
BE951446	Mm.54257	AK162044	CDNA sequence AK162044	986	4069	3237	3070	9766	1516	7129	3245	1902	3335	5104	1134	3448	2579	3149	4871	1341	4426	3431	2631	5117	5015
BE951614	Mm.423024	AK190093	CDNA sequence AK190093	65198	61173	65535	65535	64991	65535	65535	65535	65535	65535	65535	19989	22463	50001	56139	41003	51540	44845	54191	42273	51646	37776
BE984189	Mm.261535	AK220484	CDNA sequence AK220484	199	460	235	263	424	334	785	540	930	408	515	208	399	203	186	368	249	608	540	723	446	518
BF462260	Mm.196067	Ak3	Adenylate kinase 3	313	476	293	411	920	459	1295	761	877	508	1037	426	803	366	615	1380	637	1268	1026	1098	791	1156
BF461375	Mm.2969	Akap1	A kinase (PRKA) anchor protein 1	257	241	523	646	452	506	1046	1456	994	2942	1407	353	422	758	1050	648	693	912	835	514	1741	1052
BE986028	Mm.2969	Akap1	A kinase (PRKA) anchor protein 1	133	150	113	190	210	126	516	365	526	594	286	215	201	195	248	238	161	454	414	362	408	292
BF460969	Mm.274404	Akap10	A kinase (PRKA) anchor protein 10	92	157	142	142	231	123	337	272	298	636	338	131	244	272	216	369	115	278	292	286	806	519
BF455641	Mm.27481	Akap12	A kinase (PRKA) anchor protein (gravin) 12	245	643	868	824	478	397	350	552	505	593	412	165	375	474	505	458	518	597	557	611	663	581
BE981392	Mm.216107	Akap13	A kinase (PRKA) anchor protein 13	598	685	585	1354	1101	1025	1393	2503	1115	1217	2003	451	694	489	983	1055	775	1474	1999	816	1023	1976
BE982944	Mm.310822	Akap6	A kinase (PRKA) anchor protein 6	310	204	139	228	234	267	460	415	347	1316	492	255	365	342	401	482	210	424	532	354	1070	480
BE985953	Mm.328945	Akap8	A kinase (PRKA) anchor protein 8	896	2617	1662	2430	4650	4084	2293	1748	2234	2770	3447	628	2279	1733	2013	2787	2258	1794	1738	1886	2888	2426
BE986607	Mm.328945	Akap8	A kinase (PRKA) anchor protein 8	243	434	985	709	725	500	461	475	575	860	835	225	358	630	547	504	400	496	509	517	876	844
BF464951	Mm.328945	Akap8	A kinase (PRKA) anchor protein 8	661	787	564	1307	1208	1067	954	772	658	1145	1841	447	592	508	1023	786	788	970	739	903	1408	1361
BF460580	Mm.288186	Akp2	Alkaline phosphatase 2, liver	232	341	329	475	447	334	1061	857	1539	1825	603	359	414	351	446	598	366	940	658	821	883	532
BF461857	Mm.251908	Akr1e1	Aldo-keto reductase family 1, member E1	136	244	228	235	118	137	237	255	217	134	385	79	149	148	176	113	90	249	158	194	166	318
BE954014	Mm.148007	Akt1s1	AKT1 substrate 1 (proline-rich)	1687	7073	12220	2624	9131	11067	3819	9118	7305	2809	5337	2206	4516	4901	1406	3877	5085	2833	7999	4798	3406	7749
BE953650	Mm.148007	Akt1s1	AKT1 substrate 1 (proline-rich)	1289	1392	3353	1714	3433	1276	2704	2290	1451	2024	1318	1180	1203	1833	1258	2231	1191	1807	1776	1324	2888	2471
BF466038	Mm.398123	Akt1s1	AKT1 substrate 1 (proline-rich)	166	632	756	245	1305	1008	490	1627	1074	687	472	171	537	487	264	1040	802	469	1614	1245	1139	733
BE951673	Mm.177194	Akt2	Thymoma viral proto-oncogene 2	1568	3243	7034	3781	2304	1787	1606	1644	1154	1642	1266	556	1162	2633	1969	1434	1566	1808	2121	1546	3021	3052
BF455585	Mm.235194	Akt3	Thymoma viral proto-oncogene 3	302	594	1169	1657	947	949	1013	1348	965	1691	909	324	458	730	1225	757	780	1122	1246	848	2016	711
BF463400	Mm.235194	Akt3	Thymoma viral proto-oncogene 3	187	221	293	262	224	424	102	503	161	178	211	130	164	149	179	147	313	51	410	177	161	247
BF461383	Mm.394238	AL033314	Expressed sequence AL033314	765	1534	1171	2744	1127	939	2246	2647	3289	2364	3323	672	1248	694	1662	1150	1042	2199	2216	2307	1828	2415
BE982968	Mm.182145	AL033326	Expressed sequence AL033326	5821	4106	9397	3351	9149	10380	6999	15395	9800	9582	6120	2326	3269	4342	2741	6161	4903	6243	12072	6077	11904	8596
BE951638	Mm.233117	Aldh18a1	Aldehyde dehydrogenase 18 family, member A1	2984	3341	2432	5057	4776	4807	13437	2354	7623	7809	3147	3202	4820	2343	5356	5592	4117	10181	2847	7852	7252	3741
BE951666	Mm.393053	Aldh1a1	Aldehyde dehydrogenase family 1, subfamily A1	21761	7210	6355	4225	8474	2609	6135	5708	3041	5397	3542	2730	4827	4964	5236	6904	2584	4411	5950	3404	6292	6285
BE951993	Mm.140988	Aldh1a3	Aldehyde dehydrogenase family 1, subfamily A3	2063	3413	3976	4086	5127	1206	1426	563	464	406	543	1025	1443	1604	2248	2604	1164	2036	1992	991	2402	2835
BE987775	Mm.273571	Aldh4a1	Aldehyde dehydrogenase 4 family, member A1	194	223	558	485	217	385	438	695	481	632	667	148	178	331	505	333	392	497	420	561	585	538
BE988522	Mm.393311	Aldh5a1	Aldhehyde dehydrogenase family 5, subfamily A1	132	162	183	195	313	231	303	275	294	236	267	67	194	186	169	320	184	313	246	187	209	244
BF462126	Mm.30250	Aldh7a1	Aldehyde dehydrogenase family 7, member A1	1134	760	1454	1200	1143	659	1551	1258	2789	2382	1742	842	921	1167	1143	1482	710	2052	1062	1526	1454	1401
BE950198	Mm.275831	Aldoa	Aldolase 1, A isoform	170	181	368	127	252	466	311	1270	736	441	1349	214	361	535	156	332	555	392	766	528	282	751
BE950351	Mm.275831	Aldoa	Aldolase 1, A isoform	2663	4781	13337	23024	5765	10006	21723	40479	32226	65535	61442	7134	13211	14198	19980	20821	18912	24835	19492	21478	18387	17628
BE996480	Mm.24950	Alg3	Asparagine-linked glycosylation 3 homolog (yeast, alpha-1,3-mannosyltransferase)	770	1720	2195	1868	1065	1294	2099	3001	3258	12402	4908	916	2492	2364	2944	2262	1957	2109	3136	2487	6410	3263
BE953460	Mm.144218	Alg5	Asparagine-linked glycosylation 5 homolog (yeast, dolichyl-phosphate beta-glucosyltransferase)	1763	3504	2425	2718	3352	4351	4195	6713	3156	6698	4937	1430	2769	2184	2879	3048	3300	3276	3907	2803	5587	5086
BE950178	Mm.32408	Alg6	Asparagine-linked glycosylation 6 homolog (yeast, alpha-1,3,-glucosyltransferase)	564	912	924	915	1290	703	996	1463	550	855	526	566	583	686	840	842	742	698	996	432	876	876
BE954251	Mm.26840	Alkbh1	AlkB, alkylation repair homolog 1 (E. coli)	407	764	1896	707	2197	970	1061	1824	1103	698	980	548	804	1162	429	1140	862	940	1257	725	494	1092
BE988571	Mm.26840	Alkbh1	AlkB, alkylation repair homolog 1 (E. coli)	603	2706	7650	9466	13252	2636	6918	3352	9082	13857	16387	1018	2754	6075	6000	6849	2120	6469	2384	6401	8072	5193
BE989073	Mm.262056	Alkbh5	AlkB, alkylation repair homolog 5 (E. coli)	95	105	72	585	95	175	193	136	359	287	240	62	83	77	358	99	98	113	105	218	318	341
BE949983	Mm.262056	Alkbh5	AlkB, alkylation repair homolog 5 (E. coli)	735	1886	4620	2328	1142	1694	2487	2946	1210	1585	3495	599	1344	2856	1842	985	1067	2205	2071	1427	1739	2785
BF463673	Mm.262056	Alkbh5	AlkB, alkylation repair homolog 5 (E. coli)	268	461	671	473	359	545	816	1160	399	515	1280	175	434	722	480	406	345	538	697	540	723	1452
BF464746	Mm.276277	Alkbh6	AlkB, alkylation repair homolog 6 (E. coli)	253	346	1070	783	940	816	1474	1302	997	2305	3137	314	405	948	890	1048	845	1464	839	674	1327	1593
BF466248	Mm.340329	Alox12b	Arachidonate 12-lipoxygenase, 12R type	182	215	143	273	280	292	301	245	205	678	332	134	175	184	228	211	191	366	209	176	598	375
BF463926	Mm.258250	Als2cr13	Amyotrophic lateral sclerosis 2 (juvenile) chromosome region, candidate 13 (human)	153	125	191	212	177	214	471	547	587	1219	571	151	54	299	287	330	202	433	586	421	826	475
BF460896	Mm.261275	Als2cr4	Amyotrophic lateral sclerosis 2 (juvenile) chromosome region, candidate 4	181	323	1220	423	1069	667	288	1680	2449	1889	1148	277	565	969	426	879	626	477	911	1038	1354	1216
BE953915	Mm.34641	Amfr	Autocrine motility factor receptor	883	924	1429	1340	1472	2251	5997	3477	5370	4731	1673	1391	2106	1847	2330	2366	2035	3629	3113	4491	3190	1608
BE985265	Mm.286309	Amid	Apoptosis-inducing factor (AIF)-like mitochondrion-associated inducer of death	306	496	537	643	605	428	810	1078	978	903	861	309	554	460	537	640	553	812	961	932	881	441
BE981474	Mm.275752	Amigo1	Adhesion molecule with Ig like domain 1	204	490	148	305	293	286	346	170	397	562	443	186	298	207	337	347	321	328	254	279	440	503
BF463847	Mm.275752	Amigo1	Adhesion molecule with Ig like domain 1	95	211	231	198	205	274	284	289	536	302	975	119	124	206	195	159	230	279	337	426	280	403
BE954595	Mm.274335	Ampd2	Adenosine monophosphate deaminase 2 (isoform L)	702	402	1025	1920	1017	850	1221	2098	1271	3626	2596	523	644	793	1390	1038	1237	1367	1217	1052	2481	2116
BE986442	Mm.331313	Amy2	Amylase 2, pancreatic	247	321	138	329	349	295	541	690	656	1000	1254	222	351	157	213	344	309	448	681	524	604	655
BE953968	Mm.277408	Anapc1	Anaphase promoting complex subunit 1	1457	2499	2446	2214	2498	1110	3293	3491	1297	2747	1471	1341	1312	1524	1829	2042	1433	2007	1599	944	2211	1647
BE988163	Mm.21645	Anapc11	Anaphase promoting complex subunit 11 homolog (yeast)	2168	2425	11275	2599	3251	4100	3110	3735	3549	5362	4372	1064	2087	5359	1867	2492	3571	3444	3284	3173	4880	4210
BF463481	Mm.291624	Anapc2	Anaphase promoting complex subunit 2	156	805	2048	934	1864	689	685	777	731	1061	614	210	573	1133	614	925	397	722	624	720	1331	976
BF460492	Mm.272568	Anapc4	Anaphase promoting complex subunit 4	217	414	1573	597	1488	809	1093	3302	1408	866	1324	315	548	1290	594	1310	695	627	1437	889	742	1154
BF467677	Mm.37341	Anapc7	Anaphase promoting complex subunit 7	468	423	645	677	420	611	926	939	1072	2810	1070	361	486	718	987	697	645	748	883	1128	2371	1291
BF464693	Mm.289914	Angel2	Angel homolog 2 (Drosophila)	128	310	0	190	1232	693	425	1869	982	618	740	178	482	0	298	710	524	530	1578	794	782	643
BE984917	Mm.391884	Angel2	Angel homolog 2 (Drosophila)	416	106	100	154	102	142	157	178	78	187	125	177	66	65	135	84	92	114	190	69	214	107
BE981231	Mm.289914	Angel2	Angel homolog 2 (Drosophila)	121	224	648	730	1023	790	940	1149	977	753	934	90	180	474	340	754	628	1030	945	954	567	565
BE950446	Mm.220242	Ank2	Ankyrin 2, brain	299	477	299	555	846	685	1478	480	607	444	1720	309	401	335	525	639	625	1446	543	806	664	1674
BE995696	Mm.235960	Ank3	Ankyrin 3, epithelial	310	323	528	984	753	426	920	585	763	715	653	289	382	389	633	436	337	704	541	670	773	908
BE985753	Mm.235960	Ank3	Ankyrin 3, epithelial	97	127	108	214	174	251	209	342	448	225	307	83	103	115	161	137	198	165	315	344	283	320
BE987385	Mm.235960	Ank3	Ankyrin 3, epithelial	417	496	290	415	1476	745	1745	1197	957	705	1122	667	843	526	705	1951	952	2137	1357	1265	714	1270
BE987984	Mm.24790	Ankhd1	Ankyrin repeat and KH domain containing 1	554	582	307	335	523	484	1444	1314	1237	1119	1928	354	797	420	545	907	598	1038	1027	1166	1168	1428
BF463393	Mm.24790	Ankhd1	Ankyrin repeat and KH domain containing 1	204	477	193	451	796	340	500	193	314	817	295	156	262	282	444	442	430	460	314	370	967	490
BE953369	Mm.130148	Ankib1	Ankyrin repeat and IBR domain containing 1	592	1108	622	561	1053	1084	2036	957	1983	705	1378	446	842	442	357	797	682	1290	1161	1558	1253	1906
BE953991	Mm.12459	Ankrd10	Ankyrin repeat domain 10	614	808	717	1139	1990	1006	1119	1148	486	1526	735	602	1351	1524	1753	1971	922	1421	1742	963	2968	1718
BF466362	Mm.31567	Ankrd11	Ankyrin repeat domain 11	95	166	564	133	172	185	220	288	323	180	260	65	158	398	88	144	167	183	251	284	154	275
BE952031	Mm.275554	Ankrd13a	Ankyrin repeat domain 13a	847	1018	1124	2197	1506	1883	2028	1892	1571	2609	1991	477	827	787	1801	1206	1482	1665	1981	1451	3127	2367
BF464205	Mm.275554	Ankrd13a	Ankyrin repeat domain 13a	8851	7900	8256	7120	6504	8926	9416	9294	3837	5122	8185	3180	6566	6100	6052	4951	4870	7145	8367	6922	8422	10248
BF466182	Mm.39296	Ankrd13b	Ankyrin repeat domain 13b	291	329	634	693	388	323	1023	744	297	370	795	229	279	347	364	275	254	971	535	378	427	925
BF463843	Mm.39296	Ankrd13b	Ankyrin repeat domain 13b	129	436	0	156	588	535	223	1088	322	337	418	116	334	0	145	343	353	231	1000	413	303	495
BE995686	Mm.265806	Ankrd13c	Ankyrin repeat domain 13c	0	407	700	929	1263	716	986	1729	2369	2192	1332	0	691	686	932	1083	541	962	961	1219	1165	973
BF466270	Mm.23642	Ankrd13d	Ankyrin repeat domain 13 family, member D	128	214	138	171	189	223	473	560	279	1158	540	135	264	252	178	310	268	410	478	250	946	408
BF467621	Mm.245522	Ankrd17	Ankyrin repeat domain 17	92	236	113	288	203	206	355	304	276	1112	336	100	244	152	289	192	212	381	331	210	1051	491
BE950412	Mm.245522	Ankrd17	Ankyrin repeat domain 17	712	1574	3195	724	4160	1882	2602	5017	1686	1022	2752	959	1640	2639	663	2720	1864	2465	2881	1342	940	2403
BE950437	Mm.37660	Ankrd28	Ankyrin repeat domain 28	132	416	285	401	920	364	727	217	224	713	385	150	365	277	315	642	298	609	302	318	1259	572
BE950432	Mm.37660	Ankrd28	Ankyrin repeat domain 28	197	283	210	229	1203	224	630	225	328	482	343	253	247	282	241	717	157	487	425	418	741	592
BF464793	Mm.37660	Ankrd28	Ankyrin repeat domain 28	118	147	114	116	129	192	312	301	180	171	291	87	124	115	80	129	118	265	272	235	193	300
BE985995	Mm.152952	Ankrd33	Ankyrin repeat domain 33	135	174	616	293	454	686	1210	4593	3371	11604	7887	751	1318	2982	1720	1563	2196	1907	1560	1677	3237	2730
BE954635	Mm.267664	Ankrd34	Ankyrin repeat domain 34	135	143	149	251	202	237	651	1026	834	888	508	194	248	257	407	381	282	615	781	672	491	238
BE995351	Mm.32556	Anks1	Ankyrin repeat and SAM domain containing 1	144	626	1332	409	1492	580	453	1324	1936	1488	1068	245	645	774	425	970	588	545	928	1517	1452	1087
BE986809	Mm.256687	Anks1b	Ankyrin repeat and sterile alpha motif domain containing 1B	425	1095	793	409	867	749	1371	1528	2660	1298	1913	675	1363	807	578	1369	1080	2082	1310	1996	957	1523
BF455782	Mm.290628	Anks3	Ankyrin repeat and sterile alpha motif domain containing 3	244	277	819	200	3310	410	807	878	1098	1037	1552	249	391	765	278	1458	414	1054	846	792	868	1028
BE983909	Mm.269088	Anp32a	Acidic (leucine-rich) nuclear phosphoprotein 32 family, member A	2614	4075	3069	2393	3959	3812	8059	8196	10377	4635	8006	1880	3249	2006	1818	3669	2864	4988	4726	5243	5267	6154
BE995639	Mm.294083	Anxa11	Annexin A11	243	362	351	634	651	936	792	452	755	1480	886	330	548	468	805	532	511	814	475	892	1232	1213
BF461982	Mm.1620	Anxa5	Annexin A5	354	0	416	437	583	515	357	627	410	1788	1353	268	0	447	719	662	789	369	502	423	1082	957
BE982901	Mm.265347	Anxa6	Annexin A6	482	611	2056	383	585	1118	1314	1849	1687	3086	2085	482	882	2012	631	968	1365	1415	1133	945	1688	1442
BE984378	Mm.280231	Anxa7	Annexin A7	145	176	107	172	165	202	288	437	375	455	406	129	187	173	137	194	129	254	372	310	335	408
BE954665	Mm.274816	Ap1b1	Adaptor protein complex AP-1, beta 1 subunit	1056	1583	2002	2009	1856	1057	5925	7988	4301	6311	8269	2166	4481	4683	4692	5165	2294	4328	5449	3340	5750	5135
BE985933	Mm.82680	Ap1gbp1	AP1 gamma subunit binding protein 1	138	284	120	215	227	289	215	172	316	407	599	158	334	192	215	215	232	139	254	316	321	487
BF466395	Mm.82680	Ap1gbp1	AP1 gamma subunit binding protein 1	726	669	1871	1247	891	914	1026	2089	462	1772	752	495	488	1044	803	643	654	911	1323	455	1888	968
BF466257	Mm.82680	Ap1gbp1	AP1 gamma subunit binding protein 1	128	234	107	474	263	196	476	176	332	345	595	139	154	149	323	200	223	301	164	339	357	571
BE987694	Mm.82680	Ap1gbp1	AP1 gamma subunit binding protein 1	65535	0	65535	65535	65535	65535	65535	65535	39444	65535	65535	22288	0	31462	51487	33175	42644	55448	39700	35697	48694	41055
BF460592	Mm.82680	Ap1gbp1	AP1 gamma subunit binding protein 1	352	855	588	475	600	731	1907	1457	1555	1349	1895	393	859	612	646	991	724	1422	1316	1260	1208	1846
BE983565	Mm.290086	Ap1m1	Adaptor-related protein complex AP-1, mu subunit 1	1555	2736	3178	1951	4203	2224	3002	2086	1246	4723	2799	856	2476	2175	2101	3347	1800	2373	2457	1349	6381	3401
BE982704	Mm.833	Ap1s1	Adaptor protein complex AP-1, sigma 1	587	648	1754	299	1424	1038	774	2214	1397	1068	1332	444	574	935	418	1225	794	718	2033	1376	1300	1661
BF466323	Mm.253090	Ap2a2	Adaptor protein complex AP-2, alpha 2 subunit	233	313	343	640	777	242	778	980	1559	3107	622	779	828	830	936	1287	366	1108	748	1045	1461	716
BE994904	Mm.18946	Ap2m1	Adaptor protein complex AP-2, mu1	1747	1874	3361	3911	2731	3485	15170	10429	14167	7760	3054	3227	4111	3604	4404	5490	3612	9326	4845	8016	6476	3100
BE995723	Mm.322894	Ap3b2	Adaptor-related protein complex 3, beta 2 subunit	619	980	3843	1013	1511	1072	1276	2271	1324	2898	2226	847	1468	3120	1094	1534	1381	1368	2118	1455	2578	2669
BF461928	Mm.322894	Ap3b2	Adaptor-related protein complex 3, beta 2 subunit	246	361	187	528	1090	565	713	388	628	2488	467	330	393	377	602	806	598	727	400	516	2475	783
BF460661	Mm.209294	Ap3d1	Adaptor-related protein complex 3, delta 1 subunit	1399	1807	3022	4292	2992	1274	1699	4079	2206	4855	4787	1689	1479	3092	3658	3208	1334	1073	2129	1595	3224	3404
BE949492	Mm.220173	Ap3s2	Adaptor-related protein complex 3, sigma 2 subunit	3623	9216	10444	11040	11785	9002	11186	8698	11459	8659	9746	4079	7956	5294	7372	7319	5962	9630	6980	8312	6652	5642
BE984628	Mm.220173	Ap3s2	Adaptor-related protein complex 3, sigma 2 subunit	274	383	460	916	835	948	2678	2444	4384	5366	3725	543	814	747	1057	1368	992	2488	1922	2304	2335	1946
BF467653	Mm.197568	Ap4b1	Adaptor-related protein complex AP-4, beta 1	145	224	506	638	274	316	978	739	1167	1066	260	386	358	425	470	455	365	895	744	895	774	331
BE982334	Mm.134045	Ap4e1	Adaptor-related protein complex AP-4, epsilon 1	240	277	383	437	479	559	1245	824	1488	1264	590	338	497	491	586	571	438	1013	710	1214	900	393
BF463895	Mm.386749	Ap4s1	Adaptor-related protein complex AP-4, sigma 1	128	169	341	152	212	180	165	561	101	140	160	97	108	207	66	129	120	105	504	115	164	224
BE985672	Mm.22879	Apba1	Amyloid beta (A4) precursor protein binding, family A, member 1	1119	2279	1375	1130	2446	1225	5042	4167	3143	3256	5445	1360	2993	1865	1820	3620	1570	4129	4529	3336	2815	5106
BE981367	Mm.22879	Apba1	Amyloid beta (A4) precursor protein binding, family A, member 1	448	1060	765	759	1450	1256	0	2640	5057	2549	10167	613	1269	697	772	1461	1227	0	2237	2899	1839	6096
BE950397	Mm.22879	Apba1	Amyloid beta (A4) precursor protein binding, family A, member 1	418	210	201	314	631	200	329	446	146	0	303	293	214	139	251	429	171	398	417	221	0	354
BE988376	Mm.22879	Apba1	Amyloid beta (A4) precursor protein binding, family A, member 1	9938	10487	19031	13021	11900	8162	10361	10801	4717	8047	10343	3504	4313	8054	6779	6593	5490	8340	10039	5832	9792	11080
BE952331	Mm.4657	Apba2	Amyloid beta (A4) precursor protein-binding, family A, member 2	39835	43545	65535	58251	62570	63509	65535	65535	65535	56735	26254	20250	34350	26094	20584	27830	26430	34764	62495	38967	54512	47548
BE985957	Mm.4657	Apba2	Amyloid beta (A4) precursor protein-binding, family A, member 2	1329	4718	2246	3483	4290	5748	2993	980	2121	2748	3025	950	2623	1665	3086	2734	3933	2733	1352	3031	5023	4097
BE954087	Mm.38469	Apbb1	Amyloid beta (A4) precursor protein-binding, family B, member 1	1388	1975	3874	1831	2942	3298	9609	15031	9434	18166	12203	2120	2839	3267	2509	3098	3038	4559	6652	4364	9850	7156
BF462235	Mm.5159	Apbb2	Amyloid beta (A4) precursor protein-binding, family B, member 2	320	843	4335	1491	1151	1096	1314	1278	889	1502	1140	486	868	1756	870	909	1482	1309	1217	1384	2293	1768
BF461496	Mm.5159	Apbb2	Amyloid beta (A4) precursor protein-binding, family B, member 2	290	535	2349	1205	1260	762	1235	1822	1792	1718	961	674	709	954	754	1150	838	1142	2342	1198	2282	1744
BE986777	Mm.89673	Apbb3	Amyloid beta (A4) precursor protein-binding, family B, member 3	125	143	188	214	270	257	486	793	709	269	547	113	147	152	232	245	247	535	535	535	184	355
BE988193	Mm.7883	Apc	Adenomatosis polyposis coli	646	1345	2595	2033	1713	2024	1165	1302	1280	1534	1772	484	824	1138	1280	1063	993	1291	1295	1238	1813	2030
BE950575	Mm.7883	Apc	Adenomatosis polyposis coli	186	657	511	726	871	1130	1715	2880	4303	2561	3420	551	1955	1192	1642	1815	1376	1603	2027	2792	1989	2719
BF466546	Mm.384171	Apc	Adenomatosis polyposis coli	102	184	0	203	176	155	232	262	666	182	368	166	230	0	175	210	120	286	363	413	404	334
BE950350	Mm.384171	Apc	Adenomatosis polyposis coli	770	1806	1178	2093	1357	1929	5016	7215	7539	25497	18647	2607	5545	3680	5925	4757	5393	5720	3808	4097	5749	5530
BE954745	Mm.384171	Apc	Adenomatosis polyposis coli	715	950	2769	1539	1285	993	1386	1163	1070	1420	1508	657	677	1587	1135	951	746	1069	1067	996	1618	1989
BF461061	Mm.384171	Apc	Adenomatosis polyposis coli	105	354	97	165	345	204	322	447	243	213	246	166	365	196	197	270	257	330	306	241	338	363
BF466510	Mm.391667	Apc2	Adenomatosis polyposis coli 2	3517	3516	8071	7269	3434	2065	3007	5457	2238	5555	4634	2405	2103	4361	4237	3049	1961	2799	3171	2232	5082	4739
BE988085	Mm.203	Apex1	Apurinic/apyrimidinic endonuclease 1	2513	2779	2239	1410	2412	3057	2361	1652	1864	1384	1061	800	1593	1695	1328	1741	2019	1873	2092	3199	4706	3532
BE986816	Mm.181824	Api5	Apoptosis inhibitor 5	153	383	96	149	148	239	171	423	267	142	165	132	192	109	175	119	173	186	305	292	254	171
BF463510	Mm.181824	Api5	Apoptosis inhibitor 5	167	164	811	337	947	512	503	528	320	262	203	108	197	604	299	379	342	498	574	354	480	529
BE983682	Mm.29262	Apln	Apelin	92	90	97	185	92	104	123	649	77	85	180	69	59	70	113	78	88	85	299	61	70	251
BE949841	Mm.2381	Aplp1	Amyloid beta (A4) precursor-like protein 1	711	1556	6436	8604	5258	7419	8529	8022	3456	14410	8176	1261	2203	3514	5252	4389	5195	7178	5056	2656	9498	6974
BF463796	Mm.19133	Aplp2	Amyloid beta (A4) precursor-like protein 2	215	223	508	715	376	274	608	510	572	915	493	233	267	369	531	332	246	458	477	418	714	542
BE953467	Mm.19133	Aplp2	Amyloid beta (A4) precursor-like protein 2	129	226	277	467	1141	386	1022	363	1388	2113	822	645	1072	973	880	1203	910	1805	1475	1420	2394	2201
BE949463	Mm.205996	Apoa1bp	Apolipoprotein A-I binding protein	109	280	904	161	583	598	308	632	347	280	400	145	294	415	131	310	340	427	549	276	296	528
BF463873	Mm.305152	Apoe	Apolipoprotein E	276	669	762	1002	1338	1075	1195	1188	1653	1043	1677	272	594	514	841	985	818	1356	1194	1476	976	1403
BE954601	Mm.277585	App	Amyloid beta (A4) precursor protein	595	2322	1019	1369	3704	1221	5064	3519	3854	4733	6000	1700	4018	1617	2417	6168	2014	5020	4207	4033	3282	4870
BF466651	Mm.1786	Aprt	Adenine phosphoribosyl transferase	1802	1302	3458	1116	1555	1915	1287	1082	1273	1522	1061	669	1034	1818	909	1051	1479	1400	1061	1634	2608	1936
BE983146	Mm.18625	Aqp1	Aquaporin 1	97	170	88	214	136	113	303	475	468	1315	387	106	177	136	204	219	131	357	372	330	750	306
BE951824	Mm.5286	Arbp	Acidic ribosomal phosphoprotein P0	58438	60003	65535	65535	65535	65535	43460	31670	23906	35726	17337	10898	25467	19590	25042	24889	35295	21025	33775	28961	53978	43718
BF460548	Mm.371682	Arcn1	Archain 1	120	166	146	382	279	281	545	585	868	1217	364	110	188	184	369	345	191	445	592	650	808	351
BE996356	Mm.5061	Arf2	ADP-ribosylation factor 2	540	924	640	552	851	1203	1770	1573	1603	1177	2105	664	1168	732	935	1363	901	1701	1917	2351	1792	2647
BE984950	Mm.221298	Arf3	ADP-ribosylation factor 3	329	132	140	177	150	143	169	199	87	201	110	221	100	83	88	121	142	135	110	77	268	111
BF465316	Mm.297768	Arf4	ADP-ribosylation factor 4	3043	6514	12373	12417	7394	5511	8190	11272	5413	9587	6596	2550	3576	7145	7335	5156	3894	5672	6753	4107	8824	7338
BE951389	Mm.297768	Arf4	ADP-ribosylation factor 4	109	152	108	135	451	174	253	146	120	241	246	93	154	107	117	278	136	255	165	133	434	283
BF464266	Mm.33765	Arfgap1	ADP-ribosylation factor GTPase activating protein 1	141	260	332	207	432	449	720	745	1172	1000	837	258	404	494	337	462	466	530	562	1043	1051	1164
BE983298	Mm.427505	Arfip1	ADP-ribosylation factor interacting protein 1	133	272	113	269	170	212	433	298	332	322	473	108	246	107	274	159	270	379	265	408	328	506
BE988201	Mm.316536	Arfip1	ADP-ribosylation factor interacting protein 1	101	144	116	228	123	224	415	296	273	194	103	113	121	110	223	183	140	310	367	308	214	86
BE987595	Mm.3506	Arg2	Arginase type II	169	249	465	283	227	267	237	227	246	309	415	98	227	246	262	179	261	216	269	224	315	378
BF463508	Mm.22413	Arhgap1	Rho GTPase activating protein 1	450	0	931	945	1205	1027	1039	878	804	2118	1873	490	0	981	1269	1102	1077	829	1250	857	1277	2139
BE953977	Mm.28507	Arhgap21	Rho GTPase activating protein 21	24981	24624	38331	39652	43223	50769	57494	19392	26599	14407	6224	13686	23954	15515	20952	21017	18432	36985	27022	36653	28358	14922
BE986764	Mm.28507	Arhgap21	Rho GTPase activating protein 21	484	907	1410	647	1771	1084	1040	1416	1109	2003	896	622	924	856	489	1086	948	1105	2127	1204	2199	1323
BF465309	Mm.28507	Arhgap21	Rho GTPase activating protein 21	132	128	227	303	211	248	295	335	164	566	170	143	107	171	206	177	209	229	257	146	468	194
BF461537	Mm.74492	Arhgap23	Rho GTPase activating protein 23	830	677	965	1679	953	1107	4146	3079	2942	2341	1341	1071	1137	980	1498	1868	1420	3507	2969	2677	2049	1046
BE988299	Mm.74492	Arhgap23	Rho GTPase activating protein 23	438	1843	1037	1577	3459	2156	3397	1402	1822	8505	3210	505	2053	1254	1539	2745	1523	2354	1518	1525	5907	3132
BE986288	Mm.397197	Arhgap27	Rho GTPase activating protein 27	157	208	175	153	206	164	286	438	514	417	291	136	206	188	121	229	147	281	433	419	338	360
BE987134	Mm.35059	Arhgap5	Rho GTPase activating protein 5	237	396	500	1342	915	536	628	843	1057	907	807	256	433	368	552	520	301	736	587	688	724	788
BE951383	Mm.30016	Arhgdia	Rho GDP dissociation inhibitor (GDI) alpha	5122	6549	6282	7747	4744	4259	0	2228	3213	7610	3194	1965	2987	3125	5433	3737	4106	0	2604	4560	9070	6428
BE953681	Mm.29329	Arhgef10l	Rho guanine nucleotide exchange factor (GEF) 10-like	539	2053	1370	2730	4785	1694	3567	1044	771	3474	1803	824	1947	1516	2404	3314	1059	2242	1188	852	2881	2443
BE995899	Mm.275266	Arhgef12	Rho guanine nucleotide exchange factor (GEF) 12	518	1282	1347	1154	2018	2496	1570	5380	2915	5645	4694	809	1662	1517	1303	2233	2585	1480	1759	1955	3932	3144
BE987361	Mm.29954	Arhgef17	Rho guanine nucleotide exchange factor (GEF) 17	908	1454	7212	838	1678	1789	2243	4387	2161	2475	5134	715	1511	4117	738	1287	1454	2402	3290	1698	1662	3384
BE984304	Mm.239329	Arhgef2	Rho/rac guanine nucleotide exchange factor (GEF) 2	1114	3162	3165	1884	3263	744	3132	2240	2209	3415	2498	1608	4053	3645	2540	5117	1285	2697	3082	2650	4371	4234
BF461992	Mm.239329	Arhgef2	Rho/rac guanine nucleotide exchange factor (GEF) 2	439	839	775	809	905	698	827	1164	437	323	716	511	788	437	509	618	506	864	1141	394	406	996
BE989134	Mm.248606	Arhgef3	Rho guanine nucleotide exchange factor (GEF) 3	796	689	973	1403	1468	702	2306	1242	1645	1339	515	982	1076	974	1018	1527	739	2325	1736	2000	1911	817
BF462428	Mm.41604	Arhgef4	Rho guanine nucleotide exchange factor (GEF) 4	123	217	386	304	308	289	438	651	432	801	852	156	224	385	387	374	319	415	401	412	393	597
BE981794	Mm.244068	Arhgef7	Rho guanine nucleotide exchange factor (GEF7)	372	453	234	463	378	272	514	1003	341	347	641	231	341	226	291	313	281	469	783	305	276	612
BF466057	Mm.44841	Arhgef9	Cdc42 guanine nucleotide exchange factor (GEF) 9	116	113	76	108	149	146	264	492	209	231	487	117	121	95	73	143	170	208	340	219	206	398
BF463325	Mm.17166	Arid2	AT rich interactive domain 2 (Arid-rfx like)	543	1148	916	901	1759	1790	1730	1943	1361	1932	2275	474	1025	898	740	1127	1398	1166	1395	1375	2565	2620
BE954787	Mm.17166	Arid2	AT rich interactive domain 2 (Arid-rfx like)	222	466	499	908	918	596	2294	691	1933	1065	435	484	700	518	613	762	480	1467	598	1736	1013	519
BE981285	Mm.193588	Arid4b	AT rich interactive domain 4B (Rbp1 like)	166	583	139	396	1144	536	851	393	592	455	388	374	632	457	494	704	637	907	1061	865	1328	1114
BE987442	Mm.305925	Arih1	Ariadne ubiquitin-conjugating enzyme E2 binding protein homolog 1 (Drosophila)	625	1061	2205	1591	1767	2051	3885	2299	2034	2667	4234	812	1470	2133	1946	1985	1408	2937	2140	2279	2635	4288
BF461704	Mm.290447	Arih2	Ariadne homolog 2 (Drosophila)	96	137	84	159	190	160	165	388	391	513	257	69	100	103	148	141	106	159	263	266	415	161
BE951530	Mm.290447	Arih2	Ariadne homolog 2 (Drosophila)	1626	1426	1656	2467	1745	2045	2904	2511	4919	2975	2664	1238	1826	1366	2004	1993	1368	2313	2579	3705	2570	3151
BF465215	Mm.291247	Arl1	ADP-ribosylation factor-like 1	191	377	1405	361	718	427	720	1014	347	464	438	298	388	822	206	330	304	598	812	377	550	470
BE981814	Mm.21071	Arl2	ADP-ribosylation factor-like 2	661	771	1750	528	1639	579	1314	1945	1963	2954	1918	481	904	1440	854	1592	811	1536	1038	1390	2135	1516
BE986156	Mm.21071	Arl2	ADP-ribosylation factor-like 2	324	638	368	1089	1020	606	3814	1866	4404	4906	1816	1181	1296	709	1321	2007	897	3305	1876	2519	2539	1516
BF463344	Mm.139700	Arl2bp	ADP-ribosylation factor-like 2 binding protein	302	419	354	582	665	1409	968	605	1364	0	524	214	329	258	456	435	549	922	786	945	0	392
BE981486	Mm.139700	Arl2bp	ADP-ribosylation factor-like 2 binding protein	1785	2767	6446	1759	8280	3070	4974	6143	3683	4305	4888	2279	3022	4685	2588	5035	2840	4335	3841	3029	4689	5286
BE981258	Mm.12723	Arl4a	ADP-ribosylation factor-like 4A	260	159	190	546	689	478	575	924	679	352	415	166	200	183	380	515	372	559	820	578	357	337
BE985625	Mm.27968	Arl4c	ADP-ribosylation factor-like 4C	201	354	497	303	473	600	897	1026	1175	1461	984	335	462	478	330	463	345	663	857	645	1130	1002
BE986068	Mm.174068	Arl5b	ADP-ribosylation factor-like 5B	93	136	140	118	151	128	278	301	219	249	249	70	97	138	121	208	83	242	359	230	160	214
BF464988	Mm.29924	Arl6ip1	ADP-ribosylation factor-like 6 interacting protein 1	2364	1931	2937	3726	3393	4749	5179	0	4613	8417	3952	1712	3014	3096	4428	3616	3617	4147	0	3875	7047	4429
BF466224	Mm.29924	Arl6ip1	ADP-ribosylation factor-like 6 interacting protein 1	1055	2269	8157	2092	5949	4157	3262	4581	3416	4619	4726	1187	2234	5293	1574	3231	1986	3416	3109	2548	4826	4860
BF466046	Mm.29924	Arl6ip1	ADP-ribosylation factor-like 6 interacting protein 1	263	666	599	376	1237	620	1386	995	1729	1040	838	397	612	600	304	878	541	988	1035	1053	1116	1123
BE949747	Mm.29430	Arl6ip4	ADP-ribosylation factor-like 6 interacting protein 4	359	1497	1648	1894	3376	2088	1788	2874	2354	1277	1600	396	1286	1237	1384	1708	1058	2212	2920	2295	1784	1684
BE988104	Mm.291014	Arl6ip5	ADP-ribosylation factor-like 6 interacting protein 5	242	301	506	942	908	952	1465	1357	815	1398	1175	256	427	475	882	841	745	1286	1102	649	1086	645
BE984506	Mm.37623	Arl6ip6	ADP-ribosylation factor-like 6 interacting protein 6	397	567	2719	270	857	720	358	1060	940	577	904	282	496	1146	278	613	571	512	978	1008	791	1197
BE953568	Mm.174998	Arl8a	ADP-ribosylation factor-like 8A	745	1716	7360	1163	3074	2229	1924	3654	4235	4189	3954	994	1689	3820	1365	2448	1605	1461	2670	3200	3862	3776
BE953857	Mm.271178	Arl8b	ADP-ribosylation factor-like 8B	311	558	1519	1263	698	1921	676	1409	1191	1413	1440	234	397	933	975	681	1642	754	843	1005	1061	1174
BF464987	Mm.200383	Armc1	Armadillo repeat containing 1	269	134	298	314	148	147	246	324	154	188	309	210	145	166	145	131	141	198	225	163	181	363
BE951315	Mm.200383	Armc1	Armadillo repeat containing 1	406	682	2086	429	1156	861	578	1522	1667	1087	1720	325	633	1297	429	880	538	528	1027	1148	1017	1249
BE995560	Mm.200383	Armc1	Armadillo repeat containing 1	697	750	775	1236	1098	1086	1908	715	1954	3388	2486	585	900	781	1140	1037	861	1526	653	1503	1935	1520
BE987349	Mm.183647	Armc5	Armadillo repeat containing 5	1296	1129	1181	1297	1602	2269	5530	3859	5382	4952	5320	1365	2270	1644	1977	2797	1741	3825	2784	4400	4754	5089
BE995635	Mm.234823	Armc8	Armadillo repeat containing 8	152	274	764	225	1020	682	560	655	744	455	405	155	301	450	218	501	455	602	580	581	497	631
BE996328	Mm.379264	Armc9	Armadillo repeat containing 9	916	848	802	832	926	819	2490	1836	1227	1391	3175	901	981	1007	1070	1361	916	2858	2142	1897	1817	3708
BE983981	Mm.379264	Armc9	Armadillo repeat containing 9	173	253	249	246	656	292	699	1075	633	2032	728	270	540	582	435	1235	336	565	1252	428	1304	747
BE951983	Mm.31961	Armcx1	Armadillo repeat containing, X-linked 1	1291	2058	2282	4175	1887	2385	1561	2624	1879	2900	2672	845	1439	1465	2036	1244	1826	2206	2288	1867	2909	2811
BF460745	Mm.285969	Armcx2	Armadillo repeat containing, X-linked 2	448	566	370	413	475	574	1287	1174	1127	585	1286	305	639	421	604	1062	685	1389	1109	1580	779	1300
BE985326	Mm.29778	Armet	Arginine-rich, mutated in early stage tumors	206	698	390	852	1174	653	670	335	606	1194	1428	268	559	363	751	556	471	511	398	657	1154	1272
BE953747	Mm.29778	Armet	Arginine-rich, mutated in early stage tumors	581	1371	1109	1076	783	1694	2389	1047	1532	1224	1012	655	1525	1170	1482	1214	1117	1700	1293	2444	2482	2177
BE996392	Mm.29778	Armet	Arginine-rich, mutated in early stage tumors	81	95	58	98	82	115	110	144	88	105	96	55	49	61	68	62	57	75	92	69	79	75
BF466024	Mm.38594	Arnt2	Aryl hydrocarbon receptor nuclear translocator 2	364	989	968	1324	1219	906	1585	1119	1409	1045	2039	379	666	731	992	755	684	1498	994	1401	1041	1221
BE949617	Mm.38594	Arnt2	Aryl hydrocarbon receptor nuclear translocator 2	516	715	3217	548	985	706	592	836	692	442	301	319	502	1317	523	589	553	595	828	734	1244	1130
BF461946	Mm.12177	Arntl	Aryl hydrocarbon receptor nuclear translocator-like	1410	2283	2264	3269	2579	2693	3174	1705	3570	6781	3846	1564	2197	1980	2832	2037	2455	2441	1564	2660	5567	4520
BF462332	Mm.337038	Arpc2	Actin related protein 2/3 complex, subunit 2	2428	3014	12534	2835	5017	6740	4324	5670	4003	5168	3838	1667	2393	5877	2405	2875	4359	3602	3405	3548	5695	4774
BE986421	Mm.337038	Arpc2	Actin related protein 2/3 complex, subunit 2	2218	5015	11824	3152	7694	5144	2882	7238	7567	7292	7183	1612	3478	5174	2632	4630	2882	2596	4144	5157	7126	6790
BF465184	Mm.337038	Arpc2	Actin related protein 2/3 complex, subunit 2	183	232	286	197	306	189	548	635	503	917	897	226	197	428	311	606	200	515	708	556	1017	819
BE949504	Mm.289306	Arpc4	Actin related protein 2/3 complex, subunit 4	1403	2397	1611	2617	1730	2956	2365	5007	1498	3922	3556	927	1653	1323	2277	1612	2317	1858	3046	1774	4279	4211
BE953538	Mm.288974	Arpc5	Actin related protein 2/3 complex, subunit 5	121	970	1355	2074	3782	1580	564	1532	2931	910	463	307	796	789	920	1413	858	669	1648	1987	1417	1038
BE951882	Mm.38155	Arpc5l	Actin related protein 2/3 complex, subunit 5-like	44788	53431	64114	65535	58769	65535	47344	21651	43264	56904	35172	11094	26725	20154	36819	24799	30958	25624	18009	35836	49601	41316
BF463271	Mm.38155	Arpc5l	Actin related protein 2/3 complex, subunit 5-like	623	686	883	370	900	416	1243	1057	2297	783	1663	419	505	597	323	696	451	1162	1369	1495	1062	1676
BE984988	Mm.247837	Arpp19	CAMP-regulated phosphoprotein 19	716	2218	1058	1169	2502	1213	4014	3549	3229	2840	3700	1106	3540	1832	2017	3980	1514	3111	3795	3385	2745	4437
BE984325	Mm.95518	Arr3	Arrestin 3, retinal	91	114	92	126	146	129	243	855	637	1719	5798	307	401	418	341	484	388	480	909	600	920	1047
BE987735	Mm.260193	Arrb1	Arrestin, beta 1	474	1040	1615	1729	1452	793	1108	1743	936	1930	1564	663	940	1453	1361	1100	723	914	975	767	1146	1633
BE954447	Mm.423137	Arrdc3	Arrestin domain containing 3	1947	2240	2182	4225	2639	3292	3286	2857	2250	2792	2178	1053	1426	1389	2340	1902	1678	2140	2356	2459	4299	4022
BF455817	Mm.423137	Arrdc3	Arrestin domain containing 3	133	321	152	434	673	658	2205	348	400	477	372	218	294	247	385	295	205	844	312	393	496	611
BE988718	Mm.293599	Arvcf	Armadillo repeat gene deleted in velo-cardio-facial syndrome	536	1448	1934	565	2314	1278	737	2435	2548	2388	1685	428	1160	1265	699	1453	1147	679	1665	1736	2160	1620
BE951892	Mm.293599	Arvcf	Armadillo repeat gene deleted in velo-cardio-facial syndrome	2063	4174	4887	4915	10543	1930	5133	2368	1589	3775	5123	1929	3222	3315	4396	5548	1527	3791	2773	1677	4637	5208
BE954377	Mm.28566	As3mt	Arsenic (+3 oxidation state) methyltransferase	357	620	1685	268	1803	599	1569	2578	1941	1136	2114	479	893	1471	427	1438	859	1773	1246	1005	843	1449
BE985638	Mm.45019	Asah3l	N-acylsphingosine amidohydrolase 3-like	566	1528	4699	2343	2068	1204	1786	2053	1681	1711	3056	854	1616	3460	2207	1775	1284	2201	1991	1694	1632	3444
BE988432	Mm.408952	Asb1	Ankyrin repeat and SOCS box-containing protein 1	424	342	669	553	808	440	458	721	365	508	383	342	254	503	426	485	386	436	708	362	659	578
BE985769	Mm.34785	Asb7	Ankyrin repeat and SOCS box-containing protein 7	128	256	233	332	365	252	297	410	604	653	263	160	161	182	246	266	142	282	376	483	412	323
BE996450	Mm.200766	Asb8	Ankyrin repeat and SOCS box-containing protein 8	184	282	477	398	407	375	808	639	973	1715	586	287	342	709	651	604	353	536	738	836	1814	948
BE986609	Mm.33150	Ascc2	Activating signal cointegrator 1 complex subunit 2	272	452	1089	664	682	514	709	356	680	687	1011	228	393	750	643	616	425	828	659	698	662	1020
BE953927	Mm.136217	Ascl1	Achaete-scute complex homolog-like 1 (Drosophila)	483	2069	1678	2399	1735	770	3490	4013	1301	4843	3584	779	2688	2149	2527	3399	1066	3344	4807	1593	6591	4727
BF461942	Mm.29680	Asf1b	ASF1 anti-silencing function 1 homolog B (S. cerevisiae)	774	1274	1572	1893	1753	1765	519	559	205	156	264	376	916	734	836	845	960	1580	1515	846	861	927
BE988496	Mm.27706	Ash2l	Ash2 (absent, small, or homeotic)-like (Drosophila)	626	777	696	1671	1914	544	2519	1394	1326	1588	414	885	1110	707	1077	2473	574	2533	2065	1765	1994	803
BE952208	Mm.41475	Asna1	ArsA (bacterial) arsenite transporter, ATP-binding, homolog 1	885	986	1363	1385	1585	1223	4518	2037	3869	1893	982	1365	2229	1497	1725	2577	1438	4305	2698	3816	2027	1373
BF463799	Mm.239247	Asph	Aspartate-beta-hydroxylase	575	934	1381	2626	2516	1177	4830	1877	4064	5016	2084	1220	1372	1557	2146	2423	1430	4502	2736	3359	4581	2079
BE986578	Mm.397047	Asphd2	Aspartate beta-hydroxylase domain containing 2	3285	5146	9915	5527	4804	3896	7261	7261	4915	12654	15615	2265	3669	7589	5721	4597	4282	6743	5714	4738	7115	7783
BE951299	Mm.168523	Aspm	Asp (abnormal spindle)-like, microcephaly associated (Drosophila)	6199	8432	6890	5755	9111	8554	8309	6866	7612	4167	5557	2635	4708	3581	2745	4950	4122	6009	7497	7768	6819	8598
BE989166	Mm.294020	Aspscr1	Alveolar soft part sarcoma chromosome region, candidate 1 (human)	1381	2649	3492	2816	3642	1192	2762	5198	2655	4578	3575	1289	1630	2737	2615	2657	1251	1961	2390	1638	3282	2843
BF461638	Mm.272847	Asrgl1	Asparaginase like 1	127	131	116	104	90	131	181	208	251	88	213	82	91	104	119	103	133	145	170	273	102	141
BE985284	Mm.329586	Astn1	Astrotactin 1	277	772	277	571	803	1028	1373	1579	642	643	857	331	564	282	423	598	710	969	1179	558	668	696
BE952301	Mm.330677	Asxl1	Additional sex combs like 1 (Drosophila)	26409	22421	41233	17023	17029	19002	17363	26179	12921	25603	14255	5033	9952	10815	9107	9306	12584	12690	19085	12064	24854	16767
BF461192	Mm.330677	Asxl1	Additional sex combs like 1 (Drosophila)	302	0	656	511	658	575	680	440	234	1312	535	164	0	585	628	752	631	660	788	452	1412	941
BF466832	Mm.120475	Asxl2	Additional sex combs like 2 (Drosophila)	259	181	327	534	675	471	625	1156	683	469	732	240	110	303	430	558	353	673	597	455	377	540
BF467003	Mm.120475	Asxl2	Additional sex combs like 2 (Drosophila)	108	123	133	223	263	130	292	381	580	412	201	78	145	195	162	220	100	214	322	314	203	241
BE954040	Mm.427192	Atad1	ATPase family, AAA domain containing 1	206	300	509	162	198	284	183	442	261	171	328	107	234	259	100	166	267	176	471	280	217	356
BF467617	Mm.241152	Atad3a	ATPase family, AAA domain containing 3A	802	703	1672	1827	1375	871	580	873	595	925	868	432	470	1047	1179	896	612	442	774	569	1066	1023
BE984318	Mm.390102	Atbf1	AT motif binding factor 1	3447	3905	8502	5920	6317	3735	3815	3264	2435	3189	2894	1395	1684	3671	3228	3337	2096	3642	3919	3526	4771	5090
BE951639	Mm.127681	Atcay	Ataxia, cerebellar, Cayman type homolog (human)	1565	3881	3059	3567	3283	1751	4813	3591	2164	4967	3666	2040	4379	3683	3838	4521	2324	4160	4700	2371	5826	5812
BF464877	Mm.216321	Ate1	Arginine-tRNA-protein transferase 1	321	1076	445	683	961	1018	1046	1382	617	2998	2510	335	860	690	831	1194	1149	1192	1210	644	2023	1795
BE949940	Mm.641	Atf4	Activating transcription factor 4	6384	13294	7113	8942	18851	10040	10171	6216	6443	3749	4171	5016	13197	6025	8445	13867	7587	12382	15508	14546	12884	15226
BE996505	Mm.377046	Atf6	Activating transcription factor 6	412	1173	1934	1073	786	734	608	898	718	1812	1607	641	1913	1602	1174	1258	986	1268	1730	1694	2955	2142
BE952221	Mm.208714	Atf7	Activating transcription factor 7	740	827	583	933	648	1272	2733	2518	2043	1889	765	498	824	662	1161	1103	1168	2302	1975	1967	1743	800
BF463381	Mm.208714	Atf7	Activating transcription factor 7	112	162	247	0	136	212	193	454	173	164	368	82	141	229	0	99	284	180	359	107	132	289
BF462430	Mm.9852	Atg12	Autophagy-related 12 (yeast)	689	643	1199	1061	812	1155	2505	1818	2308	1529	735	654	1045	939	1216	1170	1101	1840	1376	2262	1959	831
BF461310	Mm.272972	Atg16l1	Autophagy-related 16-like 1 (yeast)	165	236	435	153	375	432	232	413	315	198	372	117	258	266	149	276	281	218	407	311	309	450
BE984531	Mm.272972	Atg16l1	Autophagy-related 16-like 1 (yeast)	217	274	345	247	391	736	631	1280	1536	2228	2457	325	563	654	534	747	789	715	757	1311	1480	1252
BE950174	Mm.41775	Atg3	Autophagy-related 3 (yeast)	463	1196	1001	517	466	239	729	0	320	888	758	623	1442	1339	725	1032	330	965	0	582	1647	1059
BE953919	Mm.22264	Atg5	Autophagy-related 5 (yeast)	417	612	532	1024	1124	637	2099	1181	1239	758	286	512	901	571	905	1389	599	1832	1512	1536	1305	572
BF465154	Mm.268357	Atg7	Autophagy-related 7 (yeast)	220	185	267	413	274	167	331	247	147	645	153	139	135	267	326	205	172	284	316	178	619	179
BE950558	Mm.268357	Atg7	Autophagy-related 7 (yeast)	102	173	469	119	173	185	231	497	189	115	270	72	158	324	77	178	99	242	432	139	99	198
BE982233	Mm.268357	Atg7	Autophagy-related 7 (yeast)	104	116	292	181	176	153	197	159	209	197	315	86	149	239	232	186	174	218	185	252	252	379
BE985537	Mm.358931	Atg9a	Autophagy-related 9A (yeast)	2384	2117	3028	3087	4815	3376	10181	5199	8768	7587	2561	3410	4945	3480	3685	6345	3106	8903	3459	8199	6193	3338
BE953813	Mm.260139	Athl1	ATH1, acid trehalase-like 1 (yeast)	265	222	375	513	257	229	476	376	545	684	305	164	240	258	335	369	244	465	509	500	782	449
BE954741	Mm.392163	Atm	Ataxia telangiectasia mutated homolog (human)	3164	1745	3592	3125	4820	4376	8740	2147	6473	12882	3577	5124	3650	4716	3090	4989	3956	6657	2467	5901	7775	2636
BE987592	Mm.333380	Atn1	Atrophin 1	5030	2972	7697	7130	5547	5697	17291	11414	19328	11593	4165	4029	6057	5506	6297	7236	5138	11440	8017	12550	10034	4800
BE985248	Mm.333380	Atn1	Atrophin 1	1279	2797	3302	1834	3940	5667	7989	7991	6859	4176	7178	1034	3158	2330	1864	3714	3526	7666	5118	4440	3007	3087
BF461038	Mm.333380	Atn1	Atrophin 1	95	151	134	142	148	178	270	312	295	229	203	82	125	116	77	118	138	230	192	238	196	285
BE949508	Mm.228661	Atoh7	Atonal homolog 7 (Drosophila)	582	2304	881	1106	600	687	518	672	787	187	213	201	498	349	553	967	997	1512	2132	2029	615	726
BE951657	Mm.228661	Atoh7	Atonal homolog 7 (Drosophila)	7464	10565	22711	10933	8206	8491	7131	8322	4479	8709	6669	2737	3601	8693	6293	4905	4311	6356	7200	4673	8606	8589
BE986720	Mm.87449	Atoh8	Atonal homolog 8 (Drosophila)	971	1569	1772	1855	2389	805	1750	3356	1070	2813	981	761	950	1218	1387	1983	1050	1550	1815	1019	2071	1250
BF466893	Mm.257837	Atp11a	ATPase, class VI, type 11A	127	0	560	127	202	450	263	451	258	235	339	100	0	251	97	172	294	269	353	207	196	462
BF467105	Mm.257837	Atp11a	ATPase, class VI, type 11A	710	1406	5261	874	1851	1860	3807	5831	1356	3086	3585	741	1744	3645	905	1639	1511	3016	3762	1290	2017	2192
BF461303	Mm.239416	Atp11b	ATPase, Class VI, type 11B	114	213	615	188	548	614	226	971	857	888	1082	196	460	728	277	643	538	222	689	610	751	837
BE982018	Mm.186066	Atp13a1	ATPase type 13A1	4364	8348	14795	12230	18477	15122	8975	14284	7506	5554	7143	2451	4561	5365	6799	8738	8012	11090	12637	10144	8935	9307
BE986000	Mm.205625	Atp13a2	ATPase type 13A2	1094	1801	8560	1680	3179	3439	3754	6641	2169	4375	5130	965	2332	5854	1597	2720	2620	3466	4246	1888	2987	4142
BE949864	Mm.205625	Atp13a2	ATPase type 13A2	9529	6367	17967	9143	16735	35850	0	30738	15028	22828	17563	6401	10142	15947	8156	8904	21203	0	16655	12542	11370	12660
BE996540	Mm.8924	Atp13a3	ATPase type 13A3	161	180	163	300	232	220	509	374	342	368	201	195	196	266	345	319	167	541	553	424	413	194
BE949670	Mm.280103	Atp1a1	ATPase, Na+/K+ transporting, alpha 1 polypeptide	427	947	1107	2314	1598	3113	3042	3489	3786	4931	2422	612	1335	1257	2210	1801	2532	2265	2314	2269	2530	2269
BE950573	Mm.44101	Atp1a3	ATPase, Na+/K+ transporting, alpha 3 polypeptide	120	427	464	744	1200	1700	8303	12241	8009	12151	16414	2661	7420	4460	5322	8008	4334	5409	7321	6130	4386	7507
BE986553	Mm.4550	Atp1b1	ATPase, Na+/K+ transporting, beta 1 polypeptide	699	2202	7452	2738	2445	2199	0	3569	1761	2599	3957	598	1548	4385	2339	2117	1445	0	3231	2026	2361	3550
BE951496	Mm.424	Atp1b3	ATPase, Na+/K+ transporting, beta 3 polypeptide	1024	2961	2149	2269	2022	3693	7517	10938	7642	8627	9436	1736	5810	3609	4412	4781	4305	5202	7799	5960	6534	7413
BF461012	Mm.227583	Atp2a2	ATPase, Ca++ transporting, cardiac muscle, slow twitch 2	802	1898	3796	5721	3418	1728	1859	2134	1729	4530	1494	1250	980	2478	2436	2001	1066	1606	1611	1253	3134	2307
BF462495	Mm.166944	Atp2b1	ATPase, Ca++ transporting, plasma membrane 1	188	151	235	294	282	321	328	364	166	416	225	131	149	249	295	178	288	319	290	125	330	256
BE987411	Mm.166944	Atp2b1	ATPase, Ca++ transporting, plasma membrane 1	134	166	82	216	222	194	247	429	508	875	291	157	162	167	222	181	197	276	354	422	584	268
BF466875	Mm.166944	Atp2b1	ATPase, Ca++ transporting, plasma membrane 1	193	386	1328	449	0	1402	509	3373	5421	3497	2768	236	322	535	271	0	506	334	540	771	775	970
BE984642	Mm.321755	Atp2b2	ATPase, Ca++ transporting, plasma membrane 2	1024	1500	1152	3417	2864	1480	6651	3220	8379	6811	4381	2405	2562	1540	3094	4661	1744	5959	3363	4753	3878	3366
BE988958	Mm.210095	Atp2b3	ATPase, Ca++ transporting, plasma membrane 3	126	255	104	157	212	191	272	129	139	510	280	94	174	117	137	235	159	209	137	119	334	271
BE951556	Mm.326247	Atp2c1	ATPase, Ca++-sequestering	768	2175	1264	1479	2019	1280	2069	1352	1842	2232	2324	785	2579	1455	1651	2535	1208	2087	2314	2754	3095	3908
BF461300	Mm.326247	Atp2c1	ATPase, Ca++-sequestering	182	173	249	363	351	446	513	335	580	563	975	223	170	287	395	287	303	475	359	413	299	362
BE953557	Mm.393500	Atp2c1	ATPase, Ca++-sequestering	264	274	302	572	419	423	397	708	637	419	580	134	270	201	423	384	368	400	521	573	376	428
BF466941	Mm.276137	Atp5a1	ATP synthase, H+ transporting, mitochondrial F1 complex, alpha subunit, isoform 1	2281	3305	9537	764	6939	4124	7126	11157	7341	4548	9890	1649	3408	6291	993	5500	3305	7907	7486	5911	3193	6808
BE952182	Mm.238973	Atp5b	ATP synthase, H+ transporting mitochondrial F1 complex, beta subunit	13401	7389	19191	13568	13066	16454	39036	30154	39640	53481	19103	7938	14691	12613	17028	17053	13024	21326	16172	18686	20802	10045
BE951291	Mm.278560	Atp5d	ATP synthase, H+ transporting, mitochondrial F1 complex, delta subunit	1672	1904	5803	1232	1949	3067	1445	3640	1103	854	1251	726	1162	2499	713	1208	1521	1061	3919	1283	1388	1821
BE949899	Mm.251152	Atp5f1	ATP synthase, H+ transporting, mitochondrial F0 complex, subunit b, isoform 1	3906	4965	23437	5719	10602	26745	3343	11641	12540	17164	12080	2275	4645	12517	5592	6790	13033	2636	7048	7665	11956	10640
BE987739	Mm.371547	Atp5g1	ATP synthase, H+ transporting, mitochondrial F0 complex, subunit c (subunit 9), isoform 1	118	387	433	414	542	246	701	245	857	1621	489	100	363	404	479	414	364	522	119	594	1171	496
BE954766	Mm.2966	Atp5g3	ATP synthase, H+ transporting, mitochondrial F0 complex, subunit c (subunit 9), isoform 3	6229	8582	25982	21404	14990	19928	17555	37553	28270	47034	29428	4211	5284	16884	16753	12602	13598	11858	14549	16407	23184	18148
BF467048	Mm.182042	Atp5h	ATP synthase, H+ transporting, mitochondrial F0 complex, subunit d	3118	3375	16985	6684	6147	15001	5758	10322	13958	27645	13570	1964	3784	10663	4815	4600	7939	4039	5201	8291	14770	9168
BF466405	Mm.353	Atp5j	ATP synthase, H+ transporting, mitochondrial F0 complex, subunit F	2121	2023	3602	4567	3692	3930	8413	4513	4828	7033	2766	2305	3476	2966	4253	3936	3187	6115	3212	4865	5684	2069
BF460755	Mm.133551	Atp5j2	ATP synthase, H+ transporting, mitochondrial F0 complex, subunit f, isoform 2	90	130	239	209	194	279	544	481	614	379	358	169	158	289	267	216	258	361	399	533	412	499
BF467652	Mm.136093	Atp5k	ATP synthase, H+ transporting, mitochondrial F1F0 complex, subunit e	3660	3056	5411	5515	4642	5415	6523	8851	7521	11886	5994	2203	1999	4155	4899	4382	3780	5538	4372	4831	8412	5367
BE951823	Mm.21961	Atp6ap1	ATPase, H+ transporting, lysosomal accessory protein 1	33776	65535	65535	55789	65535	65535	61512	65535	65535	65535	65535	41128	54465	54697	36783	40797	36692	30246	48472	48444	50543	45519
BE949647	Mm.320896	Atp6v0c	ATPase, H+ transporting, lysosomal V0 subunit C	3118	4282	20428	5065	13614	10490	9502	26695	30587	61774	42546	6970	8778	19069	8452	11220	8532	5912	12165	11899	18010	17759
BE951758	Mm.17708	Atp6v0d1	ATPase, H+ transporting, lysosomal V0 subunit D1	1813	2358	6338	1051	2071	3211	1487	3900	1669	1509	2183	1324	1884	3791	928	1408	2185	1232	3277	1734	1829	2984
BF460639	Mm.17708	Atp6v0d1	ATPase, H+ transporting, lysosomal V0 subunit D1	73	91	81	92	78	99	109	119	64	83	93	47	52	71	51	62	70	76	66	60	75	82
BE950596	Mm.30214	Atp6v0e2	ATPase, H+ transporting, lysosomal V0 subunit E2	481	1096	3747	1521	2606	5108	4366	12415	8819	19955	10989	1434	2922	6899	3640	3616	5298	3349	5055	3840	6337	5964
BE995617	Mm.276618	Atp6v1c1	\ATPase, H+ transporting, lysosomal V1 subunit C1	299	337	591	929	635	866	857	1631	1271	2350	2540	352	672	769	1054	903	908	1359	1037	1035	1277	1219
BE987583	Mm.311549	Atp6v1d	ATPase, H+ transporting, lysosomal V1 subunit D	573	636	1786	1281	1232	1417	1631	3239	2324	4211	3430	539	726	1456	1357	1241	1303	1631	1745	1674	2815	2106
BE950302	Mm.29045	Atp6v1e1	VATPase, H+ transporting, lysosomal V1 subunit E1	1358	1515	1055	1103	2998	4074	5107	10998	7543	14039	10353	1858	2539	1278	2069	3585	3605	3573	6879	3868	7014	5883
BE986700	Mm.371615	Atp6v1g1	ATPase, H+ transporting, lysosomal V1 subunit G1	659	885	981	1457	1103	1570	0	3212	3284	2133	1028	989	1691	1000	1452	1610	1364	0	3553	3433	1985	955
BF464952	Mm.254297	Atp7a	ATPase, Cu++ transporting, alpha polypeptide	145	170	92	140	107	135	163	303	150	87	202	80	98	106	112	74	77	172	257	141	80	199
BE987781	Mm.425250	Atp8a1	ATPase, aminophospholipid transporter (APLT), class I, type 8A, member 1	128	173	143	253	179	198	461	346	654	586	243	208	326	217	343	335	260	461	292	624	398	214
BE985999	Mm.330819	Atp9a	ATPase, class II, type 9A	83	129	122	133	158	221	438	394	228	162	314	73	199	116	161	198	144	367	597	260	204	399
BF464796	Mm.247138	Atp9b	ATPas, class II, type 9B	372	515	446	255	551	971	551	1158	1087	1759	1462	305	613	499	393	693	700	538	654	1003	1482	1397
BE981484	Mm.247138	Atp9b	ATPas, class II, type 9B	359	390	376	504	370	485	616	360	1108	1135	933	280	450	472	578	499	414	578	365	873	1216	880
BE988121	Mm.109600	Atpaf1	ATP synthase mitochondrial F1 complex assembly factor 1	4753	5245	4243	2753	4302	6824	9331	15143	9786	14365	14742	3539	5768	4223	3431	5239	5826	6748	9060	8479	10655	11202
BE985929	Mm.2171	Atpif1	ATPase inhibitory factor 1	1565	3829	2732	3120	3692	3034	5866	3139	3881	9476	7589	1666	3522	2952	3987	3883	3035	4741	2462	3440	6423	5974
BE953944	Mm.119936	Atrn	Attractin	200	299	333	457	410	349	1253	1145	1217	1070	639	381	696	484	683	750	401	1406	1014	963	802	492
BF461339	Mm.342686	Atxn1	Ataxin 1	130	128	297	121	155	372	162	455	245	145	194	76	158	168	62	121	298	109	289	233	148	196
BE986805	Mm.342686	Atxn1	Ataxin 1	136	254	106	127	203	247	370	699	204	450	377	165	257	192	135	229	235	369	396	173	355	356
BE953583	Mm.260900	Atxn2	Ataxin 2	296	646	354	664	561	394	437	265	224	339	483	222	422	271	531	389	343	441	376	393	652	915
BF464271	Mm.260900	Atxn2	Ataxin 2	295	1201	734	1343	1526	1745	1154	1762	1335	2447	1559	572	1135	754	760	1046	1175	1040	1228	1121	1720	2284
BF466924	Mm.260900	Atxn2	Ataxin 2	614	387	1666	1715	1683	725	525	726	0	503	590	347	327	665	747	1028	817	1531	1518	0	1287	1288
BF462364	Mm.231450	Atxn2l	Ataxin 2-like	610	640	1266	1564	1486	703	820	934	522	889	565	485	417	871	1105	800	540	724	725	525	1167	682
BE951812	Mm.231450	Atxn2l	Ataxin 2-like	7685	10379	6617	6543	9384	9203	10087	8560	10750	5621	5487	3110	6184	3049	3283	5657	5849	8491	9495	9336	10054	10058
BE953918	Mm.187326	Atxn7l2	Ataxin 7-like 2	609	1248	2802	1317	1435	1036	1753	1038	943	957	1548	437	867	1731	1186	921	962	1724	1212	1141	1288	1759
BE951454	Mm.187326	Atxn7l2	Ataxin 7-like 2	849	1371	2271	4041	4221	3856	3003	4231	3054	3427	3028	516	1044	1550	1509	1589	1713	2243	1781	1971	2071	1895
BF464018	Mm.193678	AU016693	Expressed sequence AU016693	216	381	625	623	950	649	642	1002	987	766	1146	265	547	515	484	803	648	872	812	746	590	630
BE951256	Mm.335149	AU019823	Expressed sequence AU019823	331	391	170	415	244	323	398	477	261	162	201	138	328	138	297	195	212	453	662	281	204	200
BE950122	Mm.276374	AU020772	Expressed sequence AU020772	193	116	131	164	184	148	129	156	112	391	119	101	88	109	89	117	83	110	134	121	524	112
BE988505	Mm.388894	AU022252	Expressed sequence AU022252	1201	985	1896	1992	1971	956	1146	1664	729	1973	574	595	606	1132	1150	1156	778	872	1252	680	1871	1040
BE987491	Mm.320432	AU022870	Expressed sequence AU022870	818	653	3594	1071	1705	3075	1421	2232	2005	1791	1427	638	1081	2316	938	1110	1876	1654	1494	1585	2297	1926
BE986363	Mm.392755	AU023006	Expressed sequence AU023006	160	313	151	227	302	475	541	873	405	401	752	142	254	196	195	248	342	423	421	372	424	680
BE981312	Mm.394696	AU023006	Expressed sequence AU023006	204	324	161	259	407	447	886	498	907	564	762	228	337	196	198	354	303	709	489	802	601	856
BE951663	Mm.206371	AU024582	Expressed sequence AU024582	937	6116	3267	6473	9204	4602	10114	14130	4094	12699	3752	1392	5705	3646	5365	4707	5273	8615	8519	3640	9964	3811
BE988536	Mm.206206	AU040320	Expressed sequence AU040320	1481	2132	3971	3919	3619	2312	3594	2592	2196	5464	2630	1047	1319	1823	2597	2636	1878	3290	2297	1860	4858	2161
BE988901	Mm.206206	AU040320	Expressed sequence AU040320	382	440	464	754	573	552	630	596	1110	1818	1484	360	575	611	1035	770	701	436	496	791	1347	1218
BE985113	Mm.206206	AU040320	Expressed sequence AU040320	187	425	462	838	938	458	1578	2259	1550	6602	2334	461	1070	1050	1255	1526	690	1261	1884	1002	2832	1585
BE985551	Mm.203208	AU040377	Expressed sequence AU040377	99	163	516	479	451	945	1533	2749	2329	3485	3484	290	529	1101	1019	907	1063	1139	990	1340	1918	1760
BE950364	Mm.203208	AU040377	Expressed sequence AU040377	1707	3245	7004	1120	6126	3036	8764	14313	4768	8413	15182	3427	6393	8168	1998	7836	6112	10281	7917	3542	3320	6029
BE981270	Mm.184589	AU042671	Expressed sequence AU042671	306	971	622	595	858	1074	799	2076	1657	3323	2049	552	963	786	741	1181	1204	947	1059	1287	2324	1560
BF466916	Mm.117809	Auh	AU RNA binding protein/enoyl-coenzyme A hydratase	138	388	207	598	743	617	666	242	420	1863	474	196	396	300	442	438	568	516	382	399	1558	695
BE953940	Mm.28999	Aurkaip1	Aurora kinase A interacting protein 1	2699	4973	11550	5365	5139	4384	8243	6001	3339	4191	8192	1731	3032	6695	3729	3742	2941	8883	3828	4129	3887	6746
BF461282	Mm.3488	Aurkb	Aurora kinase B	919	1062	860	386	0	904	641	470	818	373	552	350	539	473	240	0	646	838	809	999	920	1154
BF462127	Mm.217323	Auts2	Autism susceptibility candidate 2	133	126	147	281	0	138	198	407	368	469	398	108	157	141	219	0	142	220	269	298	264	319
BE982845	Mm.217323	Auts2	Autism susceptibility candidate 2	158	272	125	291	213	184	315	160	314	360	429	157	235	171	259	217	188	288	230	337	366	421
BE988582	Mm.42711	AV312086	Expressed sequence AV312086	127	166	247	148	355	275	192	425	199	131	224	72	120	170	80	155	271	146	374	190	151	239
BF464830	Mm.315125	Aven	Apoptosis, caspase activation inhibitor	1317	1405	5249	4178	3069	3107	4877	2374	2847	7168	3650	1344	1294	3077	3326	2525	2244	3713	2290	1884	5549	2243
BE951294	Mm.30060	Avpi1	Arginine vasopressin-induced 1	269	444	226	408	445	821	888	1668	772	1806	1099	249	445	413	598	627	981	797	1043	557	1051	871
BE953766	Mm.276386	AW011752	Expressed sequence AW011752	489	725	2700	1225	1517	1956	1455	1858	983	1538	1407	407	851	2145	1191	1175	1827	1285	1225	1116	2433	2088
BE995649	Mm.276386	AW011752	Expressed sequence AW011752	858	1224	4719	1626	4146	1682	1998	3147	1941	1678	2447	740	1271	3221	1343	2389	1556	1748	2611	1752	2154	3108
BF466004	Mm.376358	AW048948	Expressed sequence AW048948	80	127	87	148	141	546	300	685	720	1369	1065	170	346	299	216	330	760	331	280	543	611	534
BE987157	Mm.250627	AW050198	Expressed sequence AW050198	248	622	316	451	1079	624	822	694	669	1050	1065	290	617	550	745	888	468	669	591	465	952	805
BE953525	Mm.159681	AW060207	Expressed sequence AW060207	167	208	302	165	525	231	438	466	230	167	303	134	238	258	144	376	286	353	307	179	244	305
BE983078	Mm.293063	AW061290	Expressed sequence AW061290	124	169	115	136	176	208	313	142	282	205	216	76	162	131	174	148	279	262	140	321	254	248
BE986893	Mm.151748	AW124722	Expressed sequence AW124722	132	182	82	180	160	133	219	388	161	230	301	89	150	108	116	144	135	249	236	127	232	286
BE984232	Mm.422967	AW146020	Expressed sequence AW146020	529	527	388	277	419	566	398	728	563	585	859	266	447	319	218	388	397	441	611	535	679	695
BE951323	Mm.24642	AW146242	Expressed sequence AW146242	16005	21263	24721	38011	37002	44518	17818	6836	12808	22380	12262	7199	13905	10475	19274	12813	13666	15301	9438	15482	26115	21833
BE949989	Mm.24642	AW146242	Expressed sequence AW146242	199	329	168	576	695	373	1628	1182	729	457	270	292	403	232	589	837	341	1354	1450	850	683	342
BF466379	Mm.24642	AW146242	Expressed sequence AW146242	383	744	2937	519	881	696	820	1546	473	603	745	310	615	1624	349	656	520	759	1240	545	800	814
BF466479	Mm.391595	AW215868	Expressed sequence AW215868	342	1203	978	633	1265	310	1205	1539	1155	3470	2717	623	1579	1008	997	2457	561	1523	1676	1401	3586	1584
BE954036	Mm.87151	AW413431	Expressed sequence AW413431	1341	9058	4275	9795	6345	8685	9315	6783	4692	6031	3285	1775	5121	2497	3561	2992	4456	4547	5962	3906	7379	8670
BE951649	Mm.87151	AW413431	Expressed sequence AW413431	231	324	370	486	702	0	517	563	269	639	493	251	358	509	530	564	0	532	682	315	837	531
BE996481	Mm.40045	AW490526	Expressed sequence AW490526	4027	5149	6441	8785	6711	3705	5324	6432	2083	4263	3743	2635	2441	4947	4884	4310	3162	4696	5068	2528	6215	5524
BF467030	Mm.38200	AW493225	Expressed sequence AW493225	131	191	646	191	351	503	377	442	620	813	789	152	329	547	221	310	436	340	316	476	746	468
BE950456	Mm.40748	AW493845	Expressed sequence AW493845	123	304	252	370	695	200	426	452	463	2721	1334	230	433	431	527	884	373	580	484	399	1157	777
BE986960	Mm.40748	AW493845	Expressed sequence AW493845	250	373	774	797	598	397	497	1029	717	1446	1168	226	307	514	575	517	473	599	626	582	908	1039
BF464704	Mm.249648	AW547186	Expressed sequence AW547186	387	385	465	149	448	341	336	424	572	288	269	166	264	287	73	454	366	486	732	638	481	544
BE951481	Mm.249648	AW547186	Expressed sequence AW547186	2854	5072	4728	7487	5520	3852	6131	5469	6195	4557	4759	1386	2770	2149	3611	3052	2432	4925	5237	5270	6006	6189
BE982213	Mm.21299	AW549877	Expressed sequence AW549877	723	1653	2549	2628	4483	1047	1555	1741	1043	1927	949	824	978	1478	1413	1814	897	1277	1134	994	1638	1376
BE987651	Mm.391837	AW742931	Expressed sequence AW742931	505	559	1489	486	1634	1616	983	2687	821	367	554	365	612	960	367	799	897	996	1990	832	409	788
BF464014	Mm.236454	AW822216	Expressed sequence AW822216	112	126	418	113	163	215	135	1869	1363	1835	3852	222	575	1049	309	1061	537	483	749	784	597	918
BE985262	Mm.236454	AW822216	Expressed sequence AW822216	98	139	75	126	127	121	193	127	285	122	261	64	124	97	72	105	108	169	126	305	108	232
BE985389	Mm.92705	Azi2	5-azacytidine induced gene 2	176	0	463	920	2067	576	1123	633	1097	2477	1513	319	0	714	834	1408	591	931	1003	639	1945	1019
BE988424	Mm.92705	Azi2	5-azacytidine induced gene 2	481	824	471	440	334	267	802	622	400	1124	678	303	732	512	642	672	321	782	1105	664	1949	1329
BF466185	Mm.250214	Azin1	Antizyme inhibitor 1	418	1063	1205	1404	1647	2192	1844	1256	2183	5911	2804	678	1428	1209	1337	1499	1887	1419	2309	1546	4047	2863
BF466346	Mm.250214	Azin1	Antizyme inhibitor 1	292	346	496	957	493	331	506	607	1011	701	519	279	338	349	580	336	296	592	547	609	667	674
BF464600	Mm.400355	B130024M06Rik	RIKEN cDNA B130024M06 gene	233	320	904	532	434	345	521	868	392	1591	1564	252	395	871	624	601	454	621	579	385	817	732
BE983714	Mm.22856	B130052G07Rik	RIKEN cDNA B130052G07 gene	998	487	781	1017	1085	675	1292	684	1543	865	573	662	800	581	695	826	593	1002	739	1168	935	1049
BE950603	Mm.251777	B130055D15Rik	RIKEN cDNA B130055D15 gene	217	0	2434	1162	1640	2102	1431	2050	1494	1895	1754	382	0	1901	760	1132	1475	1293	1535	1180	1257	1289
BF465384	Mm.101389	B130055L09Rik	RIKEN cDNA B130055L09 gene	799	738	779	2648	1681	1186	3343	2341	1764	3810	999	1455	1173	880	2357	2481	1524	3836	3100	2813	3078	1380
BE950430	Mm.430754	B230112C05Rik	RIKEN cDNA B230112C05 gene	415	714	331	712	662	595	1032	345	1043	696	1374	349	638	335	662	746	570	983	590	1196	947	1514
BE985703	Mm.430754	B230112C05Rik	RIKEN cDNA B230112C05 gene	104	197	1065	261	359	386	462	893	941	1970	2416	208	514	1208	414	736	948	744	623	710	771	989
BF466245	Mm.393286	B230112P13Rik	RIKEN cDNA B230112P13 gene	141	170	964	217	823	924	0	5885	1342	1808	1766	280	470	1271	298	640	596	0	2438	737	1232	1283
BE983720	Mm.241965	B230220E17Rik	RIKEN cDNA B230220E17 gene	164	212	149	421	276	169	902	545	558	1294	579	203	238	181	338	388	225	752	535	532	726	462
BE982833	Mm.260162	B230312A22Rik	RIKEN cDNA B230312A22 gene	779	1617	686	807	955	1576	1236	698	1243	2098	1787	655	1284	711	987	1068	1577	1047	767	1335	1627	1546
BF461849	Mm.146262	B230315F11Rik	RIKEN cDNA B230315F11 gene	124	141	187	418	203	274	315	419	147	569	337	128	160	280	381	226	344	371	321	190	759	583
BE996437	Mm.279863	B230317C12Rik	RIKEN cDNA B230317C12 gene	1227	1289	2052	2703	1805	2548	6214	4972	3708	5526	2881	1309	2055	2113	2803	2281	2129	4371	3915	3799	4693	2151
BF464221	Mm.224767	B230334C09Rik	RIKEN cDNA B230334C09 gene	86	117	71	143	304	119	174	244	160	538	119	65	87	88	128	397	85	157	224	131	587	130
BE953875	Mm.130344	B230337E12Rik	RIKEN cDNA B230337E12 gene	117	210	295	351	495	367	308	398	224	590	143	177	194	248	322	334	286	298	349	182	483	216
BE989070	Mm.212317	B230339M05Rik	RIKEN cDNA B230339M05 gene	1512	645	2096	1812	2675	2181	5743	2177	4090	9129	4136	2468	1215	2035	1880	2295	2098	4603	1937	2487	4808	3209
BE953701	Mm.392780	B230380D07Rik	RIKEN cDNA B230380D07 gene	496	1575	1153	1844	3175	1070	2085	1172	1251	3817	3369	632	1487	1332	2013	2670	1128	1753	1296	1031	3032	2258
BF460480	Mm.32859	B330016D10Rik	RIKEN cDNA B330016D10 gene	1335	5454	7697	8442	6885	6248	8064	10440	5302	3989	4303	2151	4152	3801	4711	4596	4663	7493	7329	4775	5016	5921
BF460941	Mm.370366	B3bp	Bcl3 binding protein	293	995	676	756	424	314	629	855	992	3025	1257	266	826	709	828	763	483	766	989	811	2245	1248
BF463440	Mm.21686	B3galnt2	UDP-GalNAc:betaGlcNAc beta 1,3-galactosaminyltransferase, polypeptide 2	324	655	467	428	693	576	344	445	386	1038	666	223	536	395	458	491	536	441	743	438	1097	760
BE949694	Mm.218788	B3gat1	Beta-1,3-glucuronyltransferase 1 (glucuronosyltransferase P)	630	1185	2649	2393	4083	4974	18142	9703	18424	15017	5954	3471	6202	4643	5169	6658	4409	10532	5244	7794	6636	3939
BE981273	Mm.218788	B3gat1	Beta-1,3-glucuronyltransferase 1 (glucuronosyltransferase P)	140	233	682	198	694	398	409	2031	2630	2396	1766	242	681	715	355	987	491	380	844	1103	1264	959
BE982237	Mm.259	B3gat3	Beta-1,3-glucuronyltransferase 3 (glucuronosyltransferase I)	769	1195	1781	2555	2297	670	1087	1699	1192	2112	924	1094	816	1370	1547	1535	690	957	1027	865	1301	1474
BF467111	Mm.258094	B3gnt2	UDP-GlcNAc:betaGal beta-1,3-N-acetylglucosaminyltransferase 2	313	451	1725	381	572	773	681	707	942	989	1140	295	492	1088	290	439	535	562	563	543	836	1060
BE987798	Mm.301740	B430110G05Rik	RIKEN cDNA B430110G05 gene	536	662	1286	2015	1657	563	1484	2756	1442	3734	2481	909	806	1602	2114	1578	717	1187	1338	973	1692	1659
BF462215	Mm.301740	B430110G05Rik	RIKEN cDNA B430110G05 gene	149	314	219	450	647	357	616	372	494	1031	859	271	475	342	558	540	315	442	340	404	681	767
BF463079	Mm.15622	B4galt1	UDP-Gal:betaGlcNAc beta 1,4- galactosyltransferase, polypeptide 1	108	126	159	192	100	128	136	358	224	277	139	78	89	154	122	92	146	101	224	246	208	117
BE989109	Mm.15622	B4galt1	UDP-Gal:betaGlcNAc beta 1,4- galactosyltransferase, polypeptide 1	75	141	56	101	82	103	145	137	127	128	128	61	75	62	83	101	71	124	80	95	127	170
BE950295	Mm.15622	B4galt1	UDP-Gal:betaGlcNAc beta 1,4- galactosyltransferase, polypeptide 1	114	183	116	165	207	225	396	629	414	689	446	148	283	191	259	262	280	351	407	277	382	434
BF466596	Mm.15622	B4galt1	UDP-Gal:betaGlcNAc beta 1,4- galactosyltransferase, polypeptide 1	484	1745	2161	2458	2005	2071	4242	2139	4110	2543	4729	629	1327	1092	1743	1414	1399	3560	1606	2337	1114	2110
BF464062	Mm.15622	B4galt1	UDP-Gal:betaGlcNAc beta 1,4- galactosyltransferase, polypeptide 1	119	220	95	156	118	142	259	427	189	282	214	114	75	175	174	151	145	260	248	213	262	250
BE984911	Mm.123843	B4galt2	UDP-Gal:betaGlcNAc beta 1,4- galactosyltransferase, polypeptide 2	149	281	317	638	656	474	1542	644	1154	824	286	409	447	402	580	574	267	946	742	1010	1019	356
BE953760	Mm.274011	B4galt3	UDP-Gal:betaGlcNAc beta 1,4-galactosyltransferase, polypeptide 3	365	541	539	1030	809	941	1565	1304	1981	1934	1329	434	761	531	970	868	1039	1142	862	1332	1306	1223
BE981379	Mm.200886	B4galt5	UDP-Gal:betaGlcNAc beta 1,4-galactosyltransferase, polypeptide 5	315	416	2160	263	955	1143	1366	2380	1024	663	1255	257	605	1496	250	663	789	1148	2160	789	701	1133
BE982739	Mm.200886	B4galt5	UDP-Gal:betaGlcNAc beta 1,4-galactosyltransferase, polypeptide 5	396	484	543	368	356	573	549	835	802	1131	867	284	394	474	436	451	550	503	620	767	1019	970
BE953432	Mm.354863	B630005N14Rik	RIKEN cDNA B630005N14 gene	219	375	762	170	900	731	283	1400	1503	787	856	187	563	589	209	759	416	334	882	938	576	641
BE982608	Mm.347724	B830004H01Rik	RIKEN cDNA B830004H01 gene	174	269	206	485	313	0	321	378	899	328	269	109	218	232	289	258	0	294	296	739	352	358
BE985342	Mm.260362	B930006L02Rik	RIKEN cDNA B930006L02 gene	178	240	584	369	1231	363	411	562	557	710	210	132	247	398	179	406	260	278	392	294	545	416
BE953780	Mm.260362	B930006L02Rik	RIKEN cDNA B930006L02 gene	124	179	171	284	589	243	1112	504	985	1785	369	216	241	231	218	383	141	478	341	384	841	342
BE981872	Mm.233837	Baalc	Brain and acute leukemia, cytoplasmic	1222	1593	2221	2760	2736	2277	4698	3793	5843	0	3835	1054	2089	1539	2168	2392	1610	3218	3075	3904	0	4145
BE996482	Mm.220945	Bace1	Beta-site APP cleaving enzyme 1	715	1795	1152	1705	1768	1150	2750	2516	1136	4267	2292	635	2285	1327	2130	2251	1198	2611	3002	1539	4576	2367
BF466284	Mm.26147	Bach1	BTB and CNC homology 1	96	109	98	133	176	132	140	223	384	590	142	80	77	108	138	113	90	90	204	197	389	137
BE984580	Mm.688	Bag1	Bcl2-associated athanogene 1	116	213	134	198	174	0	283	638	446	232	338	84	198	119	255	167	0	276	377	353	267	371
BE986795	Mm.44239	Bag5	BCL2-associated athanogene 5	307	662	337	326	484	584	765	1175	970	973	1366	312	659	449	395	529	505	729	965	944	1122	1367
BE988960	Mm.330487	Bahd1	Bromo adjacent homology domain containing 1	184	775	512	1219	1221	404	749	563	526	1427	770	230	622	516	865	981	460	589	594	408	1262	935
BF463782	Mm.262241	Bai2	Brain-specific angiogenesis inhibitor 2	443	899	3368	556	1392	708	1045	2551	568	692	943	417	911	2042	405	790	518	751	2043	764	915	1153
BE954651	Mm.336569	Bai3	Brain-specific angiogenesis inhibitor 3	122	190	119	172	333	133	403	571	214	439	302	134	173	188	288	297	109	288	481	206	503	323
BE984654	Mm.336569	Bai3	Brain-specific angiogenesis inhibitor 3	154	229	239	143	363	297	168	410	225	443	437	99	141	206	104	280	230	140	273	323	368	296
BE985192	Mm.197534	Baiap2	Brain-specific angiogenesis inhibitor 1-associated protein 2	136	180	265	425	333	295	382	1253	832	1805	1003	147	424	408	619	575	428	758	700	540	790	401
BF466483	Mm.2443	Bak1	BCL2-antagonist/killer 1	198	362	209	219	367	236	589	550	653	2084	503	200	532	366	379	606	283	579	685	710	2175	745
BE983481	Mm.2443	Bak1	BCL2-antagonist/killer 1	214	165	247	253	397	481	407	582	324	224	321	181	225	168	235	304	389	300	371	239	264	368
BE953707	Mm.284863	Bambi	BMP and activin membrane-bound inhibitor, homolog (Xenopus laevis)	837	1242	905	780	1180	661	1049	1328	653	410	655	392	835	535	440	712	451	1198	1311	669	640	801
BF463665	Mm.358649	Banf1	Barrier to autointegration factor 1	824	1032	1562	1300	1310	997	2548	1554	1126	550	1269	773	1138	1277	1233	1400	890	2643	2966	2700	1523	3427
BF466156	Mm.3779	Bap1	Brca1 associated protein 1	354	700	996	1115	1502	901	880	583	896	1322	721	298	623	762	774	899	659	930	601	1013	1663	940
BE988633	Mm.29586	Basp1	Brain abundant, membrane attached signal protein 1	880	1292	934	904	1398	1544	2019	1442	3016	969	2189	501	888	603	401	858	1085	1678	1323	2216	1603	2123
BE983049	Mm.29586	Basp1	Brain abundant, membrane attached signal protein 1	365	722	905	2597	1788	1933	1160	1867	1630	1596	1497	502	856	669	1232	1150	1074	1075	1325	1304	1584	1770
BE988986	Mm.272462	Bat2	HLA-B associated transcript 2	796	1807	10512	3364	4261	3344	3413	3973	3378	4410	2340	1288	2069	5501	1707	2624	2603	3370	3678	3097	4372	4806
BE951474	Mm.203962	Bat3	HLA-B-associated transcript 3	5538	8116	0	7760	22507	4726	15101	10745	4000	11246	11917	4630	7480	0	8892	11808	3690	8459	7962	3780	10900	11079
BE951934	Mm.203962	Bat3	HLA-B-associated transcript 3	745	441	938	1375	1650	1136	1832	681	1780	2224	776	708	778	954	1702	780	790	1193	875	1658	2695	2485
BE985225	Mm.43745	Bat5	HLA-B associated transcript 5	373	810	546	572	843	1721	1431	2424	2042	4821	3233	475	1063	889	1015	992	1322	1041	1469	1480	2934	2080
BE988333	Mm.89568	Baz1a	Bromodomain adjacent to zinc finger domain 1A	181	360	321	911	593	349	329	557	437	760	604	154	357	296	608	476	388	557	489	555	732	630
BE983017	Mm.40331	Baz1b	Bromodomain adjacent to zinc finger domain, 1B	210	922	679	1556	1270	699	515	356	1279	2007	817	327	726	627	933	705	580	591	499	1159	1737	1774
BE951838	Mm.40331	Baz1b	Bromodomain adjacent to zinc finger domain, 1B	152	463	377	606	782	422	1273	1369	869	308	670	124	514	362	668	573	400	1594	1196	893	443	534
BF466310	Mm.40331	Baz1b	Bromodomain adjacent to zinc finger domain, 1B	226	661	1725	558	653	439	472	705	391	396	656	195	413	685	272	442	480	495	693	486	633	657
BF464790	Mm.252213	Baz2a	Bromodomain adjacent to zinc finger domain, 2A	115	134	135	364	329	283	377	260	424	320	209	131	123	189	256	189	206	261	303	268	273	188
BE984826	Mm.228071	Baz2b	Bromodomain adjacent to zinc finger domain, 2B	219	262	292	693	756	432	1039	1356	1564	2330	497	719	636	633	776	1204	580	1567	1275	1276	1566	514
BE950425	Mm.228071	Baz2b	Bromodomain adjacent to zinc finger domain, 2B	240	741	361	1372	1778	1150	1657	389	2304	1739	1060	354	573	501	717	745	589	783	279	1015	960	1070
BF456934	Mm.228071	Baz2b	Bromodomain adjacent to zinc finger domain, 2B	100	238	139	216	167	183	166	566	212	268	343	81	153	138	150	178	191	157	304	201	397	492
BE986514	Mm.214959	BB128963	Expressed sequence BB128963	2486	3932	2755	2542	4589	3344	9453	4830	4655	5635	7597	2647	6449	3616	3843	6041	2930	6924	6614	5691	5831	8413
BE984974	Mm.292107	Bbs2	Bardet-Biedl syndrome 2 homolog (human)	180	236	310	406	202	302	1096	814	625	436	366	135	255	245	356	337	247	655	790	582	479	319
BE995199	Mm.292107	Bbs2	Bardet-Biedl syndrome 2 homolog (human)	124	199	197	132	388	282	220	915	529	291	278	97	175	111	104	225	242	227	769	271	154	270
BE949998	Mm.200714	Bbs4	Bardet-Biedl syndrome 4 homolog (human)	1745	3549	2715	5664	6208	5923	5909	5827	6262	8154	5195	1879	3718	2179	3767	3264	2889	3823	4001	3641	6259	6234
BE951860	Mm.200714	Bbs4	Bardet-Biedl syndrome 4 homolog (human)	23943	19287	5525	10630	40109	50709	54736	42429	65535	43849	42049	15850	29383	7373	13589	22732	31521	39212	32018	47707	28062	28007
BE950385	Mm.252136	Bbs5	Bardet-Biedl syndrome 5 (human)	220	255	493	240	788	429	1276	3049	1755	921	1734	523	746	1076	395	1171	874	1354	1398	841	485	1076
BE953853	Mm.286187	Bbs7	Bardet-Biedl syndrome 7	125	172	572	252	396	515	531	684	835	1395	698	180	296	856	398	331	563	543	392	380	630	648
BE981326	Mm.286187	Bbs7	Bardet-Biedl syndrome 7	197	392	253	277	405	645	1075	3987	2311	4260	4121	413	811	745	869	1098	1289	1153	1462	1366	1980	1889
BE951675	Mm.215471	BC002199	CDNA sequence BC002199	617	724	998	951	840	841	1653	1195	1988	1318	591	608	898	925	1067	977	854	1713	1397	2196	1523	836
BE983357	Mm.262300	BC003940	CDNA sequence BC003940	601	1363	1205	1319	2448	950	1799	1571	1298	3669	2614	583	1590	1380	1516	2562	888	1273	1424	977	2581	2016
BF466369	Mm.274433	BC003965	CDNA sequence BC003965	135	271	287	417	311	256	440	538	717	443	590	133	235	251	377	240	214	409	443	510	407	527
BE949809	Mm.25117	BC004022	CDNA sequence BC004022	427	1209	2049	875	3013	1624	2044	2381	1325	623	635	591	1192	1255	545	1163	1025	1017	1728	750	1017	1450
BF462008	Mm.266668	BC005537	CDNA sequence BC005537	128	104	219	202	587	461	596	227	509	1693	446	188	48	331	190	444	361	508	487	461	1341	594
BF466286	Mm.297761	BC006965	CDNA sequence BC006965	103	137	111	132	118	134	153	268	228	148	219	87	94	114	144	116	102	130	216	201	182	196
BF461548	Mm.26783	BC008155	CDNA sequence BC008155	72	132	85	91	111	120	163	146	144	427	228	63	100	121	114	80	87	152	168	152	488	186
BF467012	Mm.315118	BC010304	CDNA sequence BC010304	1623	1545	2662	3287	3755	2009	4844	3383	7722	6716	3266	1965	2383	2551	3189	3560	2145	4842	3041	4665	4475	3073
BF462336	Mm.74718	BC010584	CDNA sequence BC010584	599	595	611	706	669	736	2860	1748	2700	1987	2780	613	844	814	1108	1290	1029	1899	1721	2485	2116	2414
BE953790	Mm.253329	BC010787	CDNA sequence BC010787	411	387	507	841	807	932	1594	1385	2176	1577	1215	462	675	577	770	797	641	1230	1010	1595	1274	1304
BE953912	Mm.236656	BC010801	CDNA sequence BC010801	522	794	2618	1140	1029	1065	1129	1349	1491	1567	1502	426	557	1188	979	869	775	934	1003	1168	1593	1673
BF466532	Mm.260877	BC016201	CDNA sequence BC016201	100	149	204	166	254	366	0	3017	7154	14771	5996	546	1620	1381	1449	1919	1020	0	1007	2467	4251	1661
BI202496	Mm.260877	BC016201	CDNA sequence BC016201	2245	5174	9017	10564	6788	8852	10247	10402	6687	20072	13567	2460	3633	7579	7557	5483	6387	8581	7266	6569	10051	8484
BE985630	Mm.221609	BC016423	CDNA sequence BC016423	133	286	117	161	287	313	409	458	895	668	863	180	320	182	143	256	255	416	419	685	430	644
BE984915	Mm.287208	BC017133	CDNA sequence BC017133	2869	3492	3765	5680	5286	2213	2001	2763	1489	3713	2610	2229	1946	2595	3604	3140	1708	2076	2536	1751	3625	3001
BF462085	Mm.287208	BC017133	CDNA sequence BC017133	1211	970	2258	2707	1580	2071	1522	1286	1228	2607	1405	655	787	1303	1686	1134	1523	1639	1183	877	3226	1358
BE986698	Mm.220880	BC017158	CDNA sequence BC017158	117	166	604	593	422	276	490	518	763	878	490	128	169	495	371	380	350	402	421	557	689	595
BF464709	Mm.27182	BC017643	CDNA sequence BC017643	291	489	400	433	443	467	461	746	439	614	985	221	306	391	310	311	416	502	519	433	878	853
BE951847	Mm.139738	BC018507	CDNA sequence BC018507	1589	1924	5321	1525	3264	2168	1665	3425	2516	3419	4054	1173	1579	3170	1362	2036	1380	1202	2522	2115	2944	2881
BF460598	Mm.210403	BC018601	CDNA sequence BC018601	249	277	1633	334	596	880	965	1247	1060	1196	1187	297	530	1535	332	520	738	753	713	762	995	889
BE989174	Mm.35661	BC021381	CDNA sequence BC021381	4818	7490	15880	11432	8950	8436	11188	16351	11112	19502	18860	3806	4824	10405	9562	7575	8261	9755	10174	8012	11878	11387
BE954798	Mm.28427	BC021395	CDNA sequence BC021395	2111	2925	3242	3900	6024	3039	5966	14965	6525	16388	13426	3343	3843	4491	4513	7238	4757	4919	6138	3149	6509	4561
BE995392	Mm.384554	BC021395	CDNA sequence BC021395	248	808	816	183	598	468	470	2388	1713	1100	1147	178	621	510	277	623	524	809	1548	1245	832	783
BF466711	Mm.290690	BC021438	CDNA sequence BC021438	542	916	3084	951	1356	1360	1672	2058	1323	2357	2433	432	1014	1847	777	1146	1344	1478	1410	1358	2106	2048
BF461918	Mm.209490	BC023488	CDNA sequence BC023488	150	245	452	558	964	566	466	324	334	1059	446	169	221	430	553	533	559	468	428	386	1119	700
BF467680	Mm.24569	BC023829	CDNA sequence BC023829	251	294	504	801	392	619	2501	2507	1975	3015	1066	414	689	782	1158	715	721	1448	1350	1234	1885	781
BF461271	Mm.74610	BC023892	CDNA sequence BC023892	91	185	107	189	174	229	292	340	237	840	254	135	291	230	281	289	206	338	374	312	979	339
BE953851	Mm.127892	BC024479	CDNA sequence BC024479	359	1082	819	653	415	748	1789	2071	1349	872	2209	369	1168	1086	886	865	714	1494	2072	1700	1114	2245
BE988481	Mm.191491	BC024760	CDNA sequence BC024760	2870	1616	2713	3201	2654	2882	6161	4352	3045	3140	1529	1476	1951	1987	2578	2794	2016	4837	4376	3926	3614	2238
BE986543	Mm.26594	BC024969	CDNA sequence BC024969	124	149	166	133	119	130	328	490	303	164	285	97	154	190	126	167	116	311	505	259	156	341
BE986867	Mm.295306	BC025076	CDNA sequence BC025076	251	533	853	989	1239	718	980	1089	880	904	866	229	490	614	754	954	551	1069	1022	924	947	793
BF464144	Mm.259924	BC025575	CDNA sequence BC025575	1403	2113	2128	3480	2429	1791	3333	3346	4813	3197	4162	1118	1911	1676	2429	1952	1769	3197	2332	3104	3037	3033
BE951528	Mm.131825	BC025920	CDNA sequence BC025920	5041	4641	5972	8747	7753	7233	11680	4738	14485	9038	8203	3006	5211	3648	5395	5021	4486	7353	4375	9941	7712	8890
BE987172	Mm.237935	BC026657	CDNA sequence BC026657	362	896	926	1662	1649	2153	4189	3436	4850	6888	6019	1157	1970	1452	2112	1866	1682	2394	2176	2692	2789	2014
BE982099	Mm.379948	BC026782	CDNA sequence BC026782	474	1079	1502	1341	2673	1576	843	504	676	354	300	267	640	690	783	1319	909	1521	1402	1347	1284	1155
BE985956	Mm.284015	BC027127	CDNA sequence BC027127	205	424	205	338	642	284	447	702	771	532	424	194	398	258	327	493	252	497	649	431	294	391
BF466944	Mm.284015	BC027127	CDNA sequence BC027127	124	199	168	204	134	148	315	510	341	253	219	130	235	176	176	218	135	293	275	172	158	192
BF460870	Mm.284015	BC027127	CDNA sequence BC027127	762	1277	1840	286	657	1128	663	1339	1087	586	1115	335	767	638	222	590	788	720	901	737	716	1201
BF466107	Mm.252521	BC028663	CDNA sequence BC028663	122	122	101	135	133	119	125	282	357	270	153	86	96	152	77	145	85	96	237	171	148	99
BF464011	Mm.261780	BC029214	CDNA sequence BC029214	156	378	491	510	1138	2325	2135	1917	1554	3345	2298	496	1149	1297	1432	1375	1775	1213	1473	947	2104	2256
BE988244	Mm.48648	BC030477	CDNA sequence BC030477	366	422	1064	1972	1732	1517	2821	2584	1848	2424	2222	577	771	1003	1775	1510	1273	2509	1876	1428	2138	1196
BF462012	Mm.39244	BC030500	CDNA sequence BC030500	207	466	248	291	530	344	607	314	361	1128	745	179	409	312	291	576	330	464	469	275	781	665
BE996436	Mm.29866	BC031181	CDNA sequence BC031181	1291	2028	4070	4180	3265	3292	3394	5598	3666	7082	4434	1189	1215	2844	3421	2468	2450	2843	3189	3183	5270	3979
BE950400	Mm.208955	BC031353	CDNA sequence BC031353	275	658	192	728	719	761	1189	453	606	1055	2352	434	854	387	879	930	1062	986	361	751	950	1724
BF462038	Mm.208955	BC031353	CDNA sequence BC031353	156	137	99	175	186	223	266	130	256	188	196	167	121	136	212	111	131	225	136	209	201	295
BF460701	Mm.393537	BC031361	CDNA sequence BC031361	97	156	90	221	120	0	291	334	448	243	186	100	114	126	216	132	0	275	340	364	203	136
BE954074	Mm.37642	BC032203	CDNA sequence BC032203	336	257	277	496	359	611	256	475	385	172	142	151	170	131	322	270	400	337	510	340	222	254
BE995645	Mm.37642	BC032203	CDNA sequence BC032203	751	805	887	1755	1656	1678	2571	757	622	1578	2225	514	870	911	1510	1383	1187	2362	1051	1081	2110	2478
BE995682	Mm.37642	BC032203	CDNA sequence BC032203	1990	1549	9907	899	3573	3787	4144	5439	1322	1183	3201	748	1135	3945	826	1785	2555	3902	4461	1494	1441	3444
BF463905	Mm.219459	BC033915	CDNA sequence BC033915	710	1555	2067	1281	1256	1605	1287	1036	1643	1483	1657	483	1177	1097	953	869	1258	1720	921	1508	1518	1618
BE982971	Mm.29270	BC034090	CDNA sequence BC034090	150	336	217	220	414	489	958	1953	2283	5222	2264	460	905	732	612	1123	954	683	690	1021	2148	1404
BE952216	Mm.390576	BC034664	CDNA sequence BC034664	4971	8110	10381	9920	28132	5064	13211	10131	2649	6874	9628	3818	7990	6021	7979	15250	4073	9842	13448	4763	13825	12012
BE985087	Mm.151577	BC036313	CDNA sequence BC036313	243	601	686	743	1148	637	1475	1442	1017	3667	1269	515	1210	1222	1084	1361	563	1105	1521	998	2421	1375
BE985838	Mm.293696	BC038479	CDNA sequence BC038479	115	129	101	151	115	149	321	638	217	353	323	138	183	148	111	123	154	323	456	221	226	296
BF465094	Mm.22616	BC039093	CDNA sequence BC039093	952	1130	1286	1794	850	1072	1220	1115	1493	1969	1405	566	844	993	1219	761	701	1055	973	1218	2236	1695
BE986603	Mm.271546	BC042720	CDNA sequence BC042720	409	507	1397	675	626	802	632	1661	1240	2553	2114	328	505	888	936	705	759	716	912	941	1503	1386
BE953988	Mm.339972	BC046404	CDNA sequence BC046404	330	528	694	610	585	268	783	533	297	1003	465	267	602	632	686	857	425	647	690	376	1374	976
BF460765	Mm.42652	BC047219	CDNA sequence BC047219	627	477	816	924	938	894	1803	1593	2221	3218	1272	595	707	714	1080	1368	1070	2077	1252	1880	2162	1113
BE949497	Mm.35801	BC048355	CDNA sequence BC048355	1317	1140	1156	912	1509	1248	1455	551	837	474	685	587	670	706	645	857	840	1363	1749	1194	2068	1781
BE982082	Mm.73205	BC051142	CDNA sequence BC051142	177	222	493	208	712	340	374	643	378	278	459	168	282	421	174	470	397	294	413	322	326	495
BF461255	Mm.334561	BC053440	CDNA sequence BC053440	518	1431	6095	1144	1245	1160	1211	3544	1023	1410	2386	557	1397	3110	583	1246	942	1148	2478	989	1120	1961
BE995640	Mm.256058	BC055107	CDNA sequence BC055107	554	1068	417	695	755	530	754	1382	311	473	839	276	705	316	472	527	453	933	1156	436	652	799
BE981489	Mm.35790	BC056474	CDNA sequence BC056474	1836	3130	3868	3828	7464	5988	5192	2509	2822	4669	2938	1547	3062	3008	3389	4875	3669	3054	2819	2535	5202	4307
BE986815	Mm.194212	BC057022	CDNA sequence BC057022	92	130	69	115	89	136	181	147	211	101	819	70	95	68	68	89	101	161	119	187	114	439
BE987921	Mm.194212	BC057022	CDNA sequence BC057022	105	132	72	163	110	105	207	210	303	433	125	68	85	88	158	134	95	133	178	197	417	135
BF466520	Mm.194212	BC057022	CDNA sequence BC057022	94	148	106	106	121	131	221	131	356	159	220	80	82	124	60	101	91	131	128	284	141	212
BF463419	Mm.260557	BC057552	CDNA sequence BC057552	1390	2267	6373	2006	4105	2390	2293	2743	2646	2491	2009	757	1702	3349	1451	2168	1529	2260	2345	2128	3150	2617
BE953713	Mm.331588	BC057893	CDNA sequence BC057893	178	304	244	477	488	321	389	193	653	484	412	225	336	223	386	310	292	356	200	542	547	620
BE949673	Mm.334807	BC060632	CDNA sequence BC060632	398	804	782	606	3916	2593	3946	2354	1871	6208	2945	764	1640	1175	922	3860	2209	2823	1633	1500	4748	2180
BE988945	Mm.48719	BC061253	CDNA sequence BC061253	164	214	220	691	276	230	427	273	452	583	467	177	198	192	298	267	221	292	268	344	472	576
BE949696	Mm.29457	BC063749	CDNA sequence BC063749	266	253	189	543	632	484	2210	1527	1782	1455	433	642	651	492	796	1225	575	1760	1366	1333	1079	473
BE953380	Mm.336856	BC064011	CDNA sequence BC064011	202	762	2010	4078	1694	4110	2634	1641	618	344	243	687	1296	1231	1328	1598	2024	1750	2229	1660	3288	2993
BE983560	Mm.375224	BC065397	CDNA sequence BC065397	217	353	168	309	246	276	433	249	458	423	907	159	271	212	306	223	227	392	320	424	493	826
BF462508	Mm.38348	BC066140	CDNA sequence BC066140	252	506	896	821	560	546	639	523	615	475	720	192	366	564	504	371	377	746	645	661	664	962
BF465378	Mm.291498	BC067067	CDNA sequence BC067067	377	278	816	1020	778	730	2245	1006	1356	761	326	424	464	560	602	770	758	2362	1275	2159	1202	440
BF461555	Mm.250875	BC067068	CDNA sequence BC067068	86	91	137	110	91	132	140	115	114	117	134	54	57	155	106	81	86	77	104	112	83	183
BE995608	Mm.40213	BC072620	CDNA sequence BC072620	137	245	1005	240	1098	743	2069	2377	2675	4984	3107	363	832	1471	698	1288	716	1647	1340	1525	1978	1479
BE985883	Mm.309164	BC087945	CDNA sequence BC087945	1387	2846	5424	708	7014	4470	6213	16759	12856	8625	11293	1630	4113	4819	1695	5222	3479	4941	10220	6692	4663	6698
BF461879	Mm.4598	Bcan	Brevican	144	424	201	396	152	245	486	640	365	1575	709	130	476	205	493	311	231	414	828	363	1556	837
BF466006	Mm.4598	Bcan	Brevican	189	158	88	123	150	143	381	322	201	281	363	133	114	99	86	132	116	204	234	191	268	350
BE949807	Mm.17	Bcap31	B-cell receptor-associated protein 31	1550	1963	3299	1319	3579	1548	2473	3634	1562	2543	2394	919	1550	2293	1046	2341	1471	2011	2210	1169	2043	2527
BE995062	Mm.17	Bcap31	B-cell receptor-associated protein 31	1972	2719	3726	3159	3464	1102	2146	3444	2058	3399	4199	1617	1820	2842	2957	2394	1525	1424	2016	1667	2888	3509
BE995706	Mm.104919	Bcas2	Breast carcinoma amplified sequence 2	1136	805	1886	1919	0	1737	3102	3205	3387	2708	3406	1276	767	1606	1973	0	1555	2295	3643	3633	3799	4520
BE953612	Mm.287663	Bcas3	Breast carcinoma amplified sequence 3	188	428	232	471	608	498	749	255	606	1194	659	231	373	263	519	421	364	467	267	468	822	900
BF465162	Mm.287663	Bcas3	Breast carcinoma amplified sequence 3	176	338	459	352	284	394	531	624	277	1031	421	117	256	386	356	308	312	402	411	252	756	356
BF461213	Mm.4606	Bcat1	Branched chain aminotransferase 1, cytosolic	536	1167	1496	2208	2011	658	2800	1082	3785	2673	1194	1205	1350	1044	1301	1973	863	2396	1338	2237	2219	1627
BE981470	Mm.4606	Bcat1	Branched chain aminotransferase 1, cytosolic	396	1864	2249	1878	2092	1303	1786	2647	2660	2083	1392	371	1275	1339	1187	1838	1436	2370	2950	2176	1918	1609
BE989150	Mm.4606	Bcat1	Branched chain aminotransferase 1, cytosolic	1130	1466	4733	3530	3013	2544	1421	1761	1519	1774	1291	1054	911	1854	2090	2066	2362	2086	1793	1823	3120	2096
BE981938	Mm.389983	Bccip	BRCA2 and CDKN1A interacting protein	1045	2088	3111	3936	12401	8440	5430	1376	1830	4722	2793	1168	2965	2841	3578	5708	3451	3476	2660	2193	7103	4519
BI202505	Mm.25848	Bckdha	Branched chain ketoacid dehydrogenase E1, alpha polypeptide	798	716	1634	1484	1336	913	1377	1270	735	1562	901	664	647	1361	1359	818	549	900	978	769	1461	1293
BF465002	Mm.425495	Bckdk	Branched chain ketoacid dehydrogenase kinase	284	494	919	791	1383	579	627	898	870	853	458	198	414	663	647	807	714	776	785	770	808	694
BE995679	Mm.254329	Bcl11b	B-cell leukemia/lymphoma 11B	3130	2926	10372	3913	11491	10144	8559	8800	6237	4204	5102	1916	1885	5748	2799	4950	5149	7730	7338	5005	4431	6891
BE995730	Mm.257460	Bcl2	B-cell leukemia/lymphoma 2	81	122	0	130	92	115	328	198	118	104	175	72	86	0	98	79	87	261	228	108	107	241
BF466305	Mm.257460	Bcl2	B-cell leukemia/lymphoma 2	362	310	1092	306	307	374	183	250	278	321	365	145	258	512	197	275	373	212	229	348	534	395
BF462359	Mm.261006	Bcl2l12	BCL2-like 12 (proline rich)	1258	739	971	1971	1472	998	2555	1406	1619	1406	474	1054	970	834	1341	1768	830	2668	1715	2611	2263	879
BE987936	Mm.27990	Bcl2l13	BCL2-like 13 (apoptosis facilitator)	300	370	743	514	984	623	977	809	819	773	952	249	387	493	431	829	700	1119	807	787	789	934
BE954643	Mm.27990	Bcl2l13	BCL2-like 13 (apoptosis facilitator)	1504	2228	1894	2525	2317	622	1377	1931	897	2456	1359	1136	1239	1309	1458	1574	943	1175	1307	890	1870	1576
BF463241	Mm.6967	Bcl2l2	Bcl2-like 2	379	683	601	803	789	639	1154	1362	1948	1228	1355	390	645	525	795	719	542	931	822	1172	1017	853
BE989066	Mm.6967	Bcl2l2	Bcl2-like 2	229	357	415	394	336	409	837	982	1130	1764	1775	309	559	661	636	513	459	969	672	1014	849	1208
BE985970	Mm.347398	Bcl6	B-cell leukemia/lymphoma 6	240	447	1278	342	882	438	777	1552	608	529	624	361	414	737	272	697	515	660	923	437	387	699
BE988767	Mm.151960	Bcl7a	B-cell CLL/lymphoma 7A	174	408	103	219	219	263	627	643	198	320	329	133	333	149	185	191	208	366	432	235	307	330
BE953657	Mm.151960	Bcl7a	B-cell CLL/lymphoma 7A	322	1127	3129	1139	3935	1048	1931	1199	968	652	566	498	849	1589	655	1550	780	1620	1318	988	1360	1525
BE982396	Mm.89667	Bcl7c	B-cell CLL/lymphoma 7C	90	136	68	191	132	156	350	291	325	0	213	75	126	79	129	128	121	227	356	289	0	158
BE983365	Mm.89667	Bcl7c	B-cell CLL/lymphoma 7C	140	552	690	645	1505	820	963	1160	884	399	349	133	592	467	471	787	449	904	960	742	621	616
BE995054	Mm.425144	Bcl9	B-cell CLL/lymphoma 9	224	158	276	302	262	142	293	297	168	451	341	264	120	224	255	185	170	289	293	181	348	266
BE986860	Mm.370270	Bcl9l	B-cell CLL/lymphoma 9-like	128	201	127	210	169	245	360	594	286	306	751	153	244	158	131	208	272	377	416	262	297	664
BF464707	Mm.370270	Bcl9l	B-cell CLL/lymphoma 9-like	303	417	282	299	413	432	357	769	467	520	794	230	280	232	245	370	425	370	684	502	614	905
BE985844	Mm.370270	Bcl9l	B-cell CLL/lymphoma 9-like	280	333	159	301	757	306	498	875	571	596	561	237	377	281	306	424	447	536	662	471	614	817
BF464745	Mm.294783	Bclaf1	BCL2-associated transcription factor 1	218	477	516	142	638	877	295	972	436	231	334	188	499	293	145	388	570	294	954	418	412	647
BF467061	Mm.294783	Bclaf1	BCL2-associated transcription factor 1	615	1105	2320	2455	2274	890	2099	2143	6001	2923	1574	748	1220	1730	1824	1888	846	2115	2029	3646	2371	1969
BF466636	Mm.196328	Bcor	Bcl6 interacting corepressor	942	1329	1582	369	2120	704	2727	3318	4658	1267	1910	774	1629	1093	626	1756	753	2393	3124	2625	1826	2203
BE985592	Mm.196328	Bcor	Bcl6 interacting corepressor	141	480	689	184	420	731	359	1168	1105	434	379	219	467	437	218	490	395	231	658	510	525	448
BE951537	Mm.358700	Bcs1l	BCS1-like (yeast)	361	334	298	301	355	249	609	529	775	658	872	278	279	388	412	697	388	634	617	838	850	1180
BF460783	Mm.293470	Bdh1	3-hydroxybutyrate dehydrogenase, type 1	276	208	544	408	472	491	1383	1671	1055	1398	1812	501	281	752	740	870	731	1083	1550	1131	1047	1686
BF466222	Mm.288546	Bdp1	B double prime 1, subunit of RNA polymerase III transcription initiation factor IIIB	144	238	868	256	765	331	271	1767	388	393	313	182	236	371	194	290	233	167	871	265	334	470
BE953465	Mm.286457	Bet1	Blocked early in transport 1 homolog (S. cerevisiae)	158	343	506	515	789	403	482	710	570	569	500	171	299	335	432	626	454	649	581	487	511	421
BE983501	Mm.94160	Bex2	Brain expressed X-linked 2	0	3520	7718	7473	13399	5117	7278	6175	4743	10959	5480	0	3925	5611	5514	8025	3850	4577	6217	3415	7710	5634
BE954618	Mm.336245	Bex4	Brain expressed gene 4	1753	1752	1797	2697	2888	1385	4202	2064	7036	2753	2316	2181	2671	1895	2152	4533	2072	5233	3493	6368	3109	3201
BE985179	Mm.154529	Bhlhb3	Basic helix-loop-helix domain containing, class B3	137	383	201	389	688	614	1286	1204	750	1247	719	321	540	415	399	514	524	857	856	540	880	1082
BF460831	Mm.149938	Bhlhb5	Basic helix-loop-helix domain containing, class B5	183	303	598	308	667	653	815	1188	2005	852	1293	301	402	452	258	547	571	887	1271	1049	710	894
BE953553	Mm.149938	Bhlhb5	Basic helix-loop-helix domain containing, class B5	1519	5884	10176	1928	9077	8842	5884	13667	11782	7776	6531	2237	4843	5605	2159	4982	4765	3205	8957	6536	5624	7148
BF465193	Mm.149938	Bhlhb5	Basic helix-loop-helix domain containing, class B5	190	191	151	260	213	362	567	404	458	1733	490	238	322	312	391	416	359	478	461	553	1309	618
BF460759	Mm.197387	Bicd2	Bicaudal D homolog 2 (Drosophila)	98	222	161	278	202	369	374	479	686	234	281	123	138	193	184	114	576	340	394	484	270	263
BF465330	Mm.4383	Bin1	Bridging integrator 1	218	569	495	738	663	598	1597	1536	1274	1151	2401	344	602	590	844	756	543	1224	867	882	995	1461
BE986221	Mm.24186	Bin3	Bridging integrator 3	199	376	773	681	991	921	1137	1992	3202	7600	11935	534	1376	1382	1402	1872	1473	1671	1328	2164	1371	2836
BE985543	Mm.259879	Birc4	Baculoviral IAP repeat-containing 4	183	399	731	1202	1832	639	1139	2120	1032	3690	1516	570	688	828	771	1003	459	771	930	489	1114	672
BF463104	Mm.259879	Birc4	Baculoviral IAP repeat-containing 4	104	147	259	115	158	322	130	954	254	130	295	88	106	208	66	134	221	92	493	147	101	171
BF461116	Mm.259879	Birc4	Baculoviral IAP repeat-containing 4	134	171	131	269	175	170	411	133	293	336	277	97	144	175	250	134	118	275	133	242	245	314
BF465008	Mm.8552	Birc5	Baculoviral IAP repeat-containing 5	2435	2918	2788	3709	3075	1915	1182	380	405	931	729	955	1500	1355	2212	1552	1385	2276	1152	2000	3779	2898
BE986695	Mm.290908	Birc6	Baculoviral IAP repeat-containing 6	124	150	349	494	300	321	341	487	612	986	1017	166	204	487	481	330	389	404	281	395	570	562
BE954612	Mm.34330	Blcap	Bladder cancer associated protein homolog (human)	596	601	1229	1453	1330	1567	3943	2281	4556	3236	2748	944	1496	1193	1569	1836	2104	2923	1354	2413	2152	2469
BF466001	Mm.34330	Blcap	Bladder cancer associated protein homolog (human)	283	243	589	160	541	483	1416	3532	3657	1101	1607	438	636	851	328	942	660	1078	1522	1149	918	1022
BE953914	Mm.34330	Blcap	Bladder cancer associated protein homolog (human)	266	861	2971	2367	2346	1627	2113	1714	2772	3403	2221	467	787	2003	1851	1319	1180	1640	1757	1597	2582	2530
BF466811	Mm.22876	Blmh	Bleomycin hydrolase	161	252	620	1370	1809	576	980	582	778	639	345	290	320	496	626	613	390	841	636	788	729	634
BE985217	Mm.33285	Blzf1	Basic leucine zipper nuclear factor 1	693	730	775	510	993	1237	1681	2760	2514	2955	2693	611	821	847	506	1004	973	1249	2054	1646	2261	1984
BF463178	Mm.342085	BM948371	Expressed sequence BM948371	91	144	87	126	108	149	303	243	0	273	447	106	150	134	103	161	153	301	195	0	233	248
BE985266	Mm.210125	Bmf	Bcl2 modifying factor	334	605	133	325	1095	808	2111	1438	2996	2527	2101	625	1114	256	539	1066	838	1721	1749	1470	1675	1617
BE983642	Mm.237825	Bmpr1a	Bone morphogenetic protein receptor, type 1A	264	422	1793	905	2105	797	798	1097	814	913	1014	304	450	1158	515	1016	645	960	834	687	810	992
BE988644	Mm.391654	Bmpr2	Bone morphogenic protein receptor, type II (serine/threonine kinase)	424	531	832	1289	1103	1092	1297	1899	1156	1705	1249	452	610	596	1160	925	877	1464	1090	783	1653	763
BF462516	Mm.21795	Bnip1	BCL2/adenovirus E1B interacting protein 1, NIP1	153	192	258	867	345	175	334	184	295	218	400	128	191	218	838	271	156	254	297	317	298	423
BF460484	Mm.159777	Bnip2	BCL2/adenovirus E1B interacting protein 1, NIP2	329	634	637	1411	1126	1052	838	1227	777	1100	1102	306	647	552	811	836	828	1154	1010	841	1325	1117
BE988698	Mm.378890	Bnip3	BCL2/adenovirus E1B interacting protein 1, NIP3	376	642	1485	3207	1018	1472	2250	1906	2423	5157	3443	843	846	1036	1092	1260	1178	1690	2014	1195	3051	2389
BE981505	Mm.378890	Bnip3	BCL2/adenovirus E1B interacting protein 1, NIP3	361	617	1208	2358	600	967	829	881	1760	5619	3064	655	1085	1138	1696	1093	1307	764	981	1516	3149	2042
BE996522	Mm.29820	Bnip3l	BCL2/adenovirus E1B interacting protein 3-like	265	1360	1162	1177	1089	757	2467	1133	1624	3088	1390	590	2161	1418	1328	1739	792	1694	1608	1854	3920	2079
BE982979	Mm.4283	Bop1	Block of proliferation 1	280	420	1048	503	795	588	860	1013	972	535	790	199	309	498	451	737	560	998	883	845	665	699
BE986946	Mm.282863	Bpgm	2,3-bisphosphoglycerate mutase	870	1887	2056	1938	3334	837	2356	3310	1646	3754	3205	809	1319	2105	2386	2529	1216	1747	1684	1259	3052	2598
BE953767	Mm.393751	Braf	Braf transforming gene	115	204	111	180	160	132	326	316	359	295	405	102	223	176	223	284	118	378	359	317	302	450
BE951734	Mm.423115	Braf	Braf transforming gene	9265	39028	30219	26231	39916	24808	25592	38042	7275	11967	10837	10021	13065	15040	12826	14156	15385	17494	29236	8081	19679	14643
BE985187	Mm.153372	Brap	BRCA1 associated protein	320	1610	2040	363	2252	1141	708	3519	2705	1325	1333	323	1299	1280	583	1678	1094	844	2813	2169	1367	1335
BF463082	Mm.244975	Brca1	Breast cancer 1	102	127	371	200	509	253	145	321	170	347	316	94	111	276	151	311	210	120	316	166	281	293
BF461630	Mm.3444	Brd2	Bromodomain containing 2	970	1239	1041	853	1428	998	1271	2087	1257	2839	1718	569	1298	1223	888	1482	1221	1200	1277	1676	3339	1891
BE987682	Mm.3444	Brd2	Bromodomain containing 2	1725	1891	5847	834	3555	1556	2998	4859	2814	2501	3744	1005	1662	3400	1196	2768	1645	3640	3236	2600	2623	3546
BF463620	Mm.28721	Brd3	Bromodomain containing 3	460	610	626	1067	1339	452	2289	1738	2458	1431	343	1133	1208	1321	987	1343	571	2322	1739	2578	2228	894
BE981856	Mm.28721	Brd3	Bromodomain containing 3	833	1744	2339	1909	1486	1789	4848	4443	5145	5366	5268	1210	2782	3187	2813	2480	1956	3633	3987	4097	3757	5482
BE952333	Mm.253518	Brd4	Bromodomain containing 4	412	1500	4656	1328	2979	2443	1056	3434	3485	2749	1714	542	1348	2650	829	1570	1417	1046	2322	2137	2375	2006
BE982925	Mm.253518	Brd4	Bromodomain containing 4	442	436	511	1088	926	681	2569	2056	1636	1216	429	588	687	571	865	1416	669	2225	2279	1730	1411	584
BE951874	Mm.45602	Brd8	Bromodomain containing 8	11346	38812	61142	0	64399	62185	45246	62875	59261	46917	65535	14208	31195	29703	0	25622	29686	24169	37018	33496	17319	29585
BF466946	Mm.45602	Brd8	Bromodomain containing 8	723	765	717	1348	734	1113	1020	501	658	1455	1703	393	663	533	1033	722	1208	997	602	952	1810	1549
BE984237	Mm.249822	Bre	Brain and reproductive organ-expressed protein	1765	2679	5936	3918	3941	2217	2402	2007	1568	2073	2087	955	1351	2222	1978	1962	1360	2071	2302	1869	3116	3289
BE952225	Mm.249822	Bre	Brain and reproductive organ-expressed protein	681	741	886	710	794	887	2778	1115	1622	932	707	601	1032	812	906	1212	787	2220	1658	1665	1186	832
BE954728	Mm.24761	Brms1l	Breast cancer metastasis-suppressor 1-like	306	531	607	573	644	436	1246	1720	1405	2371	1650	513	1193	1087	1104	1310	704	1201	1604	1027	2320	1426
BF466338	Mm.133202	Brp16	Brain protein 16	311	281	655	611	513	272	669	582	671	902	678	206	315	447	510	327	313	612	571	432	1044	693
BE986749	Mm.356059	Brpf1	Bromodomain and PHD finger containing, 1	110	109	67	140	114	112	138	186	224	102	107	70	87	73	104	112	89	121	116	183	86	145
BE987010	Mm.297064	Brsk1	BR serine/threonine kinase 1	99	163	232	437	378	394	424	179	624	664	372	185	282	473	411	229	326	336	382	400	627	701
BF466437	Mm.274868	Brsk2	BR serine/threonine kinase 2	1160	1539	2016	3745	2434	2204	7736	3515	5679	6484	1759	1967	2568	2087	3011	3406	1868	6416	3878	5790	4953	1903
BE981407	Mm.274868	Brsk2	BR serine/threonine kinase 2	1071	1396	3474	505	2918	1120	1714	3102	1433	1309	1910	648	1083	1957	560	2066	1238	2027	1883	992	1208	1885
BF463505	Mm.274868	Brsk2	BR serine/threonine kinase 2	719	866	760	1356	1305	837	1648	486	1633	2183	1622	665	971	893	1141	1073	787	1221	679	1423	2179	1963
BE982966	Mm.266435	Brunol4	Bruno-like 4, RNA binding protein (Drosophila)	121	121	117	234	168	161	200	252	276	133	174	107	101	106	171	163	155	207	265	284	126	142
BE950511	Mm.266435	Brunol4	Bruno-like 4, RNA binding protein (Drosophila)	656	1466	1661	2837	2460	2858	3851	5848	4643	3006	5574	994	2504	1650	2406	2363	2408	3727	3805	3137	2468	3875
BF456972	Mm.152689	Brunol5	Bruno-like 5, RNA binding protein (Drosophila)	111	151	97	201	229	218	194	217	240	129	188	107	130	132	142	123	181	174	192	260	137	199
BF463596	Mm.240871	Brwd1	Bromodomain and WD repeat domain containing 1	111	160	103	154	102	125	306	266	300	1392	248	95	184	164	180	166	102	266	333	266	1097	292
BE953375	Mm.240871	Brwd1	Bromodomain and WD repeat domain containing 1	376	576	1495	299	264	454	280	724	443	623	1046	220	396	903	250	297	381	321	565	483	625	718
BE954804	Mm.398073	Bsg	Basigin	4162	4414	9636	6775	6464	4750	12111	23790	8325	43746	32314	4570	10511	10756	12661	13038	6628	10684	13961	7542	19211	12686
BE987672	Mm.246332	Bst1	Bone marrow stromal cell antigen 1	0	22221	31374	28695	26433	22234	15066	11033	8278	9925	8909	0	10934	9497	12021	10469	9894	14618	13954	11331	15845	14604
BF455623	Mm.295062	Btaf1	BTAF1 RNA polymerase II, B-TFIID transcription factor-associated, (Mot1 homolog, S. cerevisiae)	94	206	89	128	142	138	190	448	206	172	225	65	121	107	91	120	108	126	294	158	164	312
BF460929	Mm.71103	Btbd1	BTB (POZ) domain containing 1	152	156	127	137	154	127	257	252	426	151	206	123	141	134	91	176	104	267	267	279	221	267
BE950372	Mm.71103	Btbd1	BTB (POZ) domain containing 1	531	523	585	893	1451	874	1452	2027	753	403	1298	582	601	482	568	994	672	1792	1927	682	395	1232
BE952019	Mm.238034	Btbd10	BTB (POZ) domain containing 10	223	742	604	1012	2088	646	1593	611	668	1664	1352	512	1015	959	1466	2025	612	1286	664	598	1913	1542
BE986651	Mm.36544	Btbd11	BTB (POZ) domain containing 11	285	402	528	549	828	413	861	1071	345	1166	763	284	367	550	621	685	449	645	811	312	794	601
BE986291	Mm.29935	Btbd12	BTB (POZ) domain containing 12	185	151	146	162	231	374	325	423	325	273	402	142	139	228	166	207	296	369	455	413	435	557
BE989006	Mm.131074	Btbd14a	BTB (POZ) domain containing 14A	333	487	2004	517	621	607	405	1384	333	431	587	258	461	1042	316	427	441	403	1195	399	669	879
BE983327	Mm.131074	Btbd14a	BTB (POZ) domain containing 14A	237	3423	3388	4661	9284	3148	7274	6363	3994	3755	1952	1248	3852	2561	2749	3449	1830	4805	6224	2811	3019	3200
BE988060	Mm.289698	Btbd14b	BTB (POZ) domain containing 14B	1032	1937	7592	1031	2852	2053	2358	4228	1412	1110	1718	699	1546	4089	690	1827	1473	2007	2963	1342	1430	1863
BE985424	Mm.60720	Btbd2	BTB (POZ) domain containing 2	1070	1046	2146	2370	1472	1152	2339	2402	1893	3690	2196	681	1094	1349	1828	1419	1372	2071	1811	1466	3028	2254
BF461871	Mm.60720	Btbd2	BTB (POZ) domain containing 2	450	1484	2147	1815	1541	1192	2325	1798	1189	3051	4333	482	1258	1732	1573	1429	1097	2120	1951	1230	2033	3366
BE951650	Mm.307728	Btbd4	BTB (POZ) domain containing 4	1195	2620	1508	1207	2278	668	1167	1324	376	723	763	684	1169	898	879	1231	958	1179	1119	484	1275	1186
BE985169	Mm.307728	Btbd4	BTB (POZ) domain containing 4	102	131	86	142	134	155	301	559	729	834	779	151	278	160	164	224	240	283	406	398	375	372
BF460782	Mm.41220	Btbd9	BTB (POZ) domain containing 9	91	106	191	127	106	120	155	298	141	102	171	67	147	141	69	101	120	94	209	131	87	144
BE984678	Mm.2024	Btc	Betacellulin, epidermal growth factor family member	187	272	159	162	100	107	187	707	518	351	547	137	199	194	268	242	224	311	385	335	247	262
BF460587	Mm.2024	Btc	Betacellulin, epidermal growth factor family member	92	147	118	123	175	130	344	258	213	132	209	71	133	92	115	189	143	205	249	176	123	160
BE951570	Mm.371688	Btf3	Basic transcription factor 3	11817	8062	19211	25418	15883	22918	15274	9823	6956	13973	8152	3774	5630	7127	12365	8277	9951	11183	9687	6139	18183	12585
BE949761	Mm.379178	Btf3l4	Basic transcription factor 3-like 4	1028	1026	3672	1217	4744	1690	1920	2813	1729	1018	1397	914	1195	2573	1055	2333	1201	1536	2161	1320	1925	2493
BF464976	Mm.239605	Btg2	B-cell translocation gene 2, anti-proliferative	395	912	994	3570	4030	2190	6957	1137	2690	2114	1482	1052	1394	1385	2702	1719	2010	2514	1026	2163	3268	2799
BE954374	Mm.2185	Bub1	Budding uninhibited by benzimidazoles 1 homolog (S. cerevisiae)	157	617	309	863	1872	323	738	146	250	361	236	159	433	240	400	803	215	629	302	358	963	587
BE985576	Mm.927	Bub3	Budding uninhibited by benzimidazoles 3 homolog (S. cerevisiae)	1290	569	1416	1445	1261	950	796	1195	790	1609	632	703	597	830	925	837	784	807	1013	705	2095	595
BE986800	Mm.927	Bub3	Budding uninhibited by benzimidazoles 3 homolog (S. cerevisiae)	359	635	308	390	397	437	263	778	552	644	654	179	400	253	380	376	474	354	489	574	866	762
BF464735	Mm.28057	Bxdc2	Brix domain containing 2	589	878	720	465	858	1093	662	683	853	841	689	407	626	633	589	693	743	732	743	1151	1804	1109
BE951555	Mm.28128	Bxdc5	Brix domain containing 5	1641	2521	7066	3375	4033	4618	2955	4013	2224	2480	3028	996	2138	4344	2467	2604	3068	2307	3023	1931	2949	3547
BF466473	Mm.1508	Bzrp	Benzodiazepine receptor, peripheral	676	975	1575	1317	1094	838	1109	1489	915	2215	1926	522	641	931	906	812	736	1312	1158	1026	1889	1915
BE953794	Mm.21848	Bzw1	Basic leucine zipper and W2 domains 1	421	556	441	1450	1208	965	2882	792	1362	1202	421	489	681	409	802	1036	581	2191	1100	1252	1446	998
BE982873	Mm.288669	Bzw2	Basic leucine zipper and W2 domains 2	1214	1996	9017	3023	4309	5095	2868	2281	3633	4624	2964	844	1858	4553	2197	2405	3053	3216	2030	2924	5509	3828
BE988533	Mm.70065	C030002B11Rik	RIKEN cDNA C030002B11 gene	195	270	710	558	870	877	1129	3127	1762	3001	2649	428	413	698	457	890	890	1041	1680	1077	1824	1337
BE981467	Mm.266260	C030003D03Rik	RIKEN cDNA C030003D03 gene	393	1528	554	837	1870	606	2105	471	740	3091	2105	430	1416	706	768	1307	636	1470	464	725	2827	1397
BE986108	Mm.266260	C030003D03Rik	RIKEN cDNA C030003D03 gene	336	856	2198	355	813	798	768	1404	864	314	848	212	572	864	250	735	997	817	961	621	539	1312
BF462488	Mm.260590	C030010B13Rik	RIKEN cDNA C030010B13 gene	95	104	106	128	108	126	131	124	141	94	161	68	95	82	102	91	93	101	103	117	102	190
BF462288	Mm.135018	C030011O14Rik	RIKEN cDNA C030011O14 gene	119	182	134	207	207	163	283	191	418	202	227	106	130	163	167	145	128	173	145	186	215	239
BF463221	Mm.389217	C030014K22Rik	RIKEN cDNA C030014K22 gene	96	115	143	113	89	165	131	244	88	95	161	67	73	80	54	79	128	78	186	87	78	140
BF463405	Mm.389217	C030014K22Rik	RIKEN cDNA C030014K22 gene	589	1000	996	1111	915	714	1156	1680	756	1011	1352	437	866	708	750	844	720	1206	1171	727	855	1248
BE988942	Mm.208777	C030015D19Rik	RIKEN cDNA C030015D19 gene	97	146	98	150	183	230	194	304	207	474	577	103	197	149	229	180	193	196	292	204	322	471
BE985035	Mm.66737	C030044C12Rik	RIKEN cDNA C030044C12 gene	280	458	387	584	458	368	1116	945	793	809	490	322	474	452	736	630	513	1080	1096	1190	1001	513
BE995729	Mm.392963	C030044C12Rik	RIKEN cDNA C030044C12 gene	286	522	2088	413	537	777	731	1082	1002	1471	1387	332	600	1433	463	586	797	901	686	791	1237	1074
BF466594	Mm.353838	C030046E11Rik	RIKEN cDNA C030046E11 gene	401	536	441	332	555	576	769	1318	1398	2651	1418	344	461	508	351	597	421	644	818	896	1259	842
BE954729	Mm.300416	C030046I01Rik	RIKEN cDNA C030046I01 gene	1947	5194	6296	7473	11016	4505	8019	13205	5195	10312	7629	4620	4658	5908	5447	5682	3686	4906	5863	3125	8156	7602
BE954043	Mm.300416	C030046I01Rik	RIKEN cDNA C030046I01 gene	1132	9244	8863	13274	14134	10787	11308	9589	12511	7517	8262	2291	6258	4711	6181	6669	6260	8573	7972	9285	6161	8006
BF466789	Mm.131700	C130034I18Rik	RIKEN cDNA C130034I18 gene	97	139	84	185	137	158	215	159	326	283	401	77	101	131	172	125	130	208	158	332	249	266
BE951958	Mm.30099	C130052I12Rik	RIKEN cDNA C130052I12 gene	4739	8732	7824	10351	9503	9489	5839	5989	4707	4475	4590	2030	4309	3400	4520	4110	4456	6027	7069	4692	6518	8130
BE953578	Mm.245636	C130071C03Rik	RIKEN cDNA C130071C03 gene	359	1199	1350	2694	3387	4688	1947	557	1305	1377	1605	733	1568	1172	2192	1496	1947	1929	839	2109	3139	2734
BF461210	Mm.208439	C130076O07Rik	RIKEN cDNA C130076O07 gene	114	130	107	324	92	145	535	314	326	251	313	92	146	100	153	46	142	465	215	400	236	314
BE987037	Mm.208439	C130076O07Rik	RIKEN cDNA C130076O07 gene	171	797	622	1064	2528	806	1163	285	705	2599	551	272	829	655	795	1240	564	1004	509	715	2123	995
BE983913	Mm.208439	C130076O07Rik	RIKEN cDNA C130076O07 gene	386	810	1060	814	955	1090	1147	1583	1171	1583	1340	511	794	647	568	955	789	1222	1716	996	2024	1348
BE988570	Mm.2570	C1qb	Complement component 1, q subcomponent, beta polypeptide	656	518	575	376	571	825	1328	2655	2064	1791	1662	481	668	704	458	845	803	998	1532	1317	1731	1347
BE949724	Mm.150568	C1qdc1	C1q domain containing 1	535	890	827	804	1250	314	458	478	175	272	175	253	396	415	501	632	433	515	436	249	710	627
BE951890	Mm.150568	C1qdc1	C1q domain containing 1	1021	2332	1959	1771	4101	898	2038	1096	659	1724	1219	738	1293	1251	1171	2491	752	1732	1783	795	2274	2232
BE984962	Mm.57154	C1ql1	Complement component 1, q subcomponent-like 1	894	1120	1283	2000	1938	1651	4244	7580	4156	11603	7270	1622	2049	2760	4116	3241	2088	2980	3012	2210	4185	3514
BF461905	Mm.258993	C1qtnf4	C1q and tumor necrosis factor related protein 4	917	611	762	2043	1138	1091	5373	4392	2602	2152	1040	1198	1353	914	2030	1281	1257	5495	4741	4556	2721	1179
BE981405	Mm.22915	C230021P08Rik	Riken cDNA C230021P08 gene	714	2218	957	2098	4472	1081	2822	1372	1473	3726	2120	702	1899	1123	1895	4001	996	2087	1161	1099	2955	1874
BF462111	Mm.268105	C230081A13Rik	RIKEN cDNA C230081A13 gene	86	127	125	132	114	130	195	280	196	96	137	80	102	147	101	103	92	216	234	204	138	306
BE983257	Mm.4065	C230093N12Rik	RIKEN cDNA C230093N12 gene	127	158	383	424	879	741	716	969	1257	1171	642	126	473	540	441	644	615	710	810	820	724	604
BE981325	Mm.271956	C230096C10Rik	RIKEN cDNA C230096C10 gene	144	217	851	246	359	654	373	1620	641	770	1651	312	324	780	342	370	647	317	1065	551	719	894
BF463345	Mm.271956	C230096C10Rik	RIKEN cDNA C230096C10 gene	185	145	201	146	283	474	336	641	513	285	70	181	192	234	131	254	597	312	537	332	429	43
BE985789	Mm.159953	C330001K17Rik	RIKEN cDNA C330001K17 gene	562	321	941	331	366	448	205	457	216	201	373	309	222	459	256	266	304	195	453	233	404	677
BF463825	Mm.250641	C330002I19Rik	RIKEN cDNA C330002I19 gene	653	1104	2531	1082	3323	2792	3206	3090	4826	3921	3545	1161	1598	2126	1067	2019	1636	2101	3130	3104	2948	3064
BE982195	Mm.27954	C330006A16Rik	RIKEN cDNA C330006A16 gene	137	300	626	556	241	375	259	558	561	1295	652	156	218	430	407	327	428	290	499	551	967	571
BF461997	Mm.290704	C330007P06Rik	RIKEN cDNA C330007P06 gene	151	174	124	383	286	341	259	211	231	241	339	152	199	150	317	190	210	184	215	238	376	480
BE985366	Mm.30649	C330008K14Rik	RIKEN cDNA C330008K14 gene	345	351	809	1651	711	563	664	600	576	322	410	176	416	369	645	438	422	668	775	650	943	915
BF465272	Mm.268997	C330043M08Rik	RIKEN cDNA C330043M08 gene	124	138	136	221	402	155	477	304	540	608	193	171	205	261	278	307	149	485	320	365	477	249
BE984481	Mm.274824	C430003P19Rik	RIKEN cDNA C430003P19 gene	209	569	612	672	741	410	386	432	547	510	505	145	368	461	354	584	457	637	524	704	597	620
BE986925	Mm.308539	C430004E15Rik	RIKEN cDNA C430004E15 gene	1182	1667	3734	710	3856	2109	4208	8106	10165	14816	9375	2502	5989	10659	3242	7097	4923	10079	6207	5894	4224	4786
BF461697	Mm.386906	C430010C01	Hypothetical protein C430010C01	104	145	610	122	107	142	145	142	104	127	166	64	110	305	68	96	95	127	60	83	114	249
BE996509	Mm.264889	C430014K11Rik	RIKEN cDNA C430014K11 gene	255	985	602	1375	929	1141	1740	2993	1703	7693	3207	416	1287	901	1765	1426	1432	1604	2431	1625	4576	2071
BF460781	Mm.357792	C430014M02Rik	RIKEN cDNA C430014M02 gene	81	127	138	106	96	125	222	159	194	153	178	65	116	132	105	137	116	150	227	182	133	229
BE954623	Mm.101504	C530008M17Rik	RIKEN cDNA C530008M17 gene	1032	1952	7552	2111	2245	2633	3127	5946	1716	3099	3607	854	1589	4521	1733	1762	2280	2727	3661	1639	3046	3684
BF461438	Mm.101504	C530008M17Rik	RIKEN cDNA C530008M17 gene	175	304	478	396	595	285	404	219	378	181	178	195	199	233	176	296	166	326	486	385	514	406
BE984203	Mm.102783	C530024P05Rik	RIKEN cDNA C530024P05 gene	215	470	1512	307	569	518	297	831	872	901	861	236	506	898	294	460	465	326	551	539	673	840
BE984281	Mm.333278	C630007B19Rik	RIKEN cDNA C630007B19 gene	549	630	539	619	871	436	553	746	412	569	272	210	276	353	485	493	396	530	477	400	587	384
BE953475	Mm.333278	C630007B19Rik	RIKEN cDNA C630007B19 gene	98	132	84	112	107	129	181	145	236	123	153	75	94	91	69	95	98	139	168	198	141	150
BE995873	Mm.252404	C630025C03	Hypothetical protein C630025C03	93	94	71	102	107	117	297	102	252	90	184	66	94	92	59	98	98	284	100	200	77	140
BE988003	Mm.99613	C630041L24Rik	RIKEN cDNA C630041L24 gene	88	124	74	176	139	167	246	224	242	676	234	73	101	93	165	135	124	224	258	178	619	179
BF462275	Mm.234723	C730009D12	Hypothetical protein C730009D12	323	280	922	485	620	0	808	401	1183	382	364	439	313	520	304	429	0	649	325	1133	622	533
BE996518	Mm.234723	C730009D12	Hypothetical protein C730009D12	607	808	933	1113	876	844	699	452	514	528	1132	333	471	666	659	632	757	833	819	803	978	1411
BE954393	Mm.234723	C730009D12	Hypothetical protein C730009D12	200	707	358	501	1889	209	933	310	400	1136	358	265	467	395	411	1194	234	815	456	455	1519	806
BE952143	Mm.40228	C730015A04Rik	RIKEN cDNA C730015A04 gene	6522	4917	4192	12805	12992	20274	22421	24723	21021	8399	14415	3708	7012	4873	11072	8801	12623	18110	16622	15677	7283	9418
BE951278	Mm.213925	C730025P13Rik	RIKEN cDNA C730025P13 gene	165	234	175	186	320	381	579	447	595	408	413	165	268	194	181	297	238	346	417	609	483	575
BE984494	Mm.372587	C730029A08Rik	RIKEN cDNA C730029A08 gene	123	143	88	204	134	258	214	580	472	103	273	80	174	95	176	138	231	220	456	327	92	230
BF464090	Mm.24053	C730048C13Rik	RIKEN cDNA C730048C13 gene	88	131	62	187	131	129	181	124	147	146	300	73	100	70	149	105	92	109	110	174	124	281
BE987866	Mm.24053	C730048C13Rik	RIKEN cDNA C730048C13 gene	101	131	219	136	148	202	183	446	272	1910	3471	141	334	562	280	345	500	390	334	392	797	540
BF465038	Mm.24053	C730048C13Rik	RIKEN cDNA C730048C13 gene	97	101	105	151	168	192	298	395	422	166	211	89	143	144	170	154	123	275	294	282	195	270
BE984703	Mm.275934	C78339	Expressed sequence C78339	242	317	241	297	374	383	416	817	453	999	990	195	398	307	355	482	496	454	501	384	748	693
BE951628	Mm.21144	C79407	Expressed sequence C79407	806	1034	1042	1064	3095	584	1313	766	284	379	580	572	834	885	1040	1806	464	1177	1624	594	1439	1384
BE986755	Mm.387220	C80913	Expressed sequence C80913	654	774	1321	1781	1617	1380	1568	1696	1734	1391	1923	645	829	953	1145	986	923	1543	1442	1321	1260	1043
BE986813	Mm.387220	C80913	Expressed sequence C80913	156	177	207	463	176	195	242	263	370	123	118	98	116	107	256	138	150	218	277	288	149	154
BE986194	Mm.335551	C85492	Expressed sequence C85492	69	115	65	86	79	96	111	124	73	117	82	49	70	79	78	68	64	84	82	60	142	71
BF464464	Mm.333219	C87436	Expressed sequence C87436	484	1187	777	1268	1924	748	2124	1401	912	1469	1628	845	1676	898	1301	2384	923	2372	2520	1675	2289	2168
BE987353	Mm.333219	C87436	Expressed sequence C87436	116	141	132	131	85	127	202	194	150	142	249	62	134	174	111	100	90	241	210	183	109	274
BE950585	Mm.260647	C920006C10Rik	RIKEN cDNA C920006C10 gene	562	582	595	1334	854	994	1908	3216	2452	3136	3379	602	999	881	1588	1091	1360	1843	1994	1680	1683	1913
BE954086	Mm.40717	Cables1	Cdk5 and Abl enzyme substrate 1	1004	4604	5365	7348	6532	6632	7337	8893	9886	6635	6977	1876	4146	3396	4192	4213	4829	5328	6579	6600	4159	4946
BE985695	Mm.40717	Cables1	Cdk5 and Abl enzyme substrate 1	218	585	272	1116	960	482	2611	997	2298	4154	1491	660	636	363	1111	1666	537	2627	1158	1718	2120	1120
BF463663	Mm.386884	Cables2	Cdk5 and Abl enzyme substrate 2	232	227	786	267	366	350	497	675	731	1204	653	200	335	580	402	427	517	451	397	651	972	621
BF460658	Mm.38551	Cabp1	Calcium binding protein 1	218	320	285	378	285	256	395	536	254	613	319	194	288	298	349	213	242	368	335	209	531	334
BF463095	Mm.38551	Cabp1	Calcium binding protein 1	178	264	218	116	76	111	132	343	83	90	92	111	118	99	97	57	74	79	205	79	78	69
BE988772	Mm.151962	Cachd1	Cache domain containing 1	156	262	151	193	202	180	165	277	129	102	111	122	161	128	130	173	177	148	316	119	150	244
BF463839	Mm.334658	Cacna1a	Calcium channel, voltage-dependent, P/Q type, alpha 1A subunit	95	100	185	113	129	169	125	195	148	144	132	79	113	106	63	129	143	90	160	113	84	170
BE986841	Mm.334658	Cacna1a	Calcium channel, voltage-dependent, P/Q type, alpha 1A subunit	1787	3142	2575	1503	3434	2980	5632	6663	11013	6611	9216	1737	3067	1993	1492	2988	2995	4264	4858	6053	5494	6381
BE987432	Mm.334658	Cacna1a	Calcium channel, voltage-dependent, P/Q type, alpha 1A subunit	1514	2618	2501	1523	1406	2026	5357	4182	2172	12446	10424	1535	3660	3189	2251	2945	2869	5284	5148	3687	6389	4322
BF463820	Mm.337729	Cacna1e	Calcium channel, voltage-dependent, R type, alpha 1E subunit	145	157	108	121	162	179	253	189	336	169	217	96	127	146	76	137	98	231	171	279	155	212
BF465005	Mm.289647	Cacna1f	Calcium channel, voltage-dependent, alpha 1F subunit	106	190	70	277	179	202	302	142	172	189	237	76	134	88	162	123	135	156	126	189	167	267
BE950037	Mm.268378	Cacna1h	Calcium channel, voltage-dependent, T type, alpha 1H subunit	660	2647	3143	5070	13134	5971	7778	3327	2737	7371	7089	2034	4522	4292	6094	7527	2596	4852	3216	2373	6373	5551
BF464689	Mm.291058	Cacna1i	Calcium channel, voltage-dependent, alpha 1I subunit	104	228	101	152	146	155	330	683	308	1467	1364	184	247	203	156	267	188	321	426	290	539	577
BE986851	Mm.4418	Cacna1s	Calcium channel, voltage-dependent, L type, alpha 1S subunit	339	350	229	209	598	365	862	725	1181	440	666	259	421	220	225	438	374	729	1009	783	534	942
BE985375	Mm.159842	Cacna2d1	Calcium channel, voltage-dependent, alpha2/delta subunit 1	143	174	133	305	659	171	311	214	251	763	873	145	288	192	274	502	150	385	159	237	489	299
BE987401	Mm.159842	Cacna2d1	Calcium channel, voltage-dependent, alpha2/delta subunit 1	133	291	331	365	195	430	547	736	714	874	967	161	359	435	540	460	368	541	511	606	589	862
BE984096	Mm.273084	Cacna2d2	Calcium channel, voltage-dependent, alpha 2/delta subunit 2	572	1128	1112	1279	941	719	1920	2114	1239	2590	2257	571	1480	1462	1504	1814	864	1559	2150	1344	2920	2630
BE954454	Mm.273084	Cacna2d2	Calcium channel, voltage-dependent, alpha 2/delta subunit 2	1128	825	1072	2506	2225	1460	3828	1419	3691	8598	3187	1952	1034	1147	1645	3346	1510	4554	2023	3353	5198	3125
BE949510	Mm.391757	Cacnb1	Calcium channel, voltage-dependent, beta 1 subunit	291	687	642	549	682	563	758	1143	904	1384	1247	339	505	410	368	629	674	827	991	812	1419	1261
BF466578	Mm.313930	Cacnb2	Calcium channel, voltage-dependent, beta 2 subunit	322	514	790	214	389	496	180	505	468	570	389	108	296	357	187	356	368	217	442	324	461	396
BE987909	Mm.330223	Cacnb4	Calcium channel, voltage-dependent, beta 4 subunit	126	238	198	281	436	376	429	577	920	652	1298	156	249	228	285	427	361	491	376	518	407	497
BE950643	Mm.330223	Cacnb4	Calcium channel, voltage-dependent, beta 4 subunit	117	113	140	120	104	151	144	153	111	123	130	67	87	115	87	87	91	135	177	84	158	86
BF465368	Mm.241121	Cacng3	Calcium channel, voltage-dependent, gamma subunit 3	1370	1303	2634	3003	1758	856	1115	1694	899	1574	828	520	646	1336	1329	1152	805	1020	1134	799	1462	1255
BF462352	Mm.241121	Cacng3	Calcium channel, voltage-dependent, gamma subunit 3	119	130	98	256	122	168	277	504	189	210	134	105	168	127	207	108	182	250	415	202	257	126
BF466959	Mm.305535	Cad	Carbamoyl-phosphate synthetase 2, aspartate transcarbamylase, and dihydroorotase	1360	1200	2227	2618	2519	1310	1669	1604	1040	2393	1518	892	970	1145	1379	1560	1008	1944	1628	1367	2894	2419
BE986073	Mm.260881	Cadps	Ca<2+>dependent activator protein for secretion	424	661	3744	484	1138	1421	1208	1904	3844	4925	6736	611	1201	3025	885	1800	2512	2024	1282	2183	2221	2571
BE950560	Mm.260881	Cadps	Ca<2+>dependent activator protein for secretion	136	218	211	472	334	316	895	746	1408	2256	994	306	432	303	506	459	386	806	660	737	1154	677
BE982890	Mm.260881	Cadps	Ca<2+>dependent activator protein for secretion	229	363	923	267	310	822	515	920	889	1791	1142	209	425	964	381	500	960	521	475	595	760	681
BE954252	Mm.2755	Calb2	Calbindin 2	434	1078	2951	4865	11298	4051	7470	8198	6513	32588	19733	3383	6965	6619	7155	10840	4981	7667	6662	4432	11672	9687
BE988793	Mm.430885	Calm1	Calmodulin 1	656	1837	2171	1857	4444	4922	3941	11704	9523	38787	31310	2220	6270	5115	4865	9083	8130	4655	4850	4664	10791	8479
BE951582	Mm.285993	Calm1	Calmodulin 1	4905	7283	4654	7562	14555	12496	26201	30230	41955	44728	31746	8874	26990	11024	16587	24067	14842	21761	21733	26479	21840	22249
BE996472	Mm.285993	Calm1	Calmodulin 1	5053	4002	10491	9459	9229	11269	26328	15955	27823	31138	8493	7199	12189	9655	11028	12963	9047	20278	10630	20854	16492	7251
BF466452	Mm.288630	Calm3	Calmodulin 3	3365	6578	14216	18494	12077	19751	12698	16346	14648	35262	22298	3916	4216	8737	13035	9213	11222	11339	9556	12963	17019	13350
BE982819	Mm.191949	Camk1d	Calcium/calmodulin-dependent protein kinase ID	315	707	408	477	1062	575	2705	2775	2724	5606	5991	1235	2729	1295	1573	3089	849	2785	2856	1891	2174	2838
BF460707	Mm.191949	Camk1d	Calcium/calmodulin-dependent protein kinase ID	539	710	489	1277	1592	1690	4036	2386	4592	6346	4008	1678	1786	1094	2011	2879	2487	4154	2178	3935	3467	2052
BF465000	Mm.191949	Camk1d	Calcium/calmodulin-dependent protein kinase ID	0	968	1657	511	8892	1252	3148	3598	0	3308	2598	0	1192	1230	572	4327	839	3678	1985	0	1895	1639
BE989118	Mm.191949	Camk1d	Calcium/calmodulin-dependent protein kinase ID	428	519	502	568	431	397	1308	1400	940	949	1713	360	567	554	675	787	571	1348	1325	1260	1067	1458
BE949877	Mm.4857	Camk2b	Calcium/calmodulin-dependent protein kinase II, beta	413	744	560	1052	1746	755	1505	1088	1328	1851	854	328	627	432	717	1055	542	1171	1109	1144	1815	1222
BE950092	Mm.255822	Camk2d	Calcium/calmodulin-dependent protein kinase II, delta	194	285	340	549	587	838	1961	2496	3778	5687	1993	744	1241	1105	1280	1326	1196	2334	1782	2623	2106	870
BE981488	Mm.255822	Camk2d	Calcium/calmodulin-dependent protein kinase II, delta	164	272	850	533	1999	969	1142	2046	2354	2184	2106	475	785	1496	695	1320	808	1171	1154	964	1107	1255
BE988252	Mm.235182	Camk2g	Calcium/calmodulin-dependent protein kinase II gamma	371	604	466	377	461	881	1259	2186	1816	2195	2727	450	984	645	543	849	936	1253	1525	1724	1621	1802
BE985134	Mm.425977	Camk2n2	Calcium/calmodulin-dependent protein kinase II inhibitor 2	178	450	733	629	236	525	1594	1705	901	2809	1848	570	1526	1548	1206	586	872	1320	1502	846	2042	1357
BF461621	Mm.393448	Camkk2	Calcium/calmodulin-dependent protein kinase kinase 2, beta	241	283	427	567	269	259	531	779	875	1273	455	251	380	374	551	621	372	740	731	978	955	290
BF463128	Mm.274540	Camkv	CaM kinase-like vesicle-associated	126	149	91	346	162	167	665	392	890	3498	3761	318	461	466	685	627	460	790	335	790	1190	1116
BE985916	Mm.36834	Camsap1	Calmodulin regulated spectrin-associated protein 1	127	229	111	314	467	172	305	224	499	317	157	138	223	199	275	235	129	252	241	253	238	239
BE949767	Mm.36834	Camsap1	Calmodulin regulated spectrin-associated protein 1	438	1705	1406	2734	4539	1318	3193	1574	1756	5537	3512	963	2108	1969	2831	3568	1141	2217	1893	1248	3404	2849
BF461746	Mm.409749	Camsap1	Calmodulin regulated spectrin-associated protein 1	291	1224	959	585	1143	512	1765	2418	2331	6427	4751	716	2566	2155	1329	2734	962	2038	2472	2357	4556	2778
BE953947	Mm.144143	Camsap1l1	Calmodulin regulated spectrin-associated protein 1-like 1	165	577	540	577	604	360	1211	1499	1457	3351	965	427	1112	902	870	1169	500	1181	1538	1073	2839	1220
BE996525	Mm.144143	Camsap1l1	Calmodulin regulated spectrin-associated protein 1-like 1	248	708	373	641	568	486	832	685	517	1923	660	309	803	473	691	770	397	794	1232	714	2324	1253
BE987718	Mm.318846	Camta1	Calmodulin binding transcription activator 1	185	108	185	122	132	130	293	194	154	88	106	138	71	99	61	116	127	236	146	132	85	122
BE995015	Mm.422794	Camta2	Calmodulin binding transcription activator 2	2312	2925	4921	2680	4193	2076	4152	4675	1792	3785	2692	1333	1642	3091	2456	2624	1957	3133	3101	1701	3464	2699
BE987757	Mm.203965	Cand1	Cullin associated and neddylation disassociated 1	292	749	902	456	819	333	1051	1449	1025	2120	1672	506	1453	1527	901	1951	644	1156	1048	1422	2169	1522
BF465199	Mm.177551	Cant1	Calcium activated nucleotidase 1	636	714	1755	1662	1118	558	759	1199	798	1161	1266	424	527	1131	1126	905	625	685	705	652	970	1147
BE996460	Mm.248827	Canx	Calnexin	3795	7008	11542	10680	9807	3532	5561	6157	5305	6899	8120	3262	3833	7398	7591	6423	2867	5082	4057	4156	6020	6696
BE952265	Mm.294315	Capn10	Calpain 10	574	665	894	875	967	924	2753	1512	2393	1199	651	622	921	834	1021	1335	819	2261	1697	2218	1681	850
BF467650	Mm.19306	Capn2	Calpain 2	662	519	903	1169	683	772	2029	1223	1425	1262	516	525	616	717	828	920	640	1508	1149	1304	1494	671
BE954682	Mm.38851	Capn3	Calpain 3	143	312	184	360	246	184	409	747	434	1428	481	264	459	376	348	596	260	468	703	425	1101	634
BE988205	Mm.201535	Capn7	Calpain 7	14478	14390	22820	13437	15158	7210	14215	11206	8381	14442	13382	6408	15481	12152	11267	12001	7950	10498	14131	9887	17024	17083
BE953866	Mm.425398	Capns1	Calpain, small subunit 1	2516	1952	2501	2220	2229	2131	6486	4913	6780	7429	2545	2090	2994	2274	2429	3709	2460	5445	3890	5665	4599	2383
BE988840	Mm.392025	Capza1	Capping protein (actin filament) muscle Z-line, alpha 1	201	826	293	929	1244	540	925	466	516	2036	0	233	682	259	591	805	347	646	575	474	2055	0
BE986524	Mm.378893	Capza1	Capping protein (actin filament) muscle Z-line, alpha 1	1794	1185	2610	4140	2344	2490	2578	2340	1965	3447	2461	852	1153	1501	2935	2067	1996	2187	1726	1308	4022	2888
BE953705	Mm.262039	Capza2	Capping protein (actin filament) muscle Z-line, alpha 2	870	2460	5917	1052	7204	1719	3418	3468	3364	1417	3615	946	1952	2788	950	3565	1544	3819	2766	2366	1912	3052
BE949902	Mm.2945	Capzb	Capping protein (actin filament) muscle Z-line, beta	1403	2079	3019	4582	3994	3866	8336	3566	6938	6235	3917	1718	3326	2354	3276	3572	3033	5460	3081	4500	3751	4309
BE995227	Mm.342160	Car10	Carbonic anhydrase 10	176	303	147	346	194	293	202	458	301	281	362	147	212	126	200	207	234	237	349	301	275	282
BE954400	Mm.306954	Car14	Carbonic anhydrase 14	2877	1784	1278	2252	2701	5350	5354	5250	3202	5629	4330	1653	2532	1743	2768	2492	4221	6069	3783	3216	2878	2888
BF463661	Mm.125659	Cars	Cysteinyl-tRNA synthetase	312	382	461	549	430	405	826	583	1113	2035	610	503	524	562	519	836	613	987	551	829	1399	546
BE988648	Mm.125659	Cars	Cysteinyl-tRNA synthetase	823	1117	2959	782	1387	1161	437	1417	954	895	1251	500	792	1603	537	815	728	535	1425	953	1247	1646
BE952092	Mm.40120	Casc3	Cancer susceptibility candidate 3	7333	5744	9337	10938	9094	8983	13346	8794	18965	11943	8299	4502	7250	5326	6727	7130	6289	9697	9864	13023	11113	11592
BE984210	Mm.270703	Casd1	CAS1 domain containing 1	592	2081	700	539	1151	1251	1951	3941	1301	1031	2479	481	1474	583	562	964	1196	1667	2503	1318	1296	2643
BE985954	Mm.327591	Cask	Calcium/calmodulin-dependent serine protein kinase (MAGUK family)	217	388	1166	216	1177	370	718	811	803	333	476	111	326	630	167	630	367	626	526	502	367	603
BF466194	Mm.3921	Casp2	Caspase 2	104	496	246	999	913	522	510	131	216	743	248	170	400	286	461	363	282	480	309	325	1260	519
BE950142	Mm.35687	Casp7	Caspase 7	363	416	262	569	662	410	1625	1111	1614	1076	427	522	889	463	845	1209	735	1732	1143	1604	1096	555
BE995215	Mm.88829	Casp9	Caspase 9	131	209	175	260	320	337	732	507	648	471	469	175	189	170	150	263	213	370	473	457	466	572
BF460541	Mm.29163	Cast	Calpastatin	107	220	142	199	203	118	214	468	364	164	237	132	161	145	127	155	129	169	316	366	182	254
BE949945	Mm.233879	Casz1	Castor homolog 1, zinc finger (Drosophila)	201	189	255	289	194	278	540	598	466	529	200	168	204	241	318	310	289	497	530	537	485	174
BE949697	Mm.233879	Casz1	Castor homolog 1, zinc finger (Drosophila)	1036	2652	1676	3242	2891	2032	8690	6946	3120	14395	9360	3066	7557	4476	6183	3424	3050	7347	7577	2350	11374	9039
BE987472	Mm.233879	Casz1	Castor homolog 1, zinc finger (Drosophila)	544	793	616	492	885	559	1519	1149	949	713	2183	548	903	645	745	1091	707	1551	1439	1358	1143	2487
BE950506	Mm.233879	Casz1	Castor homolog 1, zinc finger (Drosophila)	166	413	294	275	285	328	689	872	604	398	969	259	689	473	483	588	341	636	961	847	440	1066
BE953462	Mm.384318	Catsper2	Cation channel, sperm associated 2	82	111	83	131	150	153	249	563	142	172	156	74	126	118	96	103	113	235	279	135	180	169
BF461729	Mm.79072	Catsper4	Channel, sperm associated 4	95	127	206	163	121	116	133	173	142	108	268	62	89	154	111	89	89	81	121	158	101	236
BE986087	Mm.27199	Cbara1	Calcium binding atopy-related autoantigen 1	1505	1587	2258	3369	2490	2577	4226	2320	2467	5726	3015	1156	1679	1693	2584	2074	1535	2780	2136	2214	4609	3500
BE953603	Mm.29914	Cbfa2t2h	Core-binding factor, runt domain, alpha subunit 2, translocated to, 2 homolog (human)	1025	3338	3363	4210	5375	3575	1041	5607	3539	2445	3707	1018	2370	2002	2239	3571	2368	2086	4446	3113	2952	3538
BF464105	Mm.194339	Cbfa2t3h	Core-binding factor, runt domain, alpha subunit 2, translocated to, 3 homolog (human)	101	171	145	141	176	175	244	306	253	1537	490	105	245	226	191	258	249	251	337	193	617	341
BE953660	Mm.328206	Cblb	Casitas B-lineage lymphoma b	147	279	170	346	470	160	279	346	332	206	169	107	222	142	197	251	178	235	341	275	218	356
BF464936	Mm.29055	Cbx1	Chromobox homolog 1 (Drosophila HP1 beta)	3107	3406	14119	4101	7637	3708	2722	3733	2897	2206	2421	1920	2744	5983	2621	3820	2476	4499	4020	4303	5361	5511
BE996504	Mm.14547	Cbx2	Chromobox homolog 2 (Drosophila Pc class)	3091	2759	3144	3667	2755	1792	1377	1384	441	1041	611	1096	1063	1843	2099	1609	1107	1454	2026	1023	2948	2274
BE951971	Mm.38438	Cbx6	Chromobox homolog 6	6173	11726	13856	10759	29829	6727	12560	7049	5963	8295	10191	4363	9024	7304	9272	12741	3319	8827	7222	5016	10268	11596
BE982240	Mm.38438	Cbx6	Chromobox homolog 6	93	187	70	181	183	101	452	439	176	2404	218	79	149	99	143	259	94	308	515	158	1408	316
BF466502	Mm.151129	Cc2d1b	Coiled-coil and C2 domain containing 1B	2684	1292	2266	2652	1820	1716	4443	2601	5620	3128	797	1857	2116	1723	2297	3224	1589	4260	2718	4989	4744	1594
BE952191	Mm.45686	Ccdc101	Coiled-coil domain containing 101	1777	2961	2855	2757	4171	1610	3084	3970	1458	2280	1628	1468	1790	2019	2376	2423	1930	2253	2557	1091	2744	2773
BF465014	Mm.277871	Ccdc102a	Coiled-coil domain containing 102A	339	236	1048	274	255	156	202	164	155	151	185	211	140	391	148	146	128	238	174	201	248	232
BF463735	Mm.128663	Ccdc104	Coiled-coil domain containing 104	509	424	933	1376	920	1008	1761	2122	2045	2062	2605	488	514	783	1181	916	921	1497	1468	1323	2080	1913
BE984958	Mm.128663	Ccdc104	Coiled-coil domain containing 104	247	413	460	467	484	359	853	905	756	1812	592	302	592	581	643	655	375	690	1013	725	1767	1021
BE988095	Mm.249115	Ccdc12	Coiled-coil domain containing 12	484	1305	2341	509	2563	1407	917	3133	3962	2632	2656	326	1127	1601	809	1978	1176	855	2683	2583	2797	2426
BE983031	Mm.26542	Ccdc21	Coiled-coil domain containing 21	120	148	490	280	1082	318	416	541	481	375	320	116	206	353	176	257	233	268	273	197	231	286
BF463728	Mm.26542	Ccdc21	Coiled-coil domain containing 21	547	638	2549	509	926	796	1161	1241	990	1104	899	383	669	1544	540	775	797	1020	887	842	1317	1001
BE985705	Mm.288192	Ccdc22	Coiled-coil domain containing 22	97	210	159	204	232	255	582	328	528	420	345	140	303	207	199	268	162	487	438	413	425	547
BF464770	Mm.277638	Ccdc43	Coiled-coil domain containing 43	191	135	72	148	136	120	230	414	167	166	337	159	112	89	80	140	96	158	182	189	181	316
BE985520	Mm.39293	Ccdc5	Coiled-coil domain containing 5	231	443	410	469	579	381	440	717	307	1060	1122	286	377	492	399	566	423	466	544	261	673	666
BE985254	Mm.39293	Ccdc5	Coiled-coil domain containing 5	322	773	1630	522	1412	1001	744	3634	7479	6786	4703	910	2630	4658	1427	2320	1818	1237	2683	2631	2742	2835
BF466034	Mm.258985	Ccdc50	Coiled-coil domain containing 50	126	212	487	245	352	316	135	347	353	236	322	103	150	219	154	210	256	141	207	289	270	326
BF467013	Mm.24035	Ccdc52	Coiled-coil domain containing 52	348	226	512	539	344	207	333	492	678	475	401	207	276	343	402	282	217	416	446	392	504	602
BE984586	Mm.208465	Ccdc53	Coiled-coil domain containing 53	332	621	259	398	706	503	1304	882	1275	817	935	351	945	448	639	1120	514	1084	972	1166	1098	1292
BF462050	Mm.156195	Ccdc55	Coiled-coil domain containing 55	543	483	1057	1170	946	917	2210	1929	2226	5957	3081	704	855	1207	1556	1075	1373	1938	1294	1296	2811	1622
BE951316	Mm.52	Ccdc56	Coiled-coil domain containing 56	1709	3759	3138	3850	3275	4130	3551	6164	2696	9607	6504	1171	2485	2430	3312	3228	4849	3117	4032	2517	6397	5314
BE983874	Mm.275751	Ccdc57	Coiled-coil domain containing 57	155	243	227	333	369	386	321	401	385	179	254	179	170	210	229	282	235	341	307	368	237	303
BF466461	Mm.281741	Ccdc6	Coiled-coil domain containing 6	470	901	806	580	987	726	858	1586	1543	4941	2706	593	1642	1002	1038	1801	737	949	1760	1502	3614	2292
BE953825	Mm.281741	Ccdc6	Coiled-coil domain containing 6	473	673	2236	943	1171	1353	968	1554	1104	1385	1064	340	583	1523	829	865	1174	881	937	821	1535	1380
BE949924	Mm.10946	Ccdc60	Coiled-coil domain containing 60	1662	2270	2829	3309	2754	4157	3411	3466	2974	2410	2102	1084	2116	1765	2053	1802	2133	2516	2946	2774	3480	3565
BE994857	Mm.26205	Ccdc65	Coiled-coil domain containing 65	131	188	260	186	163	156	250	409	394	535	647	138	208	271	232	226	209	271	294	215	365	422
BE988500	Mm.294908	Ccdc86	Coiled-coil domain containing 86	6433	6481	7459	7252	8572	4866	3851	10441	4252	9312	4487	4223	3248	4955	4828	5103	3176	2791	6137	3285	7210	5956
BE953772	Mm.22796	Ccdc94	Coiled-coil domain containing 94	275	451	538	756	760	624	1239	991	1633	1442	1412	308	576	586	755	699	537	981	768	1126	1030	1273
BF460499	Mm.422747	Ccdc95	Coiled-coil domain containing 95	1138	2210	1800	1649	2519	1733	1724	1964	1859	5205	3049	722	1706	1488	1780	2280	2008	1489	1994	1283	3635	2701
BE953926	Mm.278798	Ccdc97	Coiled-coil domain containing 97	411	540	713	648	715	497	2047	1366	1613	1697	655	669	894	762	732	1254	481	1839	1293	1532	1318	664
BE952170	Mm.221269	Ccdc98	Coiled-coil domain containing 98	512	747	900	902	1404	568	1487	1621	923	1521	1451	597	959	1103	1043	1759	602	1301	1607	784	1774	1709
BE983247	Mm.194368	Ccdc99	Coiled-coil domain containing 99	326	704	518	576	752	570	257	186	208	527	504	178	335	417	460	664	385	441	316	327	818	586
BE986027	Mm.221271	Ccm2	Cerebral cavernous malformation 2 homolog (human)	1675	2620	2328	3414	3532	2171	5334	5012	6370	4094	6136	1397	2919	1631	2557	2674	1727	4069	3774	4131	3551	5069
BE989101	Mm.221271	Ccm2	Cerebral cavernous malformation 2 homolog (human)	76	171	119	183	154	98	170	195	367	397	180	74	102	110	123	148	100	110	200	274	411	177
BE984541	Mm.4189	Ccna2	Cyclin A2	384	691	377	335	371	513	446	946	276	719	999	238	359	326	277	428	533	457	501	368	701	778
BE951660	Mm.4189	Ccna2	Cyclin A2	1322	1473	838	1990	1802	1101	3865	1589	1478	806	404	1126	1437	697	1563	1857	1132	3762	3324	2794	2403	1219
BE953861	Mm.22592	Ccnb2	Cyclin B2	645	817	988	1058	931	775	639	363	282	166	143	405	666	688	837	638	492	1061	931	1505	1246	508
BE951470	Mm.273049	Ccnd1	Cyclin D1	0	1563	2392	1911	9677	1550	2044	317	317	479	382	0	2258	2504	1251	2803	1130	3402	3052	1666	5485	3041
BE995549	Mm.273049	Ccnd1	Cyclin D1	2928	16646	18591	15995	26074	10667	2577	1008	558	224	331	3655	7176	5514	5458	7240	5649	10588	13044	6590	8033	8976
BF460502	Mm.3527	Ccng2	Cyclin G2	276	955	323	682	1285	610	1190	893	1186	2854	1208	310	1107	620	934	1303	608	1042	850	720	2268	1191
BE950654	Mm.18474	Ccnh	Cyclin H	178	143	127	126	136	100	170	396	130	191	148	252	90	172	164	220	81	191	534	277	312	187
BE985961	Mm.23492	Ccnl2	Cyclin L2	470	1322	591	2060	1571	2262	1904	737	1507	1769	3852	432	1182	530	1931	1373	1739	1672	806	1434	1908	2714
BE954575	Mm.29941	Ccnt1	Cyclin T1	234	1059	2460	1220	1063	1361	1024	1113	1083	1915	1207	283	782	1625	814	776	1040	902	959	887	1457	1428
BE984925	Mm.392269	Ccnt2	Cyclin T2	317	463	804	753	959	439	630	142	438	682	617	280	399	575	625	621	467	608	66	387	809	640
BE985840	Mm.268475	Ccpg1	Cell cycle progression 1	84	112	82	125	124	306	373	876	414	2301	975	186	272	249	218	295	589	414	352	414	642	435
BE981450	Mm.23977	Ccr9	Chemokine (C-C motif) receptor 9	5753	6950	7775	19516	19730	26291	22033	41764	13242	15544	30627	9729	9457	8412	12662	10541	13413	20233	24373	10817	9366	16423
BE982665	Mm.74982	Ccrk	Cell cycle related kinase	391	403	1277	256	866	316	658	1777	693	1073	1573	264	398	891	280	823	449	964	1102	525	727	851
BE987890	Mm.86541	Ccrn4l	CCR4 carbon catabolite repression 4-like (S. cerevisiae)	409	336	403	383	386	408	779	1894	1189	1969	1864	362	434	525	365	573	552	736	1094	706	1206	993
BE951703	Mm.421384	Ccrn4l	CCR4 carbon catabolite repression 4-like (S. cerevisiae)	2512	0	10872	9898	10046	10086	19125	0	8696	22354	24646	9364	0	18274	14098	9301	8318	16289	0	10122	23374	17878
BE949471	Mm.247788	Cct2	Chaperonin subunit 2 (beta)	3252	3800	3977	2117	3780	2794	4971	3899	3728	2543	2684	1486	2017	2115	1410	2498	2259	3639	4045	3585	4655	5359
BE995083	Mm.247788	Cct2	Chaperonin subunit 2 (beta)	386	1300	2956	5816	6939	4007	4858	2374	1616	1958	1635	709	744	1663	2550	2125	1878	3040	2703	1206	2997	1383
BF467592	Mm.296985	Cct4	Chaperonin subunit 4 (delta)	286	259	214	384	246	218	725	630	863	743	295	249	356	256	389	419	256	539	567	645	614	267
BE984620	Mm.153159	Cct6a	Chaperonin subunit 6a (zeta)	3490	3994	3585	3350	2177	3312	4432	0	6965	7466	6241	1853	3786	3816	4027	3986	3015	3497	0	6312	8537	6039
BF460561	Mm.289900	Cct7	Chaperonin subunit 7 (eta)	2080	2917	1873	2132	2034	1647	5544	3159	5711	4736	3646	1340	3678	1850	2697	3014	1641	4278	3501	4875	5300	4428
BE950447	Mm.328673	Cct8	Chaperonin subunit 8 (theta)	2162	2378	3527	4132	4442	3076	2596	3333	1543	1529	2085	849	1564	1521	2198	2782	2092	3458	3848	2410	2737	3588
BE954727	Mm.269815	Cd164	CD164 antigen	1544	2472	3653	3718	4500	1783	2919	6467	2120	4832	2933	1097	1802	3101	2713	3089	1857	2459	3395	1488	3718	2863
BE951331	Mm.269815	Cd164	CD164 antigen	519	1170	875	664	2794	1202	2758	1512	970	1575	1815	705	1380	1097	1308	2370	1037	1979	1621	850	2081	1883
BE987103	Mm.245851	Cd200	Cd200 antigen	243	537	469	1019	688	493	1105	608	1256	2140	1307	451	546	538	692	674	483	839	584	916	1531	1281
BE984526	Mm.390865	Cd47	CD47 antigen (Rh-related antigen, integrin-associated signal transducer)	410	313	749	1092	846	742	977	1798	921	2076	1049	379	633	819	1258	1149	816	1464	1239	778	1854	671
BE952008	Mm.390865	Cd47	CD47 antigen (Rh-related antigen, integrin-associated signal transducer)	1603	6099	6794	3995	33478	4149	12490	6050	3138	4602	5373	2162	7245	4711	3936	15521	3234	10402	9373	4230	11673	9232
BE950227	Mm.247265	Cd59a	CD59a antigen	133	372	452	142	535	385	193	865	697	488	590	158	356	337	124	466	365	245	863	578	302	359
BE995619	Mm.89474	Cd80	CD80 antigen	197	194	146	332	225	205	417	198	398	376	582	152	219	214	325	166	205	348	282	380	305	512
BF466173	Mm.806	Cd81	CD 81 antigen	1655	1610	3362	482	4408	2327	0	5843	5860	4430	5754	1897	2305	2791	1137	3889	1695	0	3838	4206	3089	4058
BE982021	Mm.806	Cd81	CD 81 antigen	373	2149	664	1257	1048	988	1181	512	654	1080	1387	354	1196	478	1109	979	797	1064	506	737	1226	1477
BF462487	Mm.210676	Cd9	CD9 antigen	131	155	177	349	449	621	2040	1282	1661	1369	514	498	596	442	788	936	599	1781	1136	1596	957	477
BF460555	Mm.283879	Cd99l2	Cd99 antigen-like 2	300	368	365	593	496	260	646	616	895	971	466	392	519	380	474	748	354	992	680	828	732	477
BF466076	Mm.2289	Cdan1	Congenital dyserythropoietic anemia, type I (human)	98	213	104	119	164	143	215	365	511	374	256	87	301	164	96	145	83	186	314	302	261	177
BE988025	Mm.289747	Cdc20	Cell division cycle 20 homolog (S. cerevisiae)	1732	1642	1638	1445	1995	2057	1501	556	489	540	686	756	1157	1291	1444	1672	1486	2279	2265	3797	3310	3426
BE953911	Mm.196638	Cdc23	CDC23 (cell division cycle 23, yeast, homolog)	280	1355	1929	1741	3215	1036	1688	1750	1045	1775	636	618	1117	1376	1263	1370	978	1229	1142	606	1896	1225
BE949698	Mm.307103	Cdc25a	Cell division cycle 25 homolog A (S. cerevisiae)	23801	58487	51963	60700	65535	50723	58555	65535	32078	57035	41768	20754	23659	32509	34748	34043	30791	37233	36874	23864	38448	29904
BE952077	Mm.307103	Cdc25a	Cell division cycle 25 homolog A (S. cerevisiae)	7147	12938	8586	8831	12281	8864	14837	13729	12602	12529	16583	4366	13819	8906	9786	12126	7644	12089	16051	15064	13419	17647
BE949903	Mm.38444	Cdc25b	Cell division cycle 25 homolog B (S. cerevisiae)	2075	3019	3208	5659	5702	5779	6664	6794	5484	3100	4163	1449	2939	2209	3898	3331	3759	6060	6007	4444	3608	5029
BE986569	Mm.109930	Cdc26	Cell division cycle 26	2263	3811	4138	3363	4339	1752	2419	2072	1493	1124	1449	1224	1531	2146	2225	2269	1258	1901	1680	1420	2530	2371
BE951665	Mm.109930	Cdc26	Cell division cycle 26	2311	4804	3876	2666	5210	2351	3304	3920	1316	1970	1947	2060	2439	2851	2785	3150	2306	2255	2742	1155	3134	3261
BF462467	Mm.89845	Cdc27	Cell division cycle 27 homolog (S. cerevisiae)	319	817	474	276	673	237	676	759	560	1213	948	343	885	662	574	1164	433	859	933	930	2244	1081
BE953847	Mm.193924	Cdc2l5	Cell division cycle 2-like 5 (cholinesterase-related cell division controller)	240	794	667	661	1818	369	1503	1778	823	1335	1999	440	1124	906	1102	2688	577	1583	2098	1130	1312	1846
BE953480	Mm.200924	Cdc2l6	Cell division cycle 2-like 6 (CDK8-like)	153	228	495	228	353	265	0	311	440	350	335	134	210	365	147	222	217	0	288	321	309	324
BE983480	Mm.200924	Cdc2l6	Cell division cycle 2-like 6 (CDK8-like)	1556	3894	2329	3596	3431	2255	5048	2054	1996	4147	5004	1234	2985	1639	2996	2407	2104	3607	2050	2727	4585	5310
BE988402	Mm.21981	Cdc34	Cell division cycle 34 homolog (S. cerevisiae)	1146	1825	3526	2692	1807	1809	1706	1971	2479	3536	2770	458	766	1770	2078	1664	1559	1590	1700	2286	3262	2442
BF461999	Mm.32331	Cdc37	Cell division cycle 37 homolog (S. cerevisiae)	455	620	937	1234	943	521	873	711	696	858	427	294	480	539	669	634	758	1031	784	758	1265	740
BF464521	Mm.78875	Cdc37l1	Cell division cycle 37 homolog (S. cerevisiae)-like 1	155	344	627	587	410	334	510	278	333	323	454	141	290	448	318	245	237	441	320	389	387	621
BE949860	Mm.78875	Cdc37l1	Cell division cycle 37 homolog (S. cerevisiae)-like 1	159	281	228	221	408	336	464	601	676	362	678	229	407	252	371	682	268	579	710	679	447	809
BE952207	Mm.78875	Cdc37l1	Cell division cycle 37 homolog (S. cerevisiae)-like 1	2962	3085	6790	4141	4049	3629	3503	2393	2156	2721	3842	1136	1471	3108	2805	2360	2247	3324	2791	2822	3386	4251
BE954656	Mm.1022	Cdc42	Cell division cycle 42 homolog (S. cerevisiae)	494	1574	4679	5305	3955	4026	2389	2246	3835	3206	1954	780	1083	2320	2455	1895	1824	1908	2166	2746	3244	2855
BF461666	Mm.1022	Cdc42	Cell division cycle 42 homolog (S. cerevisiae)	904	1524	1393	2210	1549	1316	1774	707	1105	1320	650	572	918	926	1195	974	882	1349	747	1163	2028	1577
BF464220	Mm.426418	Cdc42	Cell division cycle 42 homolog (S. cerevisiae)	4065	1996	6166	6043	2372	3229	4086	2618	2375	4868	2381	1587	1596	2765	3604	1883	2201	3454	2495	1853	6207	4217
BE985949	Mm.259655	Cdc42bpa	Cdc42 binding protein kinase alpha	851	4591	3011	4125	10768	3474	6503	2283	1796	8552	4728	1096	4139	2787	3235	6912	2270	4768	2753	1732	8029	4856
BF466429	Mm.259655	Cdc42bpa	Cdc42 binding protein kinase alpha	86	141	103	252	165	139	267	423	307	205	124	112	109	123	171	156	128	269	375	240	256	109
BE988632	Mm.259655	Cdc42bpa	Cdc42 binding protein kinase alpha	146	197	474	561	837	533	904	819	1080	636	1128	185	515	432	451	699	519	1053	799	748	566	748
BE953871	Mm.27397	Cdc42bpb	Cdc42 binding protein kinase beta	4106	5692	5888	6360	10491	4059	5559	8649	3118	6459	4143	3097	3142	3895	3589	5810	4060	4373	5671	2874	6162	4204
BE985756	Mm.293378	Cdc42ep4	CDC42 effector protein (Rho GTPase binding) 4	342	667	1551	2392	2093	839	1175	828	828	2247	453	525	601	656	1230	988	771	1195	1315	794	2214	1659
BF462438	Mm.28189	Cdc42se1	CDC42 small effector 1	759	900	1513	1485	1126	492	724	1068	422	1222	747	508	456	1021	1238	879	436	583	756	505	1400	1087
BF465160	Mm.28189	Cdc42se1	CDC42 small effector 1	826	1552	2208	2540	1988	1336	2250	2662	1071	2793	1518	553	1192	1525	1724	1290	1006	1767	2088	1140	2927	1809
BF461452	Mm.29476	Cdc42se2	CDC42 small effector 2	189	297	228	423	915	618	1000	506	932	764	598	288	396	351	316	362	372	492	537	703	958	937
BE996478	Mm.1248	Cdc45l	Cell division cycle 45 homolog (S. cerevisiae)-like	4735	6853	10883	6035	7294	4008	7466	6619	5410	10152	9160	3011	8479	6959	6738	8307	4746	6673	9614	7779	13377	11274
BE988923	Mm.389191	Cdc73	Vcell division cycle 73, Paf1/RNA polymerase II complex component, homolog (S. cerevisiae)	602	1350	4676	1446	3417	1682	1890	3648	1496	1562	2212	743	1106	2774	875	1934	1103	1520	2384	1195	1577	2330
BE982341	Mm.151315	Cdca1	Cell division cycle associated 1	119	146	117	211	154	196	436	447	422	498	286	191	247	200	246	294	169	605	468	415	402	149
BE954422	Mm.28038	Cdca8	Cell division cycle associated 8	1539	2249	2309	2481	3035	1757	2768	3463	3066	1877	2212	877	1681	1286	1654	2152	1437	2943	3179	3156	3113	3658
BE953508	Mm.1571	Cdh11	Cadherin 11	5583	3878	3181	4695	4272	3009	3976	2338	2712	4189	3343	1327	2186	1984	3353	2878	2777	3587	1829	2908	4846	4984
BF464924	Mm.257437	Cdh2	Cadherin 2	102	130	85	162	118	175	168	117	232	136	515	78	79	97	170	93	113	153	120	293	133	468
BE996354	Mm.257437	Cdh2	Cadherin 2	530	1031	704	916	1452	869	2553	2460	739	1074	2424	851	1351	890	1328	1909	1035	2895	3328	1237	1411	2345
BE952176	Mm.257437	Cdh2	Cadherin 2	845	1492	899	823	2564	1149	2436	2298	338	853	750	577	975	664	679	1370	1148	1641	1907	482	1751	1238
BE950529	Mm.257437	Cdh2	Cadherin 2	1925	1672	7825	1608	4565	11009	7811	19102	3928	3785	5913	1737	2718	7741	1948	3387	7130	7320	11948	3834	2248	4903
BE986615	Mm.257437	Cdh2	Cadherin 2	20248	39997	32993	35203	49650	18168	20587	13994	5567	6611	8519	9903	10868	12339	14730	15811	13277	17487	13673	7397	18343	16128
BE987280	Mm.151819	Cdh22	Cadherin 22	1503	1296	1737	1877	2017	2435	4241	1371	3243	4402	3822	1123	1557	1568	1795	2039	1773	2345	1442	2365	4141	3804
BF463925	Mm.28219	Cdipt	CDP-diacylglycerol--inositol 3-phosphatidyltransferase (phosphatidylinositol synthase)	1139	1030	2081	2602	1567	738	1351	3001	2285	4517	6125	1297	1248	2817	2853	2193	918	1216	1387	1596	2510	3315
BE985383	Mm.425284	Cdk2ap1	CDK2 (cyclin-dependent kinase 2)-associated protein 1	1164	3903	7070	17650	16766	22352	11268	5314	5194	906	823	2529	4173	3798	5971	5573	5358	8035	7126	7358	7387	7483
BE996430	Mm.425284	Cdk2ap1	CDK2 (cyclin-dependent kinase 2)-associated protein 1	5853	6434	13122	6164	5944	7151	8154	3080	4691	5466	3307	2685	7610	6807	6744	6940	4975	5692	6967	8034	12926	8436
BE989035	Mm.6839	Cdk4	Cyclin-dependent kinase 4	4168	8371	23480	12823	12783	10220	3971	2478	2695	1970	948	2017	3706	7283	4077	4216	4992	3177	4639	5091	8843	7833
BE985450	Mm.6839	Cdk4	Cyclin-dependent kinase 4	1209	1201	1708	1842	1396	2265	3548	3468	4824	4525	1443	917	1533	1469	1946	1800	2040	2552	2216	3658	3826	1267
BE984298	Mm.142275	Cdk5r1	Cyclin-dependent kinase 5, regulatory subunit (p35) 1	1614	1418	1423	2815	2142	1647	5619	3930	3274	3073	999	1762	1896	1510	2177	2749	1512	5203	4570	4115	3769	1866
BF463577	Mm.289427	Cdk5rap1	CDK5 regulatory subunit associated protein 1	428	1162	1808	2850	3072	3297	2195	1671	0	2292	2015	817	1110	1163	1753	1699	1537	1808	1581	0	2349	1879
BE986557	Mm.28297	Cdk5rap3	CDK5 regulatory subunit associated protein 3	540	584	531	974	662	1110	0	1967	1673	836	520	520	954	602	1125	971	800	0	1855	1859	1076	870
BE983095	Mm.389058	Cdk6	Cyclin-dependent kinase 6	109	166	134	157	124	110	223	369	317	116	268	86	148	139	129	119	140	293	271	281	198	208
BE951854	Mm.27557	Cdk9	Cyclin-dependent kinase 9 (CDC2-related kinase)	12284	21979	12833	22571	22035	21939	17054	24825	7194	10100	11727	4997	11768	6193	10413	10795	11789	13010	19237	9502	12339	15633
BE987547	Mm.212227	Cdkal1	CDK5 regulatory subunit associated protein 1-like 1	158	191	141	498	275	269	391	440	330	352	362	112	130	110	290	161	215	291	292	319	268	338
BE984780	Mm.212227	Cdkal1	CDK5 regulatory subunit associated protein 1-like 1	150	194	559	425	591	542	442	207	490	928	1665	174	246	546	474	499	296	564	402	489	482	751
BE985762	Mm.212227	Cdkal1	CDK5 regulatory subunit associated protein 1-like 1	260	235	399	150	218	164	157	406	121	131	150	133	180	215	90	162	104	104	244	78	180	252
BF465381	Mm.44963	Cdkl2	Cyclin-dependent kinase-like 2 (CDC2-related kinase)	95	129	82	267	115	137	197	276	343	192	109	82	102	96	205	133	130	175	293	320	192	109
BF463641	Mm.280557	Cdkl3	Cyclin-dependent kinase-like 3	158	207	181	320	358	220	365	379	543	363	534	140	219	241	352	282	192	342	354	521	394	449
BF464158	Mm.168789	Cdkn1c	Cyclin-dependent kinase inhibitor 1C (P57)	3019	2604	3054	3209	1322	1150	1575	674	1591	1945	1212	825	1187	1463	2520	1587	1447	1375	1014	2262	4103	3136
BE982261	Mm.29020	Cdkn2d	Cyclin-dependent kinase inhibitor 2D (p19, inhibits CDK4)	364	748	581	1232	1078	796	3177	2849	2274	1577	988	656	1243	787	1330	1537	910	2788	2851	2352	1798	849
BF464380	Mm.241056	Cdo1	Cysteine dioxygenase 1, cytosolic	291	611	1884	402	592	496	476	664	438	537	191	184	389	825	316	471	416	440	533	486	782	339
BF463483	Mm.46764	Cds1	CDP-diacylglycerol synthase 1	415	657	1561	385	872	1100	598	1104	401	463	961	319	544	631	235	582	708	960	1233	435	539	1145
BF461481	Mm.46764	Cds1	CDP-diacylglycerol synthase 1	114	240	87	146	147	188	255	518	469	2812	1859	213	395	313	270	342	386	399	505	493	810	753
BE949838	Mm.284503	Cds2	CDP-diacylglycerol synthase (phosphatidate cytidylyltransferase) 2	353	1068	473	768	720	837	2174	3874	3198	7190	8177	1004	3185	1371	1862	2093	1759	2421	3573	3825	3620	3514
BE988131	Mm.284503	Cds2	CDP-diacylglycerol synthase (phosphatidate cytidylyltransferase) 2	559	921	3671	841	1035	1920	1686	1748	2471	2107	3104	434	1420	2584	926	1127	2179	1887	1419	1892	1909	2009
BF455618	Mm.347406	Cebpb	CCAAT/enhancer binding protein (C/EBP), beta	176	160	432	161	169	264	177	356	345	357	278	150	151	326	118	180	200	120	219	319	316	297
BE983212	Mm.347407	Cebpd	CCAAT/enhancer binding protein (C/EBP), delta	417	1906	551	1619	1164	1033	1270	684	1500	3164	2635	492	1235	792	1559	1308	1228	1355	679	1225	2367	2157
BE987706	Mm.273090	Cebpg	CCAAT/enhancer binding protein (C/EBP), gamma	124	518	220	208	694	437	550	332	321	1040	364	68	376	249	185	600	394	568	465	455	1205	615
BE982359	Mm.273090	Cebpg	CCAAT/enhancer binding protein (C/EBP), gamma	140	159	139	254	285	206	260	391	294	394	287	100	142	141	196	116	166	202	308	314	277	375
BF466726	Mm.273090	Cebpg	CCAAT/enhancer binding protein (C/EBP), gamma	669	1714	2761	2204	1257	772	1176	1185	1038	1371	1847	432	800	1325	1275	873	1042	1511	1227	1558	1861	2349
BE988468	Mm.24169	Cebpz	CCAAT/enhancer binding protein zeta	1602	2897	2743	2197	1659	1835	3393	2251	2424	7666	3085	1165	2978	2587	2823	2645	1890	2502	3277	2671	8148	4663
BF465099	Mm.333357	Cecr2	Cat eye syndrome chromosome region, candidate 2 homolog (human)	685	829	829	706	1130	743	1513	951	600	377	1110	535	846	813	775	1076	702	2023	1767	1463	979	2050
BF465032	Mm.23088	Cecr6	Cat eye syndrome chromosome region, candidate 6 homolog (human)	647	615	596	1092	1648	520	2721	1861	4604	3793	1221	657	1012	628	1065	1465	649	2592	1585	3148	2709	1161
BF467052	Mm.39728	Celsr2	Cadherin EGF LAG seven-pass G-type receptor 2	2880	4118	18187	5281	7626	5345	3636	5514	3967	8795	6327	1767	3874	8013	2813	4065	3956	4861	5429	4802	7513	7095
BE952078	Mm.39945	Celsr3	Cadherin EGF LAG seven-pass G-type receptor 3	429	1146	2083	864	1362	1808	1214	1423	1030	2390	2030	403	1044	1632	860	1315	1801	1058	1070	930	2027	1639
BE954572	Mm.252722	Cenpb	Centromere protein B	551	0	1119	1179	2571	806	2051	1343	779	1197	1730	797	0	1282	1302	3029	883	2198	2914	1752	2024	3382
BF460576	Mm.129746	Cenpf	Centromere protein F	142	269	386	613	486	453	826	993	1176	580	885	204	408	338	557	435	469	763	876	684	529	862
BF456969	Mm.23596	Cenpm	Centromere protein M	496	755	1068	1366	1541	842	907	867	999	1032	1284	294	534	641	816	1005	841	1319	1160	952	1323	1434
BE949792	Mm.70546	Cenpo	Centromere protein O	6111	13238	12053	13023	21134	5102	6410	2332	2679	4054	4016	2875	5649	4654	6906	8182	3021	6306	4614	3364	7680	8855
BE949859	Mm.9870	Cenpq	Centromere protein Q	230	344	282	766	511	432	1407	445	633	828	312	329	343	280	546	631	398	1014	652	758	483	655
BE982756	Mm.274646	Centb2	Centaurin, beta 2	168	285	201	183	231	256	347	707	428	213	393	134	355	190	246	292	336	486	712	402	149	270
BF461726	Mm.274646	Centb2	Centaurin, beta 2	8656	12828	31539	8542	13202	18566	13504	15577	8898	6125	4760	3579	8215	12633	5499	9429	9371	11029	10434	7945	12271	11995
BE987057	Mm.291135	Centg2	Centaurin, gamma 2	511	965	652	1037	1071	912	2067	549	1050	2443	2189	504	865	717	1017	990	843	1523	578	1127	1898	2140
BE988568	Mm.291135	Centg2	Centaurin, gamma 2	522	671	1794	1150	1570	1737	2613	5338	2615	5435	3479	1443	1175	2092	1368	1849	1641	1799	3284	1708	4692	2715
BE983386	Mm.291135	Centg2	Centaurin, gamma 2	149	269	288	1056	1224	901	872	1115	1093	1206	663	325	519	570	722	895	841	792	800	932	1274	1176
BE983523	Mm.291135	Centg2	Centaurin, gamma 2	318	678	826	1743	1571	1194	5300	2218	4316	3998	2585	1532	1657	1119	1532	2659	1185	4111	1701	2858	2558	1950
BE987869	Mm.250703	Centg3	Centaurin, gamma 3	118	149	471	122	164	141	256	546	115	211	233	66	115	312	79	126	113	172	340	129	102	265
BE954609	Mm.250703	Centg3	Centaurin, gamma 3	304	552	3266	555	1369	1135	743	1679	934	615	900	434	607	1855	473	887	841	609	1480	857	678	1120
BF464572	Mm.250703	Centg3	Centaurin, gamma 3	675	929	2909	1780	2001	1287	1443	2429	762	3236	1929	532	902	2010	1271	1517	1006	1339	1665	787	2582	1511
BF463267	Mm.231332	Cep110	Centrosomal protein 110	470	500	777	419	617	595	358	312	209	153	252	222	373	394	280	418	558	467	625	384	702	615
BE950451	Mm.260103	Cep164	Centrosomal protein 164	27664	43809	0	34322	65535	35866	55826	34743	12710	14339	21624	11160	34864	0	22221	35414	17249	28104	43744	18876	38874	35434
BF461852	Mm.288729	Cep250	Centrosomal protein 250	99	206	334	287	276	412	240	594	167	590	274	85	177	280	181	135	283	160	333	141	442	230
BE984353	Mm.229114	Cep290	Centrosomal protein 290	438	868	622	801	1300	1270	1388	2506	2230	2696	3280	541	1021	909	986	1177	1458	1110	1437	1199	1800	2042
BE985888	Mm.157212	Cep57	Centrosomal protein 57	338	611	293	273	551	932	6759	1546	2128	1310	2746	327	760	398	359	432	695	2332	1154	1525	1344	1724
BE985269	Mm.38910	Cep63	Centrosomal protein 63	389	354	304	261	655	503	1854	891	2060	1339	1395	382	450	323	305	697	571	1530	1536	1248	1039	1374
BE988548	Mm.111928	Cep76	Centrosomal protein 76	514	1046	445	402	796	807	1115	1615	637	772	1404	315	793	382	439	696	620	905	1408	857	1074	1555
BF455763	Mm.105652	Cep78	Centrosomal protein 78	214	264	374	429	764	526	0	416	512	314	301	117	335	316	361	435	381	0	393	485	475	432
BF463645	Mm.14816	Cept1	Choline/ethanolaminephosphotransferase 1	89	155	119	115	151	134	209	348	199	965	352	78	142	123	133	144	97	153	309	178	762	145
BF465981	Mm.222685	Cerk	Ceramide kinase	149	253	549	680	506	385	746	702	660	5203	2164	237	328	761	1125	702	604	809	511	503	2075	826
BE985027	Mm.12481	Cetn3	Centrin 3	697	899	1229	1053	2076	840	1005	1703	663	1111	4006	431	591	799	666	1176	757	955	1124	650	1316	2218
BF461587	Mm.8655	Cfh	Complement component factor h	2982	5931	3459	2926	4538	4518	4879	8510	3555	8131	9964	1853	3743	2627	2420	3857	3489	4212	5756	4089	7048	8351
BE951297	Mm.329655	Cfl1	Cofilin 1, non-muscle	12501	34772	62151	10155	60604	35715	23402	42396	49721	23991	20996	10149	20040	21342	11216	23112	16770	15102	31188	30368	23206	27472
BE984047	Mm.3064	Cfp	Complement factor properdin	982	862	992	1711	1273	1167	3649	2246	2145	1734	901	933	1228	934	1304	1594	1247	3102	2671	2707	2311	1036
BE950628	Mm.3064	Cfp	Complement factor properdin	414	841	969	1406	1221	702	1895	2399	1531	3672	2203	793	1348	1555	1597	2484	1116	1728	2485	1424	2923	1950
BF464680	Mm.10160	Cggbp1	CGG triplet repeat binding protein 1	166	246	313	233	1115	378	881	640	1143	432	309	173	244	281	143	343	202	435	459	384	417	412
BE989168	Mm.99961	Cgnl1	Cingulin-like 1	960	2593	3858	2625	3587	1016	1367	1541	708	837	521	632	1056	1587	1416	1647	768	1328	1324	880	1904	1539
BE995675	Mm.45127	Cgref1	Cell growth regulator with EF hand domain 1	2089	3689	2628	4162	4058	2871	8998	1381	1774	2985	3879	1088	3222	1989	3193	2935	2191	6019	2302	3036	4078	5346
BF463631	Mm.391010	Chaf1a	Chromatin assembly factor 1, subunit A (p150)	525	516	2286	1723	1406	1084	982	1219	941	3242	2169	455	593	1523	1351	902	749	844	666	736	1645	1427
BE982386	Mm.246996	Chchd1	Coiled-coil-helix-coiled-coil-helix domain containing 1	1888	1560	4036	4427	3278	4713	3835	3658	1711	5022	2728	779	1239	1960	2914	2344	3047	3445	2988	1562	6372	3764
BE951632	Mm.388973	Chchd2	Coiled-coil-helix-coiled-coil-helix domain containing 2	304	329	325	710	686	1194	1173	1000	767	934	302	343	570	556	727	686	670	828	921	1360	1858	488
BE954664	Mm.21501	Chchd3	Coiled-coil-helix-coiled-coil-helix domain containing 3	2480	3262	2489	3359	0	2254	8849	8939	2145	5117	3684	2234	2977	2781	2575	0	2509	4259	4622	1518	5502	3536
BF466907	Mm.27406	Chchd7	Coiled-coil-helix-coiled-coil-helix domain containing 7	850	842	1466	1275	1823	1563	2088	2084	1914	2585	1553	429	738	1120	1337	1349	1330	2111	1635	1526	2108	1369
BF466895	Mm.41447	Chd1l	Chromodomain helicase DNA binding protein 1-like	0	127	246	136	175	228	153	133	174	178	187	0	189	128	82	132	168	128	116	123	140	189
BF462016	Mm.333388	Chd4	Chromodomain helicase DNA binding protein 4	944	2073	7747	1904	5439	2530	2996	3804	3309	3255	2712	581	1679	4047	1140	3038	1542	2580	2806	2495	3330	3530
BE953984	Mm.138792	Chd7	Chromodomain helicase DNA binding protein 7	540	2063	1087	1603	2056	412	3756	2620	1771	2757	3427	1058	2888	1739	2183	4041	736	3494	3502	2062	4724	4053
BE986098	Mm.138792	Chd7	Chromodomain helicase DNA binding protein 7	85	136	123	205	183	0	246	213	339	380	177	79	149	119	158	165	0	354	263	271	337	260
BE950473	Mm.100615	Chd9	Chromodomain helicase DNA binding protein 9	129	224	102	341	281	249	655	456	704	1203	562	205	315	188	377	351	263	600	547	630	960	528
BE984409	Mm.100615	Chd9	Chromodomain helicase DNA binding protein 9	116	200	126	165	321	128	412	234	322	232	276	119	320	133	214	367	145	380	382	348	274	352
BE949772	Mm.100615	Chd9	Chromodomain helicase DNA binding protein 9	143	563	627	588	722	517	685	1371	1350	768	645	234	523	394	604	663	579	866	984	959	661	630
BF460942	Mm.383825	Ches1	Checkpoint suppressor 1	449	1166	2353	2700	3186	1387	1479	2026	971	2163	1610	760	868	1704	1516	1524	764	1290	1282	789	2102	1709
BE987282	Mm.392294	Ches1	Checkpoint suppressor 1	808	1135	1650	2748	2131	2710	1443	2670	2676	3115	2259	684	1047	1044	1540	1522	1674	1776	1671	1811	3160	2396
BE983378	Mm.30264	Chfr	Checkpoint with forkhead and ring finger domains	125	333	122	248	191	315	296	216	214	337	322	102	176	120	217	188	415	192	238	207	313	312
BF461364	Mm.4137	Chga	Chromogranin A	143	403	1925	534	1341	1191	1317	3721	1860	6026	7200	571	1164	2865	917	1691	1989	1475	1997	1641	2547	2810
BE950493	Mm.255241	Chgb	Chromogranin B	3618	3821	8088	9822	7132	9407	9261	9060	11906	25128	15328	3126	5333	5921	9431	6641	6916	4717	5106	4934	13052	9849
BE953716	Mm.239814	Chic2	Cysteine-rich hydrophobic domain 2	288	798	687	742	2300	641	1173	1077	660	773	770	418	809	666	718	1591	612	896	1452	670	1437	1336
BE953722	Mm.269800	Chmp2b	Chromatin modifying protein 2B	253	377	1036	479	1411	446	765	1012	573	484	402	228	334	701	326	586	473	691	752	391	497	735
BE995253	Mm.262480	Chmp4b	Chromatin modifying protein 4B	2811	3154	10250	2645	6437	7141	5417	7600	5743	5590	6026	2431	3625	6100	2359	3727	3394	2733	5712	4198	6676	6748
BF460525	Mm.159637	Chmp7	CHMP family, member 7	576	727	2567	1011	1991	1113	1528	4394	3465	4338	3020	1272	1929	3419	1500	2339	1430	953	2317	1622	2711	2379
BE984943	Mm.257073	Chn1	Chimerin (chimaerin) 1	178	390	914	584	426	363	842	665	685	936	1028	277	330	658	682	512	390	768	562	672	815	787
BF467073	Mm.257073	Chn1	Chimerin (chimaerin) 1	910	1340	855	2405	1948	661	2055	1739	3852	5550	2765	1631	1798	1598	2172	3409	938	2676	1985	3397	3482	2186
BF466439	Mm.321147	Chn2	Chimerin (chimaerin) 2	1006	1132	1101	2945	2334	1557	3996	2015	1935	2712	782	1504	1485	1095	2234	2905	1505	4508	3199	3366	3223	1281
BF461390	Mm.321147	Chn2	Chimerin (chimaerin) 2	93	169	90	150	156	126	203	213	123	127	169	82	115	70	143	153	98	280	414	135	105	267
BE950332	Mm.103534	Chordc1	Cysteine and histidine-rich domain (CHORD)-containing, zinc-binding protein 1	250	437	423	1113	773	325	365	617	480	530	630	219	330	287	492	450	387	509	599	436	543	645
BF465376	Mm.23095	Chrac1	Chromatin accessibility complex 1	519	571	822	1086	899	1055	1838	2638	950	966	1074	601	833	793	876	1107	889	1452	2360	1293	1237	988
BE988678	Mm.110444	Chrnb3	Cholinergic receptor, nicotinic, beta polypeptide 3	1111	778	1020	423	1335	765	1707	2642	2396	1347	992	591	967	682	412	1005	731	1415	2538	1540	1402	1005
BE982178	Mm.38021	Chst1	Carbohydrate (keratan sulfate Gal-6) sulfotransferase 1	187	537	323	624	707	344	989	871	769	2000	1025	298	807	545	954	1010	429	859	1182	722	1358	1194
BE954554	Mm.260054	Chst10	Carbohydrate sulfotransferase 10	519	867	1369	1069	720	978	1548	1256	1859	1624	1957	497	1038	1369	1285	1172	980	1297	1308	1891	1915	2295
BF466066	Mm.390217	Chst2	Carbohydrate sulfotransferase 2	326	1008	913	1079	1284	932	1883	1840	2791	1351	3892	511	998	772	826	1214	775	2068	1216	1951	937	1763
BF460729	Mm.333916	Chsy1	Carbohydrate (chondroitin) synthase 1	358	395	365	688	326	629	1328	2202	1977	1048	1977	281	508	383	735	464	776	1154	1376	1049	760	1443
BE950018	Mm.333916	Chsy1	Carbohydrate (chondroitin) synthase 1	157	219	272	625	646	334	473	666	600	412	325	227	322	239	321	305	245	517	566	379	364	552
BE994879	Mm.3996	Chuk	Conserved helix-loop-helix ubiquitous kinase	379	550	1127	1122	1405	560	935	1457	687	1166	1063	411	484	785	770	844	603	768	789	524	1104	983
BF461223	Mm.4405	Chx10	C. elegans ceh-10 homeo domain containing homolog	445	570	4091	570	613	855	1034	2307	576	1100	1208	347	812	2020	403	560	656	1149	1777	641	978	1214
BE988170	Mm.27582	Ciapin1	Cytokine induced apoptosis inhibitor 1	914	1360	2908	2041	1610	1123	1634	2112	2092	3090	2628	749	900	1488	1492	1157	1157	1554	1921	1573	2619	2539
BF460505	Mm.30217	Cib1	Calcium and integrin binding 1 (calmyrin)	670	2353	1284	1095	2190	1705	2195	4242	1574	1508	2433	758	2083	1229	953	1237	1299	2280	3043	1267	1202	2131
BF455793	Mm.28833	Cic	Capicua homolog (Drosophila)	634	1384	2224	2205	2728	1894	2090	2509	2302	2699	1429	632	1380	1873	1490	2020	1482	2418	2032	1798	2478	1744
BF461593	Mm.28833	Cic	Capicua homolog (Drosophila)	0	145	70	126	92	111	132	147	126	82	114	0	118	58	87	68	85	80	99	95	83	107
BE949716	Mm.28833	Cic	Capicua homolog (Drosophila)	400	369	1554	1021	818	788	508	836	638	925	743	236	331	869	905	637	687	535	745	722	1118	940
BF463425	Mm.334584	Cilp2	Cartilage intermediate layer protein 2	750	1798	5489	691	3445	1721	1797	3608	1825	1525	3434	450	1431	2867	702	2144	1059	2519	2563	1438	1308	2765
BF464663	Mm.17898	Cirbp	Cold inducible RNA binding protein	975	753	2547	2861	6933	15338	16209	12035	9328	19854	6386	2964	3770	6279	9401	5829	5842	7700	10144	7851	17308	10287
BE985260	Mm.17898	Cirbp	Cold inducible RNA binding protein	130	300	223	134	148	244	190	1042	1441	636	515	137	411	287	151	248	325	289	610	475	197	430
BE950370	Mm.170508	Ciz1	CDKN1A interacting zinc finger protein 1	1139	2138	1781	3443	2813	2590	3272	1598	1838	2741	3187	867	1596	1481	2964	2216	2614	3207	1237	2191	3015	3935
BE951631	Mm.334999	Ckap4	Cytoskeleton-associated protein 4	13856	24035	46452	31508	25310	24500	16769	18471	12431	11498	9519	4938	6967	13879	12930	11523	11122	12341	16552	12546	15873	15788
BE951922	Mm.168478	Ckap5	Cytoskeleton associated protein 5	2142	5665	5781	8087	10131	2880	4020	2669	1583	4232	5727	2165	3213	3564	4862	5339	2290	3809	2991	1743	6184	6115
BE952120	Mm.16831	Ckb	Creatine kinase, brain	19803	19587	45974	61679	59520	51177	65535	39489	65535	56790	33326	23617	41792	24897	35097	34979	24324	54189	38466	49402	38309	36216
BE983364	Mm.16831	Ckb	Creatine kinase, brain	1362	10703	27917	12052	55240	20330	42894	14089	21415	17194	7946	3818	13065	15518	9422	15772	9305	17286	13002	12290	11917	14915
BE986973	Mm.252145	Ckmt1	Creatine kinase, mitochondrial 1, ubiquitous	166	463	1086	482	450	1341	2052	5715	5476	10108	7835	734	1139	2294	2313	1676	3567	2189	1811	2677	3408	2740
BF466055	Mm.272221	Cks1b	CDC28 protein kinase 1b	265	233	787	246	481	636	337	991	372	724	1176	264	429	641	229	416	490	360	664	330	544	765
BE983162	Mm.138740	Clasp1	CLIP associating protein 1	81	138	103	111	145	129	264	183	297	129	268	68	129	130	141	211	112	339	178	362	151	307
BE951549	Mm.222272	Clasp2	CLIP associating protein 2	445	534	522	1040	1021	672	1143	1010	792	1647	640	365	540	413	642	565	416	842	888	905	1510	1111
BE983379	Mm.222272	Clasp2	CLIP associating protein 2	200	718	796	1337	1224	1580	1032	814	1797	2234	1272	325	809	705	874	885	1144	1100	585	1241	1490	964
BE953407	Mm.214545	Clcc1	Chloride channel CLIC-like 1	223	608	823	189	1758	734	412	1206	1823	683	846	206	590	535	235	944	460	416	1153	1406	757	695
BE953709	Mm.177761	Clcn2	Chloride channel 2	353	645	422	713	986	690	764	468	620	1289	596	341	490	394	713	574	623	778	513	693	1257	941
BF462112	Mm.259751	Clcn3	Chloride channel 3	412	624	3425	513	1320	898	985	1604	594	750	907	323	589	1748	395	785	675	911	1240	579	941	1471
BE986498	Mm.259751	Clcn3	Chloride channel 3	131	197	180	446	426	209	649	883	910	527	652	216	192	221	353	318	249	400	647	626	401	712
BF461148	Mm.297883	Clcn4-2	Chloride channel 4-2	238	714	615	518	700	623	774	1147	368	821	764	398	563	558	519	488	372	747	832	441	788	818
BF460758	Mm.297883	Clcn4-2	Chloride channel 4-2	74	151	510	155	260	533	280	575	342	165	418	68	157	324	103	179	576	270	332	261	171	439
BE984036	Mm.297883	Clcn4-2	Chloride channel 4-2	716	1161	1063	1970	1816	1616	4281	2453	4447	5470	1222	995	1893	1268	1726	1805	1139	3030	2251	2883	3733	1336
BF462320	Mm.270587	Clcn7	Chloride channel 7	254	433	195	701	680	246	1352	1047	2731	4273	1946	651	741	443	785	1386	439	1925	875	1794	2082	856
BF462084	Mm.40132	Cldn12	Claudin 12	610	650	2792	448	918	903	708	1146	849	1481	1490	418	668	1414	430	842	797	903	725	846	1172	1135
BE987203	Mm.22768	Cldn5	Claudin 5	2065	3285	2963	4256	3009	3047	2608	2168	3218	7491	5628	1344	2347	1832	2759	2758	2979	2558	1850	3195	6495	5863
BE951635	Mm.29482	Cldnd1	Claudin domain containing 1	3028	4272	9668	5414	4113	6073	5292	6192	6802	11646	6873	1938	2500	5931	4271	3315	3355	3588	3789	3843	6757	6542
BE950557	Mm.29482	Cldnd1	Claudin domain containing 1	544	925	1092	1417	767	1301	1972	2823	3327	2273	3476	692	1516	1643	2066	1389	1379	2103	2082	2918	1851	2430
BE983025	Mm.20428	Clec11a	C-type lectin domain family 11, member a	98	150	70	125	260	124	288	151	176	459	170	80	102	107	97	260	104	202	144	157	516	181
BE985581	Mm.29524	Clic1	Chloride intracellular channel 1	2320	4071	11810	2922	5066	3696	1273	2596	2237	2352	3140	1371	2656	4595	1774	2204	2158	1338	3064	3576	5585	4324
BE951573	Mm.257765	Clic4	Chloride intracellular channel 4 (mitochondrial)	2597	2308	3072	6276	4939	3384	9329	4548	7816	10439	4377	2734	2958	2115	3642	5492	2883	6901	6535	6743	9280	5653
BE951596	Mm.257765	Clic4	Chloride intracellular channel 4 (mitochondrial)	967	1894	1617	4080	3377	1860	5351	1927	4156	4250	2098	1841	1913	1423	2516	3679	1525	5043	4082	5165	4558	3462
BE952264	Mm.169673	Clint1	Clathrin interactor 1	1076	2456	6465	3736	2278	2267	2625	2415	2037	2698	2096	631	1182	2781	2531	1892	1832	2413	2036	2035	2989	2672
BE985857	Mm.1761	Clk1	CDC-like kinase 1	447	811	1642	2088	2264	1355	1943	2584	2675	5188	4086	698	1535	1764	2126	2371	1698	2703	1777	1884	2885	1506
BE982689	Mm.1761	Clk1	CDC-like kinase 1	186	323	198	246	267	411	719	894	828	1200	1516	266	414	323	301	391	469	496	495	660	885	1143
BE988643	Mm.1761	Clk1	CDC-like kinase 1	126	142	134	164	320	316	518	296	425	383	355	167	179	151	74	206	217	463	402	353	347	372
BE987774	Mm.25720	Clk3	CDC-like kinase 3	1263	2321	3390	2510	2888	1075	2178	2009	1770	2518	3177	1160	1229	2415	2430	2066	1065	1618	1263	1530	2002	2655
BF466462	Mm.283636	Cln6	Ceroid-lipofuscinosis, neuronal 6	542	680	2010	2280	1132	931	1140	1763	559	1820	1523	661	642	1512	1715	928	726	871	1116	665	1669	1652
BE985701	Mm.254027	Cln8	Ceroid-lipofuscinosis, neuronal 8	395	546	1768	378	732	1128	1060	1215	732	842	1097	224	564	1146	479	652	979	804	919	778	1034	1280
BE983616	Mm.3552	Clock	Circadian locomoter output cycles kaput	733	1676	485	836	1324	584	1627	3938	2681	2069	2619	603	1437	1032	1210	1607	1391	2509	2400	1646	1364	1843
BE984538	Mm.3552	Clock	Circadian locomoter output cycles kaput	198	162	568	194	504	577	314	986	474	582	1143	219	317	601	244	488	403	344	617	429	513	801
BE952027	Mm.287892	Clpp	Caseinolytic peptidase, ATP-dependent, proteolytic subunit homolog (E. coli)	1581	2163	2256	4548	3135	2645	3190	3393	3062	4670	3645	1119	1829	1664	2861	2110	1945	2686	2809	2579	4453	3810
BE954076	Mm.290960	Clptm1	Cleft lip and palate associated transmembrane protein 1	9895	8412	10869	4685	16506	6104	11830	20905	12889	16010	8273	4972	8123	5276	3975	9667	4275	8078	19510	6872	14049	8313
BE952289	Mm.38993	Clstn1	Calsyntenin 1	1200	2273	5117	6404	7643	7554	28353	21369	12303	37946	8353	3805	5184	7359	8872	8486	7518	12599	9296	5298	12865	3009
BE981401	Mm.298875	Clta	Clathrin, light polypeptide (Lca)	3645	3432	13051	2564	10622	4740	11219	20868	9628	13213	19224	2754	3783	8477	3592	8368	5388	9142	9470	5656	8739	12298
BF467127	Mm.290026	Cltb	Clathrin, light polypeptide (Lcb)	425	847	1975	4213	7556	4542	11266	5629	16553	9728	3544	3205	4336	3491	4179	5961	2537	6110	5220	9360	7211	4537
BE996359	Mm.200608	Clu	Clusterin	148	186	222	209	200	265	1473	3573	4405	22924	24451	1485	2314	2168	2217	2868	2053	4707	4165	5453	3934	4757
BE983946	Mm.379249	Cluap1	Clusterin associated protein 1	670	1098	1530	1325	2047	888	1573	3157	1457	2363	2340	648	911	1379	1207	1747	1076	1313	1523	963	1733	1449
BE953925	Mm.34608	Clybl	Citrate lyase beta like	223	160	428	353	177	255	331	278	456	549	395	141	139	326	316	197	281	245	322	319	508	383
BE985374	Mm.13036	Cml1	Camello-like 1	143	197	447	135	452	157	480	591	633	711	634	119	245	411	160	398	316	453	440	315	485	441
BF463815	Mm.390108	Cmtm3	CKLF-like MARVEL transmembrane domain containing 3	87	196	79	151	142	145	439	448	262	1686	319	87	192	108	227	174	108	358	495	247	1292	343
BF467106	Mm.390108	Cmtm3	CKLF-like MARVEL transmembrane domain containing 3	1019	1112	1310	1256	1296	1415	3803	2543	3404	2341	3635	1161	1588	1429	1616	1696	1375	2863	2895	2975	2588	3292
BE952164	Mm.383258	Cmtm4	CKLF-like MARVEL transmembrane domain containing 4	1958	4148	14524	6892	4811	5558	7427	3565	3714	2955	3972	1386	2280	7039	4250	2955	2880	5896	3183	4244	3729	5753
BE954399	Mm.28858	Cmtm6	CKLF-like MARVEL transmembrane domain containing 6	3333	6914	15425	2474	13911	4682	7148	8108	5017	3069	5367	2521	3840	6932	1966	6246	3718	7183	6190	4154	4166	6566
BF461289	Mm.290251	Cnbp	Cellular nucleic acid binding protein 1	1160	1983	6175	8269	12436	8965	6984	2816	2935	4143	5810	1678	1651	3516	4480	4277	2990	6101	3794	2776	5821	3946
BF467544	Mm.290251	Cnbp	Cellular nucleic acid binding protein 1	130	374	763	172	304	345	362	786	261	324	448	134	291	413	156	228	243	338	476	250	304	391
BF462056	Mm.3261	Cnih	Cornichon homolog (Drosophila)	412	526	1131	1305	0	683	1075	802	1027	1171	694	372	409	725	838	0	542	970	718	686	1258	857
BF466949	Mm.427419	Cnih	Cornichon homolog (Drosophila)	2133	2441	2253	3579	2347	2278	2496	1190	2153	3906	3728	1148	1746	1614	2730	2029	2082	2486	1539	2796	4374	3799
BE954666	Mm.299737	Cnih2	Cornichon homolog 2 (Drosophila)	2635	6345	6421	7540	8380	3219	6214	11713	4964	9339	12440	3406	4512	4676	5742	6696	3493	4609	5001	3305	5829	8699
BE951700	Mm.275555	Cnn3	Calponin 3, acidic	3696	4858	6875	5179	0	5067	9084	3195	5097	2478	1369	2877	4810	3850	4108	0	3660	10064	7163	9729	5416	3678
BE951707	Mm.275555	Cnn3	Calponin 3, acidic	6833	25887	18874	29175	21506	8702	7249	7433	1494	6394	4005	8323	7803	8368	11231	9375	6867	7479	9038	2729	14328	10201
BE995051	Mm.422638	Cnnm4	Cyclin M4	373	530	796	1154	854	459	723	1902	674	3152	2188	480	536	979	1278	905	643	774	1166	559	1596	1020
BE983608	Mm.259220	Cnot1	CCR4-NOT transcription complex, subunit 1	0	326	1051	196	496	304	454	947	586	472	867	0	282	662	188	484	368	569	684	434	434	542
[truncated: 7,101 more rows]
