# Supplementary material for: A biphasic pattern of gene expression during mouse retina development
Source: BMC Dev Biol. 2006 Oct 17;6:48. doi: 10.1186/1471-213X-6-48 (PMC1633734; doi:10.1186/1471-213X-6-48)
Supplement: Additional File 2 — A comprehensive list of gene expression during retina development. The mean ratios of each gene at each time points are listed. The information are also included gene annotation, Unigene numbers, the highest and lowest level of gene expression during development and their difference ratio, F probability distribution for each gene, and the gene GO information by different categories. [file 1471-213X-6-48-S2.xls]

## Sheet: Additional File 2
Additional File 2. Comprehensive list of gene expression during retina development
Basic information of genes
Developmental stages and the ratio between gene expression of each time points compared with average expression levels
F probability distribution
The highest and lowest level of gene expression during development and their difference ratio
GO information by different categories
ID	Acc.	UG No.	Title	Description	E12.5_Mean	E14.5_Mean	E16.5_Mean	E18.5_Mean	PN01_Mean	PN03_Mean	PN05_Mean	PN07_Mean	PN10_Mean	PN15_Mean	PN21_Mean	P valume	Max	Min	Fold	log2 fold	GOs	GO:0008104:protein localization	GO:0019222:regulation of metabolism	GO:0044248:cellular catabolism	GO:0044249:cellular biosynthesis	GO:0045449:regulation of transcription	GO:0051244:regulation of cellular physiological process	GO:0007166:cell surface receptor linked signal transduction	GO:0006091:generation of precursor metabolites and energy	GO:0007049:cell cycle	GO:0044267:cellular protein metabolism	GO:0044265:cellular macromolecule catabolism	GO:0044260:cellular macromolecule metabolism	GO:0006886:intracellular protein transport	GO:0016043:cell organization and biogenesis	GO:0043283:biopolymer metabolism	GO:0016070:RNA metabolism	GO:0009887:organogenesis	GO:0006629:lipid metabolism	GO:0006139:nucleobase, nucleoside, nucleotide and nucleic acid m	GO:0019219:regulation of nucleobase, nucleoside, nucleotide and	GO:0006811:ion transport	GO:0006810:transport	GO:0045184:establishment of protein localization	GO:0015031:protein transport	GO:0006950:response to stress	GO:0009059:macromolecule biosynthesis	GO:0051234:establishment of localization	GO:0009056:catabolism
1	BE951436	Mm.288567	Hbb-bh1	Hemoglobin Z, beta-like embryonic chain	37.6873	7.44335	0.550907	0.348272	0.911755	0.614731	0.753724	0.346653	0.330245	0.211326	0.237989	0.00167398	37.6873	0.211326	178.337	7.47846	GO:0005344;GO:0005488;GO:0005833;GO:0006810;GO:0015671;GO:0019825																						GO:0006810:transport					GO:0006810:transport
2	BE985505	Mm.1228	Cryaa	Crystallin, alpha A	17.4067	0.210326	0.119293	4.83637	0.268479	0.267518	0.298626	0.671508	0.235569	0.766115	0.52943	0.000592236	17.4067	0.119293	145.916	7.18899	GO:0000072;GO:0001747;GO:0005212;GO:0005737;GO:0007423									GO:0000072:M phase specific microtubule process					GO:0000072:M phase specific microtubule process			GO:0001747:eye morphogenesis (sensu Mammalia)
3	BF463274	Mm.19155	Sfrp2	Secreted frizzled-related sequence protein 2	14.2393	16.2646	2.62038	1.10552	0.39555	0.281858	0.214259	0.109478	0.127923	0.10881	0.0918091	4.65e-09	16.2646	0.0918091	177.156	7.46888	GO:0004888;GO:0005615;GO:0007275;GO:0016020;GO:0016055;GO:0030154							GO:0016055:Wnt receptor signaling pathway
4	BE985239	Mm.51136	Csnk2a2	Casein kinase II, alpha 2, polypeptide	12.0192	7.15602	2.88874	2.51544	1.39014	2.36392	2.73993	3.21981	2.13191	2.32986	2.11688	0.000237302	12.0192	1.39014	8.64607	3.11204	GO:0000074;GO:0004672;GO:0004674;GO:0004682;GO:0004713;GO:0005524;GO:0005956;GO:0006468;GO:0016055;GO:0016301;GO:0016740							GO:0016055:Wnt receptor signaling pathway		GO:0000074:regulation of cell cycle	GO:0006468:protein amino acid phosphorylation		GO:0006468:protein amino acid phosphorylation
5	BF467631	Mm.22830	Cryba1	Crystallin, beta A1	9.9514	0.912759	0.581901	7.59534	0.758954	0.859158	0.779511	1.22569	0.857926	0.971179	0.874033	7.01e-06	9.9514	0.581901	17.1015	4.09605	GO:0005212;GO:0005737;GO:0007423;GO:0042803																	GO:0007423:sensory organ development
6	BE983700	Mm.196110	Hba-a1	Hemoglobin alpha, adult chain 1	9.73801	8.62003	2.20052	1.05874	0.405827	0.19127	0.800995	1.07323	0.597514	0.785299	2.80335	2.8e-05	9.73801	0.19127	50.9125	5.66995	GO:0005344;GO:0005488;GO:0005739;GO:0005833;GO:0006810;GO:0015671;GO:0019825																						GO:0006810:transport					GO:0006810:transport
7	BF461052	Mm.194101	Transcribed locus	Transcribed locus	7.33831	3.21384	2.49032	1.88441	2.60656	2.61807	3.66469	2.50148	1.34004	1.68578	1.63308	0.0118857	7.33831	1.34004	5.4762	2.45318
8	BF465987		EST	EST	7.28788	4.40561	2.85061	2.02684	2.38445	1.41715	0.826901	0.515597	0.393206	0.285162	0.261857	1.32e-09	7.28788	0.261857	27.8315	4.79865
9	BE952296	Mm.273117	Grb10	Growth factor receptor bound protein 10	6.69889	5.55663	3.09798	1.95231	1.02439	0.834169	0.546809	0.322376	0.247259	0.285233	0.278956	1.13e-08	6.69889	0.247259	27.0926	4.75983
10	BE953389	Mm.335639	Copg2	Coatomer protein complex, subunit gamma 2	6.42583	3.92218	1.76215	1.2229	0.821593	0.623902	0.709624	1.31593	0.916469	0.648648	0.77096	2.12e-06	6.42583	0.623902	10.2994	3.36449	GO:0005794;GO:0006810;GO:0015031;GO:0016020;GO:0030126	GO:0015031:protein transport																					GO:0006810:transport	GO:0015031:protein transport	GO:0015031:protein transport			GO:0006810:transport
11	BF465988		EST	EST	6.00968	5.08831	2.86046	1.81402	1.07343	1.19017	0.670343	0.404408	0.458653	0.30619	0.388153	5.04e-08	6.00968	0.30619	19.6273	4.29479
12	BE951861	Mm.250030	Rpl12	Ribosomal protein L12	5.96751	4.0965	3.07011	1.83957	1.48185	1.74859	0.810213	0.808883	0.669192	0.476455	0.487228	2.69e-06	5.96751	0.476455	12.5248	3.64672	GO:0003723;GO:0003735;GO:0005515;GO:0005622;GO:0005634;GO:0005730;GO:0005737;GO:0005830;GO:0005840;GO:0006412;GO:0007046;GO:0030529				GO:0006412:protein biosynthesis						GO:0006412:protein biosynthesis		GO:0006412:protein biosynthesis		GO:0007046:ribosome biogenesis												GO:0006412:protein biosynthesis
13	BE949664	Mm.375169	Transcribed locus	Transcribed locus	5.76925	2.27599	1.53926	1.88578	1.25855	1.88331	0.800266	0.406657	0.34079	0.178319	0.190911	0.000120738	5.76925	0.178319	32.3535	5.01585
14	BF467607	Mm.145278	Hif1an	Hypoxia-inducible factor 1, alpha subunit inhibitor	5.76065	1.43785	0.956077	3.78385	1.19628	1.20128	0.938452	0.987398	0.781967	0.987161	0.740504	8.45e-06	5.76065	0.740504	7.77936	2.95965	GO:0005634;GO:0006350;GO:0006355;GO:0016491;GO:0016702		GO:0006355:regulation of transcription, DNA-dependent			GO:0006355:regulation of transcription, DNA-dependent														GO:0006350:transcription	GO:0006355:regulation of transcription, DNA-dependent
15	BF461972	Mm.26468	4632434I11Rik	RIKEN cDNA 4632434I11 gene	5.72445	3.01958	1.72969	1.49806	1.28988	1.30572	0.875315	0.545372	0.416614	0.31966	0.315273	1.79e-07	5.72445	0.315273	18.1571	4.18246	GO:0003677
16	BF466901	Mm.3862	Igf2	Insulin-like growth factor 2	5.56919	1.77388	0.590349	0.765782	0.961763	1.62887	1.96372	1.34414	1.03609	0.811247	0.790188	4.86e-07	5.56919	0.590349	9.43373	3.23783	GO:0000074;GO:0005159;GO:0005179;GO:0005515;GO:0005576;GO:0005615;GO:0007582;GO:0008083;GO:0008283;GO:0009887									GO:0000074:regulation of cell cycle								GO:0009887:organogenesis
17	BE951439		EST	EST	5.48831	2.08831	1.1023	1.266	1.34208	1.02931	1.01956	1.36769	0.749627	0.772896	1.09768	0.00166108	5.48831	0.749627	7.32139	2.87212
18	BE988000	Mm.41787	Nme4	Expressed in non-metastatic cells 4, protein	5.45841	2.69538	2.04114	1.97945	1.31804	1.09721	0.907687	0.586921	0.537298	0.420998	0.47109	2.82e-08	5.45841	0.420998	12.9654	3.69659	GO:0000166;GO:0000287;GO:0004550;GO:0005524;GO:0005615;GO:0005739;GO:0006183;GO:0006228;GO:0006241;GO:0009117;GO:0016301;GO:0016740				GO:0006183:GTP biosynthesis															GO:0006183:GTP biosynthesis
19	BF466126	Mm.171335	Golph2	Golgi phosphoprotein 2	5.43407	3.81722	2.22635	2.20396	1.56731	1.17582	0.752303	0.508489	0.458023	0.351306	0.335681	1.18e-06	5.43407	0.335681	16.1882	4.01687	GO:0000004;GO:0005554;GO:0005794;GO:0016021
20	BF465997	Mm.906	Mdk	Midkine	5.36255	4.01509	2.81724	1.54242	1.39064	1.12541	0.75964	0.444372	0.396862	0.188806	0.230137	0.0392356	5.36255	0.188806	28.4025	4.82794	GO:0000074;GO:0005615;GO:0007275;GO:0008083;GO:0008201;GO:0008283;GO:0030154									GO:0000074:regulation of cell cycle
21	BE985115	Mm.39287	6330564D18Rik	RIKEN cDNA 6330564D18 gene	5.33582	1.28953	0.936179	3.0641	1.03307	1.17522	0.956654	1.32766	0.754548	1.38373	1.37759	0.000902136	5.33582	0.754548	7.07155	2.82203
22	BE988974	Mm.2381	Aplp1	Ribosomal protein S12	5.27619	4.11988	2.96622	3.07365	2.6585	2.66009	1.47346	0.978225	0.676499	0.573107	0.575405	0.000185051	5.27619	0.573107	9.20629	3.20262	GO:0003735;GO:0005622;GO:0005830;GO:0005840;GO:0006412;GO:0007046;GO:0030529				GO:0006412:protein biosynthesis						GO:0006412:protein biosynthesis		GO:0006412:protein biosynthesis		GO:0007046:ribosome biogenesis												GO:0006412:protein biosynthesis
23	BF461168	Mm.273117	Grb10	Growth factor receptor bound protein 10	5.18701	5.79633	4.06518	2.31692	1.0472	0.88554	0.473613	0.251732	0.259775	0.274962	0.306756	6.8e-08	5.79633	0.251732	23.0258	4.52518
24	BF463721	Mm.339491	Rpl41	RIKEN cDNA 2210411K19 gene	5.06734	3.33142	2.82331	2.50044	1.6669	2.23846	1.4667	1.52043	1.07289	0.921313	0.729354	0.0137456	5.06734	0.729354	6.94772	2.79654
25	BE986659	Mm.10987	Limd1	LIM domains containing 1	4.89123	2.72582	1.87317	1.40074	1.10374	1.34919	1.37586	1.1351	0.919651	0.625969	0.710701	0.00640405	4.89123	0.625969	7.81385	2.96603	GO:0000004;GO:0008270;GO:0008372
26	BF465989	Mm.351764	Gene model 879, (NCBI)	Gene model 879, (NCBI)	4.8588	2.69367	1.61324	1.48326	1.5469	1.43341	1.21272	0.919411	0.765201	0.892645	0.875028	3.95e-08	4.8588	0.765201	6.3497	2.66669
27	BE986015	Mm.196290	5830411E10Rik	RIKEN cDNA 5830411E10 gene	4.85678	3.57475	2.36553	2.26562	1.42848	1.40379	0.811079	0.544048	0.433896	0.402619	0.454253	4.18e-08	4.85678	0.402619	12.063	3.59251	GO:0003677
28	BF463935		EST	EST	4.83931	2.62188	1.80164	1.33634	1.28421	1.03782	1.69114	0.875199	0.629599	0.693492	0.81889	0.000119399	4.83931	0.629599	7.68634	2.9423
29	BE984570	Mm.28989	Nr2f6	Nuclear receptor subfamily 2, group F, member 6	4.80864	3.01275	1.95396	1.61577	0.93336	1.06601	1.42695	1.08529	0.768012	0.666828	0.773151	6.35e-06	4.80864	0.666828	7.21121	2.85024
30	BF467558	Mm.335096	Pvrl1	Poliovirus receptor-related 1	4.79785	3.67067	2.94016	2.0132	1.53115	1.61913	0.896241	0.826875	0.688333	0.414783	0.457731	0.000100608	4.79785	0.414783	11.5671	3.53196	GO:0004872;GO:0005515;GO:0005615;GO:0005913;GO:0007155;GO:0016021;GO:0016021
31	BE949468	Mm.4757	Crabp2	Cellular retinoic acid binding protein II	4.74873	7.90043	3.02705	1.50111	0.542448	0.313861	0.253068	0.175755	0.195163	0.244511	0.227048	6.26e-05	7.90043	0.175755	44.9513	5.49029	GO:0005215;GO:0005488;GO:0006810;GO:0008289																						GO:0006810:transport					GO:0006810:transport
32	BE988444		EST	EST	4.69864	2.5352	1.64593	2.00781	1.56387	1.63309	1.11196	0.677951	0.811401	0.517132	0.494745	4.02e-06	4.69864	0.494745	9.49709	3.24749
33	BE988957		EST	EST	4.46173	3.17313	1.63972	1.65636	1.45804	1.09594	0.733333	0.830387	0.607497	0.813643	0.678047	1.37e-05	4.46173	0.607497	7.34444	2.87665
34	BF461590	Mm.34102	Odc1	Ornithine decarboxylase, structural 1	4.43978	2.50219	1.68474	1.23424	1.41118	1.90641	0.90234	0.679191	0.448981	0.530548	0.558693	7.43e-09	4.43978	0.448981	9.88857	3.30576	GO:0003824;GO:0004586;GO:0006596;GO:0016829;GO:0016831				GO:0006596:polyamine biosynthesis
35	BE985280	Mm.294769	Igf2bp1	Insulin-like growth factor 2, binding protein 1	4.42843	2.60571	1.15703	1.01357	0.864281	0.802986	0.503122	0.295837	0.308098	0.253043	0.267769	3e-09	4.42843	0.253043	17.5007	4.12934	GO:0003676
36	BE984680	Mm.147091	Cugbp2	RIKEN cDNA D230046B21 gene	4.40211	3.91185	2.73002	1.47129	1.25412	1.30052	1.01546	1.27164	0.82552	0.526699	0.712552	4.43e-05	4.40211	0.526699	8.35793	3.06315
37	BE951904	Mm.277092	Heph	Hephaestin	4.32208	3.19817	2.44855	2.78102	2.69227	2.68595	1.65247	1.24715	0.955515	0.88913	0.808714	0.00169986	4.32208	0.808714	5.34438	2.41802	GO:0005375;GO:0005507;GO:0006810;GO:0006811;GO:0006825;GO:0006826;GO:0016021;GO:0016491;GO:0030218																	GO:0030218:erythrocyte differentiation				GO:0006811:ion transport	GO:0006810:transport					GO:0006810:transport
38	BE988982	Mm.308936	Zic2	Zic finger protein of the cerebellum 2	4.31805	3.26257	1.63857	3.42041	3.63119	3.35441	7.11257	3.25224	1.61038	1.42853	1.11583	0.0376842	7.11257	1.11583	6.37424	2.67225
39	BF464710	Mm.41702	6230403H02Rik	RIKEN cDNA 1110038H03 gene	4.25995	6.29013	4.14256	2.54653	1.09903	0.919827	0.683102	0.17592	0.195095	0.133012	0.104039	6.31e-06	6.29013	0.104039	60.4595	5.9179
40	BE996479	Mm.296202	Inpp5b	Inositol polyphosphate-5-phosphatase B	4.20732	2.71416	1.62571	1.79386	1.50346	1.37694	0.903961	0.630628	0.491166	0.583392	0.509229	0.000106788	4.20732	0.491166	8.56599	3.09862	GO:0003676;GO:0003677;GO:0003700;GO:0005634;GO:0006350;GO:0006355;GO:0008270;GO:0042156		GO:0006355:regulation of transcription, DNA-dependent			GO:0006355:regulation of transcription, DNA-dependent														GO:0006350:transcription	GO:0006355:regulation of transcription, DNA-dependent
41	BE988710	Mm.260114	Ccnb1	Cyclin B1, related sequence 1	4.19975	3.29744	2.39754	1.86491	1.6894	1.65531	0.536875	0.385108	0.348508	0.33429	0.444273	1.75e-06	4.19975	0.33429	12.5632	3.65113	GO:0000074;GO:0000910;GO:0005515;GO:0005634;GO:0005634;GO:0006468;GO:0007049;GO:0007067;GO:0016301;GO:0016538									GO:0000074:regulation of cell cycle	GO:0006468:protein amino acid phosphorylation		GO:0006468:protein amino acid phosphorylation
42	BE984166	Mm.297486	Rps25	Ribosomal protein S25	4.19748	3.20835	2.84925	2.70216	2.9706	2.79689	1.61341	1.28055	1.04775	0.946079	0.887988	9.19e-05	4.19748	0.887988	4.72696	2.24091
43	BF466906	Mm.275266	Arhgef12	RIKEN cDNA B430007K19 gene	4.19689	2.50962	1.7284	1.72398	1.54624	1.59478	1.48431	0.988823	0.925743	0.66533	0.773961	2.92e-07	4.19689	0.66533	6.30797	2.65718
44	BE988415	Mm.209491	Fnbp1l	Formin binding protein 1-like	4.18838	2.8703	2.16546	2.01562	1.82613	1.68871	1.15212	0.834997	0.714333	0.551604	0.574583	3.02e-10	4.18838	0.551604	7.59309	2.92469
45	BE949469	Mm.299367	Hnrpa1	Heterogeneous nuclear ribonucleoprotein A1	4.16762	4.22375	3.28067	2.65403	2.26372	2.24447	1.05566	0.90818	0.626471	0.308242	0.371112	0.000141614	4.22375	0.308242	13.7027	3.77639	GO:0003676;GO:0003723;GO:0005634;GO:0006396;GO:0006397;GO:0006406;GO:0006810;GO:0030529															GO:0006396:RNA processing	GO:0006396:RNA processing			GO:0006396:RNA processing			GO:0006406:mRNA-nucleus export					GO:0006406:mRNA-nucleus export
46	BE986112	Mm.292016	Sfrs7	Splicing factor, arginine/serine-rich 7	4.14564	2.75562	2.2791	1.99057	0.881497	0.697056	0.820921	1.13095	1.00965	0.777255	0.934812	4.9e-06	4.14564	0.697056	5.94735	2.57225	GO:0000398;GO:0003676;GO:0003723;GO:0005634;GO:0006397;GO:0031202															GO:0000398:nuclear mRNA splicing, via spliceosome	GO:0000398:nuclear mRNA splicing, via spliceosome			GO:0000398:nuclear mRNA splicing, via spliceosome
47	BE951305		EST	EST	4.13001	3.76668	2.72998	2.1224	1.14885	1.0495	0.760838	0.808689	0.596701	0.671372	0.695776	3.38e-08	4.13001	0.596701	6.92141	2.79107
48	BF464926	Mm.277779	Parp1	Poly (ADP-ribose) polymerase family, member 1	4.12255	3.2938	2.61973	1.7597	0.948582	0.843148	0.771919	0.850305	0.625715	0.435282	0.653071	9.08e-07	4.12255	0.435282	9.47099	3.24352	GO:0000723;GO:0003677;GO:0003950;GO:0005515;GO:0005515;GO:0005622;GO:0005634;GO:0006259;GO:0006281;GO:0006284;GO:0006471;GO:0006974;GO:0016740;GO:0016757;GO:0040009										GO:0006471:protein amino acid ADP-ribosylation		GO:0006471:protein amino acid ADP-ribosylation		GO:0000723:telomere maintenance	GO:0006259:DNA metabolism				GO:0006259:DNA metabolism						GO:0006281:DNA repair
49	BE953834	Mm.59171	LOC434147	LOC434147	4.11076	2.78663	1.49921	0.861079	0.317279	0.673008	0.869832	0.319509	0.39071	0.383246	0.247546	4.52e-08	4.11076	0.247546	16.606	4.05364
50	BE951285	Mm.324279	CDNA, clone:Y1G0117I04	CDNA, clone:Y1G0117I04, strand:minus, reference:ENSEMBL:Mouse-Transcript-ENST:ENSMUST00000032981, based on BLAT search	4.10678	2.80214	2.10165	1.61512	0.960066	0.932244	0.9893	1.30108	0.950009	0.905124	1.06205	1.72e-06	4.10678	0.905124	4.53725	2.18182
51	BE952266	Mm.2180	Hspcb	Heat shock protein 1, beta	4.09972	4.61822	3.48508	2.84996	1.53186	1.2609	1.15806	1.1716	0.738346	0.80183	0.737636	0.000203108	4.61822	0.737636	6.26085	2.64636	GO:0005615;GO:0016021
52	BF463258	Mm.23296	E2f6	E2F transcription factor 6	4.09966	3.00743	1.90771	1.44105	1.16109	1.07624	0.841874	0.833011	0.608133	0.762762	0.74824	1.16e-06	4.09966	0.608133	6.74139	2.75305	GO:0000074;GO:0003676;GO:0003677;GO:0003700;GO:0005634;GO:0005667;GO:0006350;GO:0006355;GO:0007049		GO:0006355:regulation of transcription, DNA-dependent			GO:0006355:regulation of transcription, DNA-dependent				GO:0000074:regulation of cell cycle										GO:0006350:transcription	GO:0006355:regulation of transcription, DNA-dependent
53	BE952066	Mm.297	Actb	Actin, beta, cytoplasmic	4.09209	4.62467	3.11455	2.99531	1.5235	2.06307	2.03347	1.92611	1.16457	0.913285	0.734349	0.000653231	4.62467	0.734349	6.29764	2.65481	GO:0003774;GO:0005198;GO:0005200;GO:0005200;GO:0005856;GO:0005884;GO:0015629;GO:0030016;GO:0043034;GO:0045214																	GO:0045214:sarcomere organization
54	BE983748	Mm.4502	Mcm3	Minichromosome maintenance deficient 3 (S. cerevisiae)	4.08681	3.55043	3.15694	2.68212	1.29466	1.0695	0.52665	0.339722	0.321639	0.32602	0.262321	3.05e-08	4.08681	0.262321	15.5794	3.96157	GO:0000166;GO:0003677;GO:0005524;GO:0005634;GO:0006260;GO:0006270;GO:0006350;GO:0006355;GO:0007049;GO:0008094		GO:0006355:regulation of transcription, DNA-dependent			GO:0006355:regulation of transcription, DNA-dependent				GO:0007049:cell cycle						GO:0006260:DNA replication				GO:0006260:DNA replication	GO:0006355:regulation of transcription, DNA-dependent
55	BE984407	Mm.240490	1200009K13Rik	RIKEN cDNA 1200009K13 gene	4.08084	2.98918	2.43399	1.87575	1.25008	1.38902	0.820728	1.55136	0.889614	0.843823	0.953532	0.000226745	4.08084	0.820728	4.97222	2.31389	GO:0003723;GO:0005634
56	BE951673		EST	EST	4.02487	2.95059	2.34496	2.02241	1.97841	1.21002	1.09313	0.865755	0.828208	0.705148	0.548328	1.27e-05	4.02487	0.548328	7.34025	2.87583
57	BE987672	Mm.246332	Bst1	Bone marrow stromal cell antigen 1	4.02006	3.79303	2.98997	1.87454	1.61551	1.74944	0.935231	0.869527	0.741933	0.633434	0.670715	0.000264539	4.02006	0.633434	6.34645	2.66595	GO:0003953;GO:0005615;GO:0005886;GO:0006952;GO:0016787
58	BF463909	Mm.280895	Umpk	Uridine-cytidine kinase 2	4.01706	2.6212	1.95228	1.39806	1.02459	0.997378	0.82794	1.07676	0.820841	0.641554	0.605218	6.96e-08	4.01706	0.605218	6.63738	2.73061
59	BF466015	Mm.76648	Entpd3	Ectonucleoside triphosphate diphosphohydrolase 3	4.01103	3.34548	2.17324	1.43622	0.988494	1.31419	1.146	0.682761	0.747749	0.55553	0.752315	2.26e-05	4.01103	0.55553	7.22019	2.85204	GO:0004050;GO:0005886;GO:0008253;GO:0009134;GO:0009143;GO:0016021;GO:0016787			GO:0009134:nucleoside diphosphate catabolism																GO:0009134:nucleoside diphosphate catabolism									GO:0009134:nucleoside diphosphate catabolism
60	BE950282	Mm.1260	Nme2	Expressed in non-metastatic cells 2, protein	4.00583	3.31573	2.32265	1.53394	1.01089	1.16324	0.721924	0.932396	0.826658	0.719224	0.847854	2.89e-06	4.00583	0.719224	5.56966	2.47759	GO:0000166;GO:0000287;GO:0004550;GO:0005524;GO:0005739;GO:0006183;GO:0006228;GO:0006241;GO:0009117;GO:0016301;GO:0016740				GO:0006183:GTP biosynthesis															GO:0006183:GTP biosynthesis
61	BE951282	Mm.290899	Rpl3	Ribosomal protein L3	4.00079	3.51253	2.85038	1.7859	1.2816	1.51188	0.962548	1.31699	1.03963	1.07472	1.02421	0.000687561	4.00079	0.962548	4.15646	2.05535	GO:0003735;GO:0005622;GO:0005840;GO:0006412;GO:0030529				GO:0006412:protein biosynthesis						GO:0006412:protein biosynthesis		GO:0006412:protein biosynthesis														GO:0006412:protein biosynthesis
62	BF462031	Mm.28203	Nola2	Nucleolar protein family A, member 2	3.99715	2.07627	1.99943	1.37424	1.12714	1.33852	0.737414	0.698044	0.749701	0.692903	0.833016	4.68e-09	3.99715	0.692903	5.76869	2.52824	GO:0003723;GO:0003735;GO:0005634;GO:0005840;GO:0006412				GO:0006412:protein biosynthesis						GO:0006412:protein biosynthesis		GO:0006412:protein biosynthesis														GO:0006412:protein biosynthesis
63	BF464730	Mm.194151	clone:E230012B12	2 days pregnant adult female oviduct cDNA, RIKEN full-length enriched library, clone:E230012B12 product:unknown EST, full insert sequence	3.99406	2.83058	2.64461	2.23662	1.21675	1.05116	0.918166	0.917284	0.734207	0.567149	0.690444	0.000132639	3.99406	0.567149	7.04235	2.81606
64	BE953508	Mm.1571	Cdh11	Cadherin 11	3.99021	2.80677	1.56918	1.4358	1.44017	1.30709	1.20984	1.30744	1.13236	1.03691	0.860397	3.92e-06	3.99021	0.860397	4.63764	2.21339
65	BF464684	Mm.29898	2410015N17Rik	RIKEN cDNA 2410015N17 gene	3.98761	2.14366	1.47882	1.37246	1.38806	1.25983	0.986694	0.650326	0.556257	0.463681	0.414369	2.57e-08	3.98761	0.414369	9.62334	3.26654
66	BF463699	Mm.153974	4631416L12Rik	RIKEN cDNA 4631416L12 gene	3.9746	2.22148	1.97744	1.67502	1.27449	1.28336	0.951813	0.897328	0.628962	0.779914	0.769851	0.000258812	3.9746	0.628962	6.31931	2.65977
67	BE951612	Mm.347060	Rpl10a	Ribosomal protein L10A	3.94044	3.20976	2.5407	2.13582	1.66162	2.41444	1.57991	1.86699	1.29634	0.987361	1.00398	0.00602159	3.94044	0.987361	3.99089	1.99671	GO:0003735;GO:0005622;GO:0005840;GO:0006412;GO:0030529				GO:0006412:protein biosynthesis						GO:0006412:protein biosynthesis		GO:0006412:protein biosynthesis														GO:0006412:protein biosynthesis
68	BF463759	Mm.104368	Rpl32	Ribosomal protein L32	3.92612	2.98914	2.43204	1.96883	1.37936	1.5211	1.02803	0.775313	0.712389	0.458344	0.454172	0.000268055	3.92612	0.454172	8.64456	3.11179	GO:0003723;GO:0003735;GO:0003735;GO:0005622;GO:0005840;GO:0005842;GO:0005842;GO:0006412;GO:0006412;GO:0030529				GO:0006412:protein biosynthesis						GO:0006412:protein biosynthesis		GO:0006412:protein biosynthesis														GO:0006412:protein biosynthesis
69	BF463253	Mm.260904	Rps8	Ribosomal protein S8	3.91607	2.62582	2.48453	2.18352	1.71053	1.4792	1.17098	0.985107	0.726113	0.629927	0.670824	5.74e-07	3.91607	0.629927	6.2167	2.63615	GO:0003735;GO:0005622;GO:0005830;GO:0005840;GO:0006412;GO:0007046;GO:0030529				GO:0006412:protein biosynthesis						GO:0006412:protein biosynthesis		GO:0006412:protein biosynthesis		GO:0007046:ribosome biogenesis												GO:0006412:protein biosynthesis
70	BF464954		EST	EST	3.89253	3.58792	1.86603	1.39954	1.17626	1.32396	0.969897	1.28193	1.12458	1.00425	1.17226	0.0101522	3.89253	0.969897	4.01334	2.00481
71	BF462245	Mm.307846	Rpl22	Ribosomal protein L22	3.88822	3.35061	3.03818	2.8745	1.70444	2.06785	1.07744	1.01049	0.945546	0.623368	0.672202	0.0013658	3.88822	0.623368	6.23744	2.64095	GO:0003723;GO:0003735;GO:0005622;GO:0005830;GO:0005840;GO:0006412;GO:0007046;GO:0008201;GO:0030529				GO:0006412:protein biosynthesis						GO:0006412:protein biosynthesis		GO:0006412:protein biosynthesis		GO:0007046:ribosome biogenesis												GO:0006412:protein biosynthesis
72	BE949472	Mm.305750	Rpl27a	Ribosomal protein L27a	3.88182	3.78476	2.86919	1.72334	1.56106	1.93333	1.04207	1.10714	0.96758	0.755076	0.710731	0.00269022	3.88182	0.710731	5.46173	2.44936	GO:0003735;GO:0005622;GO:0005840;GO:0006412;GO:0030529				GO:0006412:protein biosynthesis						GO:0006412:protein biosynthesis		GO:0006412:protein biosynthesis														GO:0006412:protein biosynthesis
73	BF464208	Mm.222178	AI875142	Expressed sequence AI875142	3.87607	2.59319	2.08685	1.72011	1.49918	1.88795	1.26372	1.19448	0.884879	0.795553	0.901485	1.34e-05	3.87607	0.795553	4.87217	2.28456
74	BE951853	Mm.257590	2810406C15Rik	RIKEN cDNA 2810406C15 gene	3.86449	3.98099	3.14453	2.52412	1.46786	1.3629	0.604836	0.371309	0.310277	0.256502	0.254334	3.27e-07	3.98099	0.254334	15.6526	3.96833
75	BE951824	Mm.5286	Arbp	Acidic ribosomal phosphoprotein P0	3.85962	3.74248	2.60007	2.29294	2.47047	2.30129	1.86687	0.941291	0.762703	0.519762	0.367	0.000653689	3.85962	0.367	10.5167	3.39461
76	BE984092	Mm.215667	Hspe1	Heat shock protein 1 (chaperonin 10)	3.84051	3.33767	2.17167	1.4563	1.24282	1.00323	0.927685	1.21684	0.946242	0.801948	0.872242	0.000331833	3.84051	0.801948	4.78898	2.25972	GO:0005524;GO:0005739;GO:0006457;GO:0006986;GO:0051082										GO:0006457:protein folding		GO:0006457:protein folding													GO:0006986:response to unfolded protein
77	BE950314	Mm.196220	Eif2s1	Eukaryotic translation initiation factor 2, subunit 1 alpha	3.83074	2.47539	1.87191	1.68584	1.16825	0.845566	0.906926	0.950916	0.828336	0.959352	0.904904	3.45e-05	3.83074	0.828336	4.62462	2.20934	GO:0003676;GO:0003723;GO:0003743;GO:0005515;GO:0005634;GO:0005737;GO:0005850;GO:0006412;GO:0006417;GO:0006445		GO:0006417:regulation of protein biosynthesis		GO:0006412:protein biosynthesis						GO:0006412:protein biosynthesis		GO:0006412:protein biosynthesis														GO:0006412:protein biosynthesis
78	BE988186	Mm.257236	D830019K17Rik	RIKEN cDNA D830019K17 gene	3.79457	2.51087	1.89086	1.44525	1.56632	1.3017	0.873452	0.756334	0.539371	0.370929	0.382279	4.98e-06	3.79457	0.370929	10.2299	3.35472	GO:0016021;GO:0016787
79	BE950170	Mm.27913	2610016F04Rik	RIKEN cDNA 2610016F04 gene	3.7931	4.01806	2.53799	1.54522	1.10888	1.20788	1.08795	1.14869	0.78284	0.805811	0.664457	0.000210286	4.01806	0.664457	6.04714	2.59625	GO:0003677;GO:0006355		GO:0006355:regulation of transcription, DNA-dependent			GO:0006355:regulation of transcription, DNA-dependent														GO:0006355:regulation of transcription, DNA-dependent	GO:0006355:regulation of transcription, DNA-dependent
80	BE987985	Mm.321440	Transcribed locus	strongly similar to XP_538539.1 PREDICTED: similar to hypothetical protein FLJ14668	3.79079	2.18698	1.76134	1.74899	0.964644	0.726061	1.12739	1.36271	0.989683	0.948453	0.976323	1.02e-05	3.79079	0.726061	5.22104	2.38434
81	BE983573	Mm.312411	4930471G03Rik	RIKEN cDNA 4930471G03 gene	3.78521	2.16267	1.51167	1.02773	0.872812	0.985689	1.23251	0.986041	1.06705	0.852343	1.57531	0.000133373	3.78521	0.852343	4.44095	2.15087
82	BE981418	Mm.221452	Ranbp5	RAN binding protein 5	3.78159	2.63787	2.22439	1.95337	1.06591	1.10318	0.752465	1.06365	0.887322	1.0233	0.756626	2.76e-08	3.78159	0.752465	5.02561	2.3293	GO:0000059;GO:0005095;GO:0005515;GO:0005634;GO:0005643;GO:0005737;GO:0006607;GO:0006810;GO:0006886;GO:0008139;GO:0008536;GO:0008565;GO:0015031	GO:0000059:protein-nucleus import, docking												GO:0000059:protein-nucleus import, docking									GO:0000059:protein-nucleus import, docking	GO:0000059:protein-nucleus import, docking	GO:0000059:protein-nucleus import, docking			GO:0000059:protein-nucleus import, docking
83	BF464204	Mm.5104	Nfic	Nuclear factor I/C	3.77399	3.3621	2.99379	2.37436	2.06628	2.39256	1.28355	1.14638	0.85122	0.706019	0.856319	8.55e-05	3.77399	0.706019	5.34545	2.41831
84	BE983715	Mm.280068	Chc1l	Chromosome condensation 1-like	3.75908	2.68909	2.33158	2.08282	1.52543	1.29602	0.9052	1.03703	0.947751	0.587197	0.569003	1.36e-08	3.75908	0.569003	6.60643	2.72387	GO:0005515
85	BE989003	Mm.139149	Transcribed locus	Transcribed locus	3.74716	2.34879	1.71332	1.70969	1.60844	1.74719	1.32631	0.695921	0.795991	0.737517	0.643069	3.3e-06	3.74716	0.643069	5.827	2.54275
86	BF456957	Mm.240108	Cog2	Component of oligomeric golgi complex 2	3.74183	2.21697	1.64515	1.5455	1.33693	1.37367	1.08511	0.83208	0.794286	0.49868	0.371261	7.35e-12	3.74183	0.371261	10.0787	3.33324	GO:0004872;GO:0005794;GO:0006810;GO:0007030;GO:0015031;GO:0016020	GO:0015031:protein transport													GO:0007030:Golgi organization and biogenesis								GO:0006810:transport	GO:0015031:protein transport	GO:0015031:protein transport			GO:0006810:transport
87	BE985504	Mm.261920	2310022B05Rik	RIKEN cDNA 2310022B05 gene	3.73829	1.84242	1.20284	1.94098	1.14622	1.30501	1.0478	1.42742	1.25978	1.68703	2.06466	4.89e-07	3.73829	1.0478	3.56774	1.83501
88	BE952301	Mm.330677	Asxl1	Additional sex combs like 1 (Drosophila)	3.72616	4.16231	3.09213	2.25704	1.47152	1.17691	1.1822	1.22269	0.903709	0.859068	0.794905	0.00127009	4.16231	0.794905	5.23623	2.38853	GO:0003677;GO:0005634;GO:0006350;GO:0006355		GO:0006355:regulation of transcription, DNA-dependent			GO:0006355:regulation of transcription, DNA-dependent														GO:0006350:transcription	GO:0006355:regulation of transcription, DNA-dependent
89	BE952329	Mm.139176	5230400G24Rik	RIKEN cDNA 5230400G24 gene	3.722	3.09725	2.44101	1.86762	0.930916	0.672397	0.525458	0.624449	0.518354	0.435048	0.583643	9.32e-11	3.722	0.435048	8.55538	3.09683
90	BF467075	Mm.371577	Rps17	Ribosomal protein S17	3.68858	3.24508	2.89921	2.66925	2.0431	2.21079	1.26383	1.24209	1.36238	0.757094	0.764133	0.00353913	3.68858	0.757094	4.87203	2.28452
91	BF466305	Mm.257460	Bcl2	B-cell leukemia/lymphoma 2	3.67056	2.16658	1.68764	1.74309	1.16005	1.22206	0.99614	0.891098	1.08913	0.84681	1.23133	3.23e-05	3.67056	0.84681	4.33458	2.11589	GO:0001836;GO:0005515;GO:0005515;GO:0005634;GO:0005739;GO:0005783;GO:0005829;GO:0006915;GO:0006916;GO:0016020;GO:0016021;GO:0042981						GO:0006916:anti-apoptosis
92	BE988427	Mm.25833	Rabgap1l	RAB GTPase activating protein 1-like	3.6699	2.45663	1.81232	1.70089	1.66174	1.38442	1.37728	0.817847	0.696627	0.479621	0.549279	3.42e-07	3.6699	0.479621	7.65167	2.93578
93	BE982830	Mm.182434	Fstl1	Follistatin-like 1	3.66206	3.07732	2.46227	1.14302	1.29571	0.801434	0.608241	0.575638	0.518871	0.752778	0.598143	2.86e-05	3.66206	0.518871	7.05774	2.81921	GO:0005509;GO:0005615;GO:0008201
94	BF465294	Mm.142655	Jarid1c	Jumonji, AT rich interactive domain 1C (Rbp2 like)	3.64614	2.44234	2.01755	1.60612	1.52908	1.42024	1.22312	0.959632	0.800262	0.654561	0.821752	0.000399747	3.64614	0.654561	5.57036	2.47777	GO:0003677;GO:0005622;GO:0005634;GO:0006355		GO:0006355:regulation of transcription, DNA-dependent			GO:0006355:regulation of transcription, DNA-dependent														GO:0006355:regulation of transcription, DNA-dependent	GO:0006355:regulation of transcription, DNA-dependent
95	BF464136	Mm.57138	Six6	Sine oculis-related homeobox 6 homolog (Drosophila)	3.64604	2.91287	1.47845	1.38832	1.33904	0.906136	0.859515	0.560044	0.485015	0.537396	0.405208	9.74e-10	3.64604	0.405208	8.99794	3.16959	GO:0003677;GO:0003700;GO:0005515;GO:0005634;GO:0005667;GO:0006355;GO:0007275;GO:0007601		GO:0006355:regulation of transcription, DNA-dependent			GO:0006355:regulation of transcription, DNA-dependent														GO:0006355:regulation of transcription, DNA-dependent	GO:0006355:regulation of transcription, DNA-dependent
96	BE953809	Mm.290925	5430400N05Rik	RIKEN cDNA 5430400N05 gene	3.63493	2.45656	1.67086	1.8221	1.34641	1.67985	1.32948	0.87526	0.703742	0.651868	0.554479	0.000164055	3.63493	0.554479	6.55558	2.71272
97	BE951401	Mm.30929	Prdx1	Peroxiredoxin 1	3.62573	2.77177	1.82061	1.45853	1.43931	1.7075	1.25744	1.17658	0.805529	0.70159	0.65586	8.83e-07	3.62573	0.65586	5.5282	2.46681
98	BE951960	Mm.322269	Rps3a	Similar to 40S ribosomal protein S3a (V-fos transformation effector protein)	3.6105	2.50957	2.63971	2.30611	2.19487	2.46092	1.30248	0.923214	0.868504	0.624822	0.575913	0.000103035	3.6105	0.575913	6.26917	2.64827
99	BE983576	Mm.263396	Itgb1	Integrin beta 1 (fibronectin receptor beta)	3.60512	2.80766	1.55517	1.38747	1.1955	1.30183	0.898448	1.03094	0.894228	0.766676	0.962798	1.36e-05	3.60512	0.766676	4.70227	2.23336	GO:0000074;GO:0000082;GO:0004872;GO:0005515;GO:0005615;GO:0005886;GO:0007155;GO:0007160;GO:0007229;GO:0008152;GO:0008305;GO:0016021;GO:0016491;GO:0019717							GO:0007229:integrin-mediated signaling pathway		GO:0000074:regulation of cell cycle
100	BE951829	Mm.280029	Hes6	Hairy and enhancer of split 6 (Drosophila)	3.60409	4.20534	3.5626	2.21144	0.92077	1.62983	1.64481	1.67991	1.23596	0.938925	0.715812	0.00246744	4.20534	0.715812	5.87492	2.55457	GO:0003677;GO:0003700;GO:0003712;GO:0005634;GO:0005667;GO:0006350;GO:0006355;GO:0006357;GO:0006357;GO:0007399;GO:0030154		GO:0006355:regulation of transcription, DNA-dependent			GO:0006355:regulation of transcription, DNA-dependent												GO:0007399:neurogenesis		GO:0006350:transcription	GO:0006355:regulation of transcription, DNA-dependent
101	BE996504	Mm.14547	Cbx2	Chromobox homolog 2 (Drosophila Pc class)	3.59591	2.79346	1.63196	1.65932	1.7231	1.44945	0.851864	0.512947	0.458668	0.33307	0.355305	6.33e-08	3.59591	0.33307	10.7963	3.43246	GO:0000785;GO:0003677;GO:0003682;GO:0005515;GO:0005634;GO:0006333;GO:0006350;GO:0006355;GO:0016568		GO:0006355:regulation of transcription, DNA-dependent			GO:0006355:regulation of transcription, DNA-dependent									GO:0006333:chromatin assembly or disassembly	GO:0006333:chromatin assembly or disassembly				GO:0006333:chromatin assembly or disassembly	GO:0006355:regulation of transcription, DNA-dependent
102	BE952157	Mm.180458	Rpl13a	Ribosomal protein L13a	3.59206	3.32002	2.57429	2.24981	1.9294	2.2711	1.77582	1.26273	0.917305	0.901849	0.928389	0.00715322	3.59206	0.901849	3.98299	1.99385	GO:0003735;GO:0005622;GO:0005840;GO:0006412;GO:0015934;GO:0030529				GO:0006412:protein biosynthesis						GO:0006412:protein biosynthesis		GO:0006412:protein biosynthesis														GO:0006412:protein biosynthesis
103	BF464158	Mm.168789	Cdkn1c	Cyclin-dependent kinase inhibitor 1C (P57)	3.58747	2.41018	1.79532	1.438	0.867215	0.747011	1.02022	0.96542	0.80129	0.733266	0.430057	1.48e-08	3.58747	0.430057	8.34185	3.06037	GO:0004860;GO:0004861;GO:0005515;GO:0005634;GO:0007049;GO:0007050;GO:0016301									GO:0007049:cell cycle
104	BF463330	Mm.258927	Eef1d	Eukaryotic translation elongation factor 1 delta (guanine nucleotide exchange protein)	3.58723	3.23592	1.75	1.20886	0.900661	0.75828	0.67932	0.624134	0.752824	0.692948	0.664398	0.000427336	3.58723	0.624134	5.74754	2.52294	GO:0003746;GO:0005853;GO:0006412;GO:0006414				GO:0006412:protein biosynthesis						GO:0006412:protein biosynthesis		GO:0006412:protein biosynthesis														GO:0006412:protein biosynthesis
105	BE949630	Mm.78250	C330006K01Rik	RIKEN cDNA C330006K01 gene	3.58023	2.6993	2.11608	2.0643	1.57788	1.5945	1.1797	0.870398	0.827272	0.521483	0.523138	4.27e-09	3.58023	0.521483	6.86549	2.77936
106	BF461658	Mm.9199	Pole2	Polymerase (DNA directed), epsilon 2 (p59 subunit)	3.57338	2.83706	2.0041	1.99716	1.56621	1.30889	2.31228	0.525212	0.649596	0.46919	0.335008	0.00211943	3.57338	0.335008	10.6665	3.41502	GO:0003677;GO:0003887;GO:0005634;GO:0006260;GO:0016740;GO:0016779															GO:0006260:DNA replication				GO:0006260:DNA replication
107	BE996516	Mm.2651	Dpf2	RIKEN cDNA 2210010M07 gene	3.57172	3.17081	2.06929	1.52336	1.00871	0.863728	0.769642	0.901543	0.73523	0.825267	1.13955	3.01e-09	3.57172	0.73523	4.85797	2.28035
108	BE949477	Mm.25661	1700030A21Rik	RIKEN cDNA 1700030A21 gene	3.56666	2.7081	2.25325	1.66432	1.18759	1.25818	0.85023	1.06826	1.05296	0.746853	0.667077	2.47e-05	3.56666	0.667077	5.34669	2.41865	GO:0006457;GO:0051082										GO:0006457:protein folding		GO:0006457:protein folding
109	BE984743		EST	EST	3.56253	2.66302	1.6055	2.00316	1.26441	1.08551	0.825814	0.921927	0.696208	0.993037	0.957601	0.000143011	3.56253	0.696208	5.11705	2.35531
110	BE985274	Mm.233903	Nnat	Neuronatin	3.55432	2.77314	2.06336	2.22483	1.38885	1.5134	1.41502	0.872842	0.764675	0.579654	0.543136	8.81e-06	3.55432	0.543136	6.54407	2.71019	GO:0007275
111	BF463332	Mm.40796	Apxl	Apical protein, Xenopus laevis-like	3.55404	3.31205	1.76876	1.81263	1.1246	0.931568	0.647742	0.876992	0.781358	0.876711	0.90707	1.44e-09	3.55404	0.647742	5.48682	2.45597	GO:0000004;GO:0005554;GO:0008372
112	BE985590	Mm.1777	Chaperonin	Chaperonin	3.54347	2.25046	1.33392	1.09091	0.846646	0.758647	0.850044	1.41242	1.31684	1.74181	1.6501	7.54e-10	3.54347	0.758647	4.67078	2.22366
113	BE951608	Mm.142730	Ranbp2	RAN binding protein 2	3.53523	3.51139	2.84848	2.18115	1.67608	1.95724	1.45381	1.22178	1.00688	0.799099	0.833744	0.000638928	3.53523	0.799099	4.42403	2.14536
114	BF464942	Mm.235700	Plekhg2	Pleckstrin homology domain containing, family G (with RhoGef domain) member 2	3.52729	1.89728	2.09642	1.37962	1.13251	1.06776	0.966591	0.828366	0.745163	0.621587	0.818968	2.37e-06	3.52729	0.621587	5.67466	2.50453
115	BE987312		EST	EST	3.51796	2.81569	2.74849	2.01539	1.62758	1.96687	1.18259	1.00892	0.965184	0.720925	0.849091	0.00010266	3.51796	0.720925	4.87979	2.28682
116	BE951570	Mm.5121	Pam	Peptidylglycine alpha-amidating monooxygenase	3.51397	2.58865	2.40719	2.02659	1.63297	2.04969	1.10505	1.23908	1.0063	0.77066	0.778586	8.16e-06	3.51397	0.77066	4.55969	2.18894	GO:0003700;GO:0005634;GO:0005667;GO:0006350;GO:0006355		GO:0006355:regulation of transcription, DNA-dependent			GO:0006355:regulation of transcription, DNA-dependent														GO:0006350:transcription	GO:0006355:regulation of transcription, DNA-dependent
117	BE952218	Mm.253902	Mak10	MAK10 homolog, amino-acid N-acetyltransferase subunit, (S. cerevisiae)	3.49436	2.59017	2.17724	1.88712	1.41896	1.49147	1.12003	1.1405	0.960573	1.07193	0.945132	5.08e-07	3.49436	0.945132	3.69722	1.88644
118	BE950167	Mm.4920	Gria1	Glutamate receptor, ionotropic, AMPA1 (alpha 1)	3.48631	2.00497	1.51767	1.45279	1.39253	1.87647	1.11302	1.58115	1.02825	1.169	1.39329	3.47e-05	3.48631	1.02825	3.39053	1.76151	GO:0004872;GO:0004970;GO:0005215;GO:0005216;GO:0005234;GO:0005267;GO:0005515;GO:0005615;GO:0006810;GO:0006811;GO:0006813;GO:0007268;GO:0008318;GO:0016020;GO:0016021;GO:0018346				GO:0018346:protein amino acid prenylation						GO:0018346:protein amino acid prenylation		GO:0018346:protein amino acid prenylation									GO:0006811:ion transport	GO:0006810:transport				GO:0018346:protein amino acid prenylation	GO:0006810:transport
119	BF463705	Mm.3752	Ranbp1	RAN binding protein 1	3.48388	3.25914	2.76846	2.43255	1.635	1.86368	0.701967	0.597099	0.494567	0.298887	0.37913	1.61e-06	3.48388	0.298887	11.6562	3.54302	GO:0005096;GO:0005737;GO:0005813;GO:0007051;GO:0046604									GO:0046604:positive regulation of mitotic centrosome separation					GO:0007051:spindle organization and biogenesis
120	BE951719	Mm.156895	Smyd2	SET and MYND domain containing 2	3.48324	2.03058	1.70738	1.27111	1.0951	1.15629	0.809609	1.21731	0.921503	0.989467	1.08292	6.9e-07	3.48324	0.809609	4.30237	2.10513	GO:0000004;GO:0005554;GO:0008372
121	BE986658	Mm.276802	Snrpg	Small nuclear ribonucleoprotein polypeptide G	3.47356	3.63701	2.9439	2.00831	1.8542	1.43412	0.926915	0.734611	0.551691	0.283952	0.321509	0.000630047	3.63701	0.283952	12.8085	3.67903
122	BE987045	Mm.151594	2300002D11Rik	RIKEN cDNA 2300002D11 gene	3.47349	3.55557	1.53321	0.96552	0.564573	0.53008	0.800907	0.872711	0.817323	0.951968	2.08991	2.54e-05	3.55557	0.53008	6.70762	2.7458	GO:0005615;GO:0008289
123	BF463361	Mm.200373	Sgpl1	Sphingosine phosphate lyase 1	3.46794	2.31832	1.64788	1.70449	1.14709	1.24671	1.05078	0.920953	0.865738	0.907728	0.712324	0.00024855	3.46794	0.712324	4.86849	2.28347	GO:0005783;GO:0006520;GO:0006629;GO:0006915;GO:0008117;GO:0016021;GO:0016829;GO:0016831																		GO:0006629:lipid metabolism
124	BE951572	Mm.6700	Eif4ebp1	Eukaryotic translation initiation factor 4E binding protein 1	3.46688	2.38068	2.72448	2.45721	1.17384	0.952621	0.754524	0.639134	0.614361	0.590204	0.491169	4.5e-06	3.46688	0.491169	7.05843	2.81935	GO:0005515;GO:0006417;GO:0006445;GO:0006446;GO:0008190;GO:0008286;GO:0008372;GO:0017148;GO:0030371;GO:0045947		GO:0006417:regulation of protein biosynthesis		GO:0006417:regulation of protein biosynthesis			GO:0008286:insulin receptor signaling pathway			GO:0006417:regulation of protein biosynthesis		GO:0006417:regulation of protein biosynthesis														GO:0006417:regulation of protein biosynthesis
125	BE951257	Mm.269025	2810417H13Rik	RIKEN cDNA 2810417H13 gene	3.46217	1.89513	1.3671	1.44506	1.34903	1.25324	0.642369	0.4184	0.382352	0.490396	0.361399	3.8e-10	3.46217	0.361399	9.5799	3.26001
126	BF466651	Mm.1786	Aprt	Adenine phosphoribosyl transferase	3.46193	2.27612	1.60177	1.33659	1.39398	1.29421	0.980347	0.85597	0.722842	0.690442	0.563819	1.97e-07	3.46193	0.563819	6.14014	2.61827	GO:0003999;GO:0006166;GO:0006168;GO:0009116;GO:0016740;GO:0016757																			GO:0006166:purine ribonucleoside salvage
127	BF467085		EST	EST	3.46152	2.76335	2.62526	1.97849	1.22151	1.02943	0.81034	0.936145	0.720814	0.757312	0.727565	1.35e-07	3.46152	0.720814	4.80224	2.26371
128	BE951566	Mm.212022	Zbed4	RIKEN cDNA 1700009F06 gene	3.45952	3.10203	2.4602	2.38597	1.79968	1.90309	1.28207	0.91568	0.744991	0.621411	0.619373	2e-06	3.45952	0.619373	5.58552	2.48169
129	BE952207		EST	EST	3.45756	2.30674	1.73279	1.63887	1.67018	1.65528	1.04387	0.997032	0.854288	0.861803	0.891343	8.39e-06	3.45756	0.854288	4.0473	2.01696
130	BF466903	Mm.282053	Rpl7	Ribosomal protein L7	3.45139	3.47005	2.61449	1.38719	1.33341	1.52518	1.05106	1.086	1.0317	0.767834	0.878448	0.00842277	3.47005	0.767834	4.51927	2.17609	GO:0003723;GO:0003735;GO:0005622;GO:0005830;GO:0005840;GO:0006412;GO:0007046;GO:0015934;GO:0030528;GO:0030529				GO:0006412:protein biosynthesis						GO:0006412:protein biosynthesis		GO:0006412:protein biosynthesis		GO:0007046:ribosome biogenesis												GO:0006412:protein biosynthesis
131	BF462227	Mm.260594	2510002A14Rik	RIKEN cDNA 2510002A14 gene	3.44896	5.52496	1.19872	1.55869	1.65761	1.55493	1.70373	1.44965	1.1211	1.24387	1.26227	2.27e-05	5.52496	1.1211	4.92814	2.30104
132	BE951809	Mm.236868	Rps3	Ribosomal protein S3	3.43965	3.31198	2.54797	2.30396	2.2859	2.35191	1.58472	1.27145	0.92717	0.922161	0.831456	0.0030386	3.43965	0.831456	4.13689	2.04855
133	BF466529	Mm.235863	Rcvrn	Recoverin	3.4273	2.91373	2.6832	2.02385	1.4186	1.67938	1.31781	1.4218	1.06127	1.60578	1.21914	0.00648489	3.4273	1.06127	3.22942	1.69128	GO:0005509;GO:0007600;GO:0007601
134	BF462239	Mm.18652	Sms	Spermine synthase	3.42389	2.17121	2.13103	1.74862	1.08994	1.32032	0.932856	1.06969	0.861374	0.781473	0.805477	0.000929471	3.42389	0.781473	4.38132	2.13137	GO:0003824;GO:0008215;GO:0008372;GO:0016740;GO:0016768
135	BF465373	Mm.17709	Foxn4	Forkhead box N4	3.4162	3.49507	3.17935	2.83247	1.57809	0.851155	0.508613	0.309157	0.361386	0.2651	0.319469	1.21e-08	3.49507	0.2651	13.184	3.72071	GO:0003677;GO:0003700;GO:0005634;GO:0006350;GO:0006355;GO:0030154		GO:0006355:regulation of transcription, DNA-dependent			GO:0006355:regulation of transcription, DNA-dependent														GO:0006350:transcription	GO:0006355:regulation of transcription, DNA-dependent
136	BE981951	Mm.270065	Gas5	Growth arrest specific 5	3.40349	2.38404	2.01536	1.21196	1.4933	1.02788	0.936716	1.12618	0.853001	0.559625	0.967875	0.000713066	3.40349	0.559625	6.08174	2.60448
137	BE988466	Mm.33840	D930046M13Rik	RIKEN cDNA D930046M13 gene	3.39122	3.1599	2.60704	2.51604	2.07609	1.89909	1.40485	0.940491	0.79908	0.53185	0.467732	0.00130273	3.39122	0.467732	7.25036	2.85805
138	BE952108	Mm.358861	1300018J18Rik	RIKEN cDNA 1300018J18 gene	3.39109	2.62256	2.27239	2.2133	1.58555	1.74856	1.19274	1.13712	0.802216	0.766274	0.913219	5.08e-07	3.39109	0.766274	4.42543	2.14582
139	BE952222		EST	EST	3.3894	2.42804	1.81847	1.63648	1.47335	1.59114	1.11407	0.95522	0.883288	0.788259	0.825667	1.01e-05	3.3894	0.788259	4.29986	2.10429
140	BE985417	Mm.2999	Smc2l1	SMC2 structural maintenance of chromosomes 2-like 1 (yeast)	3.3858	2.23689	1.91751	1.87092	1.89007	1.88585	1.38741	0.947985	0.747003	0.764891	0.752525	6.54e-06	3.3858	0.747003	4.53252	2.18031	GO:0000910;GO:0005515;GO:0005524;GO:0005634;GO:0005694;GO:0006810;GO:0007049;GO:0007059;GO:0007067;GO:0007076;GO:0016020;GO:0042626;GO:0051276									GO:0007049:cell cycle					GO:0007076:mitotic chromosome condensation								GO:0006810:transport					GO:0006810:transport
141	BF463730	Mm.271944	Rab1	RAB1, member RAS oncogene family	3.3807	2.14226	1.91319	1.90074	1.36496	1.81049	1.05183	1.29791	0.828682	0.677059	0.804809	0.00464611	3.3807	0.677059	4.99322	2.31997	GO:0000160;GO:0003677;GO:0003924;GO:0005525;GO:0005622;GO:0005783;GO:0005794;GO:0006355;GO:0006810;GO:0006886;GO:0007264;GO:0008565;GO:0015031;GO:0016192	GO:0006886:intracellular protein transport	GO:0000160:two-component signal transduction system (phosphorelay)			GO:0000160:two-component signal transduction system (phosphorelay)								GO:0006886:intracellular protein transport						GO:0000160:two-component signal transduction system (phosphorelay)	GO:0000160:two-component signal transduction system (phosphorelay)		GO:0006810:transport	GO:0006886:intracellular protein transport	GO:0006886:intracellular protein transport			GO:0006810:transport
142	BE982599	Mm.320183	Gpr133	G protein-coupled receptor 133	3.37996	3.09715	2.70388	2.99584	2.32434	2.27085	1.44785	1.03576	1.03324	1.12267	0.980024	0.00116238	3.37996	0.980024	3.44885	1.78612	GO:0004872;GO:0004930;GO:0007186;GO:0016021							GO:0007186:G-protein coupled receptor protein signaling pathway
143	BE951883	Mm.13944	Rps9	Ribosomal protein S9	3.37008	3.89706	3.52576	2.48162	1.85022	2.05507	1.20667	1.19584	0.912246	0.60155	0.574134	0.000730011	3.89706	0.574134	6.78772	2.76293	GO:0003723;GO:0003735;GO:0005622;GO:0005840;GO:0006412;GO:0015935;GO:0030529				GO:0006412:protein biosynthesis						GO:0006412:protein biosynthesis		GO:0006412:protein biosynthesis														GO:0006412:protein biosynthesis
144	BF461485	Mm.23695	Dhfr	Dihydrofolate reductase	3.36657	3.4855	2.39155	1.94717	1.91155	1.47346	0.533264	0.442978	0.428788	0.352883	0.429121	9.41e-07	3.4855	0.352883	9.87723	3.30411	GO:0004146;GO:0004146;GO:0006545;GO:0006730;GO:0009165;GO:0016491				GO:0006545:glycine biosynthesis															GO:0009165:nucleotide biosynthesis
145	BF464092	Mm.49994	Hook1	Hook homolog 1 (Drosophila)	3.36567	2.42458	1.62033	1.57743	0.847478	1.20728	1.05913	1.15213	0.938934	0.794934	1.1056	2.43e-05	3.36567	0.794934	4.23391	2.08199	GO:0000226;GO:0005737;GO:0005856;GO:0005874;GO:0007283;GO:0008017;GO:0030154														GO:0000226:microtubule cytoskeleton organization and biogenesis
146	BE954452	Mm.6458	Timeless	Timeless homolog (Drosophila)	3.35781	2.24921	2.18369	1.77604	1.42925	1.00671	0.723264	0.745863	0.645214	0.710621	0.567329	6.94e-07	3.35781	0.567329	5.91862	2.56526	GO:0001763;GO:0003677;GO:0005515;GO:0005634;GO:0005634;GO:0006350;GO:0006355;GO:0007275;GO:0030324;GO:0042803;GO:0048511		GO:0006355:regulation of transcription, DNA-dependent			GO:0006355:regulation of transcription, DNA-dependent												GO:0030324:lung development		GO:0006350:transcription	GO:0006355:regulation of transcription, DNA-dependent
147	BF463744	Mm.86343	Taf3	TAF3 RNA polymerase II, TATA box binding protein (TBP)-associated factor	3.34983	1.90165	1.44596	1.35768	1.30758	1.37039	1.3044	1.05228	0.99419	0.855628	0.766926	5.09e-07	3.34983	0.766926	4.36786	2.12693	GO:0003702;GO:0005515;GO:0005669;GO:0006366																			GO:0006366:transcription from Pol II promoter
148	BE951882	Mm.38155	Arpc5l	Actin related protein 2/3 complex, subunit 5-like	3.34652	2.94969	2.49921	2.53634	2.34591	2.35905	1.89826	1.39277	1.22709	0.912218	0.774813	0.000901168	3.34652	0.774813	4.31913	2.11074	GO:0000004;GO:0005554;GO:0008372
149	BF460743	Mm.257762	Wdr43	WD repeat domain 43	3.33517	2.06038	1.34202	1.11315	1.1628	1.34223	1.13677	0.898998	1.61241	0.852853	0.750919	6.09e-05	3.33517	0.750919	4.44144	2.15103	GO:0005634
150	BE952153		EST	EST	3.33468	2.40501	1.63522	1.90312	1.61777	1.65753	1.19134	0.882927	0.75688	0.67977	0.720676	0.000102733	3.33468	0.67977	4.9056	2.29443
151	BF463097	Mm.40036	Prr3	Proline-rich polypeptide 3	3.31773	3.88988	1.36164	1.79614	1.38274	1.52561	1.81231	1.37639	1.14378	1.07961	1.52995	0.0272266	3.88988	1.07961	3.60305	1.84922	GO:0003676
152	BE951863	Mm.873	Snrp116	U5 small nuclear ribonucleoprotein	3.31713	2.96833	2.14615	1.68882	1.33356	1.30339	1.16072	0.777021	0.782426	0.652953	0.605631	3.16e-06	3.31713	0.605631	5.47714	2.45342	GO:0000398;GO:0003746;GO:0005515;GO:0005525;GO:0005634;GO:0005681;GO:0006397;GO:0006412;GO:0006414;GO:0030529				GO:0006412:protein biosynthesis						GO:0006412:protein biosynthesis		GO:0006412:protein biosynthesis			GO:0000398:nuclear mRNA splicing, via spliceosome	GO:0000398:nuclear mRNA splicing, via spliceosome			GO:0000398:nuclear mRNA splicing, via spliceosome							GO:0006412:protein biosynthesis
153	BE987809	Mm.60975	Sos1	Son of sevenless homolog 1 (Drosophila)	3.31217	1.97802	1.51549	1.29492	1.17583	1.43872	0.896105	1.31418	1.04866	1.04207	1.39106	2.38e-05	3.31217	0.896105	3.69619	1.88604
154	BE954769		EST	EST	3.31017	2.06854	2.10867	1.7823	1.36424	1.4112	1.05414	1.08301	1.06614	1.1526	1.36954	7.39e-06	3.31017	1.05414	3.14015	1.65083
155	BE983572	Mm.245291	Gene model 1132, (NCBI)	Gene model 1132, (NCBI)	3.30935	2.62426	0.941675	0.96835	0.961342	0.855042	1.21182	1.19293	1.29713	0.976811	1.45475	3.39e-05	3.30935	0.855042	3.87039	1.95248
156	BE984219	Mm.243234	Psmd2	Proteasome (prosome, macropain) 26S subunit, non-ATPase, 2	3.30815	2.18838	1.7134	1.57584	1.17947	1.44705	1.24012	1.19782	0.890554	1.16501	1.0226	1.23e-05	3.30815	0.890554	3.71471	1.89325	GO:0000074;GO:0005829									GO:0000074:regulation of cell cycle
157	BE949631	Mm.196508	Morf4l1	Mortality factor 4 like 1	3.28708	3.68616	2.53992	1.80032	1.48967	1.60196	0.806525	0.912166	0.960789	0.670021	0.64075	0.00103625	3.68616	0.64075	5.75289	2.52429	GO:0001558;GO:0005515;GO:0005634;GO:0006338;GO:0006350;GO:0006355;GO:0016568;GO:0016585		GO:0006355:regulation of transcription, DNA-dependent			GO:0006355:regulation of transcription, DNA-dependent									GO:0001558:regulation of cell growth	GO:0006338:chromatin remodeling				GO:0006338:chromatin remodeling	GO:0006355:regulation of transcription, DNA-dependent
158	BE951677	Mm.290338	Prkx	Protein kinase, X-linked	3.2811	2.45063	1.88882	1.97328	1.52768	1.75674	1.11846	1.24441	0.98847	0.741203	0.834953	8.07e-06	3.2811	0.741203	4.42673	2.14624	GO:0004672;GO:0004674;GO:0004713;GO:0005524;GO:0006468;GO:0016301;GO:0016740										GO:0006468:protein amino acid phosphorylation		GO:0006468:protein amino acid phosphorylation
159	BE951383	Mm.30016	Arhgdia	Rho GDP dissociation inhibitor (GDI) alpha	3.27261	2.82404	1.85591	1.63202	1.44693	1.09908	1.064	0.910165	0.747082	0.803943	0.551353	1.21e-07	3.27261	0.551353	5.93561	2.5694	GO:0001772;GO:0005094;GO:0005096;GO:0005737
160	BE954040	Mm.27123	Atad1	ATPase family, AAA domain containing 1	3.27252	1.66456	1.63755	1.72847	1.10019	1.34536	1.12312	0.846032	0.755529	0.79696	0.967481	6.81e-07	3.27252	0.755529	4.33143	2.11484	GO:0000166;GO:0005524
161	BE984937	Mm.259829	Hdac7a	Histone deacetylase 7A	3.26994	2.07021	1.85259	1.35278	1.16384	1.06933	0.970591	1.13333	0.849941	0.95044	1.18019	4.98e-05	3.26994	0.849941	3.84726	1.94383	GO:0000122;GO:0003714;GO:0004407;GO:0005515;GO:0005634;GO:0005737;GO:0006350;GO:0006355;GO:0016564;GO:0016568;GO:0016787		GO:0000122:negative regulation of transcription from Pol II promoter			GO:0000122:negative regulation of transcription from Pol II promoter									GO:0016568:chromatin modification	GO:0016568:chromatin modification				GO:0000122:negative regulation of transcription from Pol II promoter	GO:0000122:negative regulation of transcription from Pol II promoter
162	BE987885		EST	EST	3.26639	3.35697	2.6905	2.31691	1.79219	2.07993	1.18062	0.994343	0.786046	0.600693	0.589292	0.00153908	3.35697	0.589292	5.69662	2.51011
163	BE985297	Mm.46701	Transcribed locus	Transcribed locus	3.26255	2.7563	2.5245	2.24837	1.51662	1.79743	0.991828	1.14197	1.19695	0.462378	0.38198	1.23e-05	3.26255	0.38198	8.54116	3.09443
164	BF461114	Mm.286593	Smarca4	SWI/SNF related, matrix associated, actin dependent regulator of chromatin, subfamily a, member 4	3.25923	3.77194	1.19725	1.95276	1.44114	1.49093	2.10696	1.44801	1.18712	1.30555	1.34163	0.00111689	3.77194	1.18712	3.17739	1.66784	GO:0003676;GO:0003677;GO:0004386;GO:0005515;GO:0005524;GO:0005634;GO:0006334;GO:0008026;GO:0009887;GO:0016514;GO:0016887										GO:0006334:nucleosome assembly		GO:0006334:nucleosome assembly		GO:0006334:nucleosome assembly	GO:0006334:nucleosome assembly		GO:0009887:organogenesis		GO:0006334:nucleosome assembly
165	BF462108	Mm.275281	Narg1	NMDA receptor-regulated gene 1	3.2526	2.45861	1.70321	1.49428	1.03026	1.31985	0.833022	1.08618	0.919286	0.733016	0.833832	0.000341794	3.2526	0.733016	4.43728	2.14968	GO:0001525;GO:0004872;GO:0005515;GO:0005634;GO:0005737;GO:0006350;GO:0006355;GO:0008080;GO:0030154		GO:0006355:regulation of transcription, DNA-dependent			GO:0006355:regulation of transcription, DNA-dependent												GO:0001525:angiogenesis		GO:0006350:transcription	GO:0006355:regulation of transcription, DNA-dependent
166	BE988191	Mm.373526	Gp1bb	Glycoprotein Ib, beta polypeptide	3.23504	2.55547	2.48515	2.0119	1.67454	1.81188	1.06713	1.16079	0.961015	0.826663	1.00329	0.000160656	3.23504	0.826663	3.91337	1.96841
167	BF462451	Mm.7919	Hgs	HGF-regulated tyrosine kinase substrate	3.23449	3.44893	1.18128	1.761	1.48493	1.61846	2.10859	1.40914	1.14355	1.39383	1.55098	0.0299921	3.44893	1.14355	3.01598	1.59263	GO:0005737;GO:0006886;GO:0008270;GO:0016301	GO:0006886:intracellular protein transport												GO:0006886:intracellular protein transport									GO:0006886:intracellular protein transport	GO:0006886:intracellular protein transport	GO:0006886:intracellular protein transport			GO:0006886:intracellular protein transport
168	BF465382	Mm.356578	Meis1	Myeloid ecotropic viral integration site 1	3.22913	1.82594	1.20057	1.67662	1.36833	1.18036	0.957019	1.01893	0.866206	0.783893	0.897182	0.000193102	3.22913	0.783893	4.11934	2.04241
169	BE986743	Mm.29795	Ftsj3	FtsJ homolog 3 (E. coli)	3.22185	1.83481	1.28813	1.22727	1.13131	1.00704	0.95561	0.93401	0.710404	0.574625	0.772709	1.81e-06	3.22185	0.574625	5.60687	2.48719	GO:0000004;GO:0005213;GO:0008372
170	BF461119	Mm.343295	Gene model 1580, (NCBI)	Gene model 1580, (NCBI)	3.21823	3.31761	1.67552	2.03427	1.33382	1.66304	1.21723	1.02204	0.872794	1.08863	1.09936	0.00160319	3.31761	0.872794	3.80114	1.92643
171	BE951406		EST	EST	3.21171	2.13888	1.7057	1.76121	1.54337	1.56015	0.93572	0.638952	0.521943	0.47977	0.52067	9.1e-10	3.21171	0.47977	6.69427	2.74293
172	BE983261	Mm.197552	Tgfbr1	Transforming growth factor, beta receptor I	3.20795	2.43719	1.47816	1.35466	1.4116	1.71521	1.03682	0.808976	0.602764	0.577242	1.07686	1.08e-05	3.20795	0.577242	5.55738	2.4744	GO:0001701;GO:0004672;GO:0004674;GO:0004675;GO:0004713;GO:0004872;GO:0005024;GO:0005515;GO:0005524;GO:0005615;GO:0006468;GO:0007179;GO:0009795;GO:0016020;GO:0016021;GO:0016301;GO:0016740							GO:0007179:transforming growth factor beta receptor signaling pathway			GO:0006468:protein amino acid phosphorylation		GO:0006468:protein amino acid phosphorylation
173	BE985251	Mm.341719	Rplp2	Ribosomal protein, large P2	3.20094	4.18069	2.34055	2.57225	1.62546	1.70093	1.58579	1.26458	1.06749	0.939624	0.896651	0.00396687	4.18069	0.896651	4.66256	2.22112	GO:0003735;GO:0005622;GO:0005840;GO:0006414;GO:0030529				GO:0006414:translational elongation						GO:0006414:translational elongation		GO:0006414:translational elongation														GO:0006414:translational elongation
174	BF464984	Mm.14287	Hspa1l	Heat shock protein 1-like	3.20068	2.62859	1.91995	1.79009	1.34765	1.45868	0.944246	0.97606	0.919816	0.687901	0.792972	3.31e-05	3.20068	0.687901	4.65282	2.2181	GO:0005524;GO:0006457;GO:0006986;GO:0007283;GO:0009408;GO:0030154										GO:0006457:protein folding		GO:0006457:protein folding													GO:0006986:response to unfolded protein
175	BE987674	Mm.101662	clone:D330038P10	13 days embryo heart cDNA, RIKEN full-length enriched library, clone:D330038P10 product:unknown EST, full insert sequence	3.19855	2.26097	1.78054	1.56755	1.60801	1.69663	0.795422	0.742993	0.695081	0.541884	0.639445	1.23e-06	3.19855	0.541884	5.90265	2.56136
176	BF464138	Mm.192002	Transcribed locus	Transcribed locus	3.19296	3.26871	2.79112	1.93944	1.52371	1.85198	1.09432	1.10004	0.916878	0.726533	0.850418	0.000832885	3.26871	0.726533	4.49905	2.16962
177	BF465014	Mm.358890	BC027663	CDNA sequence BC027663	3.18969	2.21321	1.84191	2.06341	1.56653	1.64659	1.29872	0.988678	0.789466	0.875768	0.835895	0.00884604	3.18969	0.789466	4.04031	2.01447
178	BF464030	Mm.143908	5930416I19Rik	RIKEN cDNA 5930416I19 gene	3.18704	2.5621	2.45888	1.69697	1.71346	1.54582	0.748343	0.513301	0.436764	0.440886	0.410008	3.47e-05	3.18704	0.410008	7.77311	2.95849
179	BE952039	Mm.4071	Lamr1	Laminin receptor 1 (ribosomal protein SA)	3.18572	1.92079	2.55547	1.5828	1.60435	1.6122	1.29757	0.78754	0.7342	0.576202	0.468196	0.0203394	3.18572	0.468196	6.80424	2.76643	GO:0000004;GO:0005732
180	BF463257	Mm.295565	Eml4	RIKEN cDNA F830004D09 gene	3.18371	2.96532	1.94925	1.72019	1.05456	1.26657	0.663003	1.09234	0.692497	0.758007	0.885392	1.51e-06	3.18371	0.663003	4.80195	2.26362
181	BE984917	Mm.289914	D1Ertd396e	DNA segment, Chr 1, ERATO Doi 396, expressed	3.18186	1.9142	1.20192	1.92387	1.74306	2.01642	2.1051	1.13027	1.14378	1.19895	1.31256	0.0267819	3.18186	1.13027	2.81512	1.4932	GO:0004519;GO:0004527
182	BE951779	Mm.258530	Uble1a	Ubiquitin-like 1 (sentrin) activating enzyme E1A	3.17363	2.70518	2.46216	1.93761	1.23945	1.16358	0.77139	0.722786	0.564463	0.653426	0.647997	1.7e-07	3.17363	0.564463	5.62239	2.49118	GO:0003824;GO:0004839;GO:0006464;GO:0006512;GO:0016874										GO:0006464:protein modification		GO:0006464:protein modification
183	BF464355	Mm.222328	Ipo7	Importin 7	3.17354	2.24131	1.86872	1.79007	1.68415	1.58049	1.35337	0.982649	0.89661	0.645994	0.825329	0.00193109	3.17354	0.645994	4.91265	2.2965	GO:0000059;GO:0005634;GO:0005643;GO:0005737;GO:0006606;GO:0006810;GO:0008565;GO:0015031;GO:0042393	GO:0000059:protein-nucleus import, docking												GO:0000059:protein-nucleus import, docking									GO:0000059:protein-nucleus import, docking	GO:0000059:protein-nucleus import, docking	GO:0000059:protein-nucleus import, docking			GO:0000059:protein-nucleus import, docking
184	BF461054	Mm.229342	Acat3	Acetyl-Coenzyme A acetyltransferase 3	3.16645	1.87671	1.94388	1.63039	1.0164	0.990242	0.844221	0.716678	0.529873	0.513585	0.451076	1.24e-07	3.16645	0.451076	7.01977	2.81142	GO:0008415;GO:0016740
185	BE988085	Mm.203	Apex1	Apurinic/apyrimidinic endonuclease 1	3.16177	1.95496	1.32592	1.12098	1.39387	1.31962	1.01507	0.598299	0.529459	0.342807	0.291618	3.85e-09	3.16177	0.291618	10.8422	3.43858	GO:0003906;GO:0004518;GO:0004519;GO:0005634;GO:0005737;GO:0006281;GO:0006974;GO:0016829;GO:0030503						GO:0030503:regulation of cell redox homeostasis									GO:0006281:DNA repair				GO:0006281:DNA repair						GO:0006281:DNA repair
186	BE982604	Mm.127550	Wdr19	WD repeat domain 19	3.16174	3.0972	2.47614	1.89627	1.35904	1.59288	0.913515	0.865419	0.908402	0.979167	1.02947	0.00729214	3.16174	0.865419	3.65342	1.86925
187	BE951651	Mm.260618	Txn1	Thioredoxin 1	3.16084	3.56249	2.51078	1.65001	1.46683	1.71688	1.06961	0.913149	0.830523	0.574083	0.615581	6.25e-07	3.56249	0.574083	6.20553	2.63355	GO:0005489;GO:0005739;GO:0006118;GO:0006810								GO:0006118:electron transport														GO:0006810:transport					GO:0006810:transport
188	BF466504	Mm.24816	F2r	Coagulation factor II (thrombin) receptor	3.1586	1.9908	1.17554	1.44515	1.26629	1.27682	1.25973	0.93247	0.855026	0.893781	0.862204	0.00184954	3.1586	0.855026	3.69416	1.88525	GO:0001584;GO:0004871;GO:0004872;GO:0004930;GO:0005615;GO:0007165;GO:0007186;GO:0007596;GO:0016021;GO:0045028							GO:0007186:G-protein coupled receptor protein signaling pathway																		GO:0007596:blood coagulation
189	BE952109	Mm.180013	Aes	Amino-terminal enhancer of split	3.15104	2.70649	2.15213	1.70452	1.40316	1.42218	1.02608	1.27936	1.01577	0.830958	1.06398	1.15e-05	3.15104	0.830958	3.79206	1.92298	GO:0001501;GO:0003714;GO:0005515;GO:0005634;GO:0005634;GO:0006350;GO:0006355;GO:0016055;GO:0016481;GO:0040008		GO:0006355:regulation of transcription, DNA-dependent			GO:0006355:regulation of transcription, DNA-dependent		GO:0016055:Wnt receptor signaling pathway										GO:0001501:skeletal development		GO:0006350:transcription	GO:0006355:regulation of transcription, DNA-dependent
190	BE985197	Mm.277327	H13	Histocompatibility 13	3.14988	2.1217	1.19976	1.41605	1.03294	0.818525	0.850787	1.15041	1.1233	1.03494	1.02132	1.1e-07	3.14988	0.818525	3.84824	1.9442	GO:0005783;GO:0005789;GO:0008233;GO:0008717;GO:0016021;GO:0016787
191	BE953711	Mm.218837	Gcn5l2	GCN5 general control of amino acid synthesis-like 2 (yeast)	3.14917	2.00997	1.42225	1.64194	1.20593	1.16985	1.10713	0.916175	0.978076	0.838857	0.880159	5.68e-06	3.14917	0.838857	3.75412	1.90848	GO:0000123;GO:0004402;GO:0005515;GO:0005634;GO:0006350;GO:0006355;GO:0008080;GO:0016740		GO:0006355:regulation of transcription, DNA-dependent			GO:0006355:regulation of transcription, DNA-dependent														GO:0006350:transcription	GO:0006355:regulation of transcription, DNA-dependent
192	BE981917		EST	EST	3.14742	2.43524	1.96365	1.80343	1.43527	1.55583	1.14436	1.33091	1.14575	0.897953	0.877391	3.36e-06	3.14742	0.877391	3.58725	1.84288
193	BF464081	Mm.140804	Gng5	Similar to G protein gamma-5 subunit	3.14674	3.50713	2.69421	1.23734	1.0269	0.95868	0.789301	0.689871	0.49141	0.486636	0.481412	0.000655255	3.50713	0.481412	7.28509	2.86495
194	BE953547	Mm.1056	Slc1a5	Solute carrier family 1 (neutral amino acid transporter), member 5	3.144	2.14097	2.04758	2.2141	1.72189	1.51509	1.08937	0.958163	0.817907	0.647408	0.66194	7.57e-07	3.144	0.647408	4.85628	2.27985	GO:0005386;GO:0005887;GO:0006810;GO:0006835;GO:0015175;GO:0015293;GO:0016020;GO:0016021;GO:0017153																						GO:0006810:transport					GO:0006810:transport
195	BE951642		EST	EST	3.14306	4.68475	2.38223	1.71058	1.64279	1.06705	0.648294	0.303227	0.279825	0.193843	0.161247	1.79e-05	4.68475	0.161247	29.0533	4.86063
196	BE951303	Mm.716	Cpsf2	Cleavage and polyadenylation specific factor 2	3.13941	3.20957	2.24987	1.8291	1.43232	1.62422	0.962756	0.932306	0.876748	0.817932	0.937605	2.91e-05	3.20957	0.817932	3.924	1.97232	GO:0003723;GO:0005634;GO:0006397															GO:0006397:mRNA processing	GO:0006397:mRNA processing			GO:0006397:mRNA processing
197	BE953418	Mm.297440	Ran	RAN, member RAS oncogene family	3.13825	3.19745	3.14174	2.72232	1.84494	1.55192	0.808843	0.667538	0.609517	0.571942	0.57188	2.66e-05	3.19745	0.57188	5.59112	2.48314	GO:0000074;GO:0000785;GO:0003924;GO:0005515;GO:0005525;GO:0005622;GO:0005634;GO:0005643;GO:0006259;GO:0006405;GO:0006606;GO:0006611;GO:0006810;GO:0006886;GO:0007052;GO:0007067;GO:0007165;GO:0007264;GO:0008565;GO:0015031;GO:0050875	GO:0006606:protein-nucleus import								GO:0000074:regulation of cell cycle				GO:0006606:protein-nucleus import	GO:0007052:mitotic spindle organization and biogenesis	GO:0006259:DNA metabolism				GO:0006259:DNA metabolism			GO:0006405:RNA-nucleus export	GO:0006606:protein-nucleus import	GO:0006606:protein-nucleus import			GO:0006405:RNA-nucleus export
198	BF464996	Mm.21529	Rpl37a	Ribosomal protein L37a	3.1363	2.91133	2.77525	1.98863	2.02882	2.26313	1.85306	1.33494	0.988835	0.850594	0.762064	0.0213123	3.1363	0.762064	4.11554	2.04108	GO:0003735;GO:0005622;GO:0005830;GO:0005840;GO:0006412;GO:0007046;GO:0030529				GO:0006412:protein biosynthesis						GO:0006412:protein biosynthesis		GO:0006412:protein biosynthesis		GO:0007046:ribosome biogenesis												GO:0006412:protein biosynthesis
199	BF463365		EST	EST	3.1349	3.47642	1.7509	1.16752	0.972937	0.719218	0.867617	0.744321	0.729739	0.801471	0.908455	0.00154161	3.47642	0.719218	4.83361	2.2731
200	BE988696	Mm.180458	Rpl13a	Ribosomal protein L13a	3.13414	3.10016	1.93838	1.8128	0.767965	1.00647	0.812194	0.724425	0.766019	0.636121	0.70341	0.000577125	3.13414	0.636121	4.92696	2.3007	GO:0003735;GO:0005622;GO:0005840;GO:0006412;GO:0015934;GO:0030529				GO:0006412:protein biosynthesis						GO:0006412:protein biosynthesis		GO:0006412:protein biosynthesis														GO:0006412:protein biosynthesis
201	BE984358	Mm.3458	Rpo1-1	RNA polymerase 1-1	3.12505	3.02653	1.84611	1.09069	0.934535	1.38838	0.773802	1.14482	1.11593	1.09221	1.07954	0.00319039	3.12505	0.773802	4.03856	2.01384	GO:0003677;GO:0003899;GO:0005634;GO:0005736;GO:0006350;GO:0016740;GO:0016779																			GO:0006350:transcription
202	BE951867	Mm.22708	Serpinh1	Serine (or cysteine) proteinase inhibitor, clade H, member 1	3.1239	2.44296	1.70268	1.54677	1.33043	1.54095	1.09138	0.753415	0.744412	0.530078	0.4145	6.49e-09	3.1239	0.4145	7.53656	2.91391	GO:0004866;GO:0004867;GO:0005515;GO:0005615;GO:0005783;GO:0006457;GO:0006986;GO:0009408;GO:0051082										GO:0006457:protein folding		GO:0006457:protein folding													GO:0006986:response to unfolded protein
203	BE949927	Mm.8575	Sox13	SRY-box containing gene 13	3.12281	2.97909	2.63822	2.55605	1.83253	2.23474	1.42525	1.51056	1.19384	0.913604	0.877243	0.0028762	3.12281	0.877243	3.55979	1.83179	GO:0003677;GO:0003700;GO:0005634;GO:0005667;GO:0006355		GO:0006355:regulation of transcription, DNA-dependent			GO:0006355:regulation of transcription, DNA-dependent														GO:0006355:regulation of transcription, DNA-dependent	GO:0006355:regulation of transcription, DNA-dependent
204	BF460889	Mm.32052	clone:C230061N21	0 day neonate cerebellum cDNA, RIKEN full-length enriched library, clone:C230061N21 product:unknown EST, full insert sequence	3.12267	2.47414	2.05052	1.7121	1.01662	1.4129	1.03573	1.34101	0.911935	0.901184	1.12547	0.000405024	3.12267	0.901184	3.46507	1.79289
205	BE951464	Mm.289868	Rpl9	Ribosomal protein L9	3.12228	2.84546	2.42861	2.69772	2.21284	2.23215	1.76437	1.5056	1.24277	1.19827	1.21714	0.00972956	3.12228	1.19827	2.60567	1.38165	GO:0003723;GO:0003735;GO:0005622;GO:0005830;GO:0005840;GO:0006412;GO:0007046;GO:0030529				GO:0006412:protein biosynthesis						GO:0006412:protein biosynthesis		GO:0006412:protein biosynthesis		GO:0007046:ribosome biogenesis												GO:0006412:protein biosynthesis
206	BF455594	Mm.182931	Paics	Phosphoribosylaminoimidazole carboxylase, phosphoribosylaminoribosylaminoimidazole, succinocarboxamide synthetase	3.11372	2.87288	2.45988	1.94156	1.3065	1.41671	0.645402	0.825567	0.715323	0.667828	0.714432	5.76e-05	3.11372	0.645402	4.82447	2.27037	GO:0005634
207	BE988705	Mm.292109	D130060C09Rik	RIKEN cDNA D130060C09 gene	3.11265	2.51391	1.95355	1.53845	1.3199	1.36021	1.20469	1.17263	1.01712	0.748133	0.877912	1.25e-05	3.11265	0.748133	4.16055	2.05677
208	BE952119	Mm.277449	6720485C15Rik	RIKEN cDNA 6720485C15 gene	3.11248	2.3849	1.86672	1.7667	1.34186	1.31855	0.982875	1.2579	0.991586	0.823936	0.845257	1.74e-05	3.11248	0.823936	3.77757	1.91746	GO:0016301
209	BF464019	Mm.276381	Tnpo3	Transportin 3	3.10963	1.74695	1.19162	1.25849	1.17022	1.03038	0.841583	0.989555	0.708111	0.596337	0.745577	0.00092142	3.10963	0.596337	5.21454	2.38254	GO:0004872;GO:0005634;GO:0006810;GO:0015031	GO:0015031:protein transport																					GO:0006810:transport	GO:0015031:protein transport	GO:0015031:protein transport			GO:0006810:transport
210	BE954078	Mm.331491	Hnrpa3	Heterogeneous nuclear ribonucleoprotein A3	3.10868	2.29253	2.4268	2.15056	1.89977	2.22475	0.778068	0.934659	0.789837	0.524694	0.546914	6.66e-05	3.10868	0.524694	5.92475	2.56675
211	BE952158	Mm.287857	Plagl1	Pleiomorphic adenoma gene-like 1	3.09986	3.35424	2.67683	2.44228	1.93384	2.31809	1.44952	1.22834	1.05986	0.90367	1.0936	7.22e-05	3.35424	0.90367	3.7118	1.89212	GO:0000074;GO:0003676;GO:0006915									GO:0000074:regulation of cell cycle
212	BE951901	Mm.278458	Fkbp1a	FK506 binding protein 1a	3.08987	3.1894	2.72071	2.76366	2.36447	2.538	1.41493	1.1141	0.923047	0.81763	0.850247	9.57e-05	3.1894	0.81763	3.90079	1.96377	GO:0003755;GO:0005524;GO:0005528;GO:0006457;GO:0006810;GO:0016020;GO:0016853;GO:0042626										GO:0006457:protein folding		GO:0006457:protein folding										GO:0006810:transport					GO:0006810:transport
213	BE988376	Mm.22879	Apba1	Amyloid beta (A4) precursor protein-binding, family A, member 1	3.0893	2.6009	2.14754	2.02963	1.71688	1.58101	1.15875	1.19938	0.984518	0.924646	1.06646	3.8e-08	3.0893	0.924646	3.34106	1.74031	GO:0006810;GO:0006886;GO:0007242;GO:0015031	GO:0006886:intracellular protein transport												GO:0006886:intracellular protein transport									GO:0006810:transport	GO:0006886:intracellular protein transport	GO:0006886:intracellular protein transport			GO:0006810:transport
214	BE951825	Mm.350080	Rpl15	LOC434381	3.08032	3.86331	3.10238	2.00205	1.57603	1.8973	1.2924	1.0302	0.977293	0.663884	0.588405	0.0182875	3.86331	0.588405	6.56573	2.71496
215	BE951562	Mm.8538	Sh2bpsm1	SH2-B PH domain containing signaling mediator 1	3.06979	2.85648	2.54597	2.56705	1.99367	2.18503	1.46471	0.972291	0.855901	0.755585	0.720716	0.00012921	3.06979	0.720716	4.25936	2.09064
216	BE950046	Mm.271617	Man1b	Mannosidase, alpha, class 1A, member 2	3.06593	1.7213	1.5631	1.44656	1.35175	1.69521	1.21158	1.12817	0.933836	0.800163	0.722206	1.71e-05	3.06593	0.722206	4.24523	2.08584
217	BE987117	Mm.252080	Pgd	Phosphogluconate dehydrogenase	3.06257	1.9391	1.66976	1.07831	0.873459	0.801246	1.01307	1.16999	0.78156	0.778775	0.903239	0.000107604	3.06257	0.778775	3.93254	1.97546	GO:0004616;GO:0004616;GO:0005489;GO:0006098;GO:0008114;GO:0009051;GO:0016491			GO:0006098:pentose-phosphate shunt					GO:0006098:pentose-phosphate shunt			GO:0006098:pentose-phosphate shunt	GO:0006098:pentose-phosphate shunt							GO:0006098:pentose-phosphate shunt									GO:0006098:pentose-phosphate shunt
218	BE982330		EST	EST	3.06154	3.30789	2.2027	1.65816	1.26146	1.18543	0.946697	0.981135	0.844761	0.74173	0.916186	0.000568174	3.30789	0.74173	4.45969	2.15694
219	BF463957	Mm.16234	Itga5	Integrin alpha 5 (fibronectin receptor alpha)	3.06144	2.03464	1.43035	1.57992	1.18318	1.29598	0.981036	1.2691	0.971346	1.03001	0.915603	5.51e-06	3.06144	0.915603	3.34363	1.74141	GO:0004872;GO:0005515;GO:0005615;GO:0007044;GO:0007155;GO:0007160;GO:0007229;GO:0007613;GO:0008305;GO:0016021;GO:0019717							GO:0007229:integrin-mediated signaling pathway							GO:0007044:cell-substrate junction assembly
220	BE986573	Mm.335386	3222402P14Rik	RIKEN cDNA 3222402P14 gene	3.06063	3.47678	2.23733	1.81336	1.43712	1.46382	0.919662	1.0769	0.930836	1.15975	1.43892	1.05e-06	3.47678	0.919662	3.78049	1.91857
221	BE987818	Mm.45755	Aig1	RIKEN cDNA A730010A20 gene	3.06	1.74923	1.08336	1.06976	1.26207	1.07334	0.988832	1.05039	0.947448	0.979286	1.05365	9.52e-06	3.06	0.947448	3.22973	1.69141
222	BF465325	Mm.34428	Pias4	Protein inhibitor of activated STAT, 4	3.05753	1.96327	1.7148	1.53627	1.21093	1.41479	1.07459	1.471	1.19181	1.17208	1.47479	0.0492553	3.05753	1.07459	2.84529	1.50857	GO:0000122;GO:0003677;GO:0003677;GO:0003714;GO:0003714;GO:0005515;GO:0005634;GO:0006350;GO:0006355;GO:0006512;GO:0007259;GO:0008270;GO:0016363;GO:0016925;GO:0019789		GO:0000122:negative regulation of transcription from Pol II promoter			GO:0000122:negative regulation of transcription from Pol II promoter					GO:0006512:ubiquitin cycle		GO:0006512:ubiquitin cycle							GO:0000122:negative regulation of transcription from Pol II promoter	GO:0000122:negative regulation of transcription from Pol II promoter
223	BE953730	Mm.28251	Tulp4	Tubby like protein 4	3.05572	3.57175	2.45414	1.42037	2.18805	0.812139	0.831605	0.70987	0.564806	0.410334	0.498537	1.21e-05	3.57175	0.410334	8.70448	3.12176
224	BE951633	Mm.169059	Zfp398	Zinc finger protein 398	3.05567	2.11298	1.69342	1.83729	1.45062	1.66692	1.35948	1.03598	0.910601	0.712518	0.722862	8.13e-06	3.05567	0.712518	4.28855	2.10049	GO:0003676;GO:0003677;GO:0005622;GO:0005634;GO:0006355		GO:0006355:regulation of transcription, DNA-dependent			GO:0006355:regulation of transcription, DNA-dependent														GO:0006355:regulation of transcription, DNA-dependent	GO:0006355:regulation of transcription, DNA-dependent
225	BE984042		EST	EST	3.05131	3.20679	1.98819	1.82707	1.40217	1.57567	0.964992	1.16764	0.984584	0.927821	1.02471	8.02e-08	3.20679	0.927821	3.45626	1.78921
226	BE987311	Mm.307846	Rpl22	Ribosomal protein L22	3.05113	1.93224	2.22482	1.69671	1.99043	1.98683	1.3046	0.861013	0.942404	0.534857	0.558792	0.000950734	3.05113	0.534857	5.70457	2.51212	GO:0003723;GO:0003735;GO:0005622;GO:0005830;GO:0005840;GO:0006412;GO:0007046;GO:0008201;GO:0030529				GO:0006412:protein biosynthesis						GO:0006412:protein biosynthesis		GO:0006412:protein biosynthesis		GO:0007046:ribosome biogenesis												GO:0006412:protein biosynthesis
227	BE987752		EST	EST	3.05108	2.38127	1.73683	1.56145	1.71764	1.67482	1.20062	1.05698	0.883477	0.654026	0.621373	7.42e-06	3.05108	0.621373	4.91023	2.29579
228	BE951256	Mm.335149	AU019823	Expressed sequence AU019823	3.04971	2.59285	1.42006	1.89201	1.22305	1.70679	1.45453	0.932498	0.82878	0.878037	0.78598	0.0093154	3.04971	0.78598	3.88013	1.95611
229	BE953936	Mm.2115	Hnrpu	Heterogeneous nuclear ribonucleoprotein U	3.04471	3.28543	2.42101	1.6996	0.934123	1.02623	0.609452	1.42088	0.930999	0.973587	1.26774	0.000272412	3.28543	0.609452	5.39079	2.4305	GO:0005634;GO:0030529
230	BE951547	Mm.351717	Dio3as	Deiodinase, iodothyronine type III, antisense	3.04089	2.69092	2.27243	2.07534	1.65311	1.53279	1.00745	1.02306	0.947479	0.754657	0.855242	7.28e-06	3.04089	0.754657	4.0295	2.0106	GO:0000004;GO:0005554;GO:0008372
231	BE953735	Mm.34546	AY358078	CDNA sequence AY358078	3.03882	3.13756	2.83548	2.80888	1.76736	1.61241	0.735593	0.679512	0.742123	0.428092	0.48013	5.6e-10	3.13756	0.428092	7.32916	2.87365
232	BF464994	Mm.201455	Scamp1	Secretory carrier membrane protein 1	3.03582	1.9781	1.75883	1.59527	1.43531	1.62339	1.49157	0.817882	0.68269	0.567127	0.68256	1.72e-05	3.03582	0.567127	5.35299	2.42034	GO:0006810;GO:0006887;GO:0008021;GO:0015031;GO:0016021;GO:0030672;GO:0042589	GO:0015031:protein transport																					GO:0006810:transport	GO:0015031:protein transport	GO:0015031:protein transport			GO:0006810:transport
233	BE952004	Mm.1517	Sybl1	Synaptobrevin like 1	3.02918	2.13293	1.61704	1.55449	1.22299	1.18511	1.2547	0.983757	0.905807	0.799436	0.69802	1.33e-07	3.02918	0.69802	4.33968	2.11759	GO:0005783;GO:0005794;GO:0006810;GO:0006886;GO:0008565;GO:0015031;GO:0016021;GO:0045177	GO:0006886:intracellular protein transport												GO:0006886:intracellular protein transport									GO:0006810:transport	GO:0006886:intracellular protein transport	GO:0006886:intracellular protein transport			GO:0006810:transport
234	BF466729	Mm.246551	Erh	Enhancer of rudimentary homolog (Drosophila)	3.02625	2.64965	2.26189	2.04146	1.8036	1.99916	0.799698	0.943893	0.686193	0.446584	0.438976	2.46e-06	3.02625	0.438976	6.89387	2.78531	GO:0005554
235	BE951958	Mm.30099	C130052I12Rik	RIKEN cDNA C130052I12 gene	3.02485	2.90008	2.32643	2.01453	1.59965	1.84684	1.00561	0.875032	0.945991	0.706433	0.751366	2.37e-06	3.02485	0.706433	4.28186	2.09824	GO:0016021
236	BE988441		EST	EST	3.024	1.95106	1.85717	1.39195	1.41074	1.52167	1.09132	1.15835	0.992897	0.701702	0.891945	0.000578894	3.024	0.701702	4.30952	2.10753
237	BF466172	Mm.288567	Hbb-bh1	Hemoglobin Z, beta-like embryonic chain	3.02191	6.66345	1.92353	1.26727	0.366988	0.229081	0.637594	0.998114	0.560941	0.983594	3.30415	4.69e-07	6.66345	0.229081	29.0877	4.86234	GO:0005344;GO:0005488;GO:0005833;GO:0006810;GO:0015671;GO:0019825																						GO:0006810:transport					GO:0006810:transport
238	BE954457	Mm.275654	Gys3	Glycogen synthase 3, brain	3.02044	1.92733	1.51057	1.41353	0.834734	0.969914	1.0799	1.24912	0.893575	1.03364	1.11882	3.13e-05	3.02044	0.834734	3.61844	1.85537	GO:0003824;GO:0004373;GO:0005978;GO:0016740;GO:0016757				GO:0005978:glycogen biosynthesis				GO:0005978:glycogen biosynthesis				GO:0005978:glycogen biosynthesis			GO:0005978:glycogen biosynthesis											GO:0005978:glycogen biosynthesis
239	BF465995		EST	EST	3.01646	2.702	1.35629	1.51784	1.09027	1.37473	1.13743	0.951967	0.993805	0.883512	0.909352	1.11e-07	3.01646	0.883512	3.41417	1.77154
240	BE988505	Mm.32305	BC035522	Similar to hypothetical protein MGC955	3.01585	1.94542	1.35542	1.57689	1.7347	1.35408	1.35671	0.956777	0.950959	0.873049	0.777617	1.11e-10	3.01585	0.777617	3.87832	1.95543
241	BF463375	Mm.182434	Fstl1	Follistatin-like 1	3.01529	1.9955	1.61951	1.37955	1.0455	0.934586	0.628731	0.693469	0.649522	0.690398	0.628728	3.56e-10	3.01529	0.628728	4.79586	2.26179	GO:0005509;GO:0005615;GO:0008201
242	BF463525	Mm.292487	Thoc3	THO complex 3	3.00723	1.98476	1.20049	1.13418	0.683173	0.84697	0.750999	1.46897	1.37412	1.39764	1.42801	7.45e-07	3.00723	0.683173	4.40186	2.13811	GO:0000398;GO:0003723;GO:0005634;GO:0006397;GO:0006406;GO:0006810															GO:0000398:nuclear mRNA splicing, via spliceosome	GO:0000398:nuclear mRNA splicing, via spliceosome			GO:0000398:nuclear mRNA splicing, via spliceosome			GO:0006406:mRNA-nucleus export					GO:0006406:mRNA-nucleus export
243	BE983667	Mm.37801	Shcbp1	Shc SH2-domain binding protein 1	3.00677	2.62221	1.99911	2.19734	1.60532	1.69184	0.936029	0.462851	0.514546	0.525032	0.493057	5.4e-09	3.00677	0.462851	6.4962	2.6996	GO:0005515;GO:0042169
244	BE951568	Mm.39265	0610010K14Rik	RIKEN cDNA 0610010K14 gene	3.00522	2.64677	2.22961	1.90344	1.40488	1.40979	1.0256	1.12614	1.21626	0.949738	1.02612	7.04e-05	3.00522	0.949738	3.16426	1.66187	GO:0005634;GO:0006355		GO:0006355:regulation of transcription, DNA-dependent			GO:0006355:regulation of transcription, DNA-dependent														GO:0006355:regulation of transcription, DNA-dependent	GO:0006355:regulation of transcription, DNA-dependent
245	BE995016	Mm.13705	Rrbp1	Ribosome binding protein 1	3.00065	1.86852	2.50772	1.0669	0.948904	1.02346	1.31585	1.51719	0.975872	1.07523	1.21311	0.000388038	3.00065	0.948904	3.16223	1.66094	GO:0005783;GO:0006605;GO:0006810;GO:0015031;GO:0016021;GO:0030176;GO:0030376	GO:0006605:protein targeting												GO:0006605:protein targeting									GO:0006605:protein targeting	GO:0006605:protein targeting	GO:0006605:protein targeting			GO:0006605:protein targeting
246	BE953396	Mm.260360	BC053460	CDNA sequence BC053460	3.00012	1.90233	1.5778	2.15762	1.30492	1.60523	1.08313	0.913675	0.798186	1.10363	0.827184	0.000356706	3.00012	0.798186	3.75868	1.91023
247	BE953873	Mm.197101	clone:A730060K18	7 days neonate cerebellum cDNA, RIKEN full-length enriched library, clone:A730060K18 product:unknown EST, full insert sequence	2.98705	3.57703	1.80625	1.62016	1.13239	0.677326	0.888616	0.844732	0.649113	0.578611	0.706572	0.000833985	3.57703	0.578611	6.1821	2.6281
248	BF464140	Mm.303355	Onecut1	One cut domain, family member 1	2.98634	2.66378	2.32129	2.07508	1.61537	2.00005	1.23462	1.01322	1.06404	0.639716	0.783774	8.86e-07	2.98634	0.639716	4.66823	2.22288	GO:0003677;GO:0003700;GO:0003700;GO:0005634;GO:0005667;GO:0006006;GO:0006350;GO:0006355;GO:0007492;GO:0030154		GO:0006355:regulation of transcription, DNA-dependent			GO:0006355:regulation of transcription, DNA-dependent							GO:0006006:glucose metabolism					GO:0007492:endoderm development		GO:0006350:transcription	GO:0006355:regulation of transcription, DNA-dependent
249	BE995682	Mm.353390	Transcribed locus	weakly similar to XP_379413.2 PREDICTED: hypothetical protein XP_379413	2.98554	2.42467	2.21822	1.24087	1.38907	1.25254	1.19823	1.10242	0.806251	0.862271	1.11413	0.000853982	2.98554	0.806251	3.70299	1.88869
250	BE951955		EST	EST	2.98549	2.22519	1.38031	1.34197	1.31961	1.42225	1.19236	1.20953	0.911373	0.823459	1.01104	0.0213272	2.98549	0.823459	3.62554	1.8582
251	BE986485	Mm.182434	Fstl1	Follistatin-like 1	2.98292	2.39138	1.65401	1.47617	1.41002	1.52925	0.961591	0.867362	0.659195	0.805031	0.604081	1.28e-07	2.98292	0.604081	4.93794	2.30391	GO:0005509;GO:0005615;GO:0008201
252	BE954074	Mm.37642	BC032203	CDNA sequence BC032203	2.9761	2.76939	1.97926	1.55046	1.22798	1.44421	1.24021	0.977452	0.831152	0.882365	0.686173	0.000102814	2.9761	0.686173	4.33724	2.11678
253	BE950165	Mm.260164	Hadhsc	L-3-hydroxyacyl-Coenzyme A dehydrogenase, short chain	2.97277	1.7523	1.48037	1.73478	1.37503	1.39415	0.968175	0.940435	0.873356	0.833319	0.782577	0.000567448	2.97277	0.782577	3.79869	1.9255	GO:0003857;GO:0005739;GO:0006629;GO:0006631;GO:0016491																		GO:0006629:lipid metabolism
254	BF463747	Mm.137966	2410195B05Rik	RIKEN cDNA 2410195B05 gene	2.97148	2.29543	1.81122	1.66265	1.40186	1.33853	0.95154	1.02748	0.793891	0.628175	0.813814	1.52e-05	2.97148	0.628175	4.73034	2.24194	GO:0005634
255	BE952124	Mm.288179	Lig1	Ligase I, DNA, ATP-dependent	2.96915	2.76358	1.90435	1.89792	1.90574	1.48464	1.04761	0.745372	0.59237	0.568222	0.578154	2.62e-07	2.96915	0.568222	5.22534	2.38553	GO:0000910;GO:0003676;GO:0003910;GO:0005524;GO:0005634;GO:0006260;GO:0006281;GO:0006310;GO:0006974;GO:0007049;GO:0016874									GO:0007049:cell cycle						GO:0006260:DNA replication				GO:0006260:DNA replication						GO:0006281:DNA repair
256	BE952310	Mm.371625	Eef1g	Eukaryotic translation elongation factor 1 gamma	2.96673	2.04785	1.98987	1.57616	1.06396	0.937106	1.18753	1.10012	1.07602	1.01408	0.779404	0.00271885	2.96673	0.779404	3.80641	1.92843
257	BF463731	Mm.166372	Rnf130	Ring finger protein 130	2.96057	2.04144	1.59719	2.89462	1.61125	1.79612	1.31714	1.08193	1.03059	0.818959	0.874244	0.000529116	2.96057	0.818959	3.61504	1.85401	GO:0000151;GO:0004842;GO:0005615;GO:0006508;GO:0006915;GO:0008233;GO:0008270;GO:0016021;GO:0016567			GO:0006508:proteolysis and peptidolysis							GO:0006508:proteolysis and peptidolysis	GO:0006508:proteolysis and peptidolysis	GO:0006508:proteolysis and peptidolysis			GO:0006508:proteolysis and peptidolysis													GO:0006508:proteolysis and peptidolysis
258	BE984887	Mm.251013	Kpnb1	Karyopherin (importin) beta 1	2.95919	3.26449	2.12799	2.28926	1.66829	0.899134	0.816714	0.791472	0.63022	0.577948	0.536145	1.47e-05	3.26449	0.536145	6.08882	2.60616	GO:0000059;GO:0005515;GO:0005634;GO:0005643;GO:0005737;GO:0006610;GO:0006810;GO:0008565;GO:0015031	GO:0000059:protein-nucleus import, docking												GO:0000059:protein-nucleus import, docking									GO:0000059:protein-nucleus import, docking	GO:0000059:protein-nucleus import, docking	GO:0000059:protein-nucleus import, docking			GO:0000059:protein-nucleus import, docking
259	BE951985	Mm.135645	Stk11	Serine/threonine kinase 11	2.95647	3.2923	3.05722	2.37049	1.66652	2.06667	1.21403	1.42738	1.16077	1.08372	1.15277	0.00154933	3.2923	1.08372	3.03798	1.60311	GO:0004672;GO:0004674;GO:0004713;GO:0005524;GO:0006468;GO:0016301;GO:0016740										GO:0006468:protein amino acid phosphorylation		GO:0006468:protein amino acid phosphorylation
260	BE982591	Mm.281900	Usp39	Ubiquitin specific protease 39	2.95029	2.15719	2.3048	2.52799	1.33508	1.62511	1.10205	1.31593	0.870348	0.916812	0.785964	7.36e-07	2.95029	0.785964	3.75373	1.90832	GO:0004197;GO:0004221;GO:0005634;GO:0006511;GO:0006512;GO:0008233;GO:0008234;GO:0016787			GO:0006511:ubiquitin-dependent protein catabolism							GO:0006511:ubiquitin-dependent protein catabolism	GO:0006511:ubiquitin-dependent protein catabolism	GO:0006511:ubiquitin-dependent protein catabolism			GO:0006511:ubiquitin-dependent protein catabolism													GO:0006511:ubiquitin-dependent protein catabolism
261	BE984475		EST	EST	2.95028	2.02272	1.14906	1.29185	1.19268	1.70605	1.00406	1.65817	1.10577	1.09381	1.42676	0.0323193	2.95028	1.00406	2.93834	1.555
262	BE985762	Mm.212227	Cdkal1	CDK5 regulatory subunit associated protein 1-like 1	2.9484	1.63041	1.40174	1.80686	1.48081	1.89306	1.72072	1.11068	1.1865	0.814544	0.952129	0.000848	2.9484	0.814544	3.6197	1.85587
263	BF466117	Mm.260403	LOC433702	Nuclear cap binding protein subunit 1, 80kDa	2.94674	1.55029	1.13521	1.15488	0.936509	1.01086	1.28351	1.62191	0.745042	0.788045	0.763904	9.16e-06	2.94674	0.745042	3.95514	1.98373
264	BE984048	Mm.25203	Nckap1	NCK-associated protein 1	2.94608	2.49214	2.14179	2.10496	2.22225	1.70362	0.915707	0.55258	0.738173	0.771446	0.547853	5.65e-10	2.94608	0.547853	5.37751	2.42694
265	BE983910	Mm.303059	Ubqln4	Ubiquilin 4	2.94291	2.47917	1.68244	1.36043	0.890116	1.14248	0.780009	1.26393	0.883873	0.810109	1.04048	0.000548085	2.94291	0.780009	3.77292	1.91568	GO:0005554;GO:0005634;GO:0005783;GO:0005789;GO:0005829;GO:0006464										GO:0006464:protein modification		GO:0006464:protein modification
266	BE952315		EST	EST	2.93827	2.3277	1.32804	1.465	1.2567	1.13164	0.888127	0.880297	0.718477	0.868289	0.737549	0.00596985	2.93827	0.718477	4.08958	2.03195
267	BF463264	Mm.2870	Rpa2	Replication protein A2	2.93551	2.83215	1.99357	1.34883	1.14222	1.08477	0.550222	0.54446	0.60178	0.582731	0.470317	0.000372809	2.93551	0.470317	6.24156	2.64191	GO:0003676;GO:0005634;GO:0006260															GO:0006260:DNA replication				GO:0006260:DNA replication
268	BE984447	Mm.286104	Gtf2e2	General transcription factor II E, polypeptide 2 (beta subunit)	2.92869	1.94999	1.64354	1.52563	1.04921	0.929085	0.931371	1.32015	1.09144	0.901859	0.997601	0.000460237	2.92869	0.901859	3.24739	1.69928
269	BE952200		EST	EST	2.92389	3.17019	2.64372	2.15962	1.67243	1.9811	1.37324	1.19345	1.16827	1.00568	1.38659	0.00172571	3.17019	1.00568	3.15228	1.6564
270	BE951657	Mm.228661	Atoh7	Atonal homolog 7 (Drosophila)	2.9235	2.88817	2.22232	2.0755	1.65827	1.86931	1.24796	1.13231	1.05169	1.04614	1.00207	7.33e-05	2.9235	1.00207	2.91746	1.54471	GO:0007623;GO:0009649
271	BE982921	Mm.39262	Ntng1	RIKEN cDNA A930010C08 gene	2.91973	2.46561	1.99956	1.51007	1.01162	1.03579	0.947725	0.75777	0.67619	0.756722	0.809798	7.77e-09	2.91973	0.67619	4.31792	2.11033	GO:0005198;GO:0005578;GO:0005615;GO:0005886;GO:0007399;GO:0007409;GO:0016020;GO:0030154																	GO:0007399:neurogenesis
272	BE951851	Mm.219946	Smyd5	SET and MYND domain containing 5	2.91909	2.48267	1.95583	2.03097	2.1578	1.75199	1.68331	0.657975	0.609746	0.41917	0.297778	1.29e-07	2.91909	0.297778	9.80289	3.29321	GO:0000004;GO:0005554;GO:0008372
273	BE951723	Mm.790	Tparl	TPA regulated locus	2.91344	2.12587	1.94169	2.03098	2.00096	1.82352	1.22628	1.03584	0.91145	0.776403	0.818993	4.1e-05	2.91344	0.776403	3.75249	1.90785	GO:0005554;GO:0005615;GO:0016020;GO:0016021
274	BE951538	Mm.182962	Eif3s5	Eukaryotic translation initiation factor 3, subunit 5 (epsilon)	2.91303	2.115	1.62127	1.70243	1.7436	1.62768	1.39658	1.02942	0.866893	0.843346	0.784484	1.22e-05	2.91303	0.784484	3.7133	1.8927	GO:0003743;GO:0006412				GO:0006412:protein biosynthesis						GO:0006412:protein biosynthesis		GO:0006412:protein biosynthesis														GO:0006412:protein biosynthesis
275	BF463170	Mm.245527	Slc35b4	Solute carrier family 35, member B4	2.9126	2.47029	1.20301	1.4581	0.843732	0.866399	0.820442	0.938296	1.21659	1.32813	1.36369	0.0289914	2.9126	0.820442	3.55003	1.82783	GO:0005615;GO:0016021
276	BE950447	Mm.328673	Cct8	Chaperonin subunit 8 (theta)	2.91153	2.56742	2.23724	1.65847	1.25554	1.40553	0.8085	0.875309	0.894035	0.747213	0.913396	0.000142333	2.91153	0.747213	3.89652	1.96218	GO:0005515;GO:0005524;GO:0006457;GO:0044267;GO:0051082										GO:0006457:protein folding		GO:0006457:protein folding
277	BE983203	Mm.298091	AA589507	Sterile alpha motif domain containing 1	2.91094	2.39119	2.29612	2.24847	1.2958	1.34043	0.808089	0.822039	0.62392	0.57826	0.445539	6.22e-06	2.91094	0.445539	6.53353	2.70786
278	BE986615	Mm.257437	Cdh2	Cadherin 2	2.91081	3.39569	2.96119	2.09142	2.20772	1.31833	1.16807	0.928893	0.662638	0.568932	0.621439	0.00047703	3.39569	0.568932	5.96853	2.57738
279	BE952311	Mm.280083	Rpl4	Ribosomal protein L4	2.90616	2.27551	2.31014	1.96545	1.67109	1.92987	1.26481	1.18892	0.991837	0.773667	0.71102	0.0083728	2.90616	0.71102	4.08731	2.03115	GO:0003735;GO:0005622;GO:0005840;GO:0006412;GO:0008152;GO:0016491;GO:0030529				GO:0006412:protein biosynthesis						GO:0006412:protein biosynthesis		GO:0006412:protein biosynthesis														GO:0006412:protein biosynthesis
280	BE952298	Mm.332336	9130413I22Rik	Morf4 family associated protein 1	2.90606	3.31756	2.22554	2.0266	1.76938	1.51035	1.56555	1.21792	0.967063	0.850414	0.765823	9.01e-07	3.31756	0.765823	4.33203	2.11504	GO:0000004;GO:0005515;GO:0008372
281	BF464900	Mm.246514	Gabre	Gamma-aminobutyric acid (GABA-A) receptor, subunit epsilon	2.90592	2.14295	1.03601	2.02581	1.40591	1.65971	1.48861	1.24386	0.926035	1.14946	1.06084	0.0369826	2.90592	0.926035	3.13803	1.64986	GO:0004872;GO:0004890;GO:0005216;GO:0005230;GO:0005615;GO:0005887;GO:0006810;GO:0006811;GO:0006821;GO:0007214;GO:0007268;GO:0016020;GO:0016021							GO:0007214:gamma-aminobutyric acid signaling pathway														GO:0006811:ion transport	GO:0006810:transport					GO:0006810:transport
282	BE984228	Mm.158902	1810044A24Rik	RIKEN cDNA 1810044A24 gene	2.90133	2.56221	1.49271	0.999033	0.943441	1.37014	0.935684	1.32119	1.02434	0.933069	0.931956	0.000377426	2.90133	0.931956	3.11316	1.63838
283	BE988735	Mm.29584	Mthfd1	Methylenetetrahydrofolate dehydrogenase (NADP+ dependent), methenyltetrahydrofolate cyclohydrolase, formyltetrahydrofolate synthase	2.89437	1.96358	1.30397	1.12833	1.33716	0.965131	0.922144	0.672161	0.685187	0.697443	0.72629	1.35e-05	2.89437	0.672161	4.30607	2.10637	GO:0000105;GO:0003824;GO:0004329;GO:0004477;GO:0004488;GO:0005524;GO:0006164;GO:0006548;GO:0006730;GO:0008652;GO:0009086;GO:0009396;GO:0016155;GO:0016491;GO:0016787;GO:0016874			GO:0006548:histidine catabolism	GO:0000105:histidine biosynthesis															GO:0006164:purine nucleotide biosynthesis									GO:0006548:histidine catabolism
284	BF462403	Mm.36769	Slmap	Sarcolemma associated protein	2.89213	1.88886	1.51636	1.67993	1.08424	1.42976	1.09068	1.44498	1.05779	0.982738	1.26618	0.0445189	2.89213	0.982738	2.94293	1.55726
285	BF464209	Mm.236125	7530428D23Rik	RIKEN cDNA 7530428D23 gene	2.88976	2.50969	2.20341	2.07082	1.56703	1.83796	1.19395	1.11	1.00431	0.728747	0.949432	1.12e-05	2.88976	0.728747	3.96539	1.98746
286	BE988200	Mm.258834	Transcribed locus	Transcribed locus	2.8894	2.43609	2.15424	1.9223	1.61028	1.44863	1.12965	0.809056	0.744491	0.740982	0.727192	1.94e-07	2.8894	0.727192	3.97337	1.99036
287	BE951266	Mm.3970	Elavl4	ELAV (embryonic lethal, abnormal vision, Drosophila)-like 4 (Hu antigen D)	2.88685	5.03361	3.4797	1.9122	1.07284	1.01148	0.944834	0.801758	0.869367	0.647339	0.731626	1.33e-06	5.03361	0.647339	7.77585	2.959	GO:0003676;GO:0003723
288	BF467679	Mm.258476	Tbl1x	Transducin (beta)-like 1 X-linked	2.88298	1.80867	1.33846	1.78218	1.28403	1.81679	1.09559	1.28414	1.07455	1.06834	0.962677	0.0130051	2.88298	0.962677	2.99475	1.58244	GO:0005634;GO:0006350;GO:0006355;GO:0006512		GO:0006355:regulation of transcription, DNA-dependent			GO:0006355:regulation of transcription, DNA-dependent					GO:0006512:ubiquitin cycle		GO:0006512:ubiquitin cycle							GO:0006350:transcription	GO:0006355:regulation of transcription, DNA-dependent
289	BE988388	Mm.187793	4921517B04Rik	RIKEN cDNA 4921517B04 gene	2.88233	2.21017	1.47135	1.49185	1.55345	1.26867	1.0898	0.939947	0.918383	1.02352	0.990085	8.09e-07	2.88233	0.918383	3.13848	1.65007	GO:0016874
290	BF463790	Mm.287359	Zfyve27	Zinc finger, FYVE domain containing 27	2.87578	2.21793	1.89605	1.68416	1.43283	1.54166	1.23644	1.49593	0.890607	0.869838	0.954388	2.97e-05	2.87578	0.869838	3.30611	1.72514	GO:0005615;GO:0016021
291	BE951607	Mm.14297	Nr2f1	Nuclear receptor subfamily 2, group F, member 1	2.87509	2.44738	1.93186	2.09942	1.5354	1.43503	1.25061	1.14765	0.83547	0.701972	0.792293	1.91e-06	2.87509	0.701972	4.09573	2.03412	GO:0000074;GO:0001764;GO:0003677;GO:0003700;GO:0003707;GO:0004872;GO:0004879;GO:0005634;GO:0005667;GO:0006350;GO:0006355;GO:0030900;GO:0050875		GO:0006355:regulation of transcription, DNA-dependent			GO:0006355:regulation of transcription, DNA-dependent				GO:0000074:regulation of cell cycle								GO:0001764:neuronal migration		GO:0006350:transcription	GO:0006355:regulation of transcription, DNA-dependent
292	BF461278	Mm.219433	Zswim6	Zinc finger, SWIM domain containing 6	2.8727	1.47451	1.02292	1.81498	1.43748	1.40465	1.49306	1.16342	0.843612	1.0661	1.27091	8.99e-05	2.8727	0.843612	3.40524	1.76776
293	BF464156	Mm.40036	Prr3	Proline-rich polypeptide 3	2.87056	2.78863	1.9419	1.26939	0.909121	1.05838	0.876624	0.978463	1.11744	0.797783	0.736745	0.00623719	2.87056	0.736745	3.89627	1.96209	GO:0003676
294	BE981331	Mm.193099	Fn1	Fibronectin 1	2.86779	2.53331	1.40352	1.33081	1.1002	1.30448	1.06264	1.09611	0.730779	0.655851	0.540454	5.99e-06	2.86779	0.540454	5.30627	2.4077	GO:0005515;GO:0005576;GO:0005578;GO:0005615;GO:0006953;GO:0007044;GO:0007155;GO:0008152;GO:0008201;GO:0016491;GO:0042060														GO:0007044:cell-substrate junction assembly											GO:0006953:acute-phase response
295	BE951588	Mm.289685	Transcribed locus	strongly similar to XP_540869.1 PREDICTED: similar to Finkel-Biskis-Reilly murine sarcoma virus (FBR-MuSV) ubiquitously expressed (fox derived)	2.86331	3.09717	2.58373	2.64565	1.87165	1.88546	1.39182	1.19085	0.844418	0.939548	0.9138	0.00231715	3.09717	0.844418	3.66781	1.87492
296	BE951483	Mm.280950	2900045N06Rik	RIKEN cDNA 2900045N06 gene	2.85943	3.04684	2.43803	2.08476	1.83948	1.8015	1.10694	1.16521	1.05544	0.721781	0.827194	8.49e-05	3.04684	0.721781	4.22129	2.07768
297	BE988485	Mm.195249	Timm44	Translocator of inner mitochondrial membrane 44	2.85378	2.26904	1.86481	1.58757	1.33569	1.64424	1.13613	1.23364	0.974821	0.777496	0.863958	4.81e-05	2.85378	0.777496	3.67048	1.87597	GO:0003723;GO:0005524;GO:0005739;GO:0005739;GO:0005744;GO:0006355;GO:0006605;GO:0006810;GO:0006886;GO:0015031;GO:0015450;GO:0016020;GO:0019866	GO:0006605:protein targeting	GO:0006355:regulation of transcription, DNA-dependent			GO:0006355:regulation of transcription, DNA-dependent								GO:0006605:protein targeting						GO:0006355:regulation of transcription, DNA-dependent	GO:0006355:regulation of transcription, DNA-dependent		GO:0006605:protein targeting	GO:0006605:protein targeting	GO:0006605:protein targeting			GO:0006605:protein targeting
298	BE951972	Mm.325584	Rps6	Ribosomal protein S6	2.84616	3.88208	3.02615	1.93515	1.41141	1.31163	1.20368	1.13039	0.921637	0.975974	1.13536	0.0164805	3.88208	0.921637	4.21215	2.07456	GO:0003723;GO:0003735;GO:0003735;GO:0005622;GO:0005737;GO:0005830;GO:0005840;GO:0005843;GO:0006412;GO:0007046;GO:0030529				GO:0006412:protein biosynthesis						GO:0006412:protein biosynthesis		GO:0006412:protein biosynthesis		GO:0007046:ribosome biogenesis												GO:0006412:protein biosynthesis
299	BF462406	Mm.273405	2610029G23Rik	RIKEN cDNA 2610029G23 gene	2.8435	2.35427	1.99603	1.81663	1.52009	1.20987	0.835718	0.812857	0.788889	0.467223	0.579198	1.17e-05	2.8435	0.467223	6.08597	2.60549
300	BF461427	Mm.31417	Zfp198	Zinc finger protein 198	2.84058	2.0062	1.46658	1.54317	1.56831	1.63792	1.52599	1.08857	0.946113	0.803694	0.762049	9.86e-06	2.84058	0.762049	3.72756	1.89823	GO:0005634;GO:0006350;GO:0006355;GO:0008270		GO:0006355:regulation of transcription, DNA-dependent			GO:0006355:regulation of transcription, DNA-dependent														GO:0006350:transcription	GO:0006355:regulation of transcription, DNA-dependent
301	BE985673	Mm.3414	Ptpn13	Protein tyrosine phosphatase, non-receptor type 13	2.83984	2.89353	2.35558	2.51961	1.54057	1.73485	0.940229	0.868494	0.624834	0.556546	0.806858	0.000574969	2.89353	0.556546	5.19908	2.37826	GO:0004721;GO:0004725;GO:0004725;GO:0004872;GO:0005198;GO:0005488;GO:0005515;GO:0005634;GO:0005737;GO:0005856;GO:0006470;GO:0007242;GO:0016787										GO:0006470:protein amino acid dephosphorylation		GO:0006470:protein amino acid dephosphorylation
302	BE983596	Mm.246550	Pou4f1	POU domain, class 4, transcription factor 1	2.83709	2.81699	2.14086	1.52288	1.58481	1.20192	1.41352	0.932591	0.685733	0.48933	0.568117	3.5e-05	2.83709	0.48933	5.79791	2.53553
303	BF465368	Mm.378393	Transcribed locus	Transcribed locus	2.83636	2.21316	1.58983	1.93328	1.28275	1.03161	1.04924	1.21618	0.897004	0.848125	0.806601	9.31e-05	2.83636	0.806601	3.51643	1.81411
304	BF466794	Mm.279839	CDNA clone IMAGE:6814320	CDNA clone IMAGE:6814320, containing frame-shift errors	2.83574	3.132	2.59358	2.55734	2.37808	2.25599	1.69072	1.27419	0.920315	0.782499	0.681883	0.00545301	3.132	0.681883	4.59317	2.19949
305	BF466814	Mm.250566	Pard6a	RIKEN cDNA 2610010A15 gene	2.83532	1.82577	1.29887	1.30285	1.01185	0.883036	0.774606	0.711738	0.686004	1.13603	0.664647	2.25e-06	2.83532	0.664647	4.26591	2.09285
306	BE985448	Mm.298908	Adora1	Adenosine A1 receptor	2.83418	1.94159	1.49543	1.42345	1.27029	1.36495	1.25802	1.11508	0.781749	0.80442	0.824705	0.0038836	2.83418	0.781749	3.62543	1.85815	GO:0001584;GO:0001609;GO:0001610;GO:0004871;GO:0004872;GO:0004930;GO:0007165;GO:0007186;GO:0016021							GO:0007186:G-protein coupled receptor protein signaling pathway
307	BF460870	Mm.284015	BC027127	CDNA sequence BC027127	2.83279	2.90348	2.03563	2.00707	0.788342	1.15797	0.853799	1.13289	1.13348	1.05202	1.04367	0.00220208	2.90348	0.788342	3.68303	1.88089
308	BF466899	Mm.337339	2310035C23Rik	RIKEN cDNA 2310035C23 gene	2.83022	1.28398	1.2547	1.77256	1.29714	1.69367	0.962603	1.10791	0.916002	1.04962	1.60885	0.00308866	2.83022	0.916002	3.08975	1.62749	GO:0004721;GO:0005634;GO:0007076									GO:0007076:mitotic chromosome condensation					GO:0007076:mitotic chromosome condensation
309	BE984390		EST	EST	2.82582	1.81719	1.29855	1.1342	1.67551	1.59163	1.09649	0.754675	0.955664	0.885722	0.849588	0.000161448	2.82582	0.754675	3.74442	1.90474
310	BF465008	Mm.8552	Birc5	Baculoviral IAP repeat-containing 5	2.82416	2.40607	1.82469	1.83043	1.76943	1.37432	0.440357	0.318319	0.326134	0.32871	0.357227	4.01e-12	2.82416	0.318319	8.8721	3.14928	GO:0000226;GO:0000775;GO:0004866;GO:0004869;GO:0005622;GO:0005737;GO:0006915;GO:0006916;GO:0006916;GO:0009790;GO:0030496						GO:0006916:anti-apoptosis								GO:0000226:microtubule cytoskeleton organization and biogenesis
311	BE982870	Mm.350516	Ywhaq	Tyrosine 3-monooxygenase/tryptophan 5-monooxygenase activation protein, theta polypeptide	2.82324	2.16424	2.0804	1.89003	1.11282	1.53843	1.05449	1.49649	1.19188	1.10116	1.12135	0.000817735	2.82324	1.05449	2.67736	1.42081	GO:0006605;GO:0007165;GO:0007264;GO:0008372;GO:0019904	GO:0006605:protein targeting												GO:0006605:protein targeting									GO:0006605:protein targeting	GO:0006605:protein targeting	GO:0006605:protein targeting			GO:0006605:protein targeting
312	BE988697	Mm.352899	AK038224	Hypothetical gene supported by AK038224	2.81936	2.74699	1.54154	1.45069	1.0061	1.23357	0.893035	1.13112	0.935705	0.767797	1.17231	0.000169718	2.81936	0.767797	3.67201	1.87657
313	BE983920	Mm.26658	Il10ra	Interleukin 10 receptor, alpha	2.81888	1.90683	1.36993	1.36796	1.20222	1.53455	1.45983	0.850938	0.676419	0.455269	0.547454	0.000123423	2.81888	0.455269	6.19167	2.63033	GO:0004872;GO:0004896;GO:0004907;GO:0005615;GO:0005887;GO:0007166;GO:0016020;GO:0016021							GO:0007166:cell surface receptor linked signal transduction
314	BE949943		EST	EST	2.81266	1.97484	1.59324	1.57202	1.73618	1.69452	1.46673	1.0143	0.79606	0.635163	0.590399	7.96e-06	2.81266	0.590399	4.764	2.25217
315	BE985382	Mm.297197	Tm4sf10	Transmembrane 4 superfamily member 10	2.81041	2.07848	1.1725	1.39724	1.23806	1.15683	0.886584	1.08607	0.819659	0.940052	1.16207	1.79e-06	2.81041	0.819659	3.42875	1.77768	GO:0016021
316	BE985413		EST	EST	2.80941	2.28114	1.75214	1.8754	1.77808	1.89983	1.49918	0.989659	0.78404	0.821717	0.814167	1.23e-05	2.80941	0.78404	3.58325	1.84127
317	BE951833	Mm.2115	Hnrpu	Heterogeneous nuclear ribonucleoprotein U	2.80585	2.6536	1.50927	1.71805	0.890424	0.905151	0.7706	1.33341	1.0638	0.967864	1.20379	1.46e-05	2.80585	0.7706	3.64112	1.86438	GO:0005634;GO:0030529
318	BE951957	Mm.270975	Rangap1	RAN GTPase activating protein 1	2.80242	2.17374	1.90695	1.9349	2.545	1.88741	1.2857	0.964878	0.90884	0.857405	0.787903	9.36e-06	2.80242	0.787903	3.55681	1.83058	GO:0005096
319	BE951910	Mm.181332	2410005H09Rik	RIKEN cDNA 2410005H09 gene	2.80176	2.93315	2.24333	1.79483	1.59679	1.70267	2.00864	1.95849	1.37191	1.24981	1.07308	0.0244778	2.93315	1.07308	2.7334	1.4507
320	BE952137	Mm.46662	Dact1	Dapper homolog 1, antagonist of beta-catenin (xenopus)	2.80127	2.65148	2.0715	2.07232	1.82851	1.86551	1.19857	1.42666	1.21256	1.02124	1.36385	0.0029609	2.80127	1.02124	2.74301	1.45576	GO:0000004;GO:0005554;GO:0005634
321	BE984281	Mm.84977	RIKEN cDNA 2900060L22 gene	RIKEN cDNA 2900060L22 gene	2.80099	2.25291	1.25132	1.45644	1.80078	1.11022	1.6014	1.08506	0.767293	1.16442	0.895398	0.00678146	2.80099	0.767293	3.65048	1.86809
322	BE988961	Mm.334376	CDNA, clone:Y0G0104N04	CDNA, clone:Y0G0104N04, strand:plus, reference:ENSEMBL:Mouse-Transcript-ENST:ENSMUST00000005787, based on BLAT search	2.80065	3.38171	3.19166	1.70142	1.55946	0.96324	0.465182	0.324184	0.312613	0.25798	0.296176	1.34e-06	3.38171	0.25798	13.1084	3.71242
323	BE952101		EST	EST	2.79968	2.17037	1.79219	2.02202	1.83801	1.45025	1.15649	0.939581	0.725506	0.892873	0.946195	1.68e-06	2.79968	0.725506	3.85894	1.9482
324	BF463458	Mm.240066	Psme4	Proteasome (prosome, macropain) activator subunit 4	2.79817	2.59846	1.48617	1.34915	1.55569	1.08738	1.15599	1.197	0.848113	0.540819	0.723792	2.75e-09	2.79817	0.540819	5.17394	2.37126	GO:0007076									GO:0007076:mitotic chromosome condensation					GO:0007076:mitotic chromosome condensation
325	BF460543	Mm.227258	Ilf2	Interleukin enhancer binding factor 2	2.79803	2.31383	1.82958	1.78997	1.29916	1.35963	0.840195	1.49883	1.01285	0.798136	0.818197	7.6e-06	2.79803	0.798136	3.50571	1.80971	GO:0000004;GO:0003677;GO:0005515;GO:0005634;GO:0005730
326	BE951631	Mm.334999	Ckap4	Cytoskeleton-associated protein 4	2.79448	3.48002	2.84162	2.39799	1.72092	1.96566	1.44615	1.16916	0.933823	0.802628	0.788505	9.59e-06	3.48002	0.788505	4.41344	2.1419	GO:0000004;GO:0005515;GO:0005783;GO:0009986
327	BF466815	Mm.34339	Socs7	Suppressor of cytokine signaling 7	2.79357	2.34589	1.95136	1.90053	1.37322	1.56273	1.07224	1.13668	1.18689	0.962543	1.03489	0.000249605	2.79357	0.962543	2.90228	1.53719	GO:0001558;GO:0007165;GO:0007242														GO:0001558:regulation of cell growth
328	BF463312	Mm.259976	Adipor1	Adiponectin receptor 1	2.79265	4.58631	1.63731	1.57147	1.14872	1.39442	1.21206	1.09642	1.1223	1.12721	1.26085	0.000262153	4.58631	1.09642	4.18297	2.06453	GO:0004872;GO:0005515;GO:0006629;GO:0006631;GO:0016021;GO:0016021;GO:0019395;GO:0042802;GO:0046982																		GO:0006629:lipid metabolism
329	BE995190	Mm.333281	Gene model 153, (NCBI)	Gene model 153, (NCBI)	2.79211	1.93925	1.55131	1.56338	1.89416	1.757	1.24315	0.763006	0.77713	0.558727	0.500027	2.26e-05	2.79211	0.500027	5.58391	2.48128
330	BF462482	Mm.29855	Ptprf	Protein tyrosine phosphatase, receptor type, F	2.79188	2.41974	1.78932	1.52206	0.835692	0.828346	0.733394	1.05919	0.798951	0.811195	0.86782	0.000132876	2.79188	0.733394	3.80679	1.92858	GO:0004721;GO:0004725;GO:0004727;GO:0004872;GO:0005001;GO:0005515;GO:0005615;GO:0005886;GO:0005887;GO:0006470;GO:0007155;GO:0007185;GO:0016020;GO:0016021;GO:0016787							GO:0007185:transmembrane receptor protein tyrosine phosphatase signaling pathway			GO:0006470:protein amino acid dephosphorylation		GO:0006470:protein amino acid dephosphorylation
331	BE986745	Mm.347899	Lats2	Large tumor suppressor 2	2.79179	1.83457	1.10938	1.37658	1.30279	1.18577	1.28541	1.1442	0.946513	1.00378	1.04644	0.00530939	2.79179	0.946513	2.94955	1.5605	GO:0000287;GO:0000910;GO:0004672;GO:0004674;GO:0005524;GO:0006468;GO:0007049;GO:0007067;GO:0016301;GO:0016740;GO:0045786									GO:0007049:cell cycle	GO:0006468:protein amino acid phosphorylation		GO:0006468:protein amino acid phosphorylation
332	BE949475	Mm.4419	Rpl5	Ribosomal protein L5	2.7874	2.60128	2.56381	2.6689	2.06438	2.01037	1.30108	0.889558	0.828292	0.567536	0.55129	0.00255469	2.7874	0.55129	5.05615	2.33804	GO:0003723;GO:0003735;GO:0005622;GO:0005830;GO:0005840;GO:0006412;GO:0007046;GO:0008097;GO:0019843;GO:0030529				GO:0006412:protein biosynthesis						GO:0006412:protein biosynthesis		GO:0006412:protein biosynthesis		GO:0007046:ribosome biogenesis												GO:0006412:protein biosynthesis
333	BE985190	Mm.358808	D130060H24Rik	RIKEN cDNA D130060H24 gene	2.785	3.35995	1.11878	1.42389	1.05611	1.26752	1.22782	1.17962	1.19779	1.08501	1.44778	0.0497722	3.35995	1.05611	3.18144	1.66968	GO:0000188;GO:0005173;GO:0005886;GO:0007275;GO:0009966;GO:0016020
334	BE985212	Mm.248788	Dbccr1	Deleted in bladder cancer chromosome region candidate 1 (human)	2.7816	1.53639	0.871651	1.63142	1.10391	1.25436	1.06927	0.986221	0.993128	1.06862	1.68095	0.000334265	2.7816	0.871651	3.19118	1.67409
335	BE984121	Mm.40326	Zfp13	Zinc finger protein 13	2.77747	3.50213	2.007	1.69432	1.31938	1.41121	0.973569	1.20149	1.08125	0.973319	1.14602	1.71e-08	3.50213	0.973319	3.59814	1.84725	GO:0003676;GO:0003677;GO:0005634;GO:0008270
336	BE951982	Mm.293142	Etohi2	Ethanol induced 2	2.77654	2.02866	1.55894	1.49311	1.68183	1.66029	1.27352	1.03275	0.915684	0.716166	0.726276	5e-07	2.77654	0.716166	3.87695	1.95492	GO:0000004;GO:0003723;GO:0004518;GO:0004519;GO:0005634;GO:0016787
337	BE953590	Mm.100253	Jub	Ajuba	2.77318	2.56186	1.887	1.50902	1.57776	1.06414	1.0271	1.13353	0.757781	0.845879	0.897261	2.06e-06	2.77318	0.757781	3.6596	1.87169
338	BE989067	Mm.214484	Pag	Phosphoprotein associated with glycosphingolipid-enriched microdomains	2.76844	2.04354	1.63892	1.77766	1.78093	1.56815	1.07445	1.07316	0.939343	1.08571	1.02221	0.000370272	2.76844	0.939343	2.94721	1.55935	GO:0005615
339	BE951589	Mm.249349	Nans	N-acetylneuraminic acid synthase (sialic acid synthase)	2.76762	2.1863	1.9649	1.96007	1.33888	1.30458	0.991124	1.11095	0.906984	0.687079	0.889742	0.000102067	2.76762	0.687079	4.0281	2.0101	GO:0000004;GO:0005829;GO:0019007
340	BE953763	Mm.373656	2700099C18Rik	RIKEN cDNA 2700099C18 gene	2.76722	1.90893	1.25283	1.44473	1.21901	1.32298	1.04795	1.13043	0.995984	0.764867	0.634469	1.92e-05	2.76722	0.634469	4.36147	2.12482
341	BE987691	Mm.321828	Luc7l	Luc7 homolog (S. cerevisiae)-like	2.76602	1.72489	1.2124	1.25076	1.59023	1.49227	1.17939	1.31143	1.00338	1.06671	1.28029	2.35e-05	2.76602	1.00338	2.75669	1.46294
342	BE985396	Mm.209503	2610511O17Rik	RIKEN cDNA 2610511O17 gene	2.76478	2.04278	1.68855	1.55252	1.20111	1.30849	1.40768	1.0979	0.844926	0.76619	0.789097	0.00115336	2.76478	0.76619	3.60848	1.85139
343	BE953585	Mm.15701	Trim28	Tripartite motif protein 28	2.76427	3.4805	2.9168	2.13624	1.21489	1.15325	0.892505	0.81485	0.719971	0.568452	0.585474	2.87e-05	3.4805	0.568452	6.12278	2.61419	GO:0000122;GO:0000151;GO:0000785;GO:0003677;GO:0004842;GO:0005515;GO:0005622;GO:0005634;GO:0006350;GO:0006355;GO:0008270;GO:0016564;GO:0016567		GO:0000122:negative regulation of transcription from Pol II promoter			GO:0000122:negative regulation of transcription from Pol II promoter					GO:0016567:protein ubiquitination		GO:0016567:protein ubiquitination							GO:0000122:negative regulation of transcription from Pol II promoter	GO:0000122:negative regulation of transcription from Pol II promoter
344	BE985360	Mm.342328	B130016L12Rik	RIKEN cDNA B130016L12 gene	2.76294	1.80636	1.61591	1.4264	1.00694	1.03338	0.850449	1.22869	0.949985	0.875858	0.964734	0.000230944	2.76294	0.850449	3.2488	1.69991	GO:0007076									GO:0007076:mitotic chromosome condensation					GO:0007076:mitotic chromosome condensation
345	BE984695	Mm.21469	Hel308	Helicase, mus308-like (Drosophila)	2.76267	1.73652	1.82441	1.68672	1.38375	1.4826	1.09683	0.884052	0.857483	0.835103	0.827042	0.000597683	2.76267	0.827042	3.34042	1.74003	GO:0004386;GO:0005524;GO:0006259;GO:0016787;GO:0017116;GO:0017117															GO:0006259:DNA metabolism				GO:0006259:DNA metabolism
346	BE988032	Mm.288980	Nedd9	Neural precursor cell expressed, developmentally down-regulated gene 9	2.76101	1.30922	1.26248	0.886437	0.82736	0.933147	0.989799	0.723973	0.6309	0.819997	0.635529	9.5e-07	2.76101	0.6309	4.3763	2.12971
347	BE984774		EST	EST	2.75908	1.93496	1.27517	1.44151	1.59349	1.62549	1.14352	1.08981	0.846369	0.665259	0.997585	4.64e-05	2.75908	0.665259	4.14739	2.0522
348	BF465107	Mm.2998	Nedd1	Neural precursor cell expressed, developmentally down-regulated gene 1	2.75875	2.11528	1.68204	1.70186	1.40312	1.65278	1.08383	1.00161	0.738389	1.11016	0.72616	0.0151878	2.75875	0.72616	3.79909	1.92566
349	BF463327	Mm.243014	Lmna	Lamin A	2.75839	2.05881	1.46343	1.56847	1.52798	1.3129	1.3691	1.18812	1.02889	1.21406	1.1248	0.000188893	2.75839	1.02889	2.68094	1.42274	GO:0005198;GO:0005515;GO:0005634;GO:0005638;GO:0005882;GO:0006998														GO:0006998:nuclear membrane organization and biogenesis
350	BE951518	Mm.276325	Sod1	Superoxide dismutase 1, soluble	2.75834	2.44733	2.07318	1.97705	1.59656	1.61164	1.19561	1.25265	1.0127	1.04978	1.04256	0.000906473	2.75834	1.0127	2.72375	1.44559	GO:0000187;GO:0004785;GO:0004785;GO:0004785;GO:0005737;GO:0005739;GO:0006309;GO:0006801;GO:0006979;GO:0016209;GO:0016491;GO:0019430;GO:0046872			GO:0006309:DNA fragmentation during apoptosis												GO:0006309:DNA fragmentation during apoptosis				GO:0006309:DNA fragmentation during apoptosis						GO:0006979:response to oxidative stress			GO:0006309:DNA fragmentation during apoptosis
351	BF463356	Mm.46513	2610200G18Rik	RIKEN cDNA 2610200G18 gene	2.75745	2.89686	2.00139	1.36286	1.63095	1.63013	0.974016	0.439775	0.36796	0.270818	0.174314	1.61e-11	2.89686	0.174314	16.6186	4.05473
352	BE952162	Mm.33796	H1fx	H1 histone family, member X	2.75604	2.41249	2.13687	1.93121	1.53714	1.63668	1.08803	1.24149	1.00991	0.99088	1.07365	0.000177455	2.75604	0.99088	2.78141	1.47581
353	BE952024	Mm.127446	6332401O19Rik	RIKEN cDNA 6332401O19 gene	2.75572	2.39642	1.92483	1.8016	1.42058	1.45342	1.10812	1.3183	1.1406	0.841297	0.919531	6.03e-05	2.75572	0.841297	3.27557	1.71174
354	BE985339		EST	EST	2.75571	3.73467	2.74476	2.21887	1.12469	1.04702	0.557401	0.443428	0.33047	0.403686	0.377069	1.07e-05	3.73467	0.33047	11.3011	3.49839
355	BF464205	Mm.275554	1100001D10Rik	RIKEN cDNA 1100001D10 gene	2.75308	1.26315	1.58125	1.10875	1.4593	1.47977	1.29627	0.763703	0.830897	0.581683	0.613753	1.21e-06	2.75308	0.581683	4.73295	2.24274
356	BF466271	Mm.4189	Ccna2	Cyclin A2	2.75283	2.52101	2.36454	1.82965	1.94778	2.41001	0.505043	0.948627	0.265701	0.242433	0.31089	0.000123174	2.75283	0.242433	11.355	3.50525	GO:0000074;GO:0000910;GO:0005634;GO:0005737;GO:0007049;GO:0007067;GO:0016538									GO:0000074:regulation of cell cycle
357	BF465086	Mm.329895	D19Wsu162e	DNA segment, Chr 19, Wayne State University 162, expressed	2.75102	2.88288	2.69695	1.89934	1.43207	1.64156	1.26163	1.13001	0.999848	0.758317	0.813974	0.0157327	2.88288	0.758317	3.80169	1.92664
358	BE986358	Mm.24337	Pbk	PDZ binding kinase	2.75016	2.06496	2.03396	1.76272	1.50435	1.81159	0.678261	0.317892	0.347284	0.425301	0.357084	5e-08	2.75016	0.317892	8.65123	3.11291	GO:0004672;GO:0004674;GO:0004713;GO:0005515;GO:0005524;GO:0006468;GO:0008372;GO:0016301;GO:0016740;GO:0018105;GO:0018107										GO:0006468:protein amino acid phosphorylation		GO:0006468:protein amino acid phosphorylation
359	BF466559	Mm.222825	Txndc7	Thioredoxin domain containing 7	2.74938	1.41869	1.36041	1.02573	0.958828	1.06287	0.901088	0.884005	1.07441	0.839687	0.685626	1.84e-08	2.74938	0.685626	4.01003	2.00361	GO:0003756;GO:0005509;GO:0005615;GO:0005783;GO:0006118;GO:0016853;GO:0030612								GO:0006118:electron transport
360	BE950277	Mm.358827	Erdr1	Erythroid differentiation regulator 1	2.74784	1.80836	1.48041	1.20689	0.978177	0.758814	0.590976	1.15938	0.908615	1.33437	2.20937	0.000199049	2.74784	0.590976	4.64965	2.21712	GO:0000004;GO:0005554;GO:0008372
361	BE949464	Mm.13886	Sui1-rs1	Suppressor of initiator codon mutations, related sequence 1 (S. cerevisiae)	2.74221	2.97566	1.92192	1.92872	1.75022	1.58799	1.43863	0.788691	0.897618	0.676335	0.660136	2.32e-06	2.97566	0.660136	4.50765	2.17238	GO:0003743;GO:0006412;GO:0006413				GO:0006412:protein biosynthesis						GO:0006412:protein biosynthesis		GO:0006412:protein biosynthesis														GO:0006412:protein biosynthesis
362	BE954041	Mm.61682	2610528A17Rik	RIKEN cDNA 2610528A17 gene	2.73709	1.69605	1.25499	1.14761	1.92184	2.19413	1.16751	0.995206	0.638787	0.565582	0.623791	2.62e-06	2.73709	0.565582	4.83943	2.27484	GO:0003824;GO:0005615;GO:0008152
363	BE987711	Mm.102305	Tnrc6	Trinucleotide repeat containing 6a	2.73443	2.02209	1.58076	1.3197	1.39112	1.31734	1.25665	1.46563	0.924146	0.930287	1.24532	0.0304769	2.73443	0.924146	2.95887	1.56505	GO:0003676
364	BE951502	Mm.154087	Mtap6	Microtubule-associated protein 6	2.73443	2.98392	2.38047	2.23211	1.74875	2.05528	1.26533	1.44986	1.34078	0.966369	0.986484	0.0006596	2.98392	0.966369	3.08776	1.62656	GO:0005519;GO:0005875;GO:0007017														GO:0007017:microtubule-based process
365	BE982975	Mm.373613	Mpp4	Membrane protein, palmitoylated 4 (MAGUK p55 subfamily member 4)	2.73397	1.88099	1.44687	1.30213	1.41491	1.67851	1.25211	0.802086	0.803572	0.792791	0.849807	3.64e-05	2.73397	0.792791	3.44854	1.78599
366	BE952094	Mm.272498	1810020C19Rik	RIKEN cDNA 1810020C19 gene	2.73225	2.6803	2.18019	2.03482	1.94315	1.85986	1.24254	1.48377	1.22383	1.07839	1.47293	0.00980007	2.73225	1.07839	2.53363	1.34121
367	BE984553	Mm.28222	Ddx39	DEAD (Asp-Glu-Ala-Asp) box polypeptide 39	2.7319	1.7084	1.63081	1.3489	2.08418	1.03396	0.862179	0.738217	0.499683	0.409011	0.519829	7.71e-05	2.7319	0.409011	6.67929	2.7397	GO:0000398;GO:0003676;GO:0003723;GO:0004004;GO:0004386;GO:0005524;GO:0005634;GO:0006397;GO:0008026;GO:0016787;GO:0016887															GO:0000398:nuclear mRNA splicing, via spliceosome	GO:0000398:nuclear mRNA splicing, via spliceosome			GO:0000398:nuclear mRNA splicing, via spliceosome
368	BE983881	Mm.121485	Sfxn5	Sideroflexin 5	2.73077	2.48272	1.1379	1.43264	1.41409	1.43946	1.82577	1.24259	1.06155	1.21715	0.97106	0.00094041	2.73077	0.97106	2.81215	1.49168	GO:0005739;GO:0006810;GO:0006812;GO:0006826;GO:0008324;GO:0016020;GO:0016021																					GO:0006812:cation transport	GO:0006810:transport					GO:0006810:transport
369	BE995224	Mm.22723	Rpl23a	Ribosomal protein L23a	2.72924	3.15033	2.93624	2.51341	2.40438	2.09753	1.58672	1.21761	0.912253	0.621958	0.690361	0.0106694	3.15033	0.621958	5.06519	2.34062	GO:0003723;GO:0003735;GO:0005622;GO:0005840;GO:0006412;GO:0019843;GO:0030529				GO:0006412:protein biosynthesis						GO:0006412:protein biosynthesis		GO:0006412:protein biosynthesis														GO:0006412:protein biosynthesis
370	BE951405	Mm.280069	Nono	Non-POU-domain-containing, octamer binding protein	2.72494	2.9667	2.74947	1.92451	1.43546	1.67849	0.747445	0.916701	0.732806	0.694893	0.780716	0.000122339	2.9667	0.694893	4.26929	2.094	GO:0000398;GO:0003676;GO:0003677;GO:0003723;GO:0005634;GO:0006397															GO:0000398:nuclear mRNA splicing, via spliceosome	GO:0000398:nuclear mRNA splicing, via spliceosome			GO:0000398:nuclear mRNA splicing, via spliceosome
371	BE987068	Mm.192144	7530404M11Rik	RIKEN cDNA 7530404M11 gene	2.72325	2.63519	1.84813	1.2884	1.39948	1.30453	0.93136	1.20269	0.772039	0.683607	0.737269	0.00139047	2.72325	0.683607	3.98364	1.99409
372	BE951593	Mm.335315	Eef1a1	Eukaryotic translation elongation factor 1 alpha 1	2.72183	2.84291	1.82613	1.95768	2.14607	1.80044	1.53703	1.25711	1.06828	0.798079	0.705342	0.0118799	2.84291	0.705342	4.03053	2.01097	GO:0003746;GO:0005525;GO:0005737;GO:0006412;GO:0006414				GO:0006412:protein biosynthesis						GO:0006412:protein biosynthesis		GO:0006412:protein biosynthesis														GO:0006412:protein biosynthesis
373	BE985798	Mm.2212	P4ha1	Procollagen-proline, 2-oxoglutarate 4-dioxygenase (proline 4-hydroxylase), alpha 1 polypeptide	2.71907	2.30657	1.99456	2.27015	1.48535	1.8828	1.26169	0.927251	0.716618	0.954318	0.662285	0.00069858	2.71907	0.662285	4.10559	2.03759	GO:0004656;GO:0004656;GO:0005615;GO:0005783;GO:0016491;GO:0016702;GO:0016706;GO:0018401;GO:0019538										GO:0018401:peptidyl-proline hydroxylation to 4-hydroxy-L-proline		GO:0018401:peptidyl-proline hydroxylation to 4-hydroxy-L-proline
374	BE951544	Mm.197555	Ddx48	DEAD (Asp-Glu-Ala-Asp) box polypeptide 48	2.71681	2.30286	1.93242	1.58585	1.43757	1.5764	1.19145	1.24261	1.09069	0.935249	0.852559	0.000550523	2.71681	0.852559	3.18666	1.67204	GO:0003676;GO:0003677;GO:0003723;GO:0003743;GO:0004386;GO:0005524;GO:0005634;GO:0006364;GO:0006412;GO:0008026;GO:0016787				GO:0006412:protein biosynthesis						GO:0006412:protein biosynthesis		GO:0006412:protein biosynthesis		GO:0006364:rRNA processing	GO:0006364:rRNA processing	GO:0006364:rRNA processing			GO:0006364:rRNA processing							GO:0006412:protein biosynthesis
375	BF462036	Mm.12553	Rfc3	Replication factor C (activator 1) 3	2.71564	2.27188	2.0608	1.61441	1.71047	1.5847	0.88272	0.782444	0.666001	0.536356	0.604833	0.000485278	2.71564	0.536356	5.06313	2.34003	GO:0000166;GO:0003677;GO:0005634;GO:0005663;GO:0006260															GO:0006260:DNA replication				GO:0006260:DNA replication
376	BE981461	Mm.276495	1500005P14Rik	RIKEN cDNA 1500005P14 gene	2.71029	3.97476	3.21235	1.81277	1.52408	1.43875	0.693921	0.450263	0.573986	0.506519	0.452242	0.00135113	3.97476	0.450263	8.82765	3.14203	GO:0005856
377	BE983024	Mm.12239	Gmnn	Geminin	2.70814	1.65248	1.62963	1.45069	1.61665	1.19521	0.462551	0.251705	0.306709	0.280117	0.244377	8.19e-10	2.70814	0.244377	11.0818	3.47012	GO:0000074;GO:0005554;GO:0005634;GO:0007049;GO:0008156;GO:0009887		GO:0008156:negative regulation of DNA replication							GO:0000074:regulation of cell cycle						GO:0008156:negative regulation of DNA replication		GO:0009887:organogenesis		GO:0008156:negative regulation of DNA replication	GO:0008156:negative regulation of DNA replication
378	BE996389	Mm.5291	Rps5	Ribosomal protein S5	2.70324	1.6931	2.48602	1.72511	1.69905	1.88664	1.58086	0.740357	0.722281	0.504744	0.360538	0.00503374	2.70324	0.360538	7.4978	2.90647	GO:0003735;GO:0005622;GO:0005830;GO:0005840;GO:0006412;GO:0007046;GO:0015935;GO:0030529				GO:0006412:protein biosynthesis						GO:0006412:protein biosynthesis		GO:0006412:protein biosynthesis		GO:0007046:ribosome biogenesis												GO:0006412:protein biosynthesis
379	BF466120	Mm.257181	Nasp	Nuclear autoantigenic sperm protein (histone-binding)	2.70295	3.26351	2.75055	1.95878	1.43285	1.25258	0.470086	0.466355	0.42528	0.257545	0.333964	0.00014575	3.26351	0.257545	12.6716	3.66353
380	BE996422		EST	EST	2.70205	1.47744	1.41294	1.34578	1.40687	1.38348	1.17827	0.904246	0.799158	0.914828	0.889842	0.017566	2.70205	0.799158	3.38112	1.7575
381	BE952000	Mm.318331	4931406I20Rik	RIKEN cDNA 4931406I20 gene	2.70189	2.49438	2.21769	2.02876	2.04843	2.12069	1.34469	1.21808	0.947635	0.787063	0.738049	4.16e-05	2.70189	0.738049	3.66085	1.87218
382	BE953392	Mm.212577	Mta1	Metastasis associated 1	2.69992	2.69855	1.77311	1.34951	0.900317	1.06085	0.873979	0.913462	0.796468	0.728373	0.997007	1.12e-05	2.69992	0.728373	3.70678	1.89017	GO:0003677;GO:0003700;GO:0003735;GO:0005622;GO:0005634;GO:0005840;GO:0006355;GO:0006412;GO:0007165		GO:0006355:regulation of transcription, DNA-dependent		GO:0006412:protein biosynthesis	GO:0006355:regulation of transcription, DNA-dependent					GO:0006412:protein biosynthesis		GO:0006412:protein biosynthesis							GO:0006355:regulation of transcription, DNA-dependent	GO:0006355:regulation of transcription, DNA-dependent						GO:0006412:protein biosynthesis
383	BF466616		EST	EST	2.69991	1.59158	1.0207	1.05463	1.50042	1.76222	1.31542	1.62229	1.41005	1.02998	1.29928	0.00220553	2.69991	1.0207	2.64515	1.40335
384	BF466613	Mm.208213	clone:B930088P06	10 days neonate cerebellum cDNA, RIKEN full-length enriched library, clone:B930088P06 product:unclassifiable, full insert sequence	2.69678	1.96074	1.41616	1.25433	2.18337	2.10591	1.82998	1.70902	1.28381	1.01801	1.61473	0.0124506	2.69678	1.01801	2.64906	1.40548
385	BE951499	Mm.335315	Eef1a1	Eukaryotic translation elongation factor 1 alpha 1	2.69648	2.58346	1.83471	1.75135	2.05727	2.15167	1.76726	1.26173	1.005	0.772231	0.695019	0.0336442	2.69648	0.695019	3.87972	1.95595	GO:0003746;GO:0005525;GO:0005737;GO:0006412;GO:0006414				GO:0006412:protein biosynthesis						GO:0006412:protein biosynthesis		GO:0006412:protein biosynthesis														GO:0006412:protein biosynthesis
386	BF460537	Mm.2050	Rpl15	Ribosomal protein L15	2.69545	2.44784	2.36194	1.77657	1.28175	1.15292	0.926623	1.17619	0.911486	0.53637	0.601048	4.67e-05	2.69545	0.53637	5.02536	2.32923
387	BE952040	Mm.5222	Srrm2	Serine/arginine repetitive matrix 2	2.69423	2.59408	2.0895	2.1737	1.68514	1.63607	1.06271	1.09426	0.890818	0.95783	0.966987	9.89e-05	2.69423	0.890818	3.02445	1.59667
388	BE995624	Mm.210352	Sfrs10	RIKEN cDNA 5730405G21 gene	2.69213	1.82993	1.24001	1.65195	1.79511	1.62354	1.59232	1.63345	0.978068	0.974821	0.913448	0.0284741	2.69213	0.913448	2.94721	1.55935
389	BF466924		EST	EST	2.68934	2.63112	2.42962	1.80034	1.21003	0.78504	0.374326	0.456427	0.418086	0.514121	0.689208	3.71e-05	2.68934	0.374326	7.1845	2.84489
390	BF462309		EST	EST	2.68821	1.85659	1.72968	1.489	1.49988	1.57157	1.00492	1.22073	1.03145	1.17788	1.34906	0.00962665	2.68821	1.00492	2.67506	1.41957
391	BF463706	Mm.169893	2900075B16Rik	RIKEN cDNA 2900075B16 gene	2.6868	2.63845	2.3777	2.90038	1.58993	1.39639	1.027	0.996292	0.828887	0.61827	0.833789	0.000102255	2.90038	0.61827	4.69111	2.22993
392	BF466250	Mm.45132	Tde2l	Tumor differentially expressed 2-like	2.68674	3.29993	1.82393	1.30878	1.49793	1.06347	1.16663	0.662529	0.57025	0.558392	0.499823	7.16e-13	3.29993	0.499823	6.60219	2.72294	GO:0016020;GO:0016021
393	BE986405	Mm.859	Polg2	Polymerase (DNA directed), gamma 2, accessory subunit	2.68567	1.98412	2.38852	2.12291	1.04545	1.47439	1.14105	1.17841	1.00253	1.01086	1.07304	0.000389056	2.68567	1.00253	2.67889	1.42164	GO:0003677;GO:0003887;GO:0003895;GO:0003895;GO:0004812;GO:0005524;GO:0005739;GO:0006260;GO:0006281;GO:0006412;GO:0016740;GO:0016779				GO:0006412:protein biosynthesis						GO:0006412:protein biosynthesis		GO:0006412:protein biosynthesis			GO:0006260:DNA replication				GO:0006260:DNA replication						GO:0006281:DNA repair	GO:0006412:protein biosynthesis
394	BE985474	Mm.3233	Irf7	Interferon regulatory factor 7	2.68338	2.1431	1.77818	1.6445	1.15448	1.37759	0.983765	1.37214	1.06811	1.5609	1.96444	0.000193227	2.68338	0.983765	2.72767	1.44767	GO:0003677;GO:0003700;GO:0005634;GO:0006350;GO:0006355		GO:0006355:regulation of transcription, DNA-dependent			GO:0006355:regulation of transcription, DNA-dependent														GO:0006350:transcription	GO:0006355:regulation of transcription, DNA-dependent
395	BE954462	Mm.207709	AI851523	Similar to granulosa cell HMG-box protein-1	2.67823	2.30772	1.96837	1.85315	1.58949	1.51416	0.98756	0.813187	0.614869	0.610728	0.564392	1.65e-06	2.67823	0.564392	4.74534	2.24651
396	BE949508	Mm.228661	Atoh7	Atonal homolog 7 (Drosophila)	2.67651	7.90584	2.70391	1.3425	0.462676	0.658274	0.353213	0.29038	0.330445	0.521098	0.384323	6.34e-06	7.90584	0.29038	27.2258	4.7669	GO:0007623;GO:0009649
397	BF464898	Mm.237085	Gcat	Glycine C-acetyltransferase (2-amino-3-ketobutyrate-coenzyme A ligase)	2.6765	1.82558	1.465	1.67155	1.51421	1.12389	0.729964	0.640618	0.58135	0.63095	0.558031	1.72e-08	2.6765	0.558031	4.79633	2.26193	GO:0005739;GO:0008152;GO:0008415;GO:0009058;GO:0016740;GO:0016769;GO:0016874
398	BE984545	Mm.4619	Msh2	MutS homolog 2 (E. coli)	2.67548	2.30659	1.75341	1.78696	1.05922	1.03412	0.983672	1.33316	0.822361	0.695325	0.959196	1.19e-06	2.67548	0.695325	3.84782	1.94404	GO:0003677;GO:0003684;GO:0005524;GO:0005634;GO:0006259;GO:0006281;GO:0006298;GO:0006301;GO:0006974;GO:0007050;GO:0008340;GO:0010165;GO:0045910		GO:0045910:negative regulation of DNA recombination							GO:0007050:cell cycle arrest						GO:0006259:DNA metabolism				GO:0006259:DNA metabolism	GO:0045910:negative regulation of DNA recombination					GO:0006281:DNA repair
399	BE983114		EST	EST	2.67478	1.47167	1.10256	1.14124	1.06874	1.25086	1.37218	1.28743	1.12047	1.23116	1.43206	0.0199119	2.67478	1.06874	2.50273	1.3235
400	BE953488	Mm.28038	Cdca8	Cell division cycle associated 8	2.67399	3.57427	2.57373	1.89252	1.38367	1.30735	0.401856	0.208416	0.223037	0.304108	0.264519	2.33e-05	3.57427	0.208416	17.1497	4.10011	GO:0000004;GO:0005554;GO:0008372
401	BF466119	Mm.182931	Paics	Phosphoribosylaminoimidazole carboxylase, phosphoribosylaminoribosylaminoimidazole, succinocarboxamide synthetase	2.67262	1.37771	0.89487	0.855443	1.17287	1.58226	1.35776	1.33643	0.778901	0.854308	1.07818	2.28e-05	2.67262	0.778901	3.43126	1.77874	GO:0005634
402	BE985789	Mm.159953	C330001K17Rik	RIKEN cDNA C330001K17 gene	2.67137	1.87103	1.55054	1.54909	1.46599	1.62172	1.40999	0.822928	0.812969	0.58893	0.615793	7.55e-06	2.67137	0.58893	4.53597	2.18141
403	BF465030	Mm.30208	Mrps27	Mitochondrial ribosomal protein S27	2.67079	2.02403	1.58676	1.24421	1.09741	1.18866	1.10308	0.853209	0.878231	0.712899	0.852573	0.00214469	2.67079	0.712899	3.74637	1.90549
404	BF463959	Mm.28379	Nup50	Nucleoporin 50	2.67027	2.7592	1.97242	1.82459	1.16916	0.862442	0.645535	0.990052	0.56588	0.678313	0.832916	0.000161595	2.7592	0.56588	4.87594	2.28568	GO:0005487;GO:0005643;GO:0006913;GO:0007399;GO:0015288;GO:0016021;GO:0019867																	GO:0007399:neurogenesis					GO:0006913:nucleocytoplasmic transport					GO:0006913:nucleocytoplasmic transport
405	BE951763	Mm.370283	Rfc4	Replication factor C (activator 1) 4	2.66904	2.43618	1.67838	1.43911	1.45872	1.43591	0.857391	0.617925	0.664117	0.556534	0.693351	4.87e-09	2.66904	0.556534	4.79583	2.26178
406	BE981378	Mm.258462	Gcsh	Glycine cleavage system protein H (aminomethyl carrier)	2.66703	1.26704	0.934073	0.932646	1.15427	1.17789	1.14732	0.976913	1.01329	0.807827	0.774798	0.000415905	2.66703	0.774798	3.44223	1.78334	GO:0005739
407	BE951504	Mm.279736	Sf3b1	Splicing factor 3b, subunit 1	2.66513	2.54089	2.1386	2.27033	1.99659	1.90415	1.19839	1.11162	1.0596	0.705266	0.784448	4.97e-06	2.66513	0.705266	3.7789	1.91797	GO:0000398;GO:0005634;GO:0005681;GO:0006397;GO:0031202															GO:0000398:nuclear mRNA splicing, via spliceosome	GO:0000398:nuclear mRNA splicing, via spliceosome			GO:0000398:nuclear mRNA splicing, via spliceosome
408	BE952051		EST	EST	2.66322	2.30791	1.8664	1.74862	1.65223	1.51201	1.23226	1.35932	1.11353	1.03643	1.30209	0.00228745	2.66322	1.03643	2.5696	1.36155
409	BF463740	Mm.217233	Top1	Topoisomerase (DNA) I	2.66208	2.08498	1.88352	1.98322	1.12324	0.844993	1.04626	1.64197	1.17307	0.705714	0.868966	0.00119229	2.66208	0.705714	3.77218	1.9154
410	BE988054		EST	EST	2.66204	3.18708	2.30196	2.6372	1.74028	1.8274	1.0946	1.23135	0.816099	0.638594	0.592872	0.00149594	3.18708	0.592872	5.37567	2.42644
411	BE986108	Mm.266260	C030003D03Rik	RIKEN cDNA C030003D03 gene	2.66181	1.94666	1.77354	1.6094	1.13388	1.35943	0.924862	1.02014	1.09019	0.710894	0.798599	0.0144875	2.66181	0.710894	3.74431	1.9047	GO:0016787
412	BE995657	Mm.133370	Dhcr24	24-dehydrocholesterol reductase	2.66106	3.09464	2.20057	1.19873	0.920539	0.764045	0.497018	0.529717	0.540048	0.793746	0.836989	0.000218225	3.09464	0.497018	6.22641	2.6384	GO:0000188;GO:0005615;GO:0005737;GO:0005783;GO:0005794;GO:0006695;GO:0008610;GO:0009055;GO:0016021;GO:0016491;GO:0017017																		GO:0006695:cholesterol biosynthesis
413	BE995640	Mm.256058	BC055107	CDNA sequence BC055107	2.65953	2.33465	1.52433	1.31994	1.17028	1.44848	0.971556	0.921921	0.889001	1.01126	1.34321	0.000110105	2.65953	0.889001	2.99159	1.58091
414	BE951696	Mm.36808	Elf4	E74-like factor 4 (ets domain transcription factor)	2.65824	1.70668	1.47768	1.47344	1.68846	1.57868	1.37668	0.948073	0.804262	0.903359	0.896847	0.0127616	2.65824	0.804262	3.3052	1.72474	GO:0003677;GO:0003700;GO:0005509;GO:0005634;GO:0006355		GO:0006355:regulation of transcription, DNA-dependent			GO:0006355:regulation of transcription, DNA-dependent														GO:0006355:regulation of transcription, DNA-dependent	GO:0006355:regulation of transcription, DNA-dependent
415	BE987725	Mm.41367	Ddx42	DEAD (Asp-Glu-Ala-Asp) box polypeptide 42	2.65754	1.91004	1.56551	1.45735	1.0479	1.2864	0.958971	1.17042	0.935251	0.949488	1.07011	0.000125447	2.65754	0.935251	2.84153	1.50667	GO:0003676;GO:0003723;GO:0004386;GO:0005524;GO:0008026;GO:0016787
416	BE984318		EST	EST	2.65484	3.07414	2.0619	1.99538	1.76162	1.8292	1.02308	0.944036	0.92532	0.737015	0.764346	5.31e-10	3.07414	0.737015	4.17107	2.06042
417	BF464992	Mm.351738	AI662501	Expressed sequence AI662501	2.65423	1.58019	1.0907	1.01455	1.20559	1.32603	1.01765	0.834342	0.74654	0.666546	0.69553	0.000396178	2.65423	0.666546	3.98206	1.99351
418	BE951770	Mm.241714	Mcm7	Minichromosome maintenance deficient 7 (S. cerevisiae)	2.65265	3.33699	2.22798	1.53869	1.52211	1.35771	0.600608	0.326987	0.365908	0.256312	0.242478	0.000209883	3.33699	0.242478	13.762	3.78262
419	BE984525	Mm.240490	1200009K13Rik	RIKEN cDNA 1200009K13 gene	2.65093	2.27716	1.65951	1.51224	1.3536	1.17145	1.00393	1.21624	0.844381	0.592159	0.959585	2.51e-08	2.65093	0.592159	4.47671	2.16244	GO:0003723;GO:0005634
420	BF460878	Mm.77656	A930014K01Rik	RIKEN cDNA A930014K01 gene	2.64918	2.25254	1.48212	1.24954	1.06996	1.09548	1.0285	1.0761	0.917864	0.993209	0.873203	0.0010281	2.64918	0.873203	3.03386	1.60115
421	BE949455	Mm.286394	Pcbp4	Poly(rC) binding protein 4	2.64813	2.11894	1.94795	1.80282	1.7763	1.65761	1.21813	0.8463	0.816457	0.535308	0.596022	2.49e-06	2.64813	0.535308	4.94694	2.30653
422	BE951521	Mm.289818	Rbm13	RNA binding motif protein 13	2.64755	2.33339	2.12968	1.9962	1.24468	1.71473	1.0231	1.31243	1.12354	0.913843	1.10877	5.58e-05	2.64755	0.913843	2.89716	1.53464
423	BE983571		EST	EST	2.64345	1.40132	1.15157	0.976462	0.858121	0.944823	0.872157	1.18111	1.67573	1.28019	1.62023	0.0346499	2.64345	0.858121	3.08051	1.62317
424	BE952086	Mm.21569	Camta2	Calmodulin binding transcription activator 2	2.64279	2.63365	1.93395	1.62504	0.920516	1.27482	1.0831	1.79309	1.31803	1.49982	1.19925	0.00658778	2.64279	0.920516	2.87099	1.52155	GO:0000004;GO:0005554;GO:0008372
425	BF461015		EST	EST	2.6402	1.76373	1.18427	1.55473	1.34908	1.31659	0.874519	1.07246	1.00734	1.13273	1.13153	0.0292144	2.6402	0.874519	3.01903	1.59409
426	BF467624	Mm.219793	Ssrp1	Structure specific recognition protein 1	2.6396	2.08552	1.88227	1.78881	1.18871	1.396	0.851529	1.49067	1.13682	0.845092	0.986319	0.000538147	2.6396	0.845092	3.12344	1.64314	GO:0000785;GO:0003677;GO:0005634;GO:0006355		GO:0006355:regulation of transcription, DNA-dependent			GO:0006355:regulation of transcription, DNA-dependent														GO:0006355:regulation of transcription, DNA-dependent	GO:0006355:regulation of transcription, DNA-dependent
427	BE951986	Mm.117581	2610020N02Rik	RIKEN cDNA 2610020N02 gene	2.63681	1.45346	1.40942	1.26327	1.32725	1.38951	1.25733	0.821956	0.946911	0.544447	0.520228	3.56e-08	2.63681	0.520228	5.06856	2.34158
428	BE951289	Mm.272475	Spg21	Spastic paraplegia 21 homolog (human)	2.63467	2.10532	1.22115	0.971977	1.18352	1.64538	1.34923	0.877244	0.842081	0.680274	0.602104	4.77e-07	2.63467	0.602104	4.37577	2.12954	GO:0003824;GO:0016787
429	BE984557	Mm.206934	Mbtps1	Membrane-bound transcription factor protease, site 1	2.63239	2.87986	2.15864	1.19325	1.29071	1.50228	0.780478	1.26832	1.04187	0.703932	0.703167	0.000188869	2.87986	0.703167	4.09555	2.03406	GO:0004252;GO:0004289;GO:0005615;GO:0005783;GO:0005794;GO:0006508;GO:0006629;GO:0008202;GO:0008203;GO:0008233;GO:0016021;GO:0016787			GO:0006508:proteolysis and peptidolysis							GO:0006508:proteolysis and peptidolysis	GO:0006508:proteolysis and peptidolysis	GO:0006508:proteolysis and peptidolysis			GO:0006508:proteolysis and peptidolysis			GO:0006629:lipid metabolism										GO:0006508:proteolysis and peptidolysis
430	BE949443	Mm.274346	Ptk9l	Protein tyrosine kinase 9-like (A6-related protein)	2.62673	1.4849	1.15335	1.17897	1.55693	1.42159	1.67521	1.04289	1.17919	1.2532	1.10206	0.0128979	2.62673	1.04289	2.51871	1.33269	GO:0003779;GO:0005080;GO:0005524;GO:0005622;GO:0005737;GO:0007242;GO:0016301
431	BE988122	Mm.44463	Plcg1	Phospholipase C, gamma 1	2.62671	2.36375	1.84053	1.76028	1.15614	1.5616	1.26715	0.903988	0.669427	0.591921	0.74782	2.51e-05	2.62671	0.591921	4.43759	2.14978	GO:0003676;GO:0003677;GO:0003700;GO:0005634;GO:0006350;GO:0006355;GO:0008270		GO:0006355:regulation of transcription, DNA-dependent			GO:0006355:regulation of transcription, DNA-dependent														GO:0006350:transcription	GO:0006355:regulation of transcription, DNA-dependent
432	BE982385	Mm.267514	Plxnb2	Plexin B2	2.62653	2.3416	1.91814	1.97956	1.10309	1.11528	1.34346	1.25853	0.881845	0.73562	0.581096	0.00020867	2.62653	0.581096	4.51996	2.17631	GO:0004872;GO:0005096;GO:0016021
433	BE988612	Mm.151948	Myo1d	Myosin ID	2.62628	1.50517	1.42555	1.18661	1.42457	1.31551	0.647373	0.488383	0.417107	0.460074	0.383586	1.52e-07	2.62628	0.383586	6.84667	2.7754	GO:0003774;GO:0003779;GO:0005516;GO:0005524;GO:0005856;GO:0007010;GO:0016459														GO:0007010:cytoskeleton organization and biogenesis
434	BE986567	Mm.27945	2810037C03Rik	RIKEN cDNA 2810037C03 gene	2.62453	2.08563	1.62706	1.2717	1.38118	0.970101	1.07632	1.07469	0.883375	0.844726	0.983157	0.0103606	2.62453	0.844726	3.10696	1.6355
435	BE996327		EST	EST	2.62445	1.8575	1.51114	1.29376	1.43425	1.51515	1.11089	1.10512	1.02013	1.03723	1.174	0.0220165	2.62445	1.02013	2.57265	1.36326
436	BF463801	Mm.42195	Ruvbl1	RuvB-like protein 1	2.6243	2.57502	1.9823	2.07959	1.52864	1.233	0.961743	0.951964	0.761549	0.606395	0.58389	0.000142589	2.6243	0.58389	4.49451	2.16816	GO:0000166;GO:0001558;GO:0004386;GO:0005524;GO:0005634;GO:0006310;GO:0006350;GO:0006355;GO:0008722;GO:0016568;GO:0016787		GO:0006355:regulation of transcription, DNA-dependent			GO:0006355:regulation of transcription, DNA-dependent									GO:0001558:regulation of cell growth	GO:0006310:DNA recombination				GO:0006310:DNA recombination	GO:0006355:regulation of transcription, DNA-dependent
437	BF464426	Mm.29442	ORF61	Open reading frame 61	2.62379	2.10909	1.69656	1.70968	1.6878	1.52105	1.2656	0.927181	0.839133	0.660075	0.773251	3.72e-06	2.62379	0.660075	3.97498	1.99095	GO:0000004;GO:0005554;GO:0008372
438	BE989031	Mm.359253	LOC433081	LOC433081	2.62358	1.877	1.35052	2.225	1.66894	1.66721	1.05713	1.07383	0.928923	0.776829	0.724196	7.04e-05	2.62358	0.724196	3.62275	1.85708
439	BF466951	Mm.5002	9130213B05Rik	RIKEN cDNA 9130213B05 gene	2.62348	1.66414	1.0695	1.34986	1.14429	1.19253	1.02772	1.52079	1.09735	1.58453	1.29403	0.045088	2.62348	1.02772	2.55273	1.35204	GO:0005615;GO:0016021
440	BE996526		EST	EST	2.62239	2.21208	1.82436	1.60021	1.3734	1.06774	0.957744	1.03734	0.622885	0.695726	0.752383	2.38e-05	2.62239	0.622885	4.21007	2.07384
441	BF464566	Mm.101576	clone:9330152O10	Adult male diencephalon cDNA, RIKEN full-length enriched library, clone:9330152O10 product:unknown EST, full insert sequence	2.62229	1.62872	1.19205	1.26727	1.22117	1.4135	1.12546	1.2384	0.806813	0.903303	1.0367	0.000162247	2.62229	0.806813	3.25019	1.70052
442	BF463234	Mm.7726	Ppp2r1b	Protein phosphatase 2 (formerly 2A), regulatory subunit A (PR 65), beta isoform	2.61996	2.47251	1.6487	2.26141	1.13194	1.42062	1.04012	0.950709	0.885132	0.843924	1.35215	0.00121774	2.61996	0.843924	3.1045	1.63436	GO:0004721;GO:0007076									GO:0007076:mitotic chromosome condensation					GO:0007076:mitotic chromosome condensation
443	BF455622	Mm.332901	Ppp1r9a	Protein phosphatase 1, regulatory (inhibitor) subunit 9A	2.61969	2.04543	1.68318	2.15011	1.37431	1.70578	1.24437	0.956643	1.04985	1.02693	0.904517	0.0020591	2.61969	0.904517	2.89623	1.53417	GO:0003779;GO:0005856;GO:0007399																	GO:0007399:neurogenesis
444	BE988087	Mm.233009	Rap1b	RAS related protein 1b	2.61945	2.4353	1.92596	1.64063	1.01416	1.22679	0.866561	1.06639	0.913213	0.929072	0.962236	0.000552937	2.61945	0.866561	3.02281	1.59589	GO:0005525;GO:0007264
445	BE954444	Mm.285453	Llglh	Lethal giant larvae homolog	2.61923	2.56771	2.21544	2.51445	1.26894	1.56057	1.21774	1.17376	1.0769	0.937296	0.878526	7.65e-05	2.61923	0.878526	2.98139	1.57599	GO:0005737;GO:0035090														GO:0035090:maintenance of apical/basal cell polarity
446	BF462033	Mm.292208	Hdgf	Hepatoma-derived growth factor	2.61601	1.60334	1.27345	1.26667	1.20364	1.31647	1.14518	0.696515	0.79948	0.66304	0.708872	3.15e-08	2.61601	0.66304	3.94549	1.9802	GO:0005615;GO:0005634;GO:0008083;GO:0008201;GO:0050875
447	BF466433		EST	EST	2.61477	2.33006	1.95547	1.74787	1.84936	2.04446	0.693471	0.807996	0.598092	0.518455	0.583939	3.97e-06	2.61477	0.518455	5.04339	2.33439
448	BE951812	Mm.231450	Atxn2l	Ataxin 2-like	2.61454	2.58585	1.83476	2.06255	1.69404	1.81673	1.25305	0.954684	0.920823	0.591542	0.638377	5.18e-06	2.61454	0.591542	4.41987	2.144	GO:0000004;GO:0005554;GO:0016020
449	BF464488	Mm.253	2610510H01Rik	RIKEN cDNA 2610510H01 gene	2.61454	2.19867	1.7827	1.71948	1.57479	1.32869	0.824735	0.751354	0.629806	0.601148	0.648462	1.08e-06	2.61454	0.601148	4.34924	2.12076
450	BE949483	Mm.18210	Msh6	MutS homolog 6 (E. coli)	2.61399	2.33427	1.49878	1.52837	1.73078	1.10366	0.817265	0.604691	0.556475	0.470147	0.486099	2.45e-08	2.61399	0.470147	5.55994	2.47507	GO:0004842;GO:0006512										GO:0006512:ubiquitin cycle		GO:0006512:ubiquitin cycle
451	BF462010	Mm.29429	Mid1ip1	Mid1 interacting protein 1 (gastrulation specific G12-like (zebrafish))	2.61375	2.26126	1.79785	1.54313	1.47313	1.3082	1.20079	1.10342	0.893823	0.888319	1.07263	0.000828948	2.61375	0.888319	2.94236	1.55697	GO:0005515;GO:0005634;GO:0007026;GO:0015630						GO:0007026:negative regulation of microtubule depolymerization				GO:0007026:negative regulation of microtubule depolymerization		GO:0007026:negative regulation of microtubule depolymerization		GO:0007026:negative regulation of microtubule depolymerization
452	BE985373		EST	EST	2.6107	1.5317	0.85161	1.10961	1.03806	1.84799	1.87231	1.21184	1.05366	0.930294	0.95848	0.0471701	2.6107	0.85161	3.0656	1.61617
453	BE951531	Mm.28541	1700012G19Rik	RIKEN cDNA 1700012G19 gene	2.61035	2.21275	2.02109	1.8327	1.87617	1.77486	1.2912	1.203	1.05092	0.807436	1.05561	0.00129028	2.61035	0.807436	3.23289	1.69282	GO:0016787
454	BE950296	Mm.342279	Adarb2	Adenosine deaminase, RNA-specific, B2	2.60975	1.40352	1.30156	1.68359	1.19435	2.05455	1.41466	1.08925	0.831623	0.897432	0.843672	0.00191088	2.60975	0.831623	3.13814	1.64991	GO:0003723;GO:0003725;GO:0004000;GO:0005622;GO:0005634;GO:0006396;GO:0006397;GO:0016787															GO:0006396:RNA processing	GO:0006396:RNA processing			GO:0006396:RNA processing
455	BE984748	Mm.26548	Garnl4	GTPase activating RANGAP domain-like 4	2.60931	2.06936	1.52792	1.86836	1.50945	1.30654	1.22213	1.12024	0.976728	0.811626	0.728231	0.0084424	2.60931	0.728231	3.58307	1.8412
456	BE987925	Mm.76659	Gnefr	Guanine nucleotide exchange factor (RCC1 related)	2.60886	1.481	0.821362	1.72568	1.28352	1.61833	1.50536	1.30312	1.02178	0.942802	1.00486	0.0465073	2.60886	0.821362	3.17626	1.66733	GO:0000004;GO:0005087;GO:0005634;GO:0005737
457	BE984106		EST	EST	2.60853	2.64012	1.54638	1.33908	1.31522	0.824553	1.07019	1.31165	1.06618	1.02677	1.06246	9.59e-05	2.64012	0.824553	3.20189	1.67892
458	BF466118	Mm.235738	2210008I11Rik	Zinc finger, ZZ type with ankyrin repeat domain 1	2.60663	1.95083	1.61467	1.50536	1.06003	1.14565	0.969915	1.11181	0.866347	0.873724	1.1382	1.53e-05	2.60663	0.866347	3.00876	1.58917	GO:0003677;GO:0003700;GO:0006355;GO:0006512		GO:0006355:regulation of transcription, DNA-dependent			GO:0006355:regulation of transcription, DNA-dependent					GO:0006512:ubiquitin cycle		GO:0006512:ubiquitin cycle							GO:0006355:regulation of transcription, DNA-dependent	GO:0006355:regulation of transcription, DNA-dependent
459	BE951629	Mm.196538	Rps11	Ribosomal protein S11	2.60654	2.64305	2.07131	2.02904	1.47492	1.52255	1.83648	1.33206	0.758527	0.833062	0.892209	0.0436768	2.64305	0.758527	3.48445	1.80093	GO:0003676;GO:0003677;GO:0003723;GO:0003735;GO:0005622;GO:0005840;GO:0006412;GO:0019843;GO:0030529				GO:0006412:protein biosynthesis						GO:0006412:protein biosynthesis		GO:0006412:protein biosynthesis														GO:0006412:protein biosynthesis
460	BE954080	Mm.277327	H13	Histocompatibility 13	2.60557	2.2296	1.90244	1.73698	1.15634	1.09612	1.02585	0.797468	0.830129	0.977814	0.894507	3.82e-06	2.60557	0.797468	3.2673	1.7081	GO:0005783;GO:0005789;GO:0008233;GO:0008717;GO:0016021;GO:0016787
461	BE986510	Mm.290407	Nap1l1	Nucleosome assembly protein 1-like 1	2.60391	1.56376	1.22822	1.16791	1.3095	1.64426	1.34504	1.46426	0.99101	0.812236	0.74753	0.000292058	2.60391	0.74753	3.48336	1.80048	GO:0005634;GO:0006334										GO:0006334:nucleosome assembly		GO:0006334:nucleosome assembly		GO:0006334:nucleosome assembly	GO:0006334:nucleosome assembly				GO:0006334:nucleosome assembly
462	BE951854	Mm.27557	Cdk9	Cyclin-dependent kinase 9 (CDC2-related kinase)	2.60346	2.44951	2.01475	2.25494	1.9439	1.88467	1.34412	1.09352	0.893122	0.857166	0.846299	1.29e-06	2.60346	0.846299	3.07629	1.62119	GO:0000074;GO:0003676;GO:0004672;GO:0004674;GO:0004693;GO:0004713;GO:0005524;GO:0005634;GO:0006367;GO:0006368;GO:0006468;GO:0007049;GO:0008023;GO:0008283;GO:0016301;GO:0016740									GO:0000074:regulation of cell cycle	GO:0006468:protein amino acid phosphorylation		GO:0006468:protein amino acid phosphorylation							GO:0006367:transcription initiation from Pol II promoter
463	BE986353		EST	EST	2.60328	3.34222	2.7513	1.90426	1.26537	0.967596	1.02735	1.08982	0.6669	0.708952	0.707838	2.91e-05	3.34222	0.6669	5.01157	2.32526
464	BE982372	Mm.268475	Ccpg1	Cell cycle progression 1	2.60201	1.26227	0.949072	1.26728	1.40763	1.46735	1.703	1.04007	0.913912	0.923234	1.29692	0.0307297	2.60201	0.913912	2.84712	1.5095
465	BE952202	Mm.260997	Acad9	Acyl-Coenzyme A dehydrogenase family, member 9	2.6019	2.86564	2.66572	2.20658	1.7474	1.82103	1.29794	1.30929	1.10489	1.11475	1.14829	0.000150887	2.86564	1.10489	2.5936	1.37496	GO:0003995;GO:0005739;GO:0006118;GO:0016491								GO:0006118:electron transport
466	BF464316	Mm.340911	2610019A05Rik	RIKEN cDNA 2610019A05 gene	2.60148	1.91246	1.62139	1.53301	1.58278	1.16436	0.994938	1.1665	0.895055	0.881473	1.06509	0.00262691	2.60148	0.881473	2.95128	1.56134
467	BF464726	Mm.251013	Kpnb1	Karyopherin (importin) beta 1	2.59865	3.16712	2.55493	1.93199	1.05797	0.733805	0.618482	0.950554	0.701123	0.751704	0.781199	3.72e-06	3.16712	0.618482	5.12079	2.35637	GO:0000059;GO:0005515;GO:0005634;GO:0005643;GO:0005737;GO:0006610;GO:0006810;GO:0008565;GO:0015031	GO:0000059:protein-nucleus import, docking												GO:0000059:protein-nucleus import, docking									GO:0000059:protein-nucleus import, docking	GO:0000059:protein-nucleus import, docking	GO:0000059:protein-nucleus import, docking			GO:0000059:protein-nucleus import, docking
468	BF464211	Mm.239534	9430067K14Rik	RIKEN cDNA 9430067K14 gene	2.59816	2.41233	1.71584	2.16479	1.60109	1.6027	0.993818	1.04268	0.957572	0.828415	0.807529	1.15e-06	2.59816	0.807529	3.21742	1.6859
469	BE988680	Mm.45185	A930027K05Rik	RIKEN cDNA A930027K05 gene	2.59785	1.54174	1.50871	1.30067	1.4745	1.52979	1.51913	1.0954	1.05007	0.980935	0.893272	0.00115161	2.59785	0.893272	2.90824	1.54015	GO:0004629;GO:0005509;GO:0007165;GO:0007242
470	BF466013	Mm.27711	1700037H04Rik	RIKEN cDNA 1700037H04 gene	2.59719	1.77909	1.15749	0.988192	1.1623	1.19361	1.09974	1.41185	1.07445	1.07057	0.834308	0.000176251	2.59719	0.834308	3.11299	1.6383
471	BE984539	Mm.253264	6030408C04Rik	RIKEN cDNA 6030408C04 gene	2.59359	1.91195	1.49059	1.41612	1.17692	1.37843	1.16361	1.08142	0.930464	0.665322	0.842976	2.04e-05	2.59359	0.665322	3.89826	1.96283	GO:0016874
472	BE988988	Mm.311948	Map4k3	Mitogen-activated protein kinase kinase kinase kinase 3	2.59309	2.12011	1.81481	1.37235	1.43416	1.39062	1.13525	1.12365	1.10552	0.799492	0.564507	0.000452996	2.59309	0.564507	4.59354	2.19961	GO:0004672;GO:0004674;GO:0005083;GO:0005524;GO:0006468;GO:0016301;GO:0016740										GO:0006468:protein amino acid phosphorylation		GO:0006468:protein amino acid phosphorylation
473	BE951263	Mm.4929	Nfya	Nuclear transcription factor-Y alpha	2.59299	1.25481	1.18533	1.34238	1.38659	1.89376	1.37611	0.722077	0.831156	0.650264	0.528173	0.0051015	2.59299	0.528173	4.90937	2.29554	GO:0003677;GO:0003700;GO:0005515;GO:0005634;GO:0006350;GO:0006355;GO:0006357;GO:0016563;GO:0045944		GO:0006355:regulation of transcription, DNA-dependent			GO:0006355:regulation of transcription, DNA-dependent														GO:0006350:transcription	GO:0006355:regulation of transcription, DNA-dependent
474	BE984950	Mm.221298	Arf3	ADP-ribosylation factor 3	2.59285	1.88455	1.21518	2.14947	1.54278	1.54069	1.89583	1.41873	1.16431	1.2969	1.12998	0.0405717	2.59285	1.12998	2.29459	1.19824
475	BE987417	Mm.259516	Eif4ebp2	Eukaryotic translation initiation factor 4E binding protein 2	2.5928	2.21607	1.50577	1.62558	1.10903	1.00212	0.856833	1.44215	0.818019	0.809567	0.914397	0.000126783	2.5928	0.809567	3.2027	1.67929
476	BF460594	Mm.24777	1110061N23Rik	RIKEN cDNA 1110061N23 gene	2.59116	1.92189	1.62214	1.79567	1.39618	1.43902	1.27846	1.58932	1.24788	0.966048	1.22011	0.014943	2.59116	0.966048	2.68223	1.42343
477	BE989040	Mm.297512	1810043G02Rik	RIKEN cDNA 1810043G02 gene	2.59072	1.86048	1.67978	1.42666	0.948656	1.22044	0.992284	1.39668	0.787822	1.05091	1.16486	0.000327811	2.59072	0.787822	3.28845	1.71741	GO:0000004;GO:0004872;GO:0008372
478	BE986679	Mm.45193	Ctnnbl1	Catenin, beta like 1	2.58987	2.04665	2.81847	2.19007	1.92832	4.68348	20.159	2.02637	4.44088	2.68449	1.97117	0.0346969	20.159	1.92832	10.4542	3.386	GO:0005554;GO:0005634;GO:0006915;GO:0006917						GO:0006917:induction of apoptosis
479	BE984801	Mm.2326	Mif	Macrophage migration inhibitory factor	2.58515	3.26923	2.95934	2.92797	0.94085	1.28936	1.2094	1.34609	0.974353	1.6895	1.56631	0.0287721	3.26923	0.94085	3.47476	1.79691	GO:0005125;GO:0006954;GO:0007569;GO:0016853;GO:0030330;GO:0042127						GO:0042127:regulation of cell proliferation																			GO:0006954:inflammatory response
480	BE953415	Mm.299073	Zfp358	Zinc finger protein 358	2.58503	3.36577	2.53285	2.07837	1.4601	1.47769	0.796342	0.976363	0.953842	0.811829	0.795142	2.81e-05	3.36577	0.795142	4.23292	2.08165
481	BF466450	Mm.27697	Mus81	MUS81 endonuclease homolog (yeast)	2.58461	1.75567	1.67596	1.47101	0.975758	1.27134	0.955926	1.60312	1.11639	0.887474	1.03011	0.000146514	2.58461	0.887474	2.91233	1.54217	GO:0000287;GO:0003676;GO:0004518;GO:0004519;GO:0005515;GO:0005634;GO:0006259;GO:0006281;GO:0006310;GO:0006974;GO:0016787															GO:0006259:DNA metabolism				GO:0006259:DNA metabolism						GO:0006281:DNA repair
482	BE953815	Mm.30234	Ik	IK cytokine	2.58439	2.70709	1.91359	1.82185	1.25409	1.49474	1.49067	1.23009	1.00961	0.694201	0.821921	0.000627415	2.70709	0.694201	3.89958	1.96332
483	BF465054	Mm.328727	Dscr2	Down syndrome critical region homolog 2 (human)	2.58353	1.61203	1.33767	1.28264	1.04168	0.997936	1.10122	1.32646	1.0594	0.89657	1.02737	0.000787667	2.58353	0.89657	2.88157	1.52685	GO:0005624;GO:0005887
484	BE988064	Mm.29181	2500002K03Rik	2-deoxyribose-5-phosphate aldolase homolog (C. elegans)	2.58293	1.55265	1.04253	1.04397	0.966435	1.35247	1.13316	1.09745	0.85922	0.853038	0.811858	0.000640175	2.58293	0.811858	3.1815	1.66971	GO:0016829
485	BE954049		EST	EST	2.58216	2.92346	2.25106	1.46974	1.24464	1.24421	0.817771	0.947347	0.752273	0.66325	0.578002	0.000118763	2.92346	0.578002	5.05787	2.33853
486	BF464328	Mm.295194	Tbx1	T-box 1	2.58058	2.93092	2.52246	2.43117	1.21761	1.18065	0.627319	0.696045	0.632246	0.559535	0.770247	1.15e-05	2.93092	0.559535	5.23814	2.38906	GO:0001525;GO:0001568;GO:0001708;GO:0001708;GO:0003677;GO:0003700;GO:0005634;GO:0006350;GO:0006355;GO:0007389;GO:0007507;GO:0007517;GO:0009952;GO:0042472		GO:0006355:regulation of transcription, DNA-dependent			GO:0006355:regulation of transcription, DNA-dependent												GO:0001525:angiogenesis		GO:0006350:transcription	GO:0006355:regulation of transcription, DNA-dependent
487	BE982959	Mm.49041	0610006K04Rik	RIKEN cDNA 0610006K04 gene	2.57988	2.28391	1.67978	1.79899	1.43829	1.68167	1.06842	1.58023	1.16637	0.838754	0.950662	0.000227548	2.57988	0.838754	3.07585	1.62098
488	BE954002	Mm.155896	Hnrpa2b1	Heterogeneous nuclear ribonucleoprotein A2/B1	2.57876	4.20251	3.38828	1.75955	1.31438	1.5592	0.632827	1.18071	1.03458	0.5886	0.745318	0.00288484	4.20251	0.5886	7.13984	2.83589	GO:0003676;GO:0003723;GO:0005634;GO:0006396;GO:0030529															GO:0006396:RNA processing	GO:0006396:RNA processing			GO:0006396:RNA processing
489	BF463526	Mm.264849	6530407C02Rik	RIKEN cDNA 6530407C02 gene	2.57734	2.74452	1.87294	1.27964	0.627753	0.836191	0.685194	1.22742	1.37168	1.21808	1.36038	0.00123945	2.74452	0.627753	4.37198	2.12829	GO:0016301
490	BE951828	Mm.28650	Rab6	RAB6, member RAS oncogene family	2.5768	2.05365	1.30913	1.49282	1.62947	1.51373	1.11748	1.03596	0.854543	0.780522	0.86737	4.4e-05	2.5768	0.780522	3.30137	1.72307	GO:0005515;GO:0005525;GO:0005622;GO:0005794;GO:0006810;GO:0006886;GO:0007264;GO:0015031	GO:0006886:intracellular protein transport												GO:0006886:intracellular protein transport									GO:0006810:transport	GO:0006886:intracellular protein transport	GO:0006886:intracellular protein transport			GO:0006810:transport
491	BE989035	Mm.6839	Cdk4	Cyclin-dependent kinase 4	2.57195	3.25628	2.72688	3.1984	3.11854	2.28319	1.21067	0.480894	0.530658	0.289209	0.176216	8.6e-09	3.25628	0.176216	18.4789	4.20781
492	BF460855	Mm.57138	Six6	Sine oculis-related homeobox 6 homolog (Drosophila)	2.57145	3.04034	1.84979	2.02998	1.16197	0.980126	0.791429	0.75504	0.579617	0.482569	0.48732	7.12e-08	3.04034	0.482569	6.30032	2.65542	GO:0003677;GO:0003700;GO:0005515;GO:0005634;GO:0005667;GO:0006355;GO:0007275;GO:0007601		GO:0006355:regulation of transcription, DNA-dependent			GO:0006355:regulation of transcription, DNA-dependent														GO:0006355:regulation of transcription, DNA-dependent	GO:0006355:regulation of transcription, DNA-dependent
493	BF465081	Mm.162407	2900024D24Rik	Membrane-associated ring finger (C3HC4) 1	2.57043	1.0157	0.878204	0.891349	1.02676	1.06829	0.988227	0.876576	0.894218	0.691805	0.774055	0.000173153	2.57043	0.691805	3.71554	1.89357
494	BE951576	Mm.29061	Rrs1	RRS1 ribosome biogenesis regulator homolog (S. cerevisiae)	2.56948	1.94096	1.48944	1.39541	1.26638	1.45546	0.999168	1.09744	0.725886	0.694776	0.787844	0.00100203	2.56948	0.694776	3.69829	1.88686	GO:0005634;GO:0007046;GO:0042254														GO:0007046:ribosome biogenesis
495	BE954338		EST	EST	2.56932	2.62201	1.97926	1.64879	1.37783	1.26671	0.939415	0.844931	0.644278	0.343461	0.33401	4.43e-08	2.62201	0.33401	7.8501	2.97271
496	BE949444	Mm.33118	6720460F02Rik	RIKEN cDNA 6720460F02 gene	2.56927	2.93628	2.30581	2.14435	2.02361	1.90372	1.31349	1.08822	0.952342	0.705899	0.703995	1.67e-05	2.93628	0.703995	4.17088	2.06035
497	BE995196	Mm.292111	Lpin3	Lipin 3	2.56537	1.32915	1.40989	2.00823	1.70203	1.61907	1.46975	0.864124	1.04469	1.12549	0.834189	0.00355705	2.56537	0.834189	3.07528	1.62072	GO:0000004;GO:0005554;GO:0005634
498	BE986565	Mm.267547	2900019G14Rik	RIKEN cDNA 2900019G14 gene	2.56446	2.85079	2.38784	2.10579	2.05338	1.34275	1.58565	1.01717	0.828344	0.723354	0.769566	0.00202819	2.85079	0.723354	3.94108	1.97859
499	BF464533	Mm.23039	AI645535	Expressed sequence AI645535	2.56133	1.66388	1.10458	1.2054	1.04107	1.29595	1.50664	1.28339	1.09508	1.20058	1.42756	0.0299446	2.56133	1.04107	2.46029	1.29883
500	BE951312	Mm.259468	9830169C18Rik	RIKEN cDNA 9830169C18 gene	2.56084	1.91849	1.38985	1.2482	1.02815	1.41636	1.13399	1.37588	0.89852	0.978289	1.42582	0.00594115	2.56084	0.89852	2.85006	1.51099
501	BE951871	Mm.282556	Npc2	Niemann Pick type C2	2.55897	2.66739	2.118	1.62284	1.37498	1.23907	0.990337	0.650565	0.647231	0.665002	0.650152	0.00068159	2.66739	0.647231	4.12123	2.04307	GO:0005615
502	BF464474	Mm.103246	Mfhas1	Malignant fibrous histiocytoma amplified sequence 1	2.55844	2.32003	2.05804	1.71013	1.55602	1.65926	1.20806	0.905836	0.646776	0.580165	0.746212	7.45e-07	2.55844	0.580165	4.40985	2.14073
503	BE949497		EST	EST	2.55835	1.82834	1.42382	1.65224	1.79844	1.33401	0.979548	0.466388	0.523683	0.340901	0.420435	1.35e-09	2.55835	0.340901	7.50468	2.90779
504	BF463908	Mm.41367	Ddx42	DEAD (Asp-Glu-Ala-Asp) box polypeptide 42	2.55803	1.09754	1.38615	1.2127	0.804843	0.91117	0.862494	0.628352	0.768006	0.667852	0.563619	1.89e-08	2.55803	0.563619	4.53858	2.18224	GO:0003676;GO:0003723;GO:0004386;GO:0005524;GO:0008026;GO:0016787
505	BE987053	Mm.217319	6330500D04Rik	RIKEN cDNA 6330500D04 gene	2.55495	1.55209	1.21262	1.37995	1.41673	1.26509	1.07132	0.866932	0.845944	0.636825	0.584471	9.18e-06	2.55495	0.584471	4.37139	2.12809
506	BE952104	Mm.319499	Klf3	Kruppel-like factor 3 (basic)	2.5548	2.19436	1.66757	2.02084	1.60379	1.87459	1.11758	0.831786	0.663087	0.682317	0.700659	2.06e-05	2.5548	0.663087	3.85289	1.94594
507	BE984986		EST	EST	2.55365	1.63679	1.50337	1.59639	1.17087	1.24554	1.38187	1.06356	0.955346	1.29457	0.936286	0.0349831	2.55365	0.936286	2.72743	1.44754
508	BE986816	Mm.181824	Api5	Apoptosis inhibitor 5	2.55265	2.32411	0.771095	1.52525	1.55057	1.19071	1.28795	1.15167	1.01191	0.976845	0.827179	0.0103936	2.55265	0.771095	3.31042	1.72701	GO:0005634;GO:0005681;GO:0006810;GO:0006915;GO:0006916						GO:0006916:anti-apoptosis																GO:0006810:transport					GO:0006810:transport
509	BE951515	Mm.178818	D8Ertd325e	DNA segment, Chr 8, ERATO Doi 325, expressed	2.55237	2.33068	1.70404	2.02697	2.08444	1.78491	1.47416	1.05651	0.94537	0.737754	0.787155	1.85e-06	2.55237	0.737754	3.45965	1.79063	GO:0000004;GO:0005554;GO:0005634
510	BE983374	Mm.29719	Elp3	Elongation protein 3 homolog (S. cerevisiae)	2.55218	1.84276	1.27178	1.14329	1.13104	1.04108	1.17383	1.11107	0.971109	0.917537	1.04683	1.74e-05	2.55218	0.917537	2.78156	1.47589	GO:0008080
511	BF455605	Mm.130002	Ttc9	Tetratricopeptide repeat domain 9	2.55181	2.18244	1.70699	1.88615	1.57283	1.23159	0.889155	1.06322	0.792061	0.735384	0.905894	0.000178368	2.55181	0.735384	3.47004	1.79495
512	BE994825	Mm.257557	8430417A20Rik	RIKEN cDNA 8430417A20 gene	2.55011	1.85984	0.873322	1.31566	1.74771	1.12015	1.31807	1.24128	1.00816	1.13838	1.39978	0.00105052	2.55011	0.873322	2.92002	1.54598
513	BE995666	Mm.28615	Tnip2	TNFAIP3 interacting protein 2	2.5488	2.58771	1.87921	1.57403	1.2213	1.35197	0.954543	1.12141	0.933774	1.00957	1.25113	0.000202532	2.58771	0.933774	2.77124	1.47053	GO:0005515;GO:0005737;GO:0007249
514	BF464074	Mm.348631	Transcribed locus	Transcribed locus	2.54695	2.12555	2.13628	1.42264	1.4816	1.40859	1.02015	0.722775	0.749291	0.52651	0.544404	1.2e-05	2.54695	0.52651	4.83742	2.27424
515	BF463530	Mm.359106	LOC433408	PREDICTED: Mus musculus LOC433408 (LOC433408), mRNA	2.5456	1.99205	1.22098	1.65188	1.16891	1.28295	1.05139	0.941041	1.1988	1.17231	1.24968	0.0322355	2.5456	0.941041	2.70509	1.43568
516	BE984845		EST	EST	2.5453	2.13089	1.58127	1.99329	1.08448	0.997309	1.07393	1.15916	0.868579	1.04889	1.12355	4.89e-06	2.5453	0.868579	2.93042	1.55111
517	BE985795	Mm.263138	D330038I09Rik	Aldehyde dehydrogenase 1 family, member L2	2.53794	1.57448	1.697	1.90283	1.47327	1.99663	1.2837	0.820483	0.645155	0.558715	0.62423	0.000572328	2.53794	0.558715	4.54246	2.18347
518	BE953536	Mm.236123	Sf3b3	Splicing factor 3b, subunit 3	2.53787	2.3353	1.53953	1.57176	1.27369	1.06073	1.11966	1.05046	0.723241	0.9662	0.80534	2.2e-10	2.53787	0.723241	3.50902	1.81107
519	BE951481	Mm.249648	AW547186	Expressed sequence AW547186	2.53778	2.94262	2.32258	2.04478	1.49806	1.57605	1.14863	1.34727	1.11982	0.880331	0.992157	0.000234172	2.94262	0.880331	3.34263	1.74099
520	BE981327	Mm.4114	Slc3a2	Solute carrier family 3 (activators of dibasic and neutral amino acid transport), member 2	2.53576	2.42719	2.09319	2.07411	1.23096	1.65147	1.46097	0.92883	0.767441	1.02993	0.723573	0.000376746	2.53576	0.723573	3.5045	1.80921	GO:0004556;GO:0005515;GO:0005886;GO:0005975;GO:0006952;GO:0016021
521	BE982025	Mm.549	Ifngr1	Interferon gamma receptor 1	2.53544	2.33948	1.32782	1.70023	0.99773	1.53977	0.917266	0.868671	1.02809	0.94056	0.995769	5.89e-05	2.53544	0.868671	2.91876	1.54536	GO:0004872;GO:0004896;GO:0005615;GO:0016020;GO:0016021;GO:0019955
522	BE950299	Mm.186185	Prdx6	Peroxiredoxin 6	2.53483	2.54055	1.79204	1.26697	0.889284	0.852491	0.661848	0.893777	0.833109	1.47869	1.41254	0.000554324	2.54055	0.661848	3.83857	1.94057	GO:0000302;GO:0003824;GO:0004601;GO:0004601;GO:0005764;GO:0005829;GO:0016042;GO:0016209;GO:0016491;GO:0016787																		GO:0016042:lipid catabolism							GO:0000302:response to reactive oxygen species			GO:0016042:lipid catabolism
523	BE953771	Mm.181836	Mphosph6	M phase phosphoprotein 6	2.53371	1.69974	1.10341	1.19359	1.11581	1.41445	1.12112	1.31692	0.962954	0.77734	0.935911	0.00451273	2.53371	0.77734	3.25946	1.70463	GO:0000074;GO:0000087;GO:0005634									GO:0000074:regulation of cell cycle
524	BE988402	Mm.21981	Gzmm	Granzyme M (lymphocyte met-ase 1)	2.53264	2.4824	2.1486	1.17639	0.889304	1.04343	0.981329	1.22189	1.12161	1.16407	1.30363	1.19e-05	2.53264	0.889304	2.84789	1.50989	GO:0004263;GO:0004295;GO:0005615;GO:0006508;GO:0019835			GO:0006508:proteolysis and peptidolysis							GO:0006508:proteolysis and peptidolysis	GO:0006508:proteolysis and peptidolysis	GO:0006508:proteolysis and peptidolysis			GO:0006508:proteolysis and peptidolysis													GO:0006508:proteolysis and peptidolysis
525	BF466726	Mm.273090	Cebpg	CCAAT/enhancer binding protein (C/EBP), gamma	2.53249	2.13745	2.0135	1.814	1.53994	0.799191	0.774581	1.13808	0.909353	0.889335	1.02992	0.000118088	2.53249	0.774581	3.2695	1.70907	GO:0003677;GO:0003700;GO:0005634;GO:0006350;GO:0006355		GO:0006355:regulation of transcription, DNA-dependent			GO:0006355:regulation of transcription, DNA-dependent														GO:0006350:transcription	GO:0006355:regulation of transcription, DNA-dependent
526	BE986335	Mm.39487	Sall2	Sal-like 2 (Drosophila)	2.53142	2.95285	2.74372	1.33839	1.15142	0.893388	0.652526	1.13142	0.636119	1.23643	1.45923	0.000287921	2.95285	0.636119	4.64198	2.21474	GO:0003676;GO:0003677;GO:0005634;GO:0006350;GO:0006355;GO:0008270		GO:0006355:regulation of transcription, DNA-dependent			GO:0006355:regulation of transcription, DNA-dependent														GO:0006350:transcription	GO:0006355:regulation of transcription, DNA-dependent
527	BE985457	Mm.352227	9030624G23Rik	RIKEN cDNA 9030624G23 gene	2.53026	1.69178	1.23801	1.78162	1.48773	1.34239	1.21549	1.19364	1.17068	1.20672	1.21984	0.00538334	2.53026	1.17068	2.16135	1.11193	GO:0005634
528	BE988439	Mm.10406	Sdhd	Succinate dehydrogenase complex, subunit D, integral membrane protein	2.52995	2.20618	1.8444	1.61038	1.46097	1.85664	1.10373	1.31887	1.02044	0.892821	0.904881	0.000107059	2.52995	0.892821	2.83365	1.50266	GO:0005615;GO:0005739;GO:0005740;GO:0006099;GO:0006118;GO:0006810;GO:0016021;GO:0020037			GO:0006099:tricarboxylic acid cycle					GO:0006099:tricarboxylic acid cycle				GO:0006099:tricarboxylic acid cycle										GO:0006810:transport					GO:0006810:transport	GO:0006099:tricarboxylic acid cycle
529	BE982976	Mm.131555	A630007B06Rik	RIKEN cDNA A630007B06 gene	2.52892	2.37447	2.01273	1.16437	0.866893	1.37013	1.42714	0.877355	0.881566	0.697052	0.753415	0.00589455	2.52892	0.697052	3.62802	1.85918
530	BE951885	Mm.29394	Eif2b4	Eukaryotic translation initiation factor 2B, subunit 4 delta	2.52857	1.88733	1.60028	1.46562	1.79098	1.66821	1.51704	0.991471	0.956421	0.679035	0.561155	1.04e-08	2.52857	0.561155	4.50602	2.17185	GO:0003743;GO:0005525;GO:0005851;GO:0006412;GO:0006413				GO:0006412:protein biosynthesis						GO:0006412:protein biosynthesis		GO:0006412:protein biosynthesis														GO:0006412:protein biosynthesis
531	BE950488	Mm.178947	Becn1	Beclin 1 (coiled-coil, myosin-like BCL2-interacting protein)	2.52634	1.64687	1.46242	1.48309	1.30333	1.61816	1.13291	1.34608	0.912933	1.01718	1.20503	0.00308952	2.52634	0.912933	2.76728	1.46847	GO:0005515;GO:0005802;GO:0005856;GO:0006914;GO:0006914;GO:0009613;GO:0016020;GO:0016023																									GO:0009613:response to pest, pathogen or parasite
532	BE985497	Mm.39472	Fdps	Farnesyl diphosphate synthetase	2.52629	3.29623	2.72991	1.98114	0.924488	0.903205	0.670655	0.764242	0.720883	0.967877	1.04059	5.57e-07	3.29623	0.670655	4.91495	2.29718	GO:0006694;GO:0006695;GO:0008299;GO:0008610;GO:0016126;GO:0016740																		GO:0006694:steroid biosynthesis
533	BE953398	Mm.275106	Rbm22	RNA binding motif protein 22	2.52592	2.14508	1.58528	1.47087	1.05265	1.27075	1.1059	1.11754	0.887118	0.856095	0.916689	0.00221755	2.52592	0.856095	2.95051	1.56096	GO:0003676
534	BF463071	Mm.316628	Adar	Adenosine deaminase, RNA-specific	2.52578	1.94667	1.66306	1.64726	1.55049	1.30565	1.43922	1.11144	1.16325	1.1164	1.13875	0.0316014	2.52578	1.11144	2.27253	1.1843	GO:0003677;GO:0003692;GO:0003723;GO:0003725;GO:0003726;GO:0004000;GO:0005622;GO:0005634;GO:0006396;GO:0006397;GO:0016553;GO:0016787															GO:0006396:RNA processing	GO:0006396:RNA processing			GO:0006396:RNA processing
535	BF463439	Mm.330160	Hspa5	Heat shock 70kD protein 5 (glucose-regulated protein)	2.52566	1.2299	1.13934	0.901809	1.49055	0.705687	0.729231	1.27776	1.41941	1.2046	1.15809	0.00329678	2.52566	0.705687	3.579	1.83956	GO:0005515;GO:0005524;GO:0005783;GO:0006457;GO:0006983;GO:0006986;GO:0043022										GO:0006457:protein folding		GO:0006457:protein folding													GO:0006986:response to unfolded protein
536	BE954607	Mm.26930	Lct	Lactase	2.52543	1.62317	1.4405	1.98006	1.80456	1.76381	1.31613	1.16062	1.04725	0.996924	0.869633	0.0232653	2.52543	0.869633	2.90402	1.53805	GO:0003824;GO:0005975;GO:0016021;GO:0016787;GO:0016798
537	BE984416	Mm.29373	Mmp23	Matrix metalloproteinase 23	2.52499	1.93862	1.62447	1.6887	1.49958	1.52139	1.21963	1.46929	1.21737	1.04317	1.2368	0.0103714	2.52499	1.04317	2.4205	1.27531	GO:0004222;GO:0005215;GO:0005578;GO:0005615;GO:0006508;GO:0006810			GO:0006508:proteolysis and peptidolysis							GO:0006508:proteolysis and peptidolysis	GO:0006508:proteolysis and peptidolysis	GO:0006508:proteolysis and peptidolysis			GO:0006508:proteolysis and peptidolysis							GO:0006810:transport					GO:0006810:transport	GO:0006508:proteolysis and peptidolysis
538	BE951729	Mm.186	Tax1bp3	Tax1 (human T-cell leukemia virus type I) binding protein 3	2.52454	2.7608	1.92491	1.62781	1.76465	1.37224	1.03749	0.754099	0.632572	0.529248	0.487455	2.18e-06	2.7608	0.487455	5.6637	2.50175
539	BF461575	Mm.7103	Pbx2	Pre B-cell leukemia transcription factor 2	2.52449	2.74328	1.95289	1.8261	1.275	0.928078	0.788941	1.04904	1.15673	0.862974	0.948045	3.61e-05	2.74328	0.788941	3.47717	1.79791	GO:0003700;GO:0005667;GO:0006355		GO:0006355:regulation of transcription, DNA-dependent			GO:0006355:regulation of transcription, DNA-dependent														GO:0006355:regulation of transcription, DNA-dependent	GO:0006355:regulation of transcription, DNA-dependent
540	BF465178	Mm.21353	Dnajc11	DnaJ (Hsp40) homolog, subfamily C, member 11	2.52302	1.40721	1.07328	1.34379	1.21904	0.994339	1.00247	1.23371	1.07218	1.01604	1.12682	0.00236115	2.52302	0.994339	2.53738	1.34334	GO:0006457;GO:0008372;GO:0051082										GO:0006457:protein folding		GO:0006457:protein folding
541	BE952084	Mm.272264	Stx3	Syntaxin 3	2.52236	1.78408	1.17712	1.16043	1.11813	1.28038	1.49254	1.66174	1.16652	1.29103	1.50838	0.0220059	2.52236	1.11813	2.25588	1.17369	GO:0006810;GO:0006836;GO:0006886;GO:0008565;GO:0016020;GO:0016021	GO:0006886:intracellular protein transport												GO:0006886:intracellular protein transport									GO:0006810:transport	GO:0006886:intracellular protein transport	GO:0006886:intracellular protein transport			GO:0006810:transport
542	BE988582	Mm.42711	AV312086	Expressed sequence AV312086	2.52124	1.68669	1.14199	1.90091	1.98773	1.50638	1.38179	1.15399	1.16629	1.03303	1.17857	0.0113715	2.52124	1.03303	2.44063	1.28726
543	BE951753		EST	EST	2.5211	2.01077	2.00659	1.76682	1.17247	1.16669	0.961464	0.712692	0.936937	0.901478	0.9972	0.00428944	2.5211	0.712692	3.53743	1.8227
544	BE982018	Mm.186066	Atp13a1	ATPase type 13A1	2.51905	3.25136	2.39351	1.37142	1.15432	1.2787	0.731342	0.937331	0.720313	0.687964	0.910464	0.000805116	3.25136	0.687964	4.72605	2.24064	GO:0000287;GO:0003824;GO:0005524;GO:0006812;GO:0008152;GO:0015662;GO:0016020;GO:0016021;GO:0016787;GO:0016820;GO:0016887																					GO:0006812:cation transport	GO:0006812:cation transport					GO:0006812:cation transport
545	BF466918		EST	EST	2.51897	1.53841	1.12824	1.23437	1.04675	1.19522	1.39519	1.28837	1.05385	1.04893	1.11262	6.64e-06	2.51897	1.04675	2.40647	1.26692
546	BF461195	Mm.35828	Wdr18	WD repeat domain 18	2.51773	1.69947	1.2407	1.07703	1.34246	1.07567	1.11902	0.896298	0.877027	0.832588	0.658276	0.000147564	2.51773	0.658276	3.82473	1.93536	GO:0000004;GO:0005554;GO:0008372
547	BE950044	Mm.36241	Bcap37	B-cell receptor-associated protein 37	2.51756	2.3783	1.84544	1.77321	1.47587	1.49113	1.2378	1.42395	1.33459	0.901481	0.962354	0.000424747	2.51756	0.901481	2.7927	1.48166	GO:0004872;GO:0006259;GO:0007165															GO:0006259:DNA metabolism				GO:0006259:DNA metabolism
548	BE951291	Mm.278560	Atp5d	ATP synthase, H+ transporting, mitochondrial F1 complex, delta subunit	2.51745	2.47948	1.97474	1.93658	1.25774	1.52857	1.3325	1.0664	0.915228	0.82234	0.869073	0.00159871	2.51745	0.82234	3.06132	1.61416	GO:0005739;GO:0005740;GO:0006754;GO:0006810;GO:0006811;GO:0015078;GO:0015992;GO:0016787;GO:0045259				GO:0006754:ATP biosynthesis															GO:0006754:ATP biosynthesis		GO:0006811:ion transport	GO:0006810:transport					GO:0006810:transport
549	BE950315	Mm.278726	Mak3	Mak3 homolog (S. cerevisiae)	2.51497	1.96909	1.25388	1.23562	1.57242	1.55259	0.972391	0.764402	0.68457	0.629686	0.638424	1.84e-06	2.51497	0.629686	3.99401	1.99784	GO:0008080
550	BF464655	Mm.26833	Metap1	Methionyl aminopeptidase 1	2.51381	2.3929	1.6938	1.77469	1.98872	1.6706	1.48869	0.835868	0.747255	0.589808	0.61017	2.15e-08	2.51381	0.589808	4.26208	2.09156	GO:0004177;GO:0004239;GO:0006508;GO:0008233;GO:0008235;GO:0016787			GO:0006508:proteolysis and peptidolysis							GO:0006508:proteolysis and peptidolysis	GO:0006508:proteolysis and peptidolysis	GO:0006508:proteolysis and peptidolysis			GO:0006508:proteolysis and peptidolysis													GO:0006508:proteolysis and peptidolysis
551	BF466946	Mm.45602	Brd8	Bromodomain containing 8	2.51375	1.75145	1.26427	1.29708	1.04263	1.21739	0.911128	1.18678	0.89099	0.888465	1.0838	0.00083321	2.51375	0.888465	2.82931	1.50045	GO:0001558;GO:0003677;GO:0005634;GO:0006350;GO:0006355;GO:0007049;GO:0016568		GO:0006355:regulation of transcription, DNA-dependent			GO:0006355:regulation of transcription, DNA-dependent				GO:0007049:cell cycle					GO:0001558:regulation of cell growth	GO:0016568:chromatin modification				GO:0006350:transcription	GO:0006355:regulation of transcription, DNA-dependent
552	BE951536	Mm.44219	Ddx18	DEAD (Asp-Glu-Ala-Asp) box polypeptide 18	2.5102	2.0829	1.4042	1.53629	1.28266	1.38998	1.07056	0.805822	0.850166	0.78152	0.801055	5.31e-05	2.5102	0.78152	3.21195	1.68345	GO:0003676;GO:0003723;GO:0004386;GO:0005524;GO:0008026;GO:0016787
553	BE995420	Mm.270681	Hsp105	Heat shock protein 105	2.50882	2.13548	1.54538	1.4085	0.946421	0.755932	0.916883	1.53025	0.887377	1.24305	1.0833	2.92e-05	2.50882	0.755932	3.31885	1.73068	GO:0005515;GO:0005524;GO:0006457;GO:0006986;GO:0009408;GO:0051085										GO:0006457:protein folding		GO:0006457:protein folding													GO:0006986:response to unfolded protein
554	BE951845	Mm.341955	Similar to alpha NAC/1.9.2. protein	Similar to alpha NAC/1.9.2. protein	2.50783	2.99348	2.18295	1.98269	1.46268	1.71546	1.21605	1.33374	0.906663	1.09136	1.25321	0.00353762	2.99348	0.906663	3.30165	1.72319
555	BF467652	Mm.136093	Atp5k	Hypothetical protein D830035I06	2.50682	1.4822	1.22512	1.11202	0.88247	1.27792	1.0735	2.00686	1.65397	1.321	1.23224	0.0273513	2.50682	0.88247	2.84069	1.50624
556	BE984910	Mm.236123	Sf3b3	Splicing factor 3b, subunit 3	2.50586	2.16764	1.67389	1.53915	0.973781	0.966628	0.912638	1.16456	0.864634	0.992878	1.16948	1.08e-05	2.50586	0.864634	2.89817	1.53514
557	BE951907	Mm.306026	Epb4.1l2	Erythrocyte protein band 4.1-like 2	2.50235	2.57544	1.90447	1.68895	1.21298	1.56187	0.949197	1.08474	1.05886	1.18675	1.03261	0.000969288	2.57544	0.949197	2.71328	1.44004	GO:0003779;GO:0005198;GO:0005488;GO:0005737;GO:0005856;GO:0008092;GO:0008360;GO:0015629;GO:0016020;GO:0030036;GO:0030507;GO:0030866														GO:0008360:regulation of cell shape
558	BF466077	Mm.260036	Sept6	Septin 6	2.5022	1.42075	1.01489	1.27863	1.41083	1.36306	1.35192	1.30314	0.896192	0.960986	0.835636	0.00944352	2.5022	0.835636	2.99437	1.58225
559	BE983181	Mm.281900	Usp39	Ubiquitin specific protease 39	2.50133	1.86001	1.50021	1.39234	0.964759	1.20197	0.929337	1.21594	0.849641	0.692581	0.789711	0.000213152	2.50133	0.692581	3.61161	1.85264	GO:0004197;GO:0004221;GO:0005634;GO:0006511;GO:0006512;GO:0008233;GO:0008234;GO:0016787			GO:0006511:ubiquitin-dependent protein catabolism							GO:0006511:ubiquitin-dependent protein catabolism	GO:0006511:ubiquitin-dependent protein catabolism	GO:0006511:ubiquitin-dependent protein catabolism			GO:0006511:ubiquitin-dependent protein catabolism													GO:0006511:ubiquitin-dependent protein catabolism
560	BF461226	Mm.378101	Transcribed locus	Transcribed locus	2.50124	1.80616	1.36578	1.53273	1.08131	1.64317	1.54886	1.04894	0.95237	1.03616	0.969682	0.00156958	2.50124	0.95237	2.62633	1.39305
561	BF460908	Mm.157778	Med25	Mediator of RNA polymerase II transcription, subunit 25 homolog (yeast)	2.4993	2.20035	1.30272	1.22006	1.01281	0.827457	0.650569	0.973366	1.08537	0.930951	1.05769	0.000289381	2.4993	0.650569	3.84172	1.94175
562	BE987310	Mm.375352	Transcribed locus	Transcribed locus	2.49889	2.02603	1.88113	1.47621	0.942312	1.44789	1.25005	1.20965	1.06761	0.878199	0.872495	0.000625224	2.49889	0.872495	2.86408	1.51807
563	BE951299		EST	EST	2.49736	2.38711	1.71249	2.11955	1.82969	1.92722	1.23832	0.966089	0.780797	0.654828	0.690636	2.3e-07	2.49736	0.654828	3.81377	1.93122
564	BE989145	Mm.643	Rps15	Ribosomal protein S15	2.49577	2.31198	1.69017	1.86587	1.68083	1.31103	1.45503	1.09783	0.90585	0.727745	0.838746	4.41e-07	2.49577	0.727745	3.42946	1.77798	GO:0003735;GO:0005622;GO:0005830;GO:0005840;GO:0006412;GO:0007046;GO:0015935;GO:0030529				GO:0006412:protein biosynthesis						GO:0006412:protein biosynthesis		GO:0006412:protein biosynthesis		GO:0007046:ribosome biogenesis												GO:0006412:protein biosynthesis
565	BE985678	Mm.236587	D5Ertd606e	DNA segment, Chr 5, ERATO Doi 606, expressed	2.49496	1.25263	1.29176	1.02973	0.705166	0.876329	0.710857	0.510749	0.462409	0.596899	0.354332	0.000281154	2.49496	0.354332	7.0413	2.81584	GO:0000910;GO:0005525;GO:0007049									GO:0007049:cell cycle
566	BE951486	Mm.2115	Hnrpu	Heterogeneous nuclear ribonucleoprotein U	2.49365	1.83439	1.57746	1.69044	1.50213	1.56516	1.10229	1.36972	1.22011	1.0714	1.55512	0.0131454	2.49365	1.0714	2.32747	1.21876	GO:0005634;GO:0030529
567	BE951725		EST	EST	2.49263	3.1731	2.96389	3.1719	2.50362	2.97255	1.27185	1.25041	1.00565	1.01428	0.985707	0.000573543	3.1731	0.985707	3.21911	1.68666
568	BE986571	Mm.100917	Zdhhc1	Zinc finger, DHHC domain containing 1	2.49004	2.45995	2.02126	1.67015	1.29353	1.414	1.04065	1.21394	1.03005	1.09528	1.30239	2.43e-05	2.49004	1.03005	2.4174	1.27346	GO:0016021;GO:0016409;GO:0018345;GO:0046872				GO:0018345:protein palmitoylation						GO:0018345:protein palmitoylation		GO:0018345:protein palmitoylation														GO:0018345:protein palmitoylation
569	BE995015	Mm.21569	Camta2	Calmodulin binding transcription activator 2	2.48939	1.98165	1.4415	1.20578	1.42208	1.0176	1.17353	1.28981	1.03279	1.14915	1.24912	5.77e-06	2.48939	1.0176	2.44633	1.29062	GO:0000004;GO:0005554;GO:0008372
570	BE953901	Mm.37613	2010319C14Rik	Phosphatidylinositol glycan, class X	2.48914	1.93814	1.24277	1.50275	1.28592	1.03303	0.981298	1.02082	0.823961	0.716775	0.738985	0.000239373	2.48914	0.716775	3.4727	1.79606
571	BE982606	Mm.151338	Transcribed locus	Transcribed locus, weakly similar to XP_537341.1 PREDICTED: similar to centrosomal protein 192 kDa isoform 1	2.48824	1.83261	1.35653	1.68834	1.64336	1.30592	1.25425	0.695385	0.691157	0.587174	0.633571	2.77e-05	2.48824	0.587174	4.23766	2.08327
572	BE949451	Mm.38526	1100001I19Rik	RIKEN cDNA 1100001I19 gene	2.48765	2.84492	2.00696	1.34615	1.41281	1.57365	0.955348	0.950762	0.79734	0.662546	0.768904	0.00162548	2.84492	0.662546	4.29392	2.10229
573	BE951855	Mm.252421	4921521J11Rik	RIKEN cDNA 4921521J11 gene	2.48455	2.44985	1.95037	1.35261	1.05127	1.15377	0.991403	1.13894	0.927417	0.912289	0.787407	0.00310067	2.48455	0.787407	3.15536	1.65781
574	BF455639	Mm.27740	Tnfaip8	Tumor necrosis factor, alpha-induced protein 8	2.48394	2.76287	1.75743	1.82861	1.85011	1.13712	0.980146	0.503349	0.753462	0.892423	0.730423	0.000284927	2.76287	0.503349	5.48898	2.45654
575	BF466438	Mm.85253	Piwil2	Piwi like homolog 2 (Drosophila)	2.48146	2.06108	1.46071	1.6173	1.53161	1.75912	0.960371	0.904586	0.837055	0.742739	0.883574	6.03e-06	2.48146	0.742739	3.34096	1.74026	GO:0000004;GO:0005554;GO:0005737
576	BE995564	Mm.209419	Hspa9a	RIKEN cDNA D330004O07 gene	2.48111	2.41181	1.67085	1.07339	1.14127	1.13618	1.1002	1.24797	0.804221	0.86544	1.02611	0.00411542	2.48111	0.804221	3.08511	1.62532
577	BE982029	Mm.25125	Prpsap1	Phosphoribosyl pyrophosphate synthetase-associated protein 1	2.48041	1.61332	1.00665	0.9629	0.915641	0.833106	1.03712	1.24569	0.885865	0.92986	0.97345	0.000113258	2.48041	0.833106	2.9773	1.57401	GO:0004749;GO:0005615;GO:0009116;GO:0009165				GO:0009165:nucleotide biosynthesis															GO:0009116:nucleoside metabolism
578	BE952349		EST	EST	2.47639	2.08529	1.72926	1.34961	0.949977	1.05369	0.913373	1.25499	1.02326	0.797216	0.945085	0.00196497	2.47639	0.797216	3.10629	1.63519
579	BF467648	Mm.306602	2410127L17Rik	RIKEN cDNA 2410127L17 gene	2.47575	1.8304	1.54922	1.71987	1.48881	1.64418	0.860749	0.852153	1.10286	0.680099	0.800116	0.00230216	2.47575	0.680099	3.64028	1.86405	GO:0008168;GO:0016740
580	BF461282	Mm.3488	Aurkb	Aurora kinase B	2.47289	2.43913	1.65991	1.79844	1.67965	1.28943	0.761674	0.767964	0.622842	0.705323	0.565096	2.58e-09	2.47289	0.565096	4.37605	2.12963	GO:0003677;GO:0004672;GO:0004674;GO:0004713;GO:0005524;GO:0006306;GO:0006468;GO:0007049;GO:0008170;GO:0016301;GO:0016740									GO:0007049:cell cycle	GO:0006468:protein amino acid phosphorylation		GO:0006468:protein amino acid phosphorylation			GO:0006306:DNA methylation				GO:0006306:DNA methylation
581	BF465104	Mm.130	Socs1	Suppressor of cytokine signaling 1	2.46965	1.92642	1.53175	1.49111	1.24425	1.45227	1.09986	1.30269	0.980776	1.08392	1.29136	0.000662728	2.46965	0.980776	2.51806	1.33231	GO:0001558;GO:0001932;GO:0005515;GO:0006512;GO:0007165;GO:0007242;GO:0007259;GO:0008372;GO:0019210;GO:0019221;GO:0019221;GO:0042518;GO:0046426;GO:0046627		GO:0001932:regulation of protein amino acid phosphorylation					GO:0019221:cytokine and chemokine mediated signaling pathway			GO:0001932:regulation of protein amino acid phosphorylation		GO:0001932:regulation of protein amino acid phosphorylation		GO:0001558:regulation of cell growth
582	BE982319	Mm.34220	9430093I07Rik	RIKEN cDNA 9430093I07 gene	2.46937	2.23927	1.41502	1.48272	1.52431	0.914488	1.006	1.06877	1.02393	1.18921	1.07821	0.00845259	2.46937	0.914488	2.70028	1.43311
583	BE987292		EST	EST	2.46827	2.37798	1.97223	1.80684	1.47937	1.25254	1.23014	1.1381	0.92103	0.77942	0.83437	0.000888996	2.46827	0.77942	3.1668	1.66303
584	BE982703	Mm.87759	Enah	Enabled homolog (Drosophila)	2.46719	1.72258	1.40764	1.24208	1.10437	1.33021	0.932843	1.00446	0.854891	0.944073	1.01207	0.000166709	2.46719	0.854891	2.88598	1.52906
585	BE986042	Mm.336519	Kcnq5	Potassium voltage-gated channel, subfamily Q, member 5	2.4669	1.86569	1.70076	1.59348	1.87072	1.86742	1.20023	0.985667	0.938551	0.723441	0.74903	1.88e-05	2.4669	0.723441	3.40995	1.76975
586	BF463263	Mm.129136	2610024G14Rik	RIKEN cDNA 2610024G14 gene	2.46282	2.05898	1.66385	1.49417	1.20838	1.45214	1.5819	1.80031	1.16452	0.880471	0.820484	0.0301757	2.46282	0.820484	3.00166	1.58576	GO:0005525;GO:0005615
587	BF464959	Mm.21444	Ssna1	Sjogren's syndrome nuclear autoantigen 1	2.46151	2.1063	1.8307	1.47061	1.63103	1.68948	1.12772	1.28354	0.611352	0.713608	0.686065	0.00445423	2.46151	0.611352	4.02633	2.00947	GO:0005634
588	BE950102	Mm.181880	Kdelr2	KDEL (Lys-Asp-Glu-Leu) endoplasmic reticulum protein retention receptor 2	2.46127	2.43421	2.02731	2.03469	1.34041	1.1803	1.10955	1.23827	0.879882	0.752985	1.01607	0.000207305	2.46127	0.752985	3.26868	1.70871	GO:0004872;GO:0005046;GO:0005783;GO:0005794;GO:0006810;GO:0006886;GO:0008565;GO:0015031;GO:0016021	GO:0006886:intracellular protein transport												GO:0006886:intracellular protein transport									GO:0006810:transport	GO:0006886:intracellular protein transport	GO:0006886:intracellular protein transport			GO:0006810:transport
589	BE984994	Mm.567	D16Bwg1547e	DNA segment, Chr 16, Brigham & Women's Genetics 1547 expressed	2.4612	1.50231	1.28189	1.10476	1.31774	1.25129	1.16033	1.06764	0.789481	0.842781	0.896826	0.00281843	2.4612	0.789481	3.1175	1.64039
590	BF461437	Mm.271715	Phf5a	PHD finger protein 5A	2.46112	2.58168	1.87754	1.13903	1.08047	0.997997	0.722367	1.0334	0.943179	0.691745	0.907337	0.000115297	2.58168	0.691745	3.73213	1.9	GO:0000398;GO:0003677;GO:0005634;GO:0005681;GO:0005730;GO:0006350;GO:0006355;GO:0006397;GO:0016363		GO:0006355:regulation of transcription, DNA-dependent			GO:0006355:regulation of transcription, DNA-dependent										GO:0000398:nuclear mRNA splicing, via spliceosome	GO:0000398:nuclear mRNA splicing, via spliceosome			GO:0000398:nuclear mRNA splicing, via spliceosome	GO:0006355:regulation of transcription, DNA-dependent
591	BF462243	Mm.245527	Slc35b4	Solute carrier family 35, member B4	2.46086	1.59709	1.35828	1.37789	0.918987	1.23485	1.15407	1.54988	0.97491	1.10124	1.42225	0.000473963	2.46086	0.918987	2.6778	1.42105	GO:0005615;GO:0016021
592	BE988751	Mm.283565	4732418C07Rik	RIKEN cDNA 4732418C07 gene	2.46053	1.85489	1.36247	1.60083	1.57449	1.51828	1.27688	0.858278	0.822447	0.716685	0.789217	2.26e-06	2.46053	0.716685	3.43321	1.77956	GO:0005509
593	BF464862	Mm.18889	Pacrg	RIKEN cDNA A230009B12 gene	2.45994	1.60948	0.872626	1.86936	1.59105	1.43595	1.56099	1.22651	0.997038	1.13526	1.01023	0.0486985	2.45994	0.872626	2.81901	1.49519
594	BE949496	Mm.24178	Qtrt1	Queuine tRNA-ribosyltransferase 1	2.45909	2.18861	1.62024	1.27577	1.26543	1.53316	0.80923	1.05697	0.925705	0.761193	0.837941	0.00019406	2.45909	0.761193	3.23058	1.69179	GO:0006400;GO:0008033;GO:0008479;GO:0008616;GO:0016740;GO:0016757				GO:0008616:queuosine biosynthesis											GO:0006400:tRNA modification	GO:0006400:tRNA modification			GO:0006400:tRNA modification
595	BE950553	Mm.296338	Psma3	Similar to proteasome alpha7/C8 subunit	2.45678	2.39391	2.02529	1.92451	1.14774	1.17144	1.14471	1.45022	0.873113	1.08046	0.979421	0.000842978	2.45678	0.873113	2.81382	1.49253
596	BF464585	Mm.334463	5830454D03Rik	RIKEN cDNA 5830454D03 gene	2.45624	1.33138	0.82004	1.27283	1.361	1.52033	1.67509	1.25878	1.18431	1.28466	1.13102	0.0371941	2.45624	0.82004	2.99527	1.58269
597	BE950423	Mm.7142	Mbd3	Methyl-CpG binding domain protein 3	2.45307	1.80016	1.58219	1.41776	1.24	1.37355	1.15941	1.0695	0.68895	0.656722	0.649895	3.58e-05	2.45307	0.649895	3.77456	1.91631	GO:0000785;GO:0003677;GO:0005634;GO:0006306;GO:0006350;GO:0006355		GO:0006355:regulation of transcription, DNA-dependent			GO:0006355:regulation of transcription, DNA-dependent										GO:0006306:DNA methylation				GO:0006306:DNA methylation	GO:0006355:regulation of transcription, DNA-dependent
598	BF462044	Mm.30012	Hdlbp	High density lipoprotein (HDL) binding protein	2.45202	2.29447	1.22354	1.17834	1.1094	0.909793	0.913588	0.903258	1.00261	1.12911	0.796603	4.76e-09	2.45202	0.796603	3.07809	1.62204	GO:0003676;GO:0003723;GO:0005319;GO:0005634;GO:0006629;GO:0006810;GO:0006869;GO:0008202;GO:0008203																		GO:0006629:lipid metabolism				GO:0006810:transport					GO:0006810:transport
599	BE984654	Mm.336569	Bai3	Brain-specific angiogenesis inhibitor 3	2.45162	1.64759	0.997469	1.75322	1.33305	1.21778	1.12984	1.22964	0.794084	1.21878	1.3822	2.81e-05	2.45162	0.794084	3.08736	1.62637
600	BF461976	Mm.276030	2600009P04Rik	RIKEN cDNA 2600009P04 gene	2.45082	2.15444	0.913081	2.11732	1.4995	1.64999	1.56086	1.30081	1.22238	1.20549	1.07599	0.0110609	2.45082	0.913081	2.68412	1.42445
601	BE982650	Mm.5092	Pla2g1br	Phospholipase A2, group IB, pancreas, receptor	2.44848	2.70189	1.36419	1.49637	1.17493	1.31054	1.18381	1.31198	1.09507	1.05703	1.06201	0.000319046	2.70189	1.05703	2.55611	1.35395
602	BE985766	Mm.289697	4933427D14Rik	RIKEN cDNA 4933427D14 gene	2.44612	1.96869	1.77719	2.00583	1.31749	1.24942	1.03444	1.15679	0.894136	0.761679	0.779442	0.00169057	2.44612	0.761679	3.21149	1.68324
603	BF461923	Mm.28825	Pou6f1	POU domain, class 6, transcription factor 1	2.4448	2.35869	1.20043	1.01102	1.33954	1.33625	1.43363	1.2893	1.05246	1.01306	0.840181	0.000126606	2.4448	0.840181	2.90985	1.54095	GO:0003677;GO:0003700;GO:0005634;GO:0005667;GO:0006350;GO:0006355		GO:0006355:regulation of transcription, DNA-dependent			GO:0006355:regulation of transcription, DNA-dependent														GO:0006350:transcription	GO:0006355:regulation of transcription, DNA-dependent
604	BE953758	Mm.214687	D930050A07Rik	RIKEN cDNA D930050A07 gene	2.44125	2.5371	1.92933	1.70551	1.22103	1.05093	0.859126	0.885834	0.749491	0.61153	0.893113	3.67e-06	2.5371	0.61153	4.14878	2.05269
605	BE986393	Mm.43760	Sec11l1	Sec11-like 1 (S. cerevisiae)	2.43737	2.81695	1.51229	1.04806	0.880556	1.08485	0.762612	1.0293	1.04104	0.675099	0.649559	0.00108082	2.81695	0.649559	4.3367	2.1166	GO:0005783;GO:0005792;GO:0006465;GO:0006508;GO:0008233;GO:0008236;GO:0016020;GO:0016021;GO:0016787			GO:0006508:proteolysis and peptidolysis							GO:0006465:signal peptide processing	GO:0006508:proteolysis and peptidolysis	GO:0006465:signal peptide processing			GO:0006508:proteolysis and peptidolysis													GO:0006508:proteolysis and peptidolysis
606	BE984237	Mm.249822	Bre	Brain and reproductive organ-expressed protein	2.43464	2.37761	2.16192	1.98068	1.73359	1.67506	1.11405	0.93377	0.926819	0.826216	0.884799	2.16e-06	2.43464	0.826216	2.94673	1.55912
607	BF464296		EST	EST	2.43162	1.28099	1.02536	0.989276	1.79567	0.948572	1.00852	1.02331	0.791346	1.01717	0.893467	0.0242214	2.43162	0.791346	3.07276	1.61954
608	BE981458		EST	EST	2.43098	2.58079	2.12641	1.63537	1.44968	1.14119	0.899984	0.957392	0.770333	0.745034	0.847651	0.00201528	2.58079	0.745034	3.46399	1.79243
609	BF463222	Mm.275688	4930487N19Rik	RIKEN cDNA 4930487N19 gene	2.43004	1.71895	1.15467	1.24978	1.23634	1.28925	1.1866	1.09273	1.09452	1.29908	0.971516	0.000550937	2.43004	0.971516	2.50129	1.32267	GO:0016740
610	BE988477	Mm.259799	9130023D20Rik	RIKEN cDNA 9130023D20 gene	2.42842	2.15999	1.77025	1.48793	1.66311	1.63355	1.11189	1.02633	0.707306	0.63471	0.833742	0.000151653	2.42842	0.63471	3.82603	1.93585	GO:0006810;GO:0016021																						GO:0006810:transport					GO:0006810:transport
611	BE951585	Mm.315638	CDNA, clone:Y1G0102E13	CDNA, clone:Y1G0102E13, strand:minus, reference:ENSEMBL:Mouse-Transcript-ENST:ENSMUST00000015264, based on BLAT search	2.42723	2.17794	1.86739	2.37142	1.84447	1.76921	1.37659	1.32123	0.996371	0.968664	1.15871	1.7e-05	2.42723	0.968664	2.50575	1.32524
612	BE951466	Mm.38089	Dhfr	Dihydrofolate reductase	2.42645	1.64121	1.31197	1.39364	1.50382	1.4595	1.23518	0.94509	0.859825	0.867773	0.800648	0.000334801	2.42645	0.800648	3.0306	1.5996	GO:0004146;GO:0004146;GO:0006545;GO:0006730;GO:0009165;GO:0016491				GO:0006545:glycine biosynthesis															GO:0009165:nucleotide biosynthesis
613	BE996438	Mm.259876	Cstf3	Cleavage stimulation factor, 3' pre-RNA, subunit 3	2.42538	2.44676	1.58617	1.65677	1.14415	1.34472	0.86321	1.25257	0.852351	0.851479	1.09787	3.44e-05	2.44676	0.851479	2.87354	1.52283	GO:0000004;GO:0005554;GO:0008372
614	BE981409	Mm.322	Mbd2	RIKEN cDNA C230075M21 gene	2.42528	2.21255	1.66606	1.28767	1.04433	1.08307	1.26508	1.00074	0.775379	0.503856	0.790501	0.000465211	2.42528	0.503856	4.81344	2.26707
615	BE954762	Mm.41063	Trim24	Tripartite motif protein 24	2.42326	1.71089	1.6048	1.64488	1.222	1.46505	0.958366	1.24107	0.808281	0.85955	0.933109	0.0034377	2.42326	0.808281	2.99804	1.58402
616	BE986800	Mm.927	Bub3	Budding uninhibited by benzimidazoles 3 homolog (S. cerevisiae)	2.42293	1.85527	1.27657	1.1029	1.00948	0.95002	1.00904	1.02093	0.979335	0.830117	0.811759	1.4e-07	2.42293	0.811759	2.98479	1.57763	GO:0005634
617	BE982180	Mm.289702	Syt1	Synaptotagmin 1	2.42285	2.87713	2.13796	2.34414	2.50205	1.35454	0.574866	0.30578	0.27439	0.236057	0.272353	2.3e-07	2.87713	0.236057	12.1883	3.60742
618	BE986575	Mm.140380	Rpl23	Ribosomal protein L23	2.42196	1.2994	2.53146	1.54057	1.68819	1.51598	1.29132	0.74394	0.884233	0.537073	0.563429	0.0168094	2.53146	0.537073	4.71344	2.23678	GO:0003735;GO:0005622;GO:0005730;GO:0005830;GO:0005840;GO:0006412;GO:0006610;GO:0030529	GO:0006610:ribosomal protein-nucleus import			GO:0006412:protein biosynthesis						GO:0006412:protein biosynthesis		GO:0006412:protein biosynthesis	GO:0006610:ribosomal protein-nucleus import									GO:0006610:ribosomal protein-nucleus import	GO:0006610:ribosomal protein-nucleus import	GO:0006610:ribosomal protein-nucleus import		GO:0006412:protein biosynthesis	GO:0006610:ribosomal protein-nucleus import
619	BE951671	Mm.125770	Gnas	RIKEN cDNA A930027G11 gene	2.42068	2.19164	1.80273	1.89224	1.39984	1.37461	1.57606	0.974932	0.838722	0.991326	0.905324	0.00798712	2.42068	0.838722	2.88615	1.52915
620	BF464252	Mm.123211	Polb	Polymerase (DNA directed), beta	2.41882	1.38009	0.960722	1.25137	1.20609	1.06985	0.747682	1.6008	1.17744	1.44463	1.5638	0.0139185	2.41882	0.747682	3.23509	1.69381
621	BE949459	Mm.291745	D1Wsu40e	IMP4, U3 small nucleolar ribonucleoprotein, homolog (yeast)	2.41834	2.09681	1.88439	1.51186	1.29107	1.29741	1.05589	0.854985	1.0068	0.770191	0.895632	0.000139311	2.41834	0.770191	3.13992	1.65073	GO:0003723;GO:0005730;GO:0006364;GO:0030519;GO:0030529														GO:0006364:rRNA processing	GO:0006364:rRNA processing	GO:0006364:rRNA processing			GO:0006364:rRNA processing
622	BE987279	Mm.27443	D10Wsu93e	DNA segment, Chr 10, Wayne State University 93, expressed	2.41554	2.32416	2.25853	1.6262	1.13519	1.62918	1.05887	1.16921	1.16634	1.07019	1.22322	0.00906455	2.41554	1.05887	2.28124	1.18982
623	BE988288	Mm.38269	AI606861	Expressed sequence AI606861	2.41535	2.63565	0.925883	1.65824	1.49116	1.61336	1.10009	0.891514	0.85642	1.04343	0.830078	6.24e-05	2.63565	0.830078	3.17519	1.66684
624	BF464117		EST	EST	2.41408	1.59309	1.128	1.37207	1.28586	1.41831	1.13213	1.21402	0.865459	1.28603	1.16487	0.0280822	2.41408	0.865459	2.78937	1.47994
625	BE988722	Mm.259333	Pik3r1	Phosphatidylinositol 3-kinase, regulatory subunit, polypeptide 1 (p85 alpha)	2.41279	2.38877	1.81931	1.65191	0.860944	1.19235	0.89808	0.819612	0.854079	0.720893	0.93283	0.00227986	2.41279	0.720893	3.34694	1.74284	GO:0005515;GO:0005942;GO:0006468;GO:0007242;GO:0016301;GO:0016303;GO:0030183;GO:0043066						GO:0043066:negative regulation of apoptosis				GO:0006468:protein amino acid phosphorylation		GO:0006468:protein amino acid phosphorylation					GO:0030183:B-cell differentiation
626	BE989059	Mm.269245	Man2a2	Mannosidase 2, alpha 2	2.41194	1.80709	1.67159	2.25842	2.08603	1.51636	1.06164	0.601939	0.567839	0.734185	0.542348	0.000787834	2.41194	0.542348	4.44721	2.1529	GO:0005975;GO:0016787;GO:0016798
627	BE954442	Mm.266635	Exosc10	Exosome component 10	2.40829	1.90367	1.50795	1.704	1.23034	1.32311	1.11411	1.18466	1.02631	1.06517	1.01872	0.000741105	2.40829	1.01872	2.36404	1.24125	GO:0000184;GO:0003676;GO:0003723;GO:0004518;GO:0004527;GO:0005622;GO:0005634;GO:0005730;GO:0006364;GO:0008408;GO:0016787			GO:0000184:mRNA catabolism, nonsense-mediated decay								GO:0000184:mRNA catabolism, nonsense-mediated decay			GO:0006364:rRNA processing	GO:0000184:mRNA catabolism, nonsense-mediated decay	GO:0000184:mRNA catabolism, nonsense-mediated decay			GO:0000184:mRNA catabolism, nonsense-mediated decay									GO:0000184:mRNA catabolism, nonsense-mediated decay
628	BF466298	Mm.196749	5830417I10Rik	RIKEN cDNA 5830417I10 gene	2.40786	1.46612	1.44757	1.27599	0.973586	0.97436	1.03014	1.38239	0.843436	1.06172	1.19905	0.000504555	2.40786	0.843436	2.85482	1.5134
629	BE988686	Mm.3757	Prpf8	Pre-mRNA processing factor 8	2.40428	2.32197	2.06663	1.64871	1.07507	1.31067	1.13474	1.53014	1.00367	1.16162	1.44759	0.000820962	2.40428	1.00367	2.39548	1.26032	GO:0000398;GO:0005515;GO:0005682															GO:0000398:nuclear mRNA splicing, via spliceosome	GO:0000398:nuclear mRNA splicing, via spliceosome			GO:0000398:nuclear mRNA splicing, via spliceosome
630	BE988555	Mm.270137	1110007L15Rik	RIKEN cDNA 1110007L15 gene	2.40282	1.57579	1.1367	1.16831	1.38554	1.53891	1.40317	1.12321	0.887566	0.996877	0.956074	0.000458568	2.40282	0.887566	2.7072	1.4368
631	BE987151	Mm.182470	Rnaseh2a	Ribonuclease H2, large subunit	2.40194	2.20002	1.82375	2.10665	1.38206	0.98476	0.898959	0.852993	0.761539	0.685939	0.65248	6.26e-05	2.40194	0.65248	3.68124	1.88019	GO:0003723;GO:0004518;GO:0004519;GO:0004523;GO:0004540;GO:0006260;GO:0006401;GO:0016070;GO:0016787			GO:0006401:RNA catabolism								GO:0006401:RNA catabolism				GO:0006260:DNA replication	GO:0006401:RNA catabolism			GO:0006260:DNA replication									GO:0006401:RNA catabolism
632	BF466808	Mm.181721	Uqcrh	Ubiquinol-cytochrome c reductase hinge protein	2.4017	2.14386	1.26134	0.965502	0.809386	0.887528	0.814116	1.17139	1.16852	0.994011	0.931617	0.00105818	2.4017	0.809386	2.96731	1.56916	GO:0005739;GO:0005746;GO:0006118;GO:0006122;GO:0006810;GO:0008121;GO:0015008;GO:0016020;GO:0016491;GO:0019866								GO:0006118:electron transport														GO:0006810:transport					GO:0006810:transport
633	BE986285	Mm.87452	9430025M21Rik	RIKEN cDNA 9430025M21 gene	2.40112	2.55646	1.25653	2.06879	1.56401	1.27157	1.20428	1.11329	0.920226	1.2307	0.876667	0.0165314	2.55646	0.876667	2.91611	1.54404
634	BF460880	Mm.234700	Ywhae	Tyrosine 3-monooxygenase/tryptophan 5-monooxygenase activation protein, epsilon polypeptide	2.40072	3.66609	2.96687	1.4215	0.967013	1.18733	0.911709	1.77548	1.18571	1.07253	1.14264	0.0188487	3.66609	0.911709	4.02112	2.0076
635	BF464955	Mm.65337	Itpka	Inositol 1,4,5-trisphosphate 3-kinase A	2.39968	1.60688	0.999929	1.62063	1.71065	1.35906	1.19678	0.882135	0.813707	1.14375	0.862891	0.0201145	2.39968	0.813707	2.94907	1.56026	GO:0004428;GO:0005516;GO:0006020;GO:0008372;GO:0008440;GO:0016301;GO:0016740												GO:0006020:myo-inositol metabolism
636	BE987165	Mm.289841	2810430M08Rik	RIKEN cDNA 2810430M08 gene	2.39928	1.97936	1.29456	1.17922	1.42162	1.23349	0.873598	0.810949	0.738084	0.618913	0.619799	9.79e-08	2.39928	0.618913	3.87661	1.95479
637	BE954340		EST	EST	2.39654	3.18072	2.58439	1.9605	1.04167	1.35611	0.783414	0.950776	0.742719	0.580425	0.668144	8.15e-05	3.18072	0.580425	5.47998	2.45417
638	BE950247	Mm.269883	Nrip2	Nuclear receptor interacting protein 2	2.39455	2.38895	1.51511	1.42916	1.18034	1.29553	1.31622	1.17145	0.960498	0.750312	0.681464	5.96e-06	2.39455	0.681464	3.51384	1.81305	GO:0000122;GO:0004190;GO:0005515;GO:0005634;GO:0006508;GO:0016787;GO:0030528		GO:0000122:negative regulation of transcription from Pol II promoter	GO:0006508:proteolysis and peptidolysis		GO:0000122:negative regulation of transcription from Pol II promoter					GO:0006508:proteolysis and peptidolysis	GO:0006508:proteolysis and peptidolysis	GO:0006508:proteolysis and peptidolysis			GO:0006508:proteolysis and peptidolysis				GO:0000122:negative regulation of transcription from Pol II promoter	GO:0000122:negative regulation of transcription from Pol II promoter								GO:0006508:proteolysis and peptidolysis
639	BF461726	Mm.274646	Centb2	Centaurin, beta 2	2.39421	3.14783	2.54368	1.76092	1.14036	1.73614	1.63452	1.51352	1.29324	0.566385	0.514083	0.000610961	3.14783	0.514083	6.1232	2.61429	GO:0001726;GO:0005096;GO:0008060;GO:0030029														GO:0030029:actin filament-based process
640	BE987933		EST	EST	2.39393	1.6624	1.55867	1.15357	1.67849	1.30361	1.25549	1.12551	0.727531	0.6019	0.786623	6.37e-06	2.39393	0.6019	3.97729	1.99179
641	BF460920	Mm.206841	Smc4l1	SMC4 structural maintenance of chromosomes 4-like 1 (yeast)	2.39379	2.02856	1.77335	1.40395	1.06201	1.04778	0.714443	1.09514	0.930765	0.981844	1.26768	0.000162753	2.39379	0.714443	3.35057	1.7444	GO:0000910;GO:0005515;GO:0005524;GO:0005634;GO:0005694;GO:0006810;GO:0007049;GO:0007059;GO:0007067;GO:0007076;GO:0016020;GO:0016887;GO:0042626;GO:0051276									GO:0007049:cell cycle					GO:0007076:mitotic chromosome condensation								GO:0006810:transport					GO:0006810:transport
642	BE995707	Mm.291291	F830021D11Rik	RIKEN cDNA F830021D11 gene	2.39347	2.2114	1.46102	1.58585	1.39628	1.25107	1.1754	1.43947	0.953327	0.810696	1.07093	3.3e-05	2.39347	0.810696	2.95236	1.56187
643	BF466715	Mm.258462	Gcsh	Glycine cleavage system protein H (aminomethyl carrier)	2.39322	1.69442	1.47532	1.31929	1.22433	1.34177	1.10474	1.00559	0.914817	1.06503	1.12824	0.000154793	2.39322	0.914817	2.61606	1.3874	GO:0005739
644	BE951380	Mm.5305	Gnb2-rs1	Guanine nucleotide binding protein, beta 2, related sequence 1	2.3907	3.98958	2.72342	1.46501	1.29988	1.32332	0.889576	0.813024	0.805297	0.636565	0.620368	0.0208053	3.98958	0.620368	6.43099	2.68504
645	BE985200	Mm.349546	6430526N21Rik	RIKEN cDNA 6430526N21 gene	2.38978	2.18726	1.99988	1.57711	1.2132	1.41749	1.08042	1.30166	1.12031	1.06198	1.10591	0.0237648	2.38978	1.06198	2.25031	1.17012
646	BE951908	Mm.285906	Supt5h	Suppressor of Ty 5 homolog (S. cerevisiae)	2.38937	1.70689	1.28289	1.39468	1.52669	1.51294	1.45293	1.08655	1.01149	0.992916	0.829143	2.57e-06	2.38937	0.829143	2.88174	1.52694	GO:0003711;GO:0006355		GO:0006355:regulation of transcription, DNA-dependent			GO:0006355:regulation of transcription, DNA-dependent														GO:0006355:regulation of transcription, DNA-dependent	GO:0006355:regulation of transcription, DNA-dependent
647	BE984798		EST	EST	2.38931	2.1641	1.36709	1.96584	1.16335	1.15871	1.49602	1.07184	0.893832	1.04286	1.00113	0.000265649	2.38931	0.893832	2.67311	1.41852
648	BE988418	Mm.28123	Fastk	Fas-activated serine/threonine kinase	2.38851	2.29774	1.43527	1.44295	1.69437	1.40347	1.25436	1.09708	0.939828	1.02443	0.797086	2.78e-05	2.38851	0.797086	2.99656	1.5833	GO:0004672;GO:0004674;GO:0005524;GO:0005615;GO:0006915;GO:0016301;GO:0016740
649	BF456910	Mm.240044	Ube2i	Ubiquitin-conjugating enzyme E2I	2.38688	2.77672	1.48246	1.01286	1.15975	1.18064	0.685209	0.857758	0.808873	0.614061	0.543127	0.00199578	2.77672	0.543127	5.11246	2.35402
650	BE995425	Mm.110	Idb3	Inhibitor of DNA binding 3	2.38527	2.07131	1.68415	1.59557	0.981466	1.2773	0.871027	1.18748	0.996423	1.14602	1.04201	0.00625789	2.38527	0.871027	2.73846	1.45336	GO:0000122;GO:0005515;GO:0005634;GO:0007507;GO:0019904		GO:0000122:negative regulation of transcription from Pol II promoter			GO:0000122:negative regulation of transcription from Pol II promoter												GO:0007507:heart development		GO:0000122:negative regulation of transcription from Pol II promoter	GO:0000122:negative regulation of transcription from Pol II promoter
651	BE952043	Mm.273102	Mrpl28	Mitochondrial ribosomal protein L28	2.38497	2.04571	1.59638	1.6126	1.14833	1.12937	1.18801	1.17272	0.91014	0.900386	1.1283	0.00385587	2.38497	0.900386	2.64884	1.40536	GO:0003735;GO:0005739;GO:0030529
652	BE987945	Mm.51136	Csnk2a2	Casein kinase II, alpha 2, polypeptide	2.38276	2.20955	1.24746	1.49821	1.41327	1.12025	1.0339	1.27577	1.09618	1.2917	1.29394	0.0267166	2.38276	1.0339	2.30464	1.20454	GO:0000074;GO:0004672;GO:0004674;GO:0004682;GO:0004713;GO:0005524;GO:0005956;GO:0006468;GO:0016055;GO:0016301;GO:0016740							GO:0016055:Wnt receptor signaling pathway		GO:0000074:regulation of cell cycle	GO:0006468:protein amino acid phosphorylation		GO:0006468:protein amino acid phosphorylation
653	BE986423		EST	EST	2.38195	1.97359	1.61374	1.21965	0.93099	0.919068	0.956127	0.997046	0.762954	0.792913	0.668216	2.99e-06	2.38195	0.668216	3.56464	1.83376
654	BE949753	Mm.37562	Pold3	Polymerase (DNA-directed), delta 3, accessory subunit	2.37875	1.76178	1.22869	1.38535	1.5718	1.55428	1.00636	0.879979	0.801739	0.839534	0.769624	0.00609528	2.37875	0.769624	3.09079	1.62798	GO:0003887;GO:0005634;GO:0006260;GO:0016740;GO:0016779															GO:0006260:DNA replication				GO:0006260:DNA replication
655	BE987617	Mm.180338	2610027L16Rik	RIKEN cDNA 2610027L16 gene	2.37853	1.89854	1.68882	1.6399	1.54983	1.3834	1.19291	0.987497	0.860577	0.66303	0.693906	7.53e-05	2.37853	0.66303	3.58736	1.84292	GO:0003723;GO:0016071															GO:0016071:mRNA metabolism	GO:0016071:mRNA metabolism			GO:0016071:mRNA metabolism
656	BE986090	Mm.30120	Rps27l	Ribosomal protein S27-like	2.37727	2.09819	1.69376	1.62254	1.61608	1.83943	1.28159	0.936964	0.876567	0.405515	0.439373	4.12e-08	2.37727	0.405515	5.86235	2.55148	GO:0003735;GO:0005622;GO:0005840;GO:0006412;GO:0030529				GO:0006412:protein biosynthesis						GO:0006412:protein biosynthesis		GO:0006412:protein biosynthesis														GO:0006412:protein biosynthesis
657	BE986790	Mm.275524	Entpd6	Ectonucleoside triphosphate diphosphohydrolase 6	2.37725	2.19	0.829713	1.63614	1.54078	1.38631	1.33802	0.978715	1.52739	0.981587	1.05999	0.00333285	2.37725	0.829713	2.86515	1.51861	GO:0005886;GO:0016787
658	BE951300	Mm.19187	Ptma	Prothymosin alpha	2.3769	4.03744	2.8027	1.77282	1.43051	2.45783	0.940834	0.920753	0.74398	0.474159	0.532031	0.00189949	4.03744	0.474159	8.51494	3.09	GO:0005634
659	BF464961	Mm.42203	Kif11	Kinesin family member 11	2.37647	1.98782	2.00622	2.19325	1.79187	1.26544	0.659778	0.521813	0.397878	0.416787	0.361391	1.17e-05	2.37647	0.361391	6.57589	2.71719	GO:0003774;GO:0003777;GO:0005524;GO:0005871;GO:0005875;GO:0007017;GO:0007100									GO:0007100:mitotic centrosome separation					GO:0007017:microtubule-based process
660	BE983069		EST	EST	2.37646	2.03352	1.00967	0.97689	1.23693	1.50069	1.19613	1.14033	0.994171	0.949989	1.07474	0.0032669	2.37646	0.949989	2.50156	1.32283
661	BE987323	Mm.34365	Dusp12	Dual specificity phosphatase 12	2.37506	2.28997	1.68573	1.84544	1.17619	1.25622	1.4592	1.38032	1.04162	0.96633	1.0048	0.00313189	2.37506	0.96633	2.45782	1.29738	GO:0004721;GO:0006470;GO:0008138;GO:0008138;GO:0016787										GO:0006470:protein amino acid dephosphorylation		GO:0006470:protein amino acid dephosphorylation
662	BE988369	Mm.261570	Gtf2i	RIKEN cDNA 6030441I21 gene	2.37253	1.00998	1.34787	1.12689	1.12793	1.08993	0.967107	0.570328	0.785097	0.737509	0.660082	2.08e-05	2.37253	0.570328	4.15994	2.05656
663	BE989089	Mm.6844	0610010E21Rik	RIKEN cDNA 0610010E21 gene	2.37084	1.9116	1.74336	1.90956	1.45012	1.54287	1.36444	1.13129	1.05191	1.06919	1.03594	0.00407705	2.37084	1.03594	2.2886	1.19446
664	BE954052	Mm.24145	Rin3	Ras and Rab interactor 3	2.36914	1.38025	1.07436	1.199	1.62362	1.70282	0.879573	0.59243	0.543139	0.478852	0.412813	3.83e-09	2.36914	0.412813	5.73902	2.52081	GO:0005096;GO:0007165;GO:0007242
665	BF466140	Mm.252497	Kif1b	Kinesin family member 1B	2.36772	2.10147	1.12407	1.20998	1.26986	1.06528	1.24816	0.732271	0.799772	0.952093	0.945578	0.000806427	2.36772	0.732271	3.23339	1.69305
666	BE949503	Mm.294623	Eif1ay	Eukaryotic translation initiation factor 1A, Y-linked	2.36732	2.45383	2.0665	1.81956	1.18451	1.48526	1.14991	0.762515	0.826082	0.58332	0.581586	2.49e-05	2.45383	0.581586	4.2192	2.07697
667	BF461281	Mm.33729	Slc25a22	Solute carrier family 25 (mitochondrial carrier, glutamate), member 22	2.36693	3.55828	1.87609	1.39375	0.962042	1.28926	0.542294	0.525646	0.502244	0.637143	0.433358	0.000232086	3.55828	0.433358	8.21094	3.03755	GO:0005215;GO:0005488;GO:0005739;GO:0005743;GO:0006810;GO:0015293;GO:0016020;GO:0016021;GO:0019866																						GO:0006810:transport					GO:0006810:transport
668	BF464419	Mm.261681	2510015F01Rik	RIKEN cDNA B930019K04 gene	2.36608	2.17075	2.10661	2.0476	1.11223	1.31597	1.18921	0.847689	0.670819	0.554498	0.321693	0.00115592	2.36608	0.321693	7.3551	2.87874
669	BE951659	Mm.229110	1700001E16Rik	Decapping enzyme, scavenger	2.36599	2.08631	1.70003	1.51765	1.42241	1.451	1.25377	0.996997	0.931478	0.750719	0.928443	0.000132698	2.36599	0.750719	3.15163	1.6561
670	BE981343	Mm.344095	Scara3	Scavenger receptor class A, member 3	2.3653	2.24897	1.73243	1.77889	1.03338	1.42593	1.15259	1.69298	1.31595	1.34156	1.32432	0.00986767	2.3653	1.03338	2.28889	1.19465	GO:0004872;GO:0005198;GO:0005515;GO:0007155
671	BE951879	Mm.32912	Psmb1	Proteasome (prosome, macropain) subunit, beta type 1	2.3653	2.12239	1.6453	1.56711	1.64256	1.89904	1.51271	1.25504	0.925927	0.873602	0.773474	4.25e-06	2.3653	0.773474	3.05802	1.6126	GO:0004175;GO:0004298;GO:0005829;GO:0005839;GO:0006511;GO:0008233;GO:0016787			GO:0006511:ubiquitin-dependent protein catabolism							GO:0006511:ubiquitin-dependent protein catabolism	GO:0006511:ubiquitin-dependent protein catabolism	GO:0006511:ubiquitin-dependent protein catabolism			GO:0006511:ubiquitin-dependent protein catabolism													GO:0006511:ubiquitin-dependent protein catabolism
672	BE984312	Mm.137966	2410195B05Rik	RIKEN cDNA 2410195B05 gene	2.36436	2.4413	1.74068	1.44338	1.31561	0.869691	0.810943	1.06232	0.648489	0.623342	0.70745	8.01e-05	2.4413	0.623342	3.91647	1.96955	GO:0005634
673	BE996357	Mm.121514	A930004K21Rik	RIKEN cDNA A930004K21 gene	2.36419	1.86388	1.55471	1.67331	1.4726	1.6315	1.17701	1.05875	0.911332	0.854058	0.998023	0.00220817	2.36419	0.854058	2.76819	1.46894	GO:0003743;GO:0005198;GO:0005856
674	BE951506	Mm.275446	Drap1	Dr1 associated protein 1 (negative cofactor 2 alpha)	2.36337	2.18069	1.7055	1.44338	1.33775	1.60395	1.44764	1.61916	1.179	1.06231	1.0604	0.00753114	2.36337	1.0604	2.22875	1.15623	GO:0000122;GO:0003677;GO:0003714;GO:0005515;GO:0005634;GO:0006350;GO:0006355;GO:0008134		GO:0000122:negative regulation of transcription from Pol II promoter			GO:0000122:negative regulation of transcription from Pol II promoter														GO:0000122:negative regulation of transcription from Pol II promoter	GO:0000122:negative regulation of transcription from Pol II promoter
675	BE987395	Mm.336823	Transcribed locus	strongly similar to XP_546361.1 PREDICTED: similar to ribosomal protein S24	2.363	2.05184	1.40672	1.43101	1.60246	1.43056	1.30225	0.983579	0.847998	0.764503	0.864962	0.00690348	2.363	0.764503	3.09089	1.62802
676	BF460842	Mm.53259	2700078K21Rik	RIKEN cDNA 2700078K21 gene	2.36279	1.97692	1.6456	1.61193	1.34215	1.09361	0.52808	0.409317	0.521547	0.544126	0.407996	1.62e-08	2.36279	0.407996	5.79122	2.53387	GO:0005634
677	BE953666	Mm.26908	Csnk1a1	Casein kinase 1, alpha 1	2.36233	1.61632	0.951081	1.83	1.73019	1.84981	1.59354	1.31487	1.32561	1.59636	1.43619	0.0239362	2.36233	0.951081	2.48383	1.31257
678	BE986970	Mm.351270	Ifrg15	Interferon alpha responsive gene	2.36192	2.00822	1.80445	1.80438	1.07279	1.19859	0.827108	1.20596	0.886226	0.931846	1.20832	0.000307644	2.36192	0.827108	2.85563	1.51381
679	BE984494	Mm.151485	Paqr9	Progestin and adipoQ receptor family member IX	2.36172	1.53471	0.776684	1.25751	1.16082	1.25412	1.43046	1.3386	1.27288	1.14239	1.14648	0.0440724	2.36172	0.776684	3.04077	1.60444	GO:0004872;GO:0016021
680	BF464957	Mm.286232	Zfp532	Zinc finger protein 532	2.36005	1.30977	1.20918	1.29533	1.10672	0.9936	0.984589	0.945799	0.767849	0.708372	0.78339	9.31e-06	2.36005	0.708372	3.33166	1.73624
681	BF460702		EST	EST	2.35613	2.05483	1.54268	1.65595	1.29068	1.32089	1.38773	1.18756	1.09348	0.967781	1.06979	0.0373221	2.35613	0.967781	2.43457	1.28367
682	BF467079		EST	EST	2.35569	1.64976	1.59906	1.4966	1.26757	1.40234	1.17714	1.34772	0.947594	0.974247	1.03521	0.00978915	2.35569	0.947594	2.48597	1.31381
683	BE984745	Mm.251188	Egfl5	EGF-like-domain, multiple 5	2.35442	2.73151	2.2467	2.38962	1.24822	1.11585	0.868133	1.31144	0.880077	0.990402	1.20267	0.00542311	2.73151	0.868133	3.14641	1.65371	GO:0005198;GO:0016021
684	BF456903	Mm.267128	Transcribed locus	weakly similar to XP_548826.1 PREDICTED: similar to protein phosphatase 2A 48 kDa regulatory subunit isoform 1	2.35343	2.03552	1.64359	1.3275	0.686301	1.0425	0.984578	1.19564	0.805255	0.703153	0.757614	0.0150427	2.35343	0.686301	3.42915	1.77785
685	BE981905	Mm.34650	Palm	Paralemmin	2.35271	2.11387	1.76066	1.42774	0.906774	1.2192	1.18581	1.32364	0.902486	1.04272	0.859674	0.00577263	2.35271	0.859674	2.73675	1.45246	GO:0000902;GO:0005886;GO:0007010;GO:0008360;GO:0016020														GO:0000902:cellular morphogenesis
686	BF461752	Mm.292040	Nrbp	Nuclear receptor binding protein	2.35194	1.40391	0.998465	0.950822	1.01256	0.821786	1.1841	1.52254	0.826912	1.12332	1.17072	0.000246591	2.35194	0.821786	2.86199	1.51702	GO:0004674;GO:0004872;GO:0005524;GO:0005634;GO:0007254;GO:0012505;GO:0016301;GO:0016740
687	BE988047	Mm.220242	Ank2	Ankyrin 2, brain	2.35185	1.46144	0.870021	1.522	1.16241	1.12239	1.27848	1.0298	1.02084	0.868926	1.13689	0.00451325	2.35185	0.868926	2.70662	1.43649	GO:0005856;GO:0006915;GO:0042981						GO:0042981:regulation of apoptosis
688	BE987943	Mm.153183	Ylpm1	YLP motif containing 1	2.35056	2.26845	1.00158	1.6026	0.89537	1.2734	1.03746	1.32908	1.04968	1.40464	1.64075	0.0325182	2.35056	0.89537	2.62523	1.39245	GO:0000004;GO:0005554;GO:0005634
689	BE988826	Mm.353050	1300002E11Rik	Mitogen-activated protein kinase kinase kinase 13	2.34971	1.73256	1.24778	1.1587	1.8415	1.18376	1.09146	1.0888	1.12532	0.827633	1.2253	0.0202383	2.34971	0.827633	2.83908	1.50542	GO:0016301
690	BE995662	Mm.277480	Morf4l1	Mortality factor 4 like 1	2.34923	3.08594	2.07206	1.31217	0.930043	1.07695	0.586901	1.20658	0.951304	1.00341	1.04374	0.000715179	3.08594	0.586901	5.25803	2.39452
691	BE953707	Mm.284863	Bambi	BMP and activin membrane-bound inhibitor, homolog (Xenopus laevis)	2.34897	2.70609	1.81761	1.37351	1.09176	1.37411	0.89038	0.699956	1.03915	0.716564	0.936266	0.00730262	2.70609	0.699956	3.86608	1.95087	GO:0007179;GO:0016020;GO:0016021							GO:0007179:transforming growth factor beta receptor signaling pathway
692	BE986901	Mm.201322	Adnp	Activity-dependent neuroprotective protein	2.3484	2.44416	1.44228	1.44381	1.62807	1.43706	1.14909	0.93909	1.0163	1.07577	1.05248	7.65e-05	2.44416	0.93909	2.60268	1.38
693	BE952264	Mm.169673	AI642036	RIKEN cDNA C530049I24 gene	2.3448	2.19999	1.86649	1.47492	1.31103	1.24254	1.04454	1.25321	0.929022	1.03727	1.04655	0.000108914	2.3448	0.929022	2.52395	1.33568
694	BE951497	Mm.261022	Ugcgl1	UDP-glucose ceramide glucosyltransferase-like 1	2.34466	2.29104	1.73695	1.92845	1.75856	1.67049	1.33468	1.05942	0.946921	0.787301	0.707888	1.55e-05	2.34466	0.707888	3.31219	1.72778	GO:0016740
695	BE982425	Mm.251800	2810403A07Rik	RIKEN cDNA 2810403A07 gene	2.34387	1.36769	1.27615	1.55087	1.19291	1.90868	1.15946	1.28381	1.05266	0.817276	1.25926	0.00189602	2.34387	0.817276	2.8679	1.51999
696	BE987463	Mm.24282	Cyld	Cylindromatosis (turban tumor syndrome)	2.34309	1.54612	1.41847	1.84001	1.12991	1.18055	1.20639	1.65019	1.12374	1.13234	1.33817	0.0392509	2.34309	1.12374	2.08509	1.06011	GO:0004197;GO:0004221;GO:0006511;GO:0006512;GO:0008233;GO:0008234;GO:0016787			GO:0006511:ubiquitin-dependent protein catabolism							GO:0006511:ubiquitin-dependent protein catabolism	GO:0006511:ubiquitin-dependent protein catabolism	GO:0006511:ubiquitin-dependent protein catabolism			GO:0006511:ubiquitin-dependent protein catabolism													GO:0006511:ubiquitin-dependent protein catabolism
697	BE985327	Mm.332006	D4Ertd22e	DNA segment, Chr 4, ERATO Doi 22, expressed	2.34302	2.68054	1.69687	1.91508	1.10846	1.55852	1.16787	0.88641	0.949145	0.966159	1.00803	0.000134222	2.68054	0.88641	3.02404	1.59648
698	BF460639	Mm.17708	Atp6v0d1	ATPase, H+ transporting, V0 subunit D isoform 1	2.34191	1.906	1.07077	2.1367	1.54084	1.52782	1.87375	1.37259	1.20223	1.23275	1.33865	0.0258602	2.34191	1.07077	2.18713	1.12904	GO:0006754;GO:0006810;GO:0006811;GO:0008553;GO:0015078;GO:0015986;GO:0015992;GO:0016469;GO:0016787;GO:0046933;GO:0046961				GO:0006754:ATP biosynthesis				GO:0015986:ATP synthesis coupled proton transport											GO:0006754:ATP biosynthesis		GO:0006811:ion transport	GO:0006810:transport					GO:0006810:transport
699	BF464470	Mm.5750	D14Ertd209e	DNA segment, Chr 14, ERATO Doi 209, expressed	2.34139	1.71685	1.58294	1.50419	1.74161	1.54912	1.16881	1.02892	0.730171	0.703969	0.765421	1.78e-06	2.34139	0.703969	3.32598	1.73378
700	BF460979	Mm.276503	2700023B17Rik	RIKEN cDNA 2700023B17 gene	2.33997	2.27201	1.64023	1.84902	1.05666	1.12358	0.965106	1.12884	0.7334	0.788461	0.741633	0.000124136	2.33997	0.7334	3.19058	1.67382
701	BE983160	Mm.138617	AW060232	Expressed sequence AW060232	2.33926	1.71713	1.52171	2.04282	1.77636	1.80484	1.17315	0.89654	0.932085	1.3588	1.14779	0.0211236	2.33926	0.89654	2.60921	1.38361
702	BE950598	Mm.4558	Yes	Yamaguchi sarcoma viral (v-yes) oncogene homolog 1	2.33484	1.47316	1.17414	1.19256	1.0949	1.08831	1.21137	1.3934	1.03613	1.08538	1.23763	0.000211936	2.33484	1.03613	2.25343	1.17212
703	BE951775	Mm.273538	Tubb5	Tubulin, beta 5	2.33404	4.10344	3.6121	2.45998	1.83074	1.58944	0.94849	0.950224	0.931647	0.598563	0.413169	0.000406606	4.10344	0.413169	9.93163	3.31203	GO:0003924;GO:0005198;GO:0005200;GO:0005525;GO:0005874;GO:0007017;GO:0007018;GO:0043234;GO:0045298;GO:0051227;GO:0051258									GO:0051227:mitotic spindle assembly	GO:0051258:protein polymerization		GO:0051258:protein polymerization		GO:0007017:microtubule-based process								GO:0007018:microtubule-based movement					GO:0007018:microtubule-based movement
704	BF465111	Mm.289662	Ddx3x	Fibroblast growth factor inducible 14	2.33403	1.60296	1.40633	2.02996	1.38449	1.92435	1.14757	1.05761	0.934594	0.944169	1.17487	0.000132598	2.33403	0.934594	2.49738	1.32041	GO:0016021
705	BF463587	Mm.26833	Metap1	Methionyl aminopeptidase 1	2.33379	1.36473	0.856061	1.3681	1.83605	0.994461	0.960986	1.2083	0.909481	1.00751	1.10833	0.00615795	2.33379	0.856061	2.7262	1.44689	GO:0004177;GO:0004239;GO:0006508;GO:0008233;GO:0008235;GO:0016787			GO:0006508:proteolysis and peptidolysis							GO:0006508:proteolysis and peptidolysis	GO:0006508:proteolysis and peptidolysis	GO:0006508:proteolysis and peptidolysis			GO:0006508:proteolysis and peptidolysis													GO:0006508:proteolysis and peptidolysis
706	BE996385	Mm.21749	5430437P03Rik	RIKEN cDNA 5430437P03 gene	2.33356	1.55997	1.32391	1.44146	1.26449	1.30175	1.10297	1.42867	0.924511	1.12715	1.20583	0.0158827	2.33356	0.924511	2.5241	1.33577
707	BF462468	Mm.28770	Jam3	Junction adhesion molecule 3	2.33353	2.18207	1.6586	1.60301	1.67708	1.28718	0.76395	0.599276	0.476907	0.427356	0.474953	2.26e-05	2.33353	0.427356	5.4604	2.44901	GO:0005515;GO:0007155;GO:0009986
708	BE988450	Mm.268180	Mipol1	Mirror-image polydactyly gene 1 homolog (human)	2.33341	2.14757	1.37013	1.63999	1.68932	1.60157	1.30488	1.00039	0.979688	0.81307	0.843954	1.7e-06	2.33341	0.81307	2.86988	1.52099
709	BF461628	Mm.371671	2700081O15Rik	RIKEN cDNA 2700081O15 gene	2.33229	2.65976	1.92981	1.64762	1.4063	1.37356	0.847222	0.828559	0.745673	0.444016	0.342205	5.07e-06	2.65976	0.342205	7.7724	2.95836
710	BE985581	Mm.29524	Clic1	Chloride intracellular channel 1	2.332	2.71928	2.43407	2.22044	1.58352	1.59129	0.848683	0.637925	0.717897	0.737628	0.873031	8.41e-05	2.71928	0.637925	4.2627	2.09177	GO:0005262;GO:0005635;GO:0006816																					GO:0006816:calcium ion transport	GO:0006816:calcium ion transport					GO:0006816:calcium ion transport
711	BE989015	Mm.27608	1110008P14Rik	RIKEN cDNA 1110008P14 gene	2.33168	2.34714	1.89616	1.94534	1.41759	1.34381	1.42101	1.12619	1.03723	0.982339	0.974858	2.21e-05	2.34714	0.974858	2.40767	1.26764
712	BF466383		EST	EST	2.33036	1.57322	1.51129	1.44217	1.51358	1.48267	1.25556	1.18622	0.929535	0.958804	1.37536	0.0167446	2.33036	0.929535	2.50702	1.32597
713	BE951654	Mm.375635	Transcribed locus	Transcribed locus	2.33001	3.0517	2.75227	2.19149	1.91341	1.99417	1.32289	1.25311	1.03003	0.734063	0.702163	0.000214499	3.0517	0.702163	4.34614	2.11973
714	BF461857	Mm.251908	Akr1e1	Aldo-keto reductase family 1, member E1	2.3264	2.36401	1.33401	1.75059	0.996887	1.46995	1.28099	1.78132	1.12679	1.1445	1.45072	0.0122381	2.36401	0.996887	2.37139	1.24574	GO:0016491
715	BE952330	Mm.223980	Farp1	FERM, RhoGEF (Arhgef) and pleckstrin domain protein 1	2.32535	2.35541	1.63678	1.68576	1.11637	1.3657	0.963882	1.07344	1.0027	0.862314	0.852482	2.6e-05	2.35541	0.852482	2.763	1.46623
716	BE952357	Mm.297033	Mrps11	Mitochondrial ribosomal protein S11	2.32497	1.52908	1.35251	1.08079	1.06878	0.918662	1.03889	1.24649	1.10469	1.22956	1.10716	0.00328864	2.32497	0.918662	2.53082	1.3396	GO:0003735;GO:0005622;GO:0005739;GO:0005840;GO:0006412;GO:0030529				GO:0006412:protein biosynthesis						GO:0006412:protein biosynthesis		GO:0006412:protein biosynthesis														GO:0006412:protein biosynthesis
717	BE987591	Mm.236587	D5Ertd606e	DNA segment, Chr 5, ERATO Doi 606, expressed	2.32384	1.81993	1.83361	1.75969	1.27996	1.22615	0.793519	0.965341	0.764265	0.878777	0.971983	0.000354197	2.32384	0.764265	3.04062	1.60437	GO:0000910;GO:0005525;GO:0007049									GO:0007049:cell cycle
718	BF466484	Mm.322656	2500001K11Rik	RIKEN cDNA 2500001K11 gene	2.32372	1.89876	1.48271	1.52061	0.900939	0.886151	1.0738	1.07617	0.840998	0.904972	1.13454	2e-05	2.32372	0.840998	2.76305	1.46626	GO:0016021
719	BE953412		EST	EST	2.32329	1.77861	1.04775	1.71524	1.42388	1.38865	0.957341	1.1742	1.01768	0.771881	0.92717	0.000780952	2.32329	0.771881	3.0099	1.58972
720	BE987196	Mm.179378	4930547N16Rik	RIKEN cDNA 4930547N16 gene	2.32319	1.80994	1.46861	1.63911	1.46658	1.54062	1.10411	0.932072	0.810542	0.702464	0.726599	9.49e-05	2.32319	0.702464	3.3072	1.72561
721	BE984040		EST	EST	2.32305	2.58042	2.01857	1.60936	1.28162	1.56456	1.01619	1.21197	1.01978	0.936694	0.999604	5.8e-07	2.58042	0.936694	2.75482	1.46196
722	BE983587	Mm.265512	Sec8l1	SEC8-like 1 (S. cerevisiae)	2.3227	1.77345	0.999695	1.5739	1.76856	1.45929	1.13631	1.13803	1.07183	1.10574	1.1359	0.0052409	2.3227	0.999695	2.32341	1.21624
723	BE949950	Mm.218423	Riok2	RIO kinase 2 (yeast)	2.32197	1.80455	1.54668	1.5929	1.4348	1.81474	1.59402	1.3191	0.908351	0.689802	0.728475	0.000559772	2.32197	0.689802	3.36615	1.7511	GO:0004674;GO:0005524;GO:0016301;GO:0016740
724	BE983339	Mm.29561	Ctsf	Cathepsin F	2.32173	2.72509	2.04041	1.78568	1.23261	1.43208	0.869841	0.887013	1.04106	0.829969	1.12754	0.000208487	2.72509	0.829969	3.28337	1.71518	GO:0004197;GO:0005615;GO:0005764;GO:0006508;GO:0008233;GO:0008234;GO:0016787			GO:0006508:proteolysis and peptidolysis							GO:0006508:proteolysis and peptidolysis	GO:0006508:proteolysis and peptidolysis	GO:0006508:proteolysis and peptidolysis			GO:0006508:proteolysis and peptidolysis													GO:0006508:proteolysis and peptidolysis
725	BE981855	Mm.25307	Prdm4	PR domain containing 4	2.31916	1.50687	1.21903	1.11175	0.99473	1.39322	1.55848	1.17361	0.9201	1.0326	1.08249	0.00154219	2.31916	0.9201	2.52055	1.33374	GO:0003677;GO:0005634;GO:0006355		GO:0006355:regulation of transcription, DNA-dependent			GO:0006355:regulation of transcription, DNA-dependent														GO:0006355:regulation of transcription, DNA-dependent	GO:0006355:regulation of transcription, DNA-dependent
726	BE949710	Mm.1318	Abl1	V-abl Abelson murine leukemia oncogene 1	2.31853	1.07787	1.06256	1.07191	0.79537	0.860931	0.722435	0.493252	0.874963	0.534135	0.487073	2.28e-05	2.31853	0.487073	4.76012	2.251	GO:0000074;GO:0004672;GO:0004713;GO:0005515;GO:0005515;GO:0005524;GO:0005634;GO:0005737;GO:0006468;GO:0007242;GO:0016301;GO:0016740;GO:0018108									GO:0000074:regulation of cell cycle	GO:0006468:protein amino acid phosphorylation		GO:0006468:protein amino acid phosphorylation
727	BE983810	Mm.359728	Eif5b	Eukaryotic translation initiation factor 5B	2.31805	1.53305	1.29282	1.31537	1.47172	1.58523	1.40131	1.10582	0.986824	1.14202	1.0626	0.0208393	2.31805	0.986824	2.349	1.23205	GO:0003743;GO:0005525;GO:0006412;GO:0016740				GO:0006412:protein biosynthesis						GO:0006412:protein biosynthesis		GO:0006412:protein biosynthesis														GO:0006412:protein biosynthesis
728	BF466238	Mm.267061	Ddx6	DEAD (Asp-Glu-Ala-Asp) box polypeptide 6	2.31717	1.68416	1.47343	1.4851	1.36164	1.30134	1.39666	0.832404	0.859143	0.848578	0.854745	0.0179567	2.31717	0.832404	2.78371	1.47701
729	BF466512	Mm.371557	Eif4a1	Eukaryotic translation initiation factor 4A1	2.31698	1.8505	1.50943	1.69471	1.00866	1.1516	1.08423	1.346	0.964175	1.08502	1.12911	0.000710927	2.31698	0.964175	2.40307	1.26488
730	BF464908	Mm.3117	Phlda1	Pleckstrin homology-like domain, family A, member 1	2.31569	1.53892	1.44482	1.98528	1.1667	1.60015	0.919556	1.26981	0.91274	0.976537	1.1228	0.00314818	2.31569	0.91274	2.53708	1.34317	GO:0045210				GO:0045210:FasL biosynthesis						GO:0045210:FasL biosynthesis		GO:0045210:FasL biosynthesis														GO:0045210:FasL biosynthesis
731	BE950428	Mm.178424	Odag	Ocular development associated gene	2.31444	1.77321	2.21524	1.32941	1.27503	1.3665	0.972846	0.999516	0.845899	0.834743	1.19989	0.000130044	2.31444	0.834743	2.77264	1.47126	GO:0003677;GO:0005634
732	BE954586	Mm.208883	Psma5	Proteasome (prosome, macropain) subunit, alpha type 5	2.31244	2.03539	1.80626	1.54949	1.30643	1.3983	0.898576	1.19973	0.930956	0.8038	0.813791	0.00360586	2.31244	0.8038	2.87688	1.52451	GO:0004175;GO:0004298;GO:0005829;GO:0005839;GO:0006511;GO:0008233;GO:0016787			GO:0006511:ubiquitin-dependent protein catabolism							GO:0006511:ubiquitin-dependent protein catabolism	GO:0006511:ubiquitin-dependent protein catabolism	GO:0006511:ubiquitin-dependent protein catabolism			GO:0006511:ubiquitin-dependent protein catabolism													GO:0006511:ubiquitin-dependent protein catabolism
733	BE953856	Mm.312234	4933401N24Rik	RIKEN cDNA 4933401N24 gene	2.31156	1.61626	1.50163	1.90555	1.3079	1.63081	1.29358	0.963864	0.740346	0.915673	0.786964	0.00155864	2.31156	0.740346	3.12227	1.64259	GO:0006886;GO:0006897;GO:0016020;GO:0030125	GO:0006886:intracellular protein transport												GO:0006886:intracellular protein transport									GO:0006886:intracellular protein transport	GO:0006886:intracellular protein transport	GO:0006886:intracellular protein transport			GO:0006886:intracellular protein transport
734	BE986558	Mm.52319	Dnaja4	DnaJ (Hsp40) homolog, subfamily A, member 4	2.31141	2.15798	1.63041	1.59513	1.45562	1.33995	1.16192	1.23763	1.00251	0.933814	1.08499	0.000248891	2.31141	0.933814	2.47524	1.30757	GO:0006457;GO:0031072;GO:0051082										GO:0006457:protein folding		GO:0006457:protein folding
735	BE953791	Mm.273350	Slc35a4	Solute carrier family 35, member A4	2.30985	1.81601	1.59675	1.32683	1.05634	1.1354	1.01724	1.18285	1.03433	0.89527	1.00582	0.000531804	2.30985	0.89527	2.58006	1.36741
736	BE954447	Mm.271765	Arrdc3	Arrestin domain containing 3	2.30741	2.41807	1.80676	1.66359	1.21134	1.79584	1.28092	1.37486	0.999809	0.675379	0.677397	6.05e-05	2.41807	0.675379	3.58032	1.84009	GO:0000004;GO:0005554;GO:0008372
737	BF465151		EST	EST	2.30701	1.14071	0.781214	1.20435	1.16421	1.19286	0.866542	1.1658	0.830013	1.20864	1.28071	0.0262907	2.30701	0.781214	2.9531	1.56223
738	BE996490	Mm.308500	Pcdha4	Protocadherin alpha 11	2.30649	2.2095	1.21085	1.30982	1.37312	1.3634	1.05456	1.26334	1.04129	1.00234	1.41883	0.00291331	2.30649	1.00234	2.3011	1.20232
739	BF465994	Mm.240265	5830415L20Rik	RIKEN cDNA 5830415L20 gene	2.3062	2.37099	1.6577	1.72722	1.38995	1.17854	0.984486	0.978153	0.898233	0.791291	0.799887	0.00080268	2.37099	0.791291	2.99636	1.58321
740	BE985606	Mm.23611	Kif13b	Kinesin family member 13B	2.30612	2.24338	1.69001	1.90958	1.32276	1.15675	1.32835	1.24371	1.12693	1.06145	1.2865	0.000710822	2.30612	1.06145	2.17262	1.11943
741	BE949482	Mm.276504	D11Ertd603e	NudC domain containing 2	2.30586	2.57757	2.39661	1.88113	1.81693	1.68803	1.01756	0.571486	0.739872	0.464487	0.492622	4.6e-07	2.57757	0.464487	5.54929	2.4723
742	BE987814	Mm.24678	Pard6g	Par-6 partitioning defective 6 homolog gamma (C. elegans)	2.30488	1.48101	1.53296	1.65271	1.65802	1.5391	1.61402	1.15127	1.03842	0.870703	1.06552	0.0460829	2.30488	0.870703	2.64714	1.40444	GO:0000910;GO:0005515;GO:0005923;GO:0007049;GO:0007242;GO:0016020									GO:0007049:cell cycle
743	BE952151	Mm.268672	Ccnt2	Amino carboxymuconate semialdehyde decarboxylase	2.30427	1.35711	1.02494	1.43781	1.20965	1.5486	1.06306	1.27387	0.823688	1.10035	1.17554	2.57e-05	2.30427	0.823688	2.7975	1.48414	GO:0001760;GO:0005625;GO:0008152;GO:0016829;GO:0016831;GO:0046874
744	BF462063	Mm.4370	D0HXS9928E	DNA segment, human DXS9928E	2.30417	1.67671	1.28264	1.22486	1.04368	1.01979	1.05599	1.31881	0.855331	1.02453	1.02206	0.0109357	2.30417	0.855331	2.6939	1.42969
745	BE952121	Mm.21841	2600014M03Rik	RIKEN cDNA 2600014M03 gene	2.30207	2.37548	1.86535	1.74659	1.68212	1.82565	1.02464	1.26935	0.950884	0.748091	1.04005	0.00306365	2.37548	0.748091	3.17539	1.66693
746	BF461724	Mm.375164	Transcribed locus	Transcribed locus	2.30201	1.48107	1.46946	1.11638	0.891676	0.879816	0.79312	1.22235	0.863626	1.58627	2.07336	0.00048884	2.30201	0.79312	2.90248	1.53728
747	BE988495		EST	EST	2.30058	1.92695	1.23963	1.15571	1.30654	1.2918	1.10357	1.31403	1.03042	1.19687	1.07739	5.08e-05	2.30058	1.03042	2.23266	1.15876
748	BE954440	Mm.212991	2310056P07Rik	RIKEN cDNA 2310056P07 gene	2.29992	2.01709	1.95294	2.46826	0.732375	1.31573	1.08425	1.33857	0.901661	1.0286	0.962704	9.19e-07	2.46826	0.732375	3.37022	1.75284	GO:0016021
749	BE985394	Mm.44359	5730557L09Rik	RIKEN cDNA 5730557L09 gene	2.29918	1.47096	1.12667	1.88378	1.37227	1.28988	0.978067	1.38241	0.902449	0.936925	1.11202	0.00781056	2.29918	0.902449	2.54771	1.3492
750	BE952291	Mm.36416	Fzd2	Frizzled homolog 2 (Drosophila)	2.29874	1.59587	1.09433	1.425	1.25044	1.07698	0.849537	0.522204	0.488074	0.506506	0.372017	3.31e-07	2.29874	0.372017	6.17913	2.6274
751	BF465035	Mm.287359	Zfyve27	Zinc finger, FYVE domain containing 27	2.2987	2.00158	1.74833	1.93486	1.31838	1.39857	1.06802	0.96292	1.06373	0.781833	1.18054	0.000791495	2.2987	0.781833	2.94014	1.55588	GO:0005615;GO:0016021
752	BE986671	Mm.12758	Fkbp4	FK506 binding protein 4	2.29778	2.01663	1.34934	1.09752	0.769414	0.754447	0.959984	1.29114	1.0903	1.52127	1.58011	1.75e-06	2.29778	0.754447	3.04564	1.60675	GO:0003755;GO:0005634;GO:0006457;GO:0016853										GO:0006457:protein folding		GO:0006457:protein folding
753	BE984485	Mm.27705	Prim2	DNA primase, p58 subunit	2.29645	1.76287	1.68459	1.85173	1.41185	1.21734	0.915057	0.86268	1.04376	0.623824	0.694342	7.53e-06	2.29645	0.623824	3.68125	1.88019	GO:0003677;GO:0003896;GO:0003899;GO:0005658;GO:0006260;GO:0006269;GO:0008152;GO:0016740;GO:0016779															GO:0006260:DNA replication				GO:0006260:DNA replication
754	BF461915	Mm.28124	Gfer	Growth factor, erv1 (S. cerevisiae)-like (augmenter of liver regeneration)	2.29508	2.07518	1.60117	1.32755	1.28952	1.2786	1.70477	1.14152	0.855323	0.855681	1.04294	0.0365472	2.29508	0.855323	2.68329	1.424	GO:0005739
755	BE988175	Mm.273724	Tssc1	Tumor suppressing subtransferable candidate 1	2.29134	1.94756	1.57135	1.59623	1.57105	1.4943	1.12206	1.16179	0.894351	1.05836	0.910259	3.95e-05	2.29134	0.894351	2.56201	1.35728
756	BE952135	Mm.28275	Rbmx	RNA binding motif protein, X chromosome	2.291	2.23907	2.06337	1.82927	1.40132	1.35646	0.90682	0.890166	0.755321	0.538937	0.766894	6.89e-05	2.291	0.538937	4.25097	2.08779	GO:0003676;GO:0003723;GO:0005634;GO:0030529
757	BF463195	Mm.209896	Nol4	Nucleolar protein 4	2.29008	2.12871	1.21873	2.15842	1.36965	1.71625	1.78716	1.17206	0.82741	1.1164	1.26405	0.0348567	2.29008	0.82741	2.76777	1.46872	GO:0005634
758	BE996499	Mm.329083	Mea1	Male enhanced antigen 1	2.28889	1.63576	1.39066	1.35288	1.2408	1.2603	0.964682	1.00494	1.02302	0.900117	1.12854	0.000137081	2.28889	0.900117	2.54288	1.34647	GO:0005737;GO:0007275;GO:0007283;GO:0030154
759	BE950258	Mm.44876	Trim2	Tripartite motif protein 2	2.2888	3.10479	2.97999	1.48711	0.99488	1.03523	0.85069	1.65545	1.15079	0.856658	0.95618	0.00472193	3.10479	0.85069	3.64973	1.86779
760	BF455640	Mm.276042	Actn4	Actinin alpha 4	2.28837	1.99121	1.17614	1.3292	1.51132	1.16094	1.40817	0.951159	0.73155	0.635178	0.724539	6.4e-06	2.28837	0.635178	3.60272	1.84909
761	BE986515	Mm.21094	Grinl1a	Glutamate receptor, ionotropic, N-methyl D-aspartate-like 1A	2.28793	1.72936	1.39274	1.46956	1.28774	1.42958	1.09659	1.07701	0.832257	0.944471	1.02134	0.000473537	2.28793	0.832257	2.74907	1.45894	GO:0004872
762	BE950549	Mm.4876	Rcn1	Reticulocalbin 1	2.2876	1.8269	1.48952	1.77964	1.32463	1.43084	1.08011	1.1067	0.868868	0.796778	0.772873	0.0006532	2.2876	0.772873	2.95987	1.56553	GO:0005509;GO:0005615;GO:0005783
763	BF466460	Mm.156743	Zfp295	Zinc finger protein 295	2.28746	1.18375	1.12532	1.38801	1.15423	1.459	1.43408	1.22084	0.921472	1.01792	1.32974	0.000125335	2.28746	0.921472	2.4824	1.31173	GO:0003677;GO:0005515
764	BF464005	Mm.351410	Amd1	S-adenosylmethionine decarboxylase 1	2.28718	1.19692	0.799731	0.725645	1.62276	0.76039	0.67581	0.984671	0.920835	1.35984	2.08957	0.00191784	2.28718	0.67581	3.38435	1.75888
765	BE987166	Mm.194459	2210404D11Rik	RIKEN cDNA 2210404D11 gene	2.28694	2.26284	1.76424	1.46126	1.0992	0.997129	0.934684	1.4212	1.02352	1.21372	1.0868	0.000392833	2.28694	0.934684	2.44676	1.29087
766	BF455633	Mm.336289	LOC434872	LOC434872	2.28647	1.7203	1.53238	1.19078	0.926356	0.834634	1.03029	1.09903	0.97749	0.890984	0.948931	0.0107521	2.28647	0.834634	2.73948	1.4539
767	BE984956	Mm.294007	Pace4	Proprotein convertase subtilisin/kexin type 6	2.28452	1.32817	0.97019	1.24647	1.15454	1.02707	1.2549	1.13674	0.916473	1.23044	1.2345	0.00367731	2.28452	0.916473	2.49272	1.31772	GO:0004252;GO:0004289;GO:0004714;GO:0005524;GO:0006468;GO:0006508;GO:0007169;GO:0007354;GO:0007354;GO:0007368;GO:0008233;GO:0016020;GO:0016787			GO:0006508:proteolysis and peptidolysis				GO:0007169:transmembrane receptor protein tyrosine kinase signaling pathway			GO:0006468:protein amino acid phosphorylation	GO:0006508:proteolysis and peptidolysis	GO:0006468:protein amino acid phosphorylation			GO:0006508:proteolysis and peptidolysis													GO:0006508:proteolysis and peptidolysis
768	BF466525	Mm.4860	Ptpru	Protein tyrosine phosphatase, receptor type, U	2.28432	2.72211	2.58024	2.23295	1.34806	0.853629	0.363848	0.277892	0.439397	0.444266	0.424627	5.99e-06	2.72211	0.277892	9.79558	3.29213	GO:0004721;GO:0004725;GO:0004727;GO:0004872;GO:0005001;GO:0005615;GO:0005886;GO:0005887;GO:0006464;GO:0006470;GO:0007155;GO:0007185;GO:0016020;GO:0016021							GO:0007185:transmembrane receptor protein tyrosine phosphatase signaling pathway			GO:0006464:protein modification		GO:0006464:protein modification
769	BF460622	Mm.29466	Klf7	Kruppel-like factor 7 (ubiquitous)	2.2818	3.23341	2.62208	2.4104	1.25709	1.32146	0.952743	1.16111	0.897887	0.657979	0.69194	6.26e-07	3.23341	0.657979	4.91415	2.29694
770	BE949831	Mm.28420	Vars2	Valyl-tRNA synthetase 2	2.2815	1.80773	1.54419	1.51377	1.36388	1.36987	1.10018	1.2274	1.02715	0.834186	1.01765	0.00507337	2.2815	0.834186	2.73501	1.45154	GO:0004812;GO:0004832;GO:0005524;GO:0005739;GO:0006412;GO:0006418;GO:0006438;GO:0016874				GO:0006412:protein biosynthesis						GO:0006412:protein biosynthesis		GO:0006412:protein biosynthesis			GO:0006418:tRNA aminoacylation for protein translation	GO:0006418:tRNA aminoacylation for protein translation			GO:0006418:tRNA aminoacylation for protein translation							GO:0006412:protein biosynthesis
771	BE951948	Mm.20271	Fbn2	RIKEN cDNA D330023I04 gene	2.28127	3.21249	1.58155	1.26663	1.06005	0.579483	0.580631	0.5559	0.394641	0.230634	0.271716	1.67e-09	3.21249	0.230634	13.9289	3.80001
772	BE981495	Mm.65979	5730526G10Rik	RIKEN cDNA 5730526G10 gene	2.28091	1.51172	1.20564	1.24354	0.976533	1.6481	1.15545	1.38847	0.955355	0.806431	1.24203	0.0149872	2.28091	0.806431	2.8284	1.49999	GO:0005516
773	BE987812	Mm.179747	Itga7	Integrin alpha 7	2.27996	1.88046	1.45282	1.3834	1.42581	1.46495	1.04756	1.24524	0.876087	0.9151	0.967229	0.00361362	2.27996	0.876087	2.60243	1.37986	GO:0000902;GO:0004872;GO:0005515;GO:0005615;GO:0007155;GO:0007160;GO:0007229;GO:0008305;GO:0016021							GO:0007229:integrin-mediated signaling pathway							GO:0000902:cellular morphogenesis
774	BE996322	Mm.218233	Myh10	Myosin, heavy polypeptide 10, non-muscle	2.27835	2.79584	2.21017	2.16757	1.21969	0.932323	0.656194	1.07536	0.737723	0.713038	0.772112	9.93e-05	2.79584	0.656194	4.26068	2.09108
775	BE995545	Mm.291595	Bteb1	Basic transcription element binding protein 1	2.27817	1.70416	1.71436	1.23997	1.15118	1.14101	1.08562	1.10304	0.746277	0.892585	0.957266	0.0385666	2.27817	0.746277	3.05272	1.61009
776	BE983008	Mm.288719	Ick	Intestinal cell kinase	2.27704	2.12826	1.62775	1.79375	1.64432	1.85746	1.45619	1.18166	1.09527	0.898883	0.731489	1.27e-06	2.27704	0.731489	3.11288	1.63825	GO:0016301
777	BF467656	Mm.27358	A030010B05Rik	Within bgcn homolog (Drosophila)	2.27675	1.15967	0.620703	1.7124	1.41346	1.22236	1.21487	0.975073	1.27991	0.951881	0.876413	0.000108893	2.27675	0.620703	3.66802	1.875
778	BF467613	Mm.218048	Obfc1	Oligonucleotide/oligosaccharide-binding fold containing 1	2.27406	1.59719	1.14484	1.53957	1.07584	1.07442	1.15237	1.22682	0.921686	1.08515	1.08146	0.000760018	2.27406	0.921686	2.46729	1.30292	GO:0003677
779	BE951295	Mm.289800	Eif3s3	Eukaryotic translation initiation factor 3, subunit 3 (gamma)	2.27269	2.24423	2.0327	1.40947	1.15379	1.45834	1.31929	1.10998	0.807537	0.749822	0.768426	0.0148182	2.27269	0.749822	3.03097	1.59978
780	BF464451	Mm.205601	Cttn	Cortactin	2.27046	2.36932	2.09364	1.57072	1.05655	1.10508	0.796162	1.16587	0.863489	0.817655	0.815827	0.000150218	2.36932	0.796162	2.97593	1.57334	GO:0005515;GO:0005737;GO:0005856;GO:0005938;GO:0030027
781	BE985440	Mm.42191	Odz3	Odd Oz/ten-m homolog 3 (Drosophila)	2.27042	1.86489	1.30604	1.42344	1.44467	1.44641	1.29521	0.777347	0.750598	0.928872	0.641177	0.000512814	2.27042	0.641177	3.54102	1.82416
782	BE987340	Mm.141936	Igfbp2	Insulin-like growth factor binding protein 2	2.26985	2.83916	3.11372	2.81697	0.955264	1.31102	1.19468	1.15055	0.788206	0.777658	0.710697	3.57e-05	3.11372	0.710697	4.38122	2.13133	GO:0001558;GO:0005520;GO:0005576;GO:0005615;GO:0019838														GO:0001558:regulation of cell growth
783	BE986592	Mm.42203	Kif11	Kinesin family member 11	2.26985	2.52771	1.89619	2.02548	2.13361	1.2444	0.970415	0.797318	0.684332	0.704502	0.650599	3.48e-05	2.52771	0.650599	3.88521	1.95799	GO:0003774;GO:0003777;GO:0005524;GO:0005871;GO:0005875;GO:0007017;GO:0007100									GO:0007100:mitotic centrosome separation					GO:0007017:microtubule-based process
784	BE951543	Mm.136973	1700022N24Rik	RIKEN cDNA 1700022N24 gene	2.26905	2.17678	1.72472	1.80411	1.35335	1.42972	1.41318	1.26198	1.00468	0.972032	1.06954	0.000153944	2.26905	0.972032	2.33434	1.22302
785	BE954424	Mm.255877	Papola	Poly (A) polymerase alpha	2.26887	2.19965	1.9401	1.88005	1.26476	1.12136	0.852299	1.37596	1.22245	0.780556	0.993891	3.14e-05	2.26887	0.780556	2.90674	1.5394	GO:0003676;GO:0003723;GO:0004652;GO:0005634;GO:0006350;GO:0006397;GO:0016740;GO:0016779															GO:0006397:mRNA processing	GO:0006397:mRNA processing			GO:0006350:transcription
786	BE950246	Mm.342392	Elmo1	Engulfment and cell motility 1, ced-12 homolog (C. elegans)	2.26866	2.98873	1.88951	1.94067	1.04304	1.19831	1.19227	1.55594	1.00495	0.864562	0.912279	0.0224535	2.98873	0.864562	3.45693	1.78949	GO:0005515;GO:0005737;GO:0005856;GO:0005886;GO:0006909;GO:0006915;GO:0016020;GO:0030029														GO:0030029:actin filament-based process								GO:0006909:phagocytosis					GO:0006909:phagocytosis
787	BE951838		EST	EST	2.26643	1.51186	1.1516	1.25967	1.25941	1.25131	0.833067	1.31802	0.966769	1.08785	1.09815	0.0197296	2.26643	0.833067	2.72058	1.44392
788	BE954067	Mm.6994	Hadh2	Hydroxyacyl-Coenzyme A dehydrogenase type II	2.26633	2.47041	1.84636	1.24673	0.986471	1.04059	0.804613	0.883226	0.955266	0.664439	0.681228	0.00925914	2.47041	0.664439	3.71803	1.89454	GO:0005739;GO:0008152;GO:0016491
789	BE986438		EST	EST	2.26597	1.7245	1.6244	1.50031	0.943824	1.26914	0.997446	1.47813	1.10548	1.2933	1.3751	0.000951372	2.26597	0.943824	2.40083	1.26354
790	BF455795	Mm.245715	Snap23	Synaptosomal-associated protein 23	2.26365	1.95394	1.02478	1.22329	1.18038	0.963192	0.939663	1.02783	0.957365	0.867818	0.869779	0.00198917	2.26365	0.867818	2.60844	1.38318	GO:0005486;GO:0005515;GO:0005792;GO:0005886;GO:0006810;GO:0006886;GO:0006892;GO:0006903;GO:0006944;GO:0007033;GO:0008565;GO:0015031;GO:0016020;GO:0019717;GO:0030133	GO:0006886:intracellular protein transport												GO:0006886:intracellular protein transport	GO:0007033:vacuole organization and biogenesis								GO:0006810:transport	GO:0006886:intracellular protein transport	GO:0006886:intracellular protein transport			GO:0006810:transport
791	BF460605	Mm.28399	Pom121	Nuclear pore membrane protein 121	2.26226	2.59998	2.19723	2.16611	1.30809	1.41217	1.04765	0.911217	0.648983	0.687336	0.568717	2.3e-05	2.59998	0.568717	4.57167	2.19272
792	BE985188	Mm.331389	Ppp3ca	Protein phosphatase 3, catalytic subunit, alpha isoform	2.26043	2.39789	1.07881	1.72824	1.54262	1.55275	0.971624	1.42097	1.23309	1.27684	1.4925	0.00275434	2.39789	0.971624	2.46792	1.30329
793	BE951581	Mm.10987	Limd1	LIM domains containing 1	2.26037	2.19591	1.36844	1.59579	1.68278	1.75136	1.7007	1.03983	0.922623	0.739076	0.616483	7.76e-06	2.26037	0.616483	3.66656	1.87443	GO:0000004;GO:0008270;GO:0008372
794	BE951541	Mm.306951	Transcribed locus	strongly similar to XP_535071.1 PREDICTED: similar to Transcription elongation factor A protein 1 (Transcription elongation factor S-II protein 1) (Transcription elongation factor TFIIS.o)	2.26028	2.09646	1.64355	2.21816	1.94709	2.24223	1.45531	1.14462	1.13524	0.976333	0.967735	0.000541485	2.26028	0.967735	2.33564	1.22382
795	BE985918	Mm.208337	F730043M19Rik	RIKEN cDNA F730043M19 gene	2.26022	2.45771	1.05738	1.48873	1.50693	1.78682	1.02815	0.809024	0.816486	1.05112	0.968168	0.000182749	2.45771	0.809024	3.03787	1.60306
796	BE951929	Mm.12654	A230106M15Rik	RIKEN cDNA A230106M15 gene	2.25887	1.929	1.60119	1.67253	1.25503	1.20529	1.22982	0.975714	0.973245	0.900212	0.746549	8.48e-05	2.25887	0.746549	3.02576	1.5973
797	BF463551	Mm.29600	B230208H17Rik	RIKEN cDNA B230208H17 gene	2.2584	2.06053	1.76176	1.03129	0.850328	1.02928	0.943959	1.2066	1.11067	1.0199	1.27185	0.0314471	2.2584	0.850328	2.65592	1.40921
798	BE988040		EST	EST	2.25738	2.18255	1.65771	1.52782	1.15206	1.36685	1.3509	1.1019	1.00364	1.21937	1.07514	0.0298978	2.25738	1.00364	2.24919	1.1694
799	BE984541	Mm.116711	Exosc9	Exosome component 9	2.25611	1.86296	1.46596	1.23555	1.05126	1.20242	1.10155	1.34232	0.797712	1.21013	1.30016	0.024085	2.25611	0.797712	2.82823	1.4999	GO:0000175;GO:0000178;GO:0003723;GO:0004518;GO:0004527;GO:0005634;GO:0005730;GO:0006364;GO:0006396;GO:0016787														GO:0006364:rRNA processing	GO:0006364:rRNA processing	GO:0006364:rRNA processing			GO:0006364:rRNA processing
800	BE986492	Mm.287660	Prkce	Protein kinase C, epsilon	2.25439	1.4565	1.17346	1.30944	1.27059	1.54509	1.20045	1.34756	0.999652	0.996261	1.19754	0.0417238	2.25439	0.996261	2.26285	1.17814
801	BE982386	Mm.246996	Chchd1	Coiled-coil-helix-coiled-coil-helix domain containing 1	2.25367	2.38695	1.96109	1.40143	1.12664	1.4313	0.91512	1.27537	1.05941	0.853805	0.868405	0.00124531	2.38695	0.853805	2.79566	1.48319	GO:0000004;GO:0005554;GO:0008372
802	BE983452	Mm.262466	Gene model 1103, (NCBI)	Gene model 1103, (NCBI)	2.25359	2.54346	1.66017	1.48475	1.19274	1.28201	1.15357	1.10942	0.940361	0.984624	1.40296	0.00156687	2.54346	0.940361	2.70477	1.43551
803	BE949667	Mm.4875	Dll1	Hypothetical protein A930024N18	2.25176	2.12878	1.6106	1.50122	1.12209	1.41208	0.930435	1.09437	0.869793	0.769434	1.02109	0.0117565	2.25176	0.769434	2.92652	1.54919
804	BF463408	Mm.253922	Sec14l2	SEC14-like 2 (S. cerevisiae)	2.25084	1.53144	1.34249	1.44535	0.965391	1.16556	0.961249	1.41738	1.14183	1.20921	1.24757	0.00230895	2.25084	0.961249	2.34157	1.22748	GO:0005215;GO:0005622;GO:0005634;GO:0006350;GO:0006355;GO:0006810;GO:0008289		GO:0006355:regulation of transcription, DNA-dependent			GO:0006355:regulation of transcription, DNA-dependent														GO:0006350:transcription	GO:0006355:regulation of transcription, DNA-dependent		GO:0006810:transport					GO:0006810:transport
805	BE951564		EST	EST	2.25021	1.57695	2.10785	1.56521	1.63842	2.03002	1.56496	0.770117	0.772628	0.56452	0.454301	0.00394299	2.25021	0.454301	4.95311	2.30834
806	BE983585	Mm.299312	Ssfa1	NHP2 non-histone chromosome protein 2-like 1 (S. cerevisiae)	2.2501	1.52989	1.18199	1.34764	1.18838	1.19205	1.15454	0.910278	0.927907	0.80094	0.779897	1.97e-06	2.2501	0.779897	2.88512	1.52863	GO:0000398;GO:0003723;GO:0003735;GO:0005634;GO:0005681;GO:0005886;GO:0006397;GO:0007338;GO:0030529;GO:0042254														GO:0042254:ribosome biogenesis and assembly	GO:0000398:nuclear mRNA splicing, via spliceosome	GO:0000398:nuclear mRNA splicing, via spliceosome			GO:0000398:nuclear mRNA splicing, via spliceosome
807	BE984741	Mm.251013	Kpnb1	Karyopherin (importin) beta 1	2.24861	1.17405	1.33898	0.866364	0.743729	0.661591	0.771489	0.606508	0.659649	0.640417	0.551582	2.97e-05	2.24861	0.551582	4.07665	2.02739	GO:0000059;GO:0005515;GO:0005634;GO:0005643;GO:0005737;GO:0006610;GO:0006810;GO:0008565;GO:0015031	GO:0000059:protein-nucleus import, docking												GO:0000059:protein-nucleus import, docking									GO:0000059:protein-nucleus import, docking	GO:0000059:protein-nucleus import, docking	GO:0000059:protein-nucleus import, docking			GO:0000059:protein-nucleus import, docking
808	BF466972	Mm.159965	0610040B21Rik	RIKEN cDNA 0610040B21 gene	2.24788	1.467	1.57309	1.21644	0.884959	1.11183	0.887233	1.02427	0.84377	0.873312	0.964487	0.00396971	2.24788	0.84377	2.66409	1.41364
809	BF464662	Mm.37825	5730445M16Rik	RIKEN cDNA 5730445M16 gene	2.24746	1.67322	1.45516	1.77668	1.67233	1.46157	1.1942	1.20172	0.806131	0.947254	1.10722	5.21e-05	2.24746	0.806131	2.78796	1.47921	GO:0000910;GO:0003676;GO:0003677;GO:0003887;GO:0005634;GO:0006259;GO:0007049;GO:0007067;GO:0016740;GO:0016779									GO:0007049:cell cycle						GO:0006259:DNA metabolism				GO:0006259:DNA metabolism
810	BE988676		EST	EST	2.24613	2.07147	1.62732	1.35422	1.14766	1.13921	0.923526	1.53902	1.19335	1.28607	1.37072	0.00149465	2.24613	0.923526	2.43212	1.28221
811	BE949637	Mm.312204	4930534B04Rik	RIKEN cDNA 4930534B04 gene	2.24607	1.26317	1.11823	1.39038	1.34953	1.14692	1.24177	0.70742	0.602158	0.544618	0.56468	0.000374954	2.24607	0.544618	4.12412	2.04409
812	BE985482	Mm.202725	Ddx46	DEAD (Asp-Glu-Ala-Asp) box polypeptide 46	2.24457	1.69968	1.91865	1.6859	1.93641	1.65382	0.978905	0.781693	1.06654	0.786783	0.99381	0.000162672	2.24457	0.781693	2.87142	1.52176	GO:0004386
813	BE987677	Mm.143817	Nek7	NIMA (never in mitosis gene a)-related expressed kinase 7	2.24407	2.03133	1.46147	1.43793	1.73388	1.37404	1.41981	1.02853	0.976272	0.811721	1.01063	0.0118571	2.24407	0.811721	2.76458	1.46706
814	BE983632	Mm.280199	Sgpp1	Sphingosine-1-phosphate phosphatase 1	2.24375	1.98758	1.49214	1.52004	1.27895	1.63091	1.18356	1.16919	1.05915	1.09067	1.33117	0.00248568	2.24375	1.05915	2.11845	1.08301	GO:0005624;GO:0005739;GO:0005783;GO:0005794;GO:0006665;GO:0006668;GO:0006670;GO:0006915;GO:0015629;GO:0016021;GO:0016787;GO:0042392																		GO:0006665:sphingolipid metabolism
815	BF467103		EST	EST	2.24323	1.9055	1.541	1.82391	1.69607	1.59614	1.3191	1.20242	1.16615	0.964328	0.947581	0.00461444	2.24323	0.947581	2.36732	1.24325
816	BE988566	Mm.200636	1810022K09Rik	RIKEN cDNA 1810022K09 gene	2.24309	2.48565	1.7447	1.00793	1.10202	1.48298	1.01014	1.12615	0.968152	0.596832	0.837358	0.00337111	2.48565	0.596832	4.16474	2.05823
817	BE953433	Mm.317041	6430706D22Rik	RIKEN cDNA 6430706D22 gene	2.2422	2.78394	1.86555	1.54735	1.2003	1.06492	0.56187	0.451508	0.572032	0.469106	0.629967	0.00112602	2.78394	0.451508	6.16588	2.62431
818	BE985952	Mm.275608	Dmd	Dystrophin, muscular dystrophy	2.24111	2.02992	1.73506	1.19968	1.26444	1.24072	0.99295	1.20004	0.817856	0.889896	1.09364	0.0145707	2.24111	0.817856	2.74022	1.45429
819	BF464707	Mm.370270	Bcl9l	B-cell CLL/lymphoma 9-like	2.24098	1.63123	1.22874	1.26208	1.12128	1.16782	1.17395	1.04281	0.730495	0.958069	0.827124	0.011313	2.24098	0.730495	3.06775	1.61718
820	BE982898	Mm.34356	Rnf166	Ring finger protein 166	2.24063	1.72175	1.41782	1.50668	1.25206	1.71032	1.17195	0.996894	1.13522	0.959174	0.942138	0.00691303	2.24063	0.942138	2.37824	1.2499
821	BE987572	Mm.126976	Tlk2	Tousled-like kinase 2 (Arabidopsis)	2.24011	1.73571	1.83202	1.26722	1.03808	1.25625	0.814481	1.56126	1.01217	1.06561	1.4225	0.00564761	2.24011	0.814481	2.75035	1.45962	GO:0004672;GO:0004674;GO:0004713;GO:0005524;GO:0005634;GO:0006468;GO:0006974;GO:0007049;GO:0007283;GO:0016301;GO:0016568;GO:0016740;GO:0030154									GO:0007049:cell cycle	GO:0006468:protein amino acid phosphorylation		GO:0006468:protein amino acid phosphorylation		GO:0016568:chromatin modification	GO:0016568:chromatin modification				GO:0016568:chromatin modification						GO:0006974:response to DNA damage stimulus
822	BE985501	Mm.245395	Pten	Phosphatase and tensin homolog	2.23994	3.10975	1.91042	1.77976	1.09771	1.22942	0.956436	0.90619	0.875335	1.10855	1.0923	1.06e-08	3.10975	0.875335	3.55264	1.82889	GO:0004721;GO:0004725;GO:0006470;GO:0006917;GO:0007417;GO:0016314;GO:0016477;GO:0016787;GO:0045786						GO:0006917:induction of apoptosis			GO:0045786:negative regulation of cell cycle	GO:0006470:protein amino acid dephosphorylation		GO:0006470:protein amino acid dephosphorylation					GO:0007417:central nervous system development
823	BE995675	Mm.45127	Cgref1	Cell growth regulator with EF hand domain 1	2.23876	1.16662	1.18533	1.30079	1.57411	1.38886	1.40931	0.734659	0.934155	0.725494	0.75664	1.99e-05	2.23876	0.725494	3.08584	1.62566	GO:0005509;GO:0005615;GO:0007049;GO:0007050									GO:0007049:cell cycle
824	BE988110	Mm.30496	1200007D18Rik	RIKEN cDNA 1200007D18 gene	2.23694	2.40047	1.83765	1.17944	0.930035	0.802008	0.806396	1.31627	0.861812	0.913731	1.03015	0.000186617	2.40047	0.802008	2.99308	1.58163	GO:0005783;GO:0005794;GO:0006810;GO:0016021																						GO:0006810:transport					GO:0006810:transport
825	BF463737	Mm.1243	Rxrb	Retinoid X receptor beta	2.23644	1.47638	0.956424	1.81872	1.36812	1.40787	1.14079	1.21368	1.11933	1.06192	1.02499	0.00180324	2.23644	0.956424	2.33834	1.22548	GO:0003677;GO:0003700;GO:0003707;GO:0004872;GO:0004879;GO:0005496;GO:0005515;GO:0005634;GO:0006350;GO:0006355		GO:0006355:regulation of transcription, DNA-dependent			GO:0006355:regulation of transcription, DNA-dependent														GO:0006350:transcription	GO:0006355:regulation of transcription, DNA-dependent
826	BF461953	Mm.28081	Tead1	TEA domain family member 1	2.23475	1.979	1.6818	1.65801	1.29572	1.72899	1.31622	0.830392	0.895847	0.805834	0.977276	0.0005536	2.23475	0.805834	2.77321	1.47156	GO:0003677;GO:0003700;GO:0005515;GO:0005634;GO:0005667;GO:0006350;GO:0006355		GO:0006355:regulation of transcription, DNA-dependent			GO:0006355:regulation of transcription, DNA-dependent														GO:0006350:transcription	GO:0006355:regulation of transcription, DNA-dependent
827	BE988569	Mm.258637	Vti1a	Vesicle transport through interaction with t-SNAREs homolog 1A (yeast)	2.2337	2.01515	0.863067	1.56635	1.26044	1.47776	1.16054	1.14735	0.969806	1.25836	1.44105	0.0258509	2.2337	0.863067	2.58809	1.37189
828	BF467024	Mm.27293	4833420K19Rik	RIKEN cDNA 2610019N06 gene	2.23363	2.19467	1.90349	1.82287	1.5573	1.45889	0.949499	1.07614	1.06718	0.939169	1.03549	0.00129881	2.23363	0.939169	2.37831	1.24994
829	BF466134	Mm.41680	Mapbpip	Mitogen activated protein binding protein interacting protein	2.23343	1.66383	1.50418	1.18593	1.11998	1.07671	1.44292	1.5062	0.793455	1.08874	1.10504	0.0134014	2.23343	0.793455	2.81481	1.49304	GO:0005764
830	BE987993	Mm.275742	A330103N21Rik	RIKEN cDNA A330103N21 gene	2.23241	1.55259	1.10008	1.72595	1.2029	1.70566	1.83268	1.45126	1.27473	1.29769	1.12048	0.0385453	2.23241	1.10008	2.02932	1.021
831	BE985047	Mm.276259	Srgap2	SLIT-ROBO Rho GTPase activating protein 2	2.23231	2.09461	1.63535	1.314	1.35723	1.24159	1.33163	0.980859	0.752401	0.776038	0.759306	0.0024735	2.23231	0.752401	2.96692	1.56896	GO:0005096;GO:0005515
832	BE988671	Mm.246440	Smbp	SM-11044 binding protein	2.23221	2.24126	1.41396	1.09419	1.00481	1.10297	0.851839	1.34057	0.901751	0.805691	0.934114	0.0154573	2.24126	0.805691	2.78179	1.47601	GO:0005215;GO:0005615;GO:0006810;GO:0016021																						GO:0006810:transport					GO:0006810:transport
833	BE988163	Mm.21645	Anapc11	Anaphase promoting complex subunit 11 homolog (yeast)	2.2291	2.12395	1.69141	1.79439	1.16392	1.09529	1.04851	1.17681	1.1293	1.1403	1.18768	0.00084089	2.2291	1.04851	2.12597	1.08812	GO:0000151;GO:0000910;GO:0004842;GO:0005634;GO:0006512;GO:0007049;GO:0007067;GO:0008270;GO:0016567									GO:0007049:cell cycle	GO:0006512:ubiquitin cycle		GO:0006512:ubiquitin cycle
834	BF463468	Mm.209071	Hdh	Huntington disease gene homolog	2.22566	1.40995	1.28007	1.29444	0.977079	0.990369	1.01015	1.15074	0.944639	1.01344	1.12296	5.68e-05	2.22566	0.944639	2.3561	1.2364	GO:0005515;GO:0005515;GO:0005634;GO:0005737;GO:0006916;GO:0016023;GO:0047496						GO:0006916:anti-apoptosis								GO:0047496:vesicle transport along microtubule								GO:0047496:vesicle transport along microtubule					GO:0047496:vesicle transport along microtubule
835	BE988667	Mm.10331	Tnfaip1	Tumor necrosis factor, alpha-induced protein 1 (endothelial)	2.22482	2.5391	1.59197	1.44277	0.887943	0.873076	0.859302	1.06994	0.923307	0.959512	0.912514	3.47e-05	2.5391	0.859302	2.95484	1.56308	GO:0005249;GO:0005515;GO:0006813;GO:0008076;GO:0016020																					GO:0006813:potassium ion transport	GO:0006813:potassium ion transport					GO:0006813:potassium ion transport
836	BE951796	Mm.35345	Bat8	HLA-B associated transcript 8	2.22395	2.08258	1.78444	1.36036	0.914987	0.891986	0.763413	1.43925	1.02309	1.04797	1.00172	4.23e-05	2.22395	0.763413	2.91317	1.54259	GO:0005634;GO:0008168;GO:0008270;GO:0016568;GO:0016740;GO:0018024														GO:0016568:chromatin modification	GO:0016568:chromatin modification				GO:0016568:chromatin modification
837	BE986058	Mm.305754	Slc2a8	Solute carrier family 2, (facilitated glucose transporter), member 8	2.22375	2.16196	1.3906	1.63682	1.41459	1.38719	0.779993	1.02562	0.948983	0.739355	0.873944	1.3e-05	2.22375	0.739355	3.00769	1.58865	GO:0001666;GO:0005215;GO:0005351;GO:0005354;GO:0005355;GO:0005355;GO:0005536;GO:0005887;GO:0006006;GO:0006810;GO:0008286;GO:0008643;GO:0015284;GO:0015755;GO:0015757;GO:0015758;GO:0016020;GO:0016021							GO:0008286:insulin receptor signaling pathway					GO:0006006:glucose metabolism										GO:0006810:transport			GO:0001666:response to hypoxia		GO:0006810:transport
838	BF464026	Mm.2018	Cbfb	Core binding factor beta	2.22296	2.69368	1.69659	1.43704	1.26223	1.43557	0.947465	0.772691	0.687447	0.753446	0.624232	0.000147336	2.69368	0.624232	4.3152	2.10943
839	BE951798	Mm.10406	Sdhd	Succinate dehydrogenase complex, subunit D, integral membrane protein	2.22242	2.77967	2.12056	1.7033	1.28509	1.4781	0.916934	1.28743	1.19653	0.806229	0.726734	2.49e-05	2.77967	0.726734	3.82489	1.93542	GO:0005615;GO:0005739;GO:0005740;GO:0006099;GO:0006118;GO:0006810;GO:0016021;GO:0020037			GO:0006099:tricarboxylic acid cycle					GO:0006099:tricarboxylic acid cycle				GO:0006099:tricarboxylic acid cycle										GO:0006810:transport					GO:0006810:transport	GO:0006099:tricarboxylic acid cycle
840	BF465288	Mm.7952	Peg3	Paternally expressed 3	2.22126	1.57031	1.04624	0.817635	0.843907	1.05075	0.607353	1.13443	0.738237	1.26462	2.13477	4.59e-05	2.22126	0.607353	3.65728	1.87077	GO:0003676;GO:0003677;GO:0005634;GO:0006355		GO:0006355:regulation of transcription, DNA-dependent			GO:0006355:regulation of transcription, DNA-dependent														GO:0006355:regulation of transcription, DNA-dependent	GO:0006355:regulation of transcription, DNA-dependent
841	BE951533	Mm.14775	Hist1h4i	Histone 1, H4i	2.22117	1.97715	1.57627	1.59111	1.45311	1.4088	0.889188	0.885659	0.78681	0.838953	0.974231	1.55e-05	2.22117	0.78681	2.82301	1.49723	GO:0000786;GO:0003677;GO:0005634;GO:0005694;GO:0006334;GO:0007001										GO:0006334:nucleosome assembly		GO:0006334:nucleosome assembly		GO:0006334:nucleosome assembly	GO:0006334:nucleosome assembly				GO:0006334:nucleosome assembly
842	BF465056	Mm.1843	Ssh2	Heat shock protein 1, alpha	2.21948	1.90566	1.76981	1.21473	0.753715	1.09055	0.767814	2.13199	1.33413	1.97886	2.67387	0.00390289	2.67387	0.753715	3.54758	1.82684
843	BE952099		EST	EST	2.21891	1.28613	0.941157	1.28423	1.15098	1.2878	1.07431	0.977234	0.940074	1.23208	1.14355	0.00366401	2.21891	0.940074	2.36035	1.239
844	BF461999	Mm.32331	Cdc37	Cell division cycle 37 homolog (S. cerevisiae)	2.2185	1.92265	1.69939	1.43165	1.13883	0.773787	0.924451	0.859151	1.07783	0.827449	0.994325	5.93e-05	2.2185	0.773787	2.86707	1.51958	GO:0000074;GO:0006457;GO:0051082									GO:0000074:regulation of cell cycle	GO:0006457:protein folding		GO:0006457:protein folding
845	BF461418	Mm.36544	Btbd11	BTB (POZ) domain containing 11	2.21846	1.43701	0.881198	1.43097	1.35274	1.26799	1.0037	1.40937	1.05045	1.49066	1.54854	0.0452946	2.21846	0.881198	2.51755	1.33202	GO:0003677;GO:0003700;GO:0005515;GO:0006355		GO:0006355:regulation of transcription, DNA-dependent			GO:0006355:regulation of transcription, DNA-dependent														GO:0006355:regulation of transcription, DNA-dependent	GO:0006355:regulation of transcription, DNA-dependent
846	BE949471	Mm.247788	Cct2	Chaperonin subunit 2 (beta)	2.21808	2.40638	1.58182	1.62153	1.51852	1.38245	1.27208	1.05256	1.02584	0.611531	0.613589	2.08e-06	2.40638	0.611531	3.93501	1.97637	GO:0004672;GO:0005515;GO:0005524;GO:0006457;GO:0006468;GO:0044267;GO:0051082										GO:0006457:protein folding		GO:0006457:protein folding
847	BE983914		EST	EST	2.2163	2.18323	1.4725	1.45786	1.41644	1.28401	1.3446	1.14082	1.04328	1.232	1.17873	0.0328153	2.2163	1.04328	2.12436	1.08703
848	BE954555	Mm.188516	Smtn	Smoothelin	2.21523	2.56776	1.78329	2.40504	1.44538	1.65875	1.3829	1.14692	1.02151	0.770685	0.897019	0.000825381	2.56776	0.770685	3.33178	1.73629
849	BE988619	Mm.186185	Prdx6	Peroxiredoxin 6	2.21504	2.79621	2.02309	2.17492	1.2941	1.24579	0.93555	0.708542	0.912307	1.49482	1.30463	7.55e-05	2.79621	0.708542	3.94642	1.98055	GO:0000302;GO:0003824;GO:0004601;GO:0004601;GO:0005764;GO:0005829;GO:0016042;GO:0016209;GO:0016491;GO:0016787																		GO:0016042:lipid catabolism							GO:0000302:response to reactive oxygen species			GO:0016042:lipid catabolism
850	BF462347	Mm.114116	Ddx50	DEAD (Asp-Glu-Ala-Asp) box polypeptide 50	2.21485	1.54176	1.47841	1.0186	0.89067	1.07626	1.4868	1.891	1.48457	1.03765	1.13913	0.0101824	2.21485	0.89067	2.48672	1.31425	GO:0003676;GO:0003723;GO:0004386;GO:0005524;GO:0005634;GO:0008026;GO:0016787
851	BF465010	Mm.330692	Ahcy	S-adenosylhomocysteine hydrolase	2.21346	1.2801	1.19051	1.5336	2.5032	1.67453	1.05465	0.699302	0.804394	0.563112	0.599285	1.23e-05	2.5032	0.563112	4.44531	2.15228	GO:0004013;GO:0004013;GO:0006730;GO:0016787;GO:0019510			GO:0019510:S-adenosylhomocysteine catabolism																									GO:0019510:S-adenosylhomocysteine catabolism
852	BE996477	Mm.272468	Fip1l1	FIP1 like 1 (S. cerevisiae)	2.21333	2.27778	1.26326	1.44279	1.37756	1.06709	1.06418	0.797284	0.918128	0.803055	0.777473	1.06e-07	2.27778	0.777473	2.92972	1.55076
853	BF456969	Mm.23596	2610019I03Rik	RIKEN cDNA 2610019I03 gene	2.21103	2.19834	1.51814	1.17956	1.02624	0.862658	0.628625	0.783081	0.71762	0.762776	0.746249	0.000102932	2.21103	0.628625	3.51725	1.81445	GO:0005634
854	BE953890	Mm.239997	Rnu3ip2	RNA, U3 small nucleolar interacting protein 2	2.21053	1.7903	1.78027	1.71141	1.31512	1.40692	1.25603	1.3378	1.03746	1.12634	1.2453	0.00254174	2.21053	1.03746	2.13072	1.09134	GO:0003723;GO:0005634;GO:0006364;GO:0030529														GO:0006364:rRNA processing	GO:0006364:rRNA processing	GO:0006364:rRNA processing			GO:0006364:rRNA processing
855	BE951968	Mm.206404	Eif3s6ip	Eukaryotic translation initiation factor 3, subunit 6 interacting protein	2.21037	3.5326	2.85551	1.71401	1.88214	1.25053	1.20939	1.06137	0.736571	0.614122	0.682237	0.00265669	3.5326	0.614122	5.75228	2.52413	GO:0001650;GO:0003743;GO:0005515;GO:0005654;GO:0005730;GO:0006457;GO:0006986										GO:0006457:protein folding		GO:0006457:protein folding													GO:0006986:response to unfolded protein
856	BE949931	Mm.360391	Ppp1r12c	Protein phosphatase 1, regulatory (inhibitor) subunit 12C	2.20868	2.12849	1.70775	1.83044	1.88883	2.02078	1.08634	1.27821	0.966735	0.715778	0.822491	0.000389523	2.20868	0.715778	3.0857	1.6256	GO:0003677;GO:0003700;GO:0006355		GO:0006355:regulation of transcription, DNA-dependent			GO:0006355:regulation of transcription, DNA-dependent														GO:0006355:regulation of transcription, DNA-dependent	GO:0006355:regulation of transcription, DNA-dependent
857	BE984874	Mm.378859	Transcribed locus	Transcribed locus	2.20734	1.91517	1.48687	1.24646	1.57356	1.52378	0.972027	0.982335	0.851552	0.758093	0.800834	0.000225958	2.20734	0.758093	2.9117	1.54186
858	BE951595	Mm.311655	Satb1	Special AT-rich sequence binding protein 1	2.20728	2.33637	1.64805	1.93119	2.02032	1.63613	1.2684	1.13653	1.04989	0.815033	0.912803	0.00124927	2.33637	0.815033	2.8666	1.51934
859	BE987695	Mm.29810	Ddx56	DEAD (Asp-Glu-Ala-Asp) box polypeptide 56	2.20387	2.2348	1.54105	1.36257	1.24672	1.13115	0.969655	0.957716	0.91201	0.951638	0.966994	7.49e-06	2.2348	0.91201	2.45042	1.29303	GO:0003676;GO:0003723;GO:0004386;GO:0005524;GO:0005634;GO:0005730;GO:0006364;GO:0007046;GO:0008026;GO:0016787														GO:0006364:rRNA processing	GO:0006364:rRNA processing	GO:0006364:rRNA processing			GO:0006364:rRNA processing
860	BF462367	Mm.29730	Fjx1	Four jointed box 1 (Drosophila)	2.20344	2.30368	1.68546	2.1343	1.79504	1.3228	0.8891	0.82739	0.560319	0.500138	0.370166	3.48e-07	2.30368	0.370166	6.22337	2.6377	GO:0005615
861	BE985863	Mm.24115	Plekhe1	RIKEN cDNA 9430090L19 gene	2.20284	1.00155	0.815733	2.47077	1.2665	1.00141	1.17161	1.13924	1.12011	1.03101	0.875827	0.0371267	2.47077	0.815733	3.0289	1.59879
862	BF464269	Mm.23503	6720463M24Rik	RIKEN cDNA 6720463M24 gene	2.20094	1.28927	1.18267	1.20578	1.69801	1.11447	0.939252	0.576343	0.647896	0.737657	0.609214	0.000292478	2.20094	0.576343	3.81881	1.93312
863	BF465005		EST	EST	2.19975	1.4506	0.916392	1.69795	1.78885	1.78874	1.74511	1.37214	1.10112	1.34008	1.20044	0.0250839	2.19975	0.916392	2.40045	1.2633
864	BE949506	Mm.18579	Polr2e	Polymerase (RNA) II (DNA directed) polypeptide E	2.19926	1.83999	1.16936	1.21109	1.37188	1.19533	1.54174	1.46853	1.10268	1.04067	0.908047	0.000399604	2.19926	0.908047	2.42196	1.27618	GO:0003677;GO:0003899;GO:0005515;GO:0005634;GO:0005665;GO:0006350;GO:0006366;GO:0016740;GO:0016779																			GO:0006350:transcription
865	BE984547	Mm.260737	Spag9	Sperm associated antigen 9	2.19911	2.66356	1.63273	1.50699	1.10457	1.33276	0.996676	1.22252	0.966141	0.978132	1.37133	0.0123316	2.66356	0.966141	2.7569	1.46305
866	BE954419	Mm.22521	Pygo2	Pygopus 2	2.19903	1.99387	1.48221	1.41995	1.22659	1.11018	0.992401	1.13152	0.860183	1.05028	1.08025	0.00121162	2.19903	0.860183	2.55647	1.35415
867	BE954007	Mm.11171	Transcribed locus	weakly similar to NP_060009.1 axonemal heavy chain dynein type 3	2.19867	1.65012	1.43007	1.68513	1.85294	1.55362	1.4209	0.755826	1.09349	0.599154	0.461203	1.81e-05	2.19867	0.461203	4.76725	2.25316
868	BF461405		EST	EST	2.19802	1.83919	1.58809	1.26964	1.27497	1.74697	0.982532	1.13703	0.80476	0.694209	1.00551	0.000204155	2.19802	0.694209	3.16623	1.66276
869	BE987469	Mm.270108	AI196514	Expressed sequence AI196514	2.19712	1.71945	1.45597	1.38692	1.5911	1.57792	1.24591	1.24238	0.986604	1.05139	1.06459	0.00871768	2.19712	0.986604	2.22696	1.15507
870	BF463192	Mm.135764	4933404O12Rik	RIKEN cDNA 4933404O12 gene	2.19566	1.90316	1.42909	2.25604	1.37355	1.50056	1.06205	0.908847	1.1414	0.887378	0.96869	0.000189217	2.25604	0.887378	2.54237	1.34617
871	BF465261	Mm.293632	Txnrd2	Thioredoxin reductase 2	2.19423	0.925353	1.10366	1.03102	1.08344	1.12205	1.10415	0.654381	0.873069	0.620387	0.53844	2.59e-05	2.19423	0.53844	4.07516	2.02686	GO:0000305;GO:0005737;GO:0005739;GO:0005739;GO:0006118;GO:0007507;GO:0009055;GO:0015036;GO:0016491;GO:0016654;GO:0030097;GO:0050660								GO:0006118:electron transport									GO:0007507:heart development								GO:0000305:response to oxygen radicals
872	BE981894	Mm.182654	Syt7	Synaptotagmin 7	2.19401	1.67471	1.3548	1.46169	1.32184	1.68321	1.33243	1.32235	0.948924	0.911804	0.914834	0.00358663	2.19401	0.911804	2.40623	1.26677
873	BE953985	Mm.292405	Za20d2	Zinc finger, A20 domain containing 2	2.19228	1.98338	0.788412	1.4106	1.08131	1.2401	1.48817	1.0853	0.891417	1.03491	1.04362	0.0204067	2.19228	0.788412	2.78063	1.47541
874	BE986569	Mm.109930	Cdc26	Cell division cycle 26	2.19088	2.41239	1.70778	1.63987	1.61401	1.35811	1.11877	0.900659	0.797138	0.68565	0.720348	0.00103503	2.41239	0.68565	3.5184	1.81492	GO:0000910;GO:0003755;GO:0005680;GO:0006457;GO:0016853										GO:0006457:protein folding		GO:0006457:protein folding
875	BF461310	Mm.272972	Apg16l	APG16 autophagy 16-like (S. cerevisiae)	2.18901	1.18983	1.3158	1.28231	1.15837	1.36654	0.981442	0.918949	0.8922	0.907435	0.979537	0.000213058	2.18901	0.8922	2.4535	1.29484	GO:0000045;GO:0005515;GO:0005776
876	BE950373	Mm.279923	Nedd4	Neural precursor cell expressed, developmentally down-regulted gene 4	2.18877	2.58017	2.27925	2.03766	1.69742	1.23271	1.28672	1.46805	1.0164	0.816723	0.763699	3.27e-05	2.58017	0.763699	3.37852	1.75639
877	BE949923	Mm.46509	Poll	Polymerase (DNA directed), lambda	2.18751	1.80084	1.47037	1.60003	1.37597	1.1813	1.38098	1.19186	1.17641	1.2142	0.975962	0.014484	2.18751	0.975962	2.24139	1.16439	GO:0003677;GO:0003887;GO:0003887;GO:0003890;GO:0005622;GO:0005634;GO:0006259;GO:0006260;GO:0006281;GO:0006287;GO:0006974;GO:0016740;GO:0016779;GO:0016829;GO:0030145															GO:0006259:DNA metabolism				GO:0006259:DNA metabolism						GO:0006281:DNA repair
878	BE949500	Mm.292613	Mtx2	Metaxin 2	2.18638	1.29004	1.18488	1.25301	1.13812	1.78565	1.54899	1.00449	0.903735	0.726441	0.567587	0.00136661	2.18638	0.567587	3.85206	1.94563	GO:0005739;GO:0006810;GO:0015031;GO:0016020;GO:0019867	GO:0015031:protein transport																					GO:0006810:transport	GO:0015031:protein transport	GO:0015031:protein transport			GO:0006810:transport
879	BF461942	Mm.29680	Asf1b	ASF1 anti-silencing function 1 homolog B (S. cerevisiae)	2.18603	2.50436	2.04853	1.85276	1.31403	1.39371	0.394171	0.329262	0.274365	0.260528	0.403515	6.75e-05	2.50436	0.260528	9.61262	3.26493	GO:0000785;GO:0006334;GO:0042393										GO:0006334:nucleosome assembly		GO:0006334:nucleosome assembly		GO:0006334:nucleosome assembly	GO:0006334:nucleosome assembly				GO:0006334:nucleosome assembly
880	BE953805	Mm.347081	Rpl28	Ribosomal protein L28	2.18583	1.33243	1.01556	1.16973	1.39251	1.23562	1.12945	0.711616	0.72334	0.896133	0.504432	0.034537	2.18583	0.504432	4.33324	2.11545	GO:0003735;GO:0005622;GO:0005830;GO:0005840;GO:0006412;GO:0007046;GO:0030529				GO:0006412:protein biosynthesis						GO:0006412:protein biosynthesis		GO:0006412:protein biosynthesis		GO:0007046:ribosome biogenesis												GO:0006412:protein biosynthesis
881	BE986734	Mm.293315	Robo4	Roundabout homolog 4 (Drosophila)	2.18514	1.58423	0.720342	1.24087	1.38295	1.31834	1.79343	1.1505	1.3724	1.25821	1.08573	0.00938909	2.18514	0.720342	3.03347	1.60097	GO:0001525;GO:0004872;GO:0005515;GO:0009897;GO:0016021;GO:0030154;GO:0030336						GO:0030336:negative regulation of cell migration											GO:0001525:angiogenesis
882	BF462040	Mm.92705	Azi2	5-azacytidine induced gene 2	2.18481	1.5618	1.01383	1.39134	1.58242	1.24636	1.42488	1.29478	0.995501	1.02581	1.05002	0.0243999	2.18481	0.995501	2.19468	1.13401	GO:0005737;GO:0007249
883	BE982182	Mm.188669	2600009E05Rik	RIKEN cDNA 2600009E05 gene	2.18344	2.77448	1.81626	1.55338	1.41967	1.30545	1.00118	0.943139	0.876466	0.432957	0.39972	0.000409096	2.77448	0.39972	6.94106	2.79516
884	BE951319	Mm.290407	Nap1l1	Nucleosome assembly protein 1-like 1	2.18312	1.81024	1.3259	1.13806	1.5473	1.56898	1.38824	0.990908	0.827324	0.867411	0.65349	0.0107208	2.18312	0.65349	3.3407	1.74015	GO:0005634;GO:0006334										GO:0006334:nucleosome assembly		GO:0006334:nucleosome assembly		GO:0006334:nucleosome assembly	GO:0006334:nucleosome assembly				GO:0006334:nucleosome assembly
885	BE996542	Mm.29342	1300003K24Rik	RIKEN cDNA 1300003K24 gene	2.18174	1.36209	0.846338	1.43707	1.4023	1.50395	1.48646	0.992844	1.09089	1.02308	1.07816	0.00290044	2.18174	0.846338	2.57786	1.36617	GO:0003676;GO:0005634
886	BE987295	Mm.133086	Zfp324	Zinc finger protein 324	2.18098	2.323	1.55713	1.64268	1.6868	1.27589	0.946599	0.614486	0.576046	0.430778	0.438154	1.64e-06	2.323	0.430778	5.39257	2.43097	GO:0003677;GO:0005634
887	BE952320	Mm.252009	St5	Suppression of tumorigenicity 5	2.18061	2.03226	1.4848	1.0971	1.178	1.04902	1.03142	0.861698	0.803675	0.852583	0.714358	0.00019987	2.18061	0.714358	3.05255	1.61001
888	BE984284	Mm.259671	Tnip1	TNFAIP3 interacting protein 1	2.18049	2.28658	1.45083	1.36411	1.25865	1.0887	1.12433	1.46743	0.957069	1.04178	0.965225	0.0127715	2.28658	0.957069	2.38914	1.25649	GO:0005634;GO:0005737
889	BF461134	Mm.117709	Pdlim5	PDZ and LIM domain 5	2.17975	1.45757	0.915095	0.812793	1.0595	0.927233	1.06399	1.38031	1.11827	1.14282	1.25878	0.0121956	2.17975	0.812793	2.6818	1.4232	GO:0000004;GO:0005515;GO:0008270;GO:0030018
890	BE987657	Mm.30169	Ehd1	EH-domain containing 1	2.1797	1.8721	1.4629	1.22272	1.17162	1.06791	1.49812	1.11367	0.939198	0.60608	0.560164	0.00033557	2.1797	0.560164	3.89118	1.96021	GO:0005509;GO:0005515;GO:0005524;GO:0005768;GO:0005769;GO:0005886;GO:0006897;GO:0016197;GO:0030139														GO:0016197:endosome transport								GO:0006897:endocytosis					GO:0006897:endocytosis
891	BF466959	Mm.305535	Cad	Carbamoyl-phosphate synthetase 2, aspartate transcarbamylase, and dihydroorotase	2.17653	2.25184	1.9401	1.75608	1.23945	1.3524	0.865728	1.11134	1.10614	0.903275	0.992053	0.00169458	2.25184	0.865728	2.60109	1.37912	GO:0006207;GO:0006221;GO:0009347;GO:0016740				GO:0006207:'de novo' pyrimidine base biosynthesis															GO:0006207:'de novo' pyrimidine base biosynthesis
892	BE985852	Mm.67742	clone:A130010I18	16 days neonate thymus cDNA, RIKEN full-length enriched library, clone:A130010I18 product:unknown EST, full insert sequence	2.1758	1.52718	1.18216	1.33377	1.4065	1.20836	1.05819	1.05232	0.924698	0.848663	1.14052	0.00763621	2.1758	0.848663	2.5638	1.35828
893	BF463618	Mm.291826	Adipor2	Adiponectin receptor 2	2.1743	1.49231	1.07597	1.98576	2.022	1.6139	1.69432	1.08598	0.912025	1.24603	1.05724	0.0205985	2.1743	0.912025	2.38403	1.25341	GO:0004872;GO:0005515;GO:0006629;GO:0006631;GO:0016021;GO:0019395;GO:0042802;GO:0046982																		GO:0006629:lipid metabolism
894	BE951746	Mm.207678	Ube2r2	Ubiquitin-conjugating enzyme E2R 2	2.17411	2.7536	1.9847	1.43571	1.02201	1.22573	0.908301	1.16469	0.948772	0.830518	0.695276	0.000773803	2.7536	0.695276	3.96044	1.98566
895	BE987096	Mm.131328	D230019K20Rik	Trinucleotide repeat containing 6b	2.17405	1.69082	1.1565	1.29947	1.33696	1.40841	1.36502	1.20954	1.12999	0.795	0.914627	0.00920203	2.17405	0.795	2.73466	1.45136	GO:0003676
896	BE953453	Mm.318259	Faf1	Fas-associated factor 1	2.17393	1.71104	1.50142	1.6093	1.09292	1.2752	1.21082	1.51842	1.04673	1.02286	1.01224	0.000273967	2.17393	1.01224	2.14764	1.10275	GO:0005634;GO:0006915
897	BE987189	Mm.330745	Mafb	V-maf musculoaponeurotic fibrosarcoma oncogene family, protein B (avian)	2.17368	1.59866	1.27862	1.03521	1.28224	1.3046	1.18627	1.54654	1.01471	0.97679	1.14605	0.0159825	2.17368	0.97679	2.22533	1.15402	GO:0003677;GO:0005515;GO:0005634;GO:0005667;GO:0006350;GO:0006355;GO:0006357;GO:0007379;GO:0007585;GO:0045944		GO:0006355:regulation of transcription, DNA-dependent			GO:0006355:regulation of transcription, DNA-dependent														GO:0006350:transcription	GO:0006355:regulation of transcription, DNA-dependent
898	BE983510	Mm.358642	Tnni3	Troponin I, cardiac	2.17233	2.20063	1.06371	1.25711	1.76868	1.5737	1.23722	0.82658	0.747439	0.847257	0.753288	0.0137894	2.20063	0.747439	2.94422	1.55789	GO:0003779;GO:0005515;GO:0005737;GO:0006937;GO:0007517;GO:0030017																	GO:0007517:muscle development
899	BE983712		EST	EST	2.17125	1.69619	1.09908	1.58422	0.860563	1.53167	0.920873	1.61049	1.14241	1.12578	1.22429	0.0142944	2.17125	0.860563	2.52305	1.33517
900	BF455820	Mm.276305	Dhx30	DEAH (Asp-Glu-Ala-His) box polypeptide 30	2.17108	1.75434	1.51681	1.33454	0.659011	1.07633	0.677004	1.36074	1.12717	1.58072	1.8417	0.00250061	2.17108	0.659011	3.29445	1.72004
901	BF462505	Mm.47093	Ctdspl	CTD (carboxy-terminal domain, RNA polymerase II, polypeptide A) small phosphatase-like	2.17033	1.92345	1.77276	1.37863	1.45402	1.14247	0.816056	0.856729	0.795487	0.852865	0.91195	0.00075081	2.17033	0.795487	2.7283	1.448
902	BF461429	Mm.44173	Lrrc4b	Leucine rich repeat containing 4B	2.16972	1.52158	1.23703	1.31646	1.46933	1.38082	1.36178	1.18236	0.909454	0.897344	1.04268	0.00379463	2.16972	0.897344	2.41794	1.27378
903	BE951816	Mm.338655	Prep	Prolyl endopeptidase	2.16941	2.16863	1.97304	1.64846	2.12115	1.42659	1.10943	0.748883	0.705933	0.424034	0.372337	0.000144708	2.16941	0.372337	5.82647	2.54262	GO:0003824;GO:0004252;GO:0004287;GO:0005634;GO:0005737;GO:0006508;GO:0008233;GO:0008236;GO:0016787;GO:0019538			GO:0006508:proteolysis and peptidolysis							GO:0006508:proteolysis and peptidolysis	GO:0006508:proteolysis and peptidolysis	GO:0006508:proteolysis and peptidolysis			GO:0006508:proteolysis and peptidolysis													GO:0006508:proteolysis and peptidolysis
904	BE954443	Mm.271603	2810418N01Rik	RIKEN cDNA 2810418N01 gene	2.16907	1.35146	1.31388	1.11535	1.30671	1.68972	0.677183	0.304049	0.297949	0.263347	0.190875	4.07e-09	2.16907	0.190875	11.3638	3.50637	GO:0005634;GO:0006260															GO:0006260:DNA replication				GO:0006260:DNA replication
905	BE981362	Mm.275436	Map2k2	Mitogen activated protein kinase kinase 2	2.16573	2.54122	1.32209	0.932692	0.697218	0.787319	0.80448	1.14233	1.07272	0.974886	1.52672	0.0422675	2.54122	0.697218	3.6448	1.86584	GO:0004672;GO:0004674;GO:0004713;GO:0005524;GO:0006468;GO:0016301;GO:0016740										GO:0006468:protein amino acid phosphorylation		GO:0006468:protein amino acid phosphorylation
906	BE952034		EST	EST	2.16565	1.83974	1.57854	2.00083	1.79617	1.9386	1.36357	0.809874	0.811064	0.765265	0.704623	1.21e-06	2.16565	0.704623	3.07349	1.61988
907	BE988509	Mm.41137	Adcy5	Adenylate cyclase 5	2.16485	1.79571	1.3006	1.47058	1.51881	1.30453	1.1987	1.18586	0.952486	1.00497	0.975153	0.00190143	2.16485	0.952486	2.27284	1.1845	GO:0000287;GO:0004016;GO:0004383;GO:0005886;GO:0006171;GO:0007190;GO:0007242;GO:0009190;GO:0016021;GO:0016829				GO:0006171:cAMP biosynthesis			GO:0007190:adenylate cyclase activation												GO:0006171:cAMP biosynthesis
908	BE954223	Mm.341352	2010109K11Rik	RIKEN cDNA 2010109K11 gene	2.16403	2.15353	1.95377	1.62835	1.91454	1.03142	1.15083	0.955739	1.0261	0.709662	0.797415	0.00522771	2.16403	0.709662	3.04939	1.60852
909	BF466413	Mm.28228	Pigt	Phosphatidylinositol glycan, class T	2.1639	2.03525	1.4978	1.63566	1.44186	1.66298	0.824109	1.18992	0.930536	0.93978	1.04845	5.8e-05	2.1639	0.824109	2.62574	1.39273	GO:0005783;GO:0016021;GO:0042765
910	BE995427	Mm.375278	Transcribed locus	Transcribed locus	2.16265	1.75058	1.62804	1.57873	1.16114	1.02856	1.0066	1.46172	0.998202	0.90055	1.20414	0.000333655	2.16265	0.90055	2.40147	1.26392
911	BE952319	Mm.122738	5430439G14Rik	RIKEN cDNA 5430439G14 gene	2.16192	2.0742	1.35734	1.79236	1.8348	1.49262	1.41063	1.0473	1.05141	0.867766	0.891844	2.17e-05	2.16192	0.867766	2.49137	1.31694	GO:0000785;GO:0003676;GO:0003677;GO:0003682;GO:0004386;GO:0005524;GO:0005634;GO:0006333;GO:0008026														GO:0006333:chromatin assembly or disassembly	GO:0006333:chromatin assembly or disassembly				GO:0006333:chromatin assembly or disassembly
912	BE988500	Mm.294908	D19Ertd678e	DNA segment, Chr 19, ERATO Doi 678, expressed	2.16171	2.26783	1.37822	1.48387	1.65809	1.42757	1.29967	1.26268	1.08093	1.03898	0.8845	4.2e-05	2.26783	0.8845	2.56397	1.35838
913	BE950589	Mm.246493	Thrap4	Thyroid hormone receptor associated protein 4	2.16148	1.69618	1.18119	1.4628	1.26525	1.23989	1.47056	1.37985	1.00246	1.3045	1.03904	0.0450342	2.16148	1.00246	2.15618	1.10848	GO:0000119;GO:0004872;GO:0006366																			GO:0006366:transcription from Pol II promoter
914	BF464638	Mm.348330	Transcribed locus	Transcribed locus	2.15984	1.77341	1.48238	1.51316	0.963777	1.26493	0.849101	1.20336	0.998084	1.21127	1.34458	0.00728933	2.15984	0.849101	2.54368	1.34691
915	BE981388	Mm.378025	CDNA, clone:Y0G0125J05	CDNA, clone:Y0G0125J05, strand:minus, reference:ENSEMBL:Mouse-Transcript-ENST:ENSMUST00000032555, based on BLAT search	2.15983	1.83629	1.18756	1.20085	1.03562	1.19008	1.31943	1.31003	1.13184	0.979398	0.974926	0.000140327	2.15983	0.974926	2.21538	1.14755
916	BE986616	Mm.293363	Spin2	Spindlin-like	2.15879	2.22404	1.30945	1.49565	1.12659	1.27283	1.21109	0.907384	1.06513	0.980141	0.86675	0.000219935	2.22404	0.86675	2.56595	1.35949
917	BE982954	Mm.107483	Nr2c1	Nuclear receptor subfamily 2, group C, member 1	2.15867	2.10925	1.68459	1.30226	1.02395	1.03599	0.894468	1.13465	0.76789	0.831834	0.922019	5.57e-05	2.15867	0.76789	2.81117	1.49117	GO:0003677;GO:0003700;GO:0003707;GO:0004289;GO:0004872;GO:0004879;GO:0005515;GO:0005634;GO:0006350;GO:0006355;GO:0006508		GO:0006355:regulation of transcription, DNA-dependent	GO:0006508:proteolysis and peptidolysis		GO:0006355:regulation of transcription, DNA-dependent					GO:0006508:proteolysis and peptidolysis	GO:0006508:proteolysis and peptidolysis	GO:0006508:proteolysis and peptidolysis			GO:0006508:proteolysis and peptidolysis				GO:0006350:transcription	GO:0006355:regulation of transcription, DNA-dependent								GO:0006508:proteolysis and peptidolysis
918	BE983851	Mm.322	Mbd2	RIKEN cDNA C230075M21 gene	2.15855	2.20751	1.57106	1.57986	1.62504	1.58369	1.14862	1.01268	0.957064	0.807288	0.838471	7.77e-06	2.20751	0.807288	2.73447	1.45126
919	BF463751	Mm.275648	Pdlim7	PDZ and LIM domain 7	2.15684	1.82394	1.50177	1.35377	1.35407	1.31091	1.18547	1.21077	1.045	0.939452	1.12894	0.00908061	2.15684	0.939452	2.29585	1.19903
920	BE995643	Mm.28893	E030024I16Rik	RIKEN cDNA E030024I16 gene	2.15683	1.38943	1.21815	1.19582	1.43161	1.42271	1.22713	0.933641	1.01854	0.839197	0.921929	8.77e-06	2.15683	0.839197	2.57012	1.36183
921	BF461260	Mm.196846	Rad23b	RAD23b homolog (S. cerevisiae)	2.15559	2.29501	1.86952	1.56848	1.3473	1.51991	1.19594	1.30702	0.969589	0.758062	0.81943	0.00156901	2.29501	0.758062	3.02746	1.59811	GO:0005634;GO:0006281;GO:0006289;GO:0006464;GO:0006974;GO:0007283										GO:0006464:protein modification		GO:0006464:protein modification			GO:0006281:DNA repair				GO:0006281:DNA repair						GO:0006281:DNA repair
922	BE984035	Mm.28427	BC021395	Lurcher transcript 1	2.15458	2.41214	1.9647	1.97356	1.44778	1.62014	1.00908	0.969923	0.91152	0.73815	0.876049	0.000124195	2.41214	0.73815	3.26782	1.70833
923	BE951560		EST	EST	2.15373	2.5869	2.23349	2.75133	2.88833	2.80018	1.21614	0.747447	0.683932	0.496968	0.497707	9.75e-05	2.88833	0.496968	5.81191	2.53901
924	BE951284	Mm.4173	Mtap1b	Microtubule-associated protein 1 B	2.15329	1.52979	1.3507	1.28999	1.63722	1.25419	1.26634	0.864487	0.939378	0.769606	0.987878	0.00171145	2.15329	0.769606	2.79792	1.48435	GO:0003676;GO:0005524;GO:0005615;GO:0008026
925	BF466480	Mm.243091	Farp2	FERM, RhoGEF and pleckstrin domain protein 2	2.15284	1.5027	0.85424	1.42662	1.46628	1.35428	1.81026	1.11846	1.00123	1.238	1.13795	0.00590285	2.15284	0.85424	2.52018	1.33353	GO:0005089;GO:0005737;GO:0016322;GO:0016601																	GO:0016322:neuronal remodeling
926	BE996512	Mm.289702	Syt1	Synaptotagmin 1	2.15283	2.81784	2.26222	1.70701	1.19658	1.13086	0.817561	0.971077	0.853825	0.911916	1.09072	3.38e-05	2.81784	0.817561	3.44665	1.78519
927	BE984834	Mm.29773	Sepn1	Selenoprotein N, 1	2.15235	2.78947	1.52428	1.47183	0.881881	0.768289	1.13541	1.4981	1.08308	0.893785	0.819286	3.22e-05	2.78947	0.768289	3.63076	1.86027	GO:0000004;GO:0005554;GO:0008372
928	BE988962	Mm.277857	Hsd17b4	Hydroxysteroid (17-beta) dehydrogenase 4	2.15219	2.1548	1.54826	1.15459	1.09999	1.46061	1.36246	1.61178	1.20312	1.02162	1.14796	0.0133071	2.1548	1.02162	2.10919	1.07669
929	BF463445	Mm.231543	Transcribed locus	Transcribed locus	2.15109	1.92815	1.76659	1.2762	1.11074	1.30169	1.56069	1.2597	0.723283	0.912972	1.07547	0.0436724	2.15109	0.723283	2.97407	1.57244
930	BE954380	Mm.28204	Lzts2	Leucine zipper, putative tumor suppressor 2	2.15067	2.44846	1.47592	1.51604	1.36045	1.36228	1.0279	0.774883	0.576618	0.706538	0.74931	4.56e-11	2.44846	0.576618	4.24625	2.08619	GO:0004785;GO:0005737;GO:0006801;GO:0007049;GO:0016020;GO:0045786;GO:0046872									GO:0007049:cell cycle
931	BF465088	Mm.200763	Lrch4	Leucine-rich repeats and calponin homology (CH) domain containing 4	2.15035	2.1565	1.68834	1.7733	1.25273	1.34024	1.08455	1.21244	1.26759	0.964554	1.02128	0.0202965	2.1565	0.964554	2.23575	1.16076
932	BE984852	Mm.29489	Mrpl34	Mitochondrial ribosomal protein L34	2.14929	2.2302	1.8498	1.64726	1.0576	1.07011	0.98502	1.3006	1.04467	0.922623	1.10697	3.34e-05	2.2302	0.922623	2.41723	1.27336	GO:0003735;GO:0005622;GO:0005739;GO:0005762;GO:0005840;GO:0006412;GO:0030529				GO:0006412:protein biosynthesis						GO:0006412:protein biosynthesis		GO:0006412:protein biosynthesis														GO:0006412:protein biosynthesis
933	BE987505	Mm.29685	Dnajc8	DnaJ (Hsp40) homolog, subfamily C, member 8	2.14916	1.64109	1.40076	1.23895	1.09662	1.05237	0.945799	1.70516	1.05971	0.962324	1.04583	0.0282011	2.14916	0.945799	2.27232	1.18417	GO:0006457;GO:0051082										GO:0006457:protein folding		GO:0006457:protein folding
934	BE951611	Mm.273155	2610110G12Rik	RIKEN cDNA 2610110G12 gene	2.14878	1.50521	1.93181	1.49674	1.39915	1.58571	1.55425	0.820424	0.99486	0.657436	0.479947	8.5e-05	2.14878	0.479947	4.47712	2.16257	GO:0008415;GO:0016740
935	BF466206	Mm.40424	Kcna1	Potassium voltage-gated channel, shaker-related subfamily, member 1	2.14874	1.55669	0.733444	1.27941	1.45858	1.3299	1.33017	0.938112	1.11693	1.2517	1.31233	0.0290262	2.14874	0.733444	2.92966	1.55074	GO:0005216;GO:0005244;GO:0005249;GO:0005261;GO:0005267;GO:0005887;GO:0006810;GO:0006811;GO:0006812;GO:0006813;GO:0008076;GO:0016020;GO:0016021																					GO:0006811:ion transport	GO:0006810:transport					GO:0006810:transport
936	BF466351	Mm.18962	Catna1	Catenin alpha 1	2.14866	2.23853	1.79374	1.44681	1.54775	1.52795	0.835513	0.923667	0.981634	1.02823	0.995049	0.0060868	2.23853	0.835513	2.67923	1.42182
937	BE985210	Mm.3789	Plxna1	Plexin A1	2.14864	2.05569	1.53228	1.35768	1.31021	1.40648	1.09811	1.71661	1.35464	1.05659	1.0928	0.0177721	2.14864	1.05659	2.03355	1.024	GO:0004872;GO:0005886;GO:0007275;GO:0016020;GO:0016021;GO:0017154
938	BE952323	Mm.98	Psmb6	Proteasome (prosome, macropain) subunit, beta type 6	2.14717	2.1657	1.63163	1.68056	1.46602	1.63656	1.36794	1.4185	1.13927	0.903842	0.893414	0.000183562	2.1657	0.893414	2.42407	1.27743	GO:0004175;GO:0004298;GO:0005829;GO:0005839;GO:0006511;GO:0008233;GO:0016787			GO:0006511:ubiquitin-dependent protein catabolism							GO:0006511:ubiquitin-dependent protein catabolism	GO:0006511:ubiquitin-dependent protein catabolism	GO:0006511:ubiquitin-dependent protein catabolism			GO:0006511:ubiquitin-dependent protein catabolism													GO:0006511:ubiquitin-dependent protein catabolism
939	BE950500		EST	EST	2.14703	0.827586	0.727917	0.995141	1.19848	1.30877	1.07414	1.06255	0.785722	1.3574	1.24471	0.00647872	2.14703	0.727917	2.94955	1.56049
940	BE985366	Mm.30649	C330008K14Rik	RIKEN cDNA C330008K14 gene	2.14682	1.44752	2.03823	2.72172	1.60307	1.4016	0.889804	0.647677	0.889057	0.627774	0.607722	6.58e-08	2.72172	0.607722	4.47857	2.16304
941	BE988343	Mm.332303	Ptprk	Protein tyrosine phosphatase, receptor type, K	2.14654	1.26129	0.710706	0.795709	1.20167	1.30746	1.1069	1.37917	1.01806	1.40559	1.60029	0.000170042	2.14654	0.710706	3.02029	1.59469
942	BE949819	Mm.34659	4122402O22Rik	RIKEN cDNA 4122402O22 gene	2.14645	2.17112	1.50311	1.68494	1.5922	1.69881	1.21958	0.751604	0.748822	0.575027	0.52689	6.05e-08	2.17112	0.52689	4.12064	2.04287	GO:0016021;GO:0016787
943	BF461919	Mm.156185	Transcribed locus	Transcribed locus	2.14576	0.999123	1.05552	1.54448	1.32947	1.49951	1.47276	1.31113	0.80403	1.1332	1.12668	0.0322466	2.14576	0.80403	2.66876	1.41617
944	BE986641		EST	EST	2.14569	1.02662	0.697527	1.13788	2.15768	1.27651	0.994517	1.12607	0.912121	1.09027	1.13779	0.0206972	2.15768	0.697527	3.09333	1.62916
945	BE951353	Mm.38347	1500005I02Rik	RIKEN cDNA 1500005I02 gene	2.14145	1.43453	1.40366	1.76336	0.993121	1.50623	1.47899	1.00611	0.786665	0.730806	0.821481	0.0234815	2.14145	0.730806	2.93025	1.55103	GO:0005515;GO:0005615
946	BF465146	Mm.38801	1200015A22Rik	Transmembrane protein 43	2.14011	1.29864	1.2914	1.03555	1.15344	1.26336	0.785211	1.40918	1.10346	1.15618	1.32751	0.00279247	2.14011	0.785211	2.72553	1.44654	GO:0016021
947	BE951277	Mm.272616	2010321M09Rik	RIKEN cDNA 2010321M09 gene	2.13955	3.44465	1.89702	1.19907	0.954272	1.20086	0.874087	1.08381	1.12046	0.92843	0.977138	0.0103076	3.44465	0.874087	3.94085	1.97851	GO:0007229							GO:0007229:integrin-mediated signaling pathway
948	BE985206	Mm.375322	Transcribed locus	weakly similar to XP_216850.3 PREDICTED: similar to Lmnb2 protein	2.13897	2.01028	1.69279	1.43409	1.10539	1.0649	0.999554	0.84527	1.01687	0.831159	0.948202	0.0101089	2.13897	0.831159	2.57348	1.36372
949	BE983979	Mm.23267	Smc5l1	SMC5 structural maintenance of chromosomes 5-like 1 (yeast)	2.13836	1.5273	0.96637	2.74984	2.95347	2.37827	1.27336	1.64208	1.28539	1.74894	1.6695	0.00292612	2.95347	0.96637	3.05625	1.61176
950	BF463504	Mm.251638	Myg1	Melanocyte proliferating gene 1	2.13699	1.79121	1.55948	1.33677	1.20864	0.988617	0.873805	1.05227	1.07203	1.04977	1.05679	0.00120596	2.13699	0.873805	2.44561	1.29019	GO:0005615
951	BE995348	Mm.227598	Prkcbp1	Protein kinase C binding protein 1	2.13636	1.64185	1.23349	1.58104	1.47667	1.46978	1.4661	1.07643	0.919843	1.02414	0.892654	0.0429692	2.13636	0.892654	2.39327	1.25898
952	BE954427	Mm.130953	Ptprc	Protein tyrosine phosphatase, receptor type, C	2.13608	1.93181	1.96543	2.37867	0.954465	1.31158	1.03173	1.44761	1.16152	1.00205	1.00003	1.58e-06	2.37867	0.954465	2.49215	1.31739
953	BE985236	Mm.268922	E030041M21Rik	RIKEN cDNA E030041M21 gene	2.13577	2.36284	1.85721	1.20202	0.734489	0.875473	0.913846	0.914769	1.21541	1.09017	1.11435	0.000227647	2.36284	0.734489	3.21698	1.68571
954	BF464164	Mm.128273	Suv39h2	Suppressor of variegation 3-9 homolog 2 (Drosophila)	2.13531	1.25814	1.09839	1.07866	0.88762	0.752366	0.937085	1.26137	1.3719	1.01755	1.11595	3.36e-05	2.13531	0.752366	2.83812	1.50494	GO:0000785;GO:0003682;GO:0005634;GO:0005720;GO:0006333;GO:0008168;GO:0008270;GO:0008276;GO:0016568;GO:0016740;GO:0018024														GO:0006333:chromatin assembly or disassembly	GO:0006333:chromatin assembly or disassembly				GO:0006333:chromatin assembly or disassembly
955	BE951281	Mm.261570	Gtf2i	RIKEN cDNA 6030441I21 gene	2.13517	1.6726	1.27631	1.25471	1.16848	1.24045	1.44425	1.15948	0.972525	0.943362	0.919231	0.0135751	2.13517	0.919231	2.32278	1.21585
956	BF456931	Mm.296169	Sqle	Squalene epoxidase	2.13482	1.97638	1.7953	1.75303	1.22725	0.79327	0.646828	0.617002	0.454134	0.643345	0.550498	3.56e-11	2.13482	0.454134	4.70087	2.23293	GO:0004497;GO:0004506;GO:0005615;GO:0006118;GO:0006725;GO:0008152;GO:0016021;GO:0016491								GO:0006118:electron transport
957	BF467033	Mm.24503	Scrg3	Scrapie responsive gene 3	2.13311	2.267	1.78547	1.82627	1.59336	1.50966	1.04404	0.791428	0.957728	0.775237	0.694412	0.000494693	2.267	0.694412	3.26463	1.70692
958	BE949687	Mm.288709	C86302	Expressed sequence C86302	2.13111	1.63458	1.69409	1.69248	1.45951	1.52133	1.4937	1.37965	1.09409	0.881229	1.11021	0.00459373	2.13111	0.881229	2.41833	1.27401
959	BF466809	Mm.275149	Lrp4	Low density lipoprotein receptor-related protein 4	2.13093	1.73039	1.28478	1.38565	1.39916	1.40766	1.14595	1.19424	1.04175	0.956114	1.00924	1.58e-05	2.13093	0.956114	2.22874	1.15623	GO:0004872;GO:0005509;GO:0005615;GO:0006897;GO:0016020;GO:0016021																						GO:0006897:endocytosis					GO:0006897:endocytosis
960	BF461656	Mm.182574	2610034N03Rik	Isochorismatase domain containing 1	2.13052	1.80074	1.68908	1.07529	1.40398	1.58709	1.26998	0.843163	0.560582	0.58714	0.692348	0.00207123	2.13052	0.560582	3.80055	1.92621	GO:0003824;GO:0008152
961	BF465076	Mm.200723	D8Ertd738e	DNA segment, Chr 8, ERATO Doi 738, expressed	2.13045	1.99496	1.56883	1.2822	1.15196	1.29199	0.882387	1.14843	0.880766	0.926165	1.00522	0.0020088	2.13045	0.880766	2.41887	1.27433
962	BE952031	Mm.275554	1100001D10Rik	RIKEN cDNA 1100001D10 gene	2.12984	1.89134	1.31787	1.13033	1.12441	1.2491	1.08024	1.28283	0.940918	0.909132	1.02628	0.00608775	2.12984	0.909132	2.34272	1.22818
963	BE988599	Mm.326388	Psarl	Presenilin associated, rhomboid-like	2.12903	1.8009	1.1723	1.64202	1.44755	1.20502	1.3439	0.958351	1.03054	1.03028	1.26743	0.0338886	2.12903	0.958351	2.22156	1.15157
964	BE984142	Mm.89682	Oact1	O-acyltransferase (membrane bound) domain containing 1	2.129	2.2474	1.56245	1.49267	1.25806	0.983791	0.950618	1.26979	0.974929	0.825778	0.930229	0.00817806	2.2474	0.825778	2.72155	1.44443	GO:0016740
965	BF463070	Mm.29594	Sart3	Squamous cell carcinoma antigen recognized by T-cells 3	2.12896	1.43671	0.991939	1.71716	1.18475	1.63561	1.23617	1.06182	0.877288	1.25211	1.53984	0.00744998	2.12896	0.877288	2.42675	1.27903	GO:0003676;GO:0003723;GO:0005622;GO:0005634;GO:0006396															GO:0006396:RNA processing	GO:0006396:RNA processing			GO:0006396:RNA processing
966	BE995679	Mm.254329	Bcl11b	B-cell leukemia/lymphoma 11B	2.12881	2.25623	1.93187	1.67305	1.73525	1.49657	1.44816	1.05498	1.12454	0.936111	1.09042	0.0168665	2.25623	0.936111	2.41021	1.26916	GO:0003676;GO:0005634;GO:0006350;GO:0006355;GO:0007515;GO:0008270;GO:0008285		GO:0006355:regulation of transcription, DNA-dependent			GO:0006355:regulation of transcription, DNA-dependent	GO:0008285:negative regulation of cell proliferation											GO:0007515:lymph gland development		GO:0006350:transcription	GO:0006355:regulation of transcription, DNA-dependent
967	BF461428		EST	EST	2.12879	1.08575	0.636853	1.09173	1.09935	1.03098	0.656158	0.839207	0.642661	1.00156	1.21863	0.00642447	2.12879	0.636853	3.34267	1.741
968	BE996524	Mm.25157	2410001C21Rik	RIKEN cDNA 2410001C21 gene	2.12862	1.39628	1.06162	1.35412	1.45235	1.22562	1.24635	1.09076	0.858936	0.957969	1.24869	0.000842768	2.12862	0.858936	2.47821	1.3093
969	BF461630	Mm.3444	Brd2	Bromodomain containing 2	2.12861	1.21271	0.836771	0.872359	1.00977	1.02233	1.17322	1.31229	0.802322	0.925035	0.894324	5.3e-05	2.12861	0.802322	2.65306	1.40766	GO:0003677;GO:0004674;GO:0005634;GO:0005634;GO:0005737;GO:0006355;GO:0007049;GO:0007283		GO:0006355:regulation of transcription, DNA-dependent			GO:0006355:regulation of transcription, DNA-dependent				GO:0007049:cell cycle										GO:0006355:regulation of transcription, DNA-dependent	GO:0006355:regulation of transcription, DNA-dependent
970	BE986912	Mm.288682	Cpsf6	Cleavage and polyadenylation specific factor 6	2.12808	1.39982	1.24825	1.12739	1.27721	1.27288	0.952152	1.24095	0.948802	0.954692	1.01065	0.035258	2.12808	0.948802	2.24291	1.16537	GO:0003676
971	BF466843		EST	EST	2.12774	1.62478	1.08931	1.69186	1.53169	1.70494	1.5172	1.38167	1.04375	1.0928	0.996401	0.0192211	2.12774	0.996401	2.13543	1.09453
972	BF464236	Mm.289645	Gtl2	GTL2, imprinted maternally expressed untranslated mRNA	2.12744	1.11807	1.25044	1.51213	1.28048	1.49746	1.07781	1.16784	0.834464	1.07674	1.0981	0.0254773	2.12744	0.834464	2.54947	1.35019
973	BE986588	Mm.261259	6030423D04Rik	RIKEN cDNA 6030423D04 gene	2.12662	2.20501	1.68107	1.83951	2.16763	1.15073	1.34853	0.934391	0.895584	0.998742	1.03743	0.002835	2.20501	0.895584	2.46209	1.29989	GO:0016021
974	BF466960	Mm.306812	Nutf2	Nuclear transport factor 2	2.12653	1.39612	1.73762	1.56429	1.67034	1.55641	1.59612	0.653779	0.781313	0.500805	0.453064	0.000740369	2.12653	0.453064	4.69366	2.23071	GO:0005215;GO:0005622;GO:0005634;GO:0005643;GO:0005829;GO:0006606;GO:0006810;GO:0006886;GO:0008565;GO:0015031	GO:0006606:protein-nucleus import												GO:0006606:protein-nucleus import									GO:0006606:protein-nucleus import	GO:0006606:protein-nucleus import	GO:0006606:protein-nucleus import			GO:0006606:protein-nucleus import
975	BE984285	Mm.23959	Trim13	Tripartite motif protein 13	2.12652	2.23597	1.93138	1.43416	1.32725	1.35028	1.1291	1.16141	0.830714	1.05499	1.26439	0.000191635	2.23597	0.830714	2.69163	1.42848	GO:0000151;GO:0004842;GO:0005622;GO:0005737;GO:0008270;GO:0016021;GO:0016567;GO:0045786;GO:0050875									GO:0045786:negative regulation of cell cycle	GO:0016567:protein ubiquitination		GO:0016567:protein ubiquitination
976	BE954378	Mm.8739	Sgce	Sarcoglycan, epsilon	2.12613	1.64152	0.939261	1.84984	1.23154	1.33659	1.31228	0.930683	1.22659	1.05823	1.08167	0.00422998	2.12613	0.930683	2.28448	1.19187	GO:0005509;GO:0005515;GO:0005615;GO:0005856;GO:0005887;GO:0016012;GO:0016021
977	BF461669	Mm.22818	D330027H18Rik	RIKEN cDNA D330027H18 gene	2.12595	1.75404	1.13228	1.72015	1.50203	1.54272	1.12084	1.04456	1.08523	0.946336	1.09722	0.00380745	2.12595	0.946336	2.24651	1.16768
978	BE987871	Mm.244512	4921531G14Rik	RIKEN cDNA 4921531G14 gene	2.1258	1.35751	1.33076	1.3001	1.15742	1.3276	1.17113	1.38938	1.14812	1.02086	1.26354	0.0196103	2.1258	1.02086	2.08236	1.05822	GO:0005634
979	BF464716	Mm.40577	Ppm1l	Protein phosphatase 1 (formerly 2C)-like	2.12576	2.07594	0.826719	1.73209	1.15625	1.46046	1.43409	1.00978	1.29675	1.15967	0.966585	0.0332665	2.12576	0.826719	2.57133	1.36251
980	BE951551		EST	EST	2.12538	2.0837	1.50664	1.84459	2.03256	1.96161	1.05918	0.920856	0.893953	0.691248	0.775637	8.7e-05	2.12538	0.691248	3.0747	1.62044
981	BE988479	Mm.273147	Znhit1	Zinc finger, HIT domain containing 1	2.12412	2.0586	2.01494	1.62413	1.25563	1.29515	1.08099	1.24351	1.07736	1.03391	1.04876	0.00302854	2.12412	1.03391	2.05445	1.03875	GO:0000004;GO:0005554;GO:0008372
982	BE988669	Mm.271670	Galnt10	UDP-N-acetyl-alpha-D-galactosamine:polypeptide N-acetylgalactosaminyltransferase 10	2.12245	1.68045	0.708591	1.91261	0.826355	1.02079	1.00066	1.23832	1.36354	2.44463	3.20659	0.000956256	3.20659	0.708591	4.5253	2.17801	GO:0004653;GO:0005529;GO:0005794;GO:0006493;GO:0016021;GO:0016740;GO:0016757;GO:0030145				GO:0006493:O-linked glycosylation						GO:0006493:O-linked glycosylation		GO:0006493:O-linked glycosylation														GO:0006493:O-linked glycosylation
983	BE949919	Mm.42148	Foxm1	Forkhead box M1	2.12224	1.79987	1.71189	1.83446	1.73836	1.94278	1.08939	0.898106	0.531753	0.416129	0.403261	3.65e-05	2.12224	0.403261	5.26269	2.3958
984	BE984597	Mm.294769	Igf2bp1	Insulin-like growth factor 2, binding protein 1	2.12155	2.17265	1.62597	1.54858	1.39759	1.08106	1.03365	1.31304	1.26557	1.0982	1.13729	0.0487557	2.17265	1.03365	2.10192	1.07171	GO:0003676
985	BE952369	Mm.1567	Ppp3cc	Protein phosphatase 3, catalytic subunit, gamma isoform	2.12007	2.00858	1.83331	1.56219	1.14627	1.23816	0.797633	1.1307	0.959541	0.849274	0.921775	0.00109176	2.12007	0.797633	2.65795	1.41032	GO:0004721;GO:0004722;GO:0005516;GO:0008287;GO:0016787
986	BF466009	Mm.128165	Elys	Embryonic large molecule derived from yolk sac	2.119	1.59988	1.14751	1.65092	1.52287	1.4488	1.12649	1.03371	0.932719	1.10819	1.00385	0.000323592	2.119	0.932719	2.27185	1.18387	GO:0003677;GO:0003700;GO:0005634;GO:0005737;GO:0006355;GO:0016363;GO:0045449		GO:0006355:regulation of transcription, DNA-dependent			GO:0006355:regulation of transcription, DNA-dependent														GO:0006355:regulation of transcription, DNA-dependent	GO:0006355:regulation of transcription, DNA-dependent
987	BF466909	Mm.22897	Ephb1	Eph receptor B1	2.11832	1.32996	1.14462	2.30911	1.48674	1.54114	1.59247	1.00681	0.965668	0.969296	0.931128	0.000433209	2.30911	0.931128	2.47991	1.31029	GO:0004672;GO:0004674;GO:0004713;GO:0004872;GO:0005003;GO:0005005;GO:0005524;GO:0005737;GO:0005887;GO:0006468;GO:0007169;GO:0007411;GO:0008046;GO:0016020;GO:0016020;GO:0016021;GO:0016740;GO:0045121							GO:0007169:transmembrane receptor protein tyrosine kinase signaling pathway			GO:0006468:protein amino acid phosphorylation		GO:0006468:protein amino acid phosphorylation					GO:0007411:axon guidance
988	BE949951	Mm.271071	Lta4h	Leukotriene A4 hydrolase	2.11819	1.47589	1.77682	1.44255	1.44001	1.76775	1.45879	1.07894	0.908199	0.662609	0.970121	0.00744468	2.11819	0.662609	3.19673	1.6766	GO:0003824;GO:0004179;GO:0004463;GO:0006508;GO:0008233;GO:0008237;GO:0008270;GO:0016787;GO:0019370			GO:0006508:proteolysis and peptidolysis	GO:0019370:leukotriene biosynthesis						GO:0006508:proteolysis and peptidolysis	GO:0006508:proteolysis and peptidolysis	GO:0006508:proteolysis and peptidolysis			GO:0006508:proteolysis and peptidolysis			GO:0019370:leukotriene biosynthesis										GO:0006508:proteolysis and peptidolysis
989	BF467617	Mm.241152	Atad3a	ATPase family, AAA domain containing 3A	2.11719	1.61462	1.36078	1.37896	1.3748	1.27261	1.1381	1.15304	0.837028	0.851245	1.07739	0.00182092	2.11719	0.837028	2.52941	1.3388	GO:0000166;GO:0005524;GO:0005739;GO:0006457;GO:0016021;GO:0051082										GO:0006457:protein folding		GO:0006457:protein folding
990	BE988668	Mm.286488	Maz	MYC-associated zinc finger protein (purine-binding transcription factor)	2.11645	1.6072	1.23253	1.6166	1.44548	1.28321	1.27756	1.31767	0.984221	0.8491	1.10313	0.0122773	2.11645	0.8491	2.49258	1.31764
991	BE951774	Mm.46716	Diablo	Diablo homolog (Drosophila)	2.11384	1.62657	1.08986	1.04859	1.20599	1.00149	0.914075	1.02361	0.856479	0.710394	0.923142	1.28e-05	2.11384	0.710394	2.97558	1.57317
992	BE983926	Mm.28127	Katna1	Katanin p60 (ATPase-containing) subunit A1	2.11249	1.70512	1.11708	1.25108	0.969751	1.30625	1.00274	1.12283	0.94384	1.19863	1.16467	0.000575429	2.11249	0.94384	2.23818	1.16233	GO:0000166;GO:0000910;GO:0005524;GO:0005634;GO:0005811;GO:0005886;GO:0007049;GO:0007067;GO:0008104;GO:0016787;GO:0016887;GO:0017111	GO:0008104:protein localization								GO:0007049:cell cycle
993	BF467587	Mm.31646	Actl6b	Actin-like 6B	2.11231	1.75795	1.66154	1.53281	1.0301	1.12934	0.889925	1.46311	1.30301	0.837506	0.784185	0.00138548	2.11231	0.784185	2.69364	1.42956	GO:0003774;GO:0005200;GO:0005515;GO:0005634;GO:0005884;GO:0006333;GO:0015629;GO:0016514														GO:0006333:chromatin assembly or disassembly	GO:0006333:chromatin assembly or disassembly				GO:0006333:chromatin assembly or disassembly
994	BE951288	Mm.196464	Gnai2	Guanine nucleotide binding protein, alpha inhibiting 2	2.11116	2.87096	2.5205	2.53631	1.65063	1.79819	1.19712	0.764627	0.584228	0.796853	0.713367	1.3e-06	2.87096	0.584228	4.91411	2.29693	GO:0003924;GO:0004871;GO:0005515;GO:0005525;GO:0007165;GO:0007186;GO:0007193;GO:0007193;GO:0007213;GO:0008016							GO:0007186:G-protein coupled receptor protein signaling pathway
995	BE986810	Mm.34644	Zfp312	Zinc finger protein 312	2.11071	2.8287	2.06304	1.41844	1.04265	0.748503	0.582729	0.867308	0.762031	0.602373	1.15306	0.00486966	2.8287	0.582729	4.85424	2.27924	GO:0007626;GO:0030900																	GO:0030900:forebrain development
996	BF463716	Mm.279361	Vcl	Vinculin	2.10909	1.717	1.19135	1.4583	0.992948	1.05917	0.977298	1.48495	1.12343	1.21849	1.20745	0.0359523	2.10909	0.977298	2.15808	1.10975	GO:0003779;GO:0005198;GO:0005515;GO:0005856;GO:0005911;GO:0005912;GO:0005925;GO:0007155;GO:0008152;GO:0015629;GO:0016491;GO:0030032;GO:0030334;GO:0043034						GO:0030334:regulation of cell migration								GO:0030032:lamellipodium biogenesis
997	BE951815	Mm.27348	Rala	V-ral simian leukemia viral oncogene homolog A (ras related)	2.10834	2.67355	2.08362	1.56974	1.27182	1.38773	0.969729	1.2665	1.09899	0.868011	0.964869	0.00157323	2.67355	0.868011	3.08009	1.62297	GO:0003924;GO:0005525;GO:0007264
998	BE951357	Mm.18494	Map2k3	Mitogen activated protein kinase kinase 3	2.10809	1.72066	1.1739	1.25559	1.90773	1.13714	0.867267	0.921795	0.736548	0.768315	0.943924	0.00847411	2.10809	0.736548	2.86213	1.51709
999	BF466718	Mm.340968	Pitpnc1	Phosphatidylinositol transfer protein, cytoplasmic 1	2.10706	1.92601	1.71688	1.55372	1.27971	1.45376	0.90126	1.44074	1.24243	1.21106	1.44116	0.00639764	2.10706	0.90126	2.3379	1.22521
1000	BE984115	Mm.370216	Pde7b	Phosphodiesterase 7B	2.10638	2.34542	2.00171	1.95062	1.35604	1.63956	1.03302	1.01875	1.02403	0.898663	0.986445	9.13e-07	2.34542	0.898663	2.6099	1.384
1001	BF466908	Mm.242832	Nef3	Neurofilament 3, medium	2.10383	3.47814	1.77291	1.0921	0.584392	0.522859	0.638809	1.20229	1.03759	1.41364	1.06729	1.29e-09	3.47814	0.522859	6.65215	2.73382	GO:0005198;GO:0005882;GO:0005883;GO:0045104														GO:0045104:intermediate filament cytoskeleton organization and biogenesis
1002	BE981437		EST	EST	2.10367	2.40312	1.67202	1.23637	1.06334	1.07174	0.796917	1.01476	1.08049	1.04756	1.24397	0.000655895	2.40312	0.796917	3.01552	1.59241
1003	BE951743	Mm.7236	Ddost	Dolichyl-di-phosphooligosaccharide-protein glycotransferase	2.10307	2.13942	1.48073	1.62543	1.51126	1.11827	1.25812	1.15444	1.01535	0.724206	0.670614	8.77e-09	2.13942	0.670614	3.19024	1.67367	GO:0004579;GO:0005615;GO:0005783;GO:0005789;GO:0016021;GO:0016740;GO:0018279				GO:0018279:N-linked glycosylation via asparagine						GO:0018279:N-linked glycosylation via asparagine		GO:0018279:N-linked glycosylation via asparagine														GO:0018279:N-linked glycosylation via asparagine
1004	BE995424	Mm.247837	Arpp19	CAMP-regulated phosphoprotein 19	2.10289	2.17199	1.75662	1.52157	1.23221	1.33469	0.885791	0.752634	0.889829	0.741515	0.843033	0.0178734	2.17199	0.741515	2.92912	1.55047
1005	BE983900	Mm.246693	Lsm3	LSM3 homolog, U6 small nuclear RNA associated (S. cerevisiae)	2.10282	2.47683	1.62911	1.04513	0.91471	1.3716	0.705835	0.894618	0.730946	0.757874	0.733097	0.033132	2.47683	0.705835	3.50908	1.81109	GO:0000398;GO:0003723;GO:0005634;GO:0005732;GO:0006374;GO:0006397;GO:0030529;GO:0030629;GO:0046540															GO:0000398:nuclear mRNA splicing, via spliceosome	GO:0000398:nuclear mRNA splicing, via spliceosome			GO:0000398:nuclear mRNA splicing, via spliceosome
1006	BE988714		EST	EST	2.10104	1.31145	1.21643	1.12154	1.32534	1.3714	1.24853	1.06417	0.884374	0.939911	0.881813	0.00621106	2.10104	0.881813	2.38264	1.25256
1007	BE982873	Mm.288669	Bzw2	Basic leucine zipper and W2 domains 2	2.10076	1.86611	1.49995	1.69834	1.5392	1.58586	1.13997	1.04788	1.1813	0.966607	1.09567	0.0383259	2.10076	0.966607	2.17333	1.11991	GO:0003743;GO:0006446		GO:0006446:regulation of translational initiation		GO:0006446:regulation of translational initiation						GO:0006446:regulation of translational initiation		GO:0006446:regulation of translational initiation														GO:0006446:regulation of translational initiation
1008	BE951814	Mm.287052	Tbx2	T-box 2	2.1006	2.63805	2.41581	2.6539	2.79523	3.18998	0.783107	0.40181	0.379853	0.285264	0.299851	3.16e-05	3.18998	0.285264	11.1825	3.48318	GO:0000122;GO:0003677;GO:0003700;GO:0005515;GO:0005634;GO:0005667;GO:0006350;GO:0006355;GO:0007275;GO:0007569;GO:0016481;GO:0016564		GO:0000122:negative regulation of transcription from Pol II promoter			GO:0000122:negative regulation of transcription from Pol II promoter														GO:0000122:negative regulation of transcription from Pol II promoter	GO:0000122:negative regulation of transcription from Pol II promoter
1009	BE981286	Mm.274560	Rbm16	RNA binding motif protein 16	2.09941	1.52978	1.26274	1.51516	0.889316	1.05676	1.11627	1.43585	1.04973	1.28146	1.1432	0.0452778	2.09941	0.889316	2.3607	1.23922
1010	BE985785	Mm.45755	Aig1	RIKEN cDNA A730010A20 gene	2.09877	2.34039	1.51326	1.69302	1.44897	1.65191	1.30586	0.881636	0.766302	0.654347	0.70011	3.14e-05	2.34039	0.654347	3.57668	1.83862
1011	BE987179		EST	EST	2.09863	2.96704	3.26887	2.67036	1.23413	1.27012	0.914122	0.817872	0.665125	0.35217	0.420099	5.81e-08	3.26887	0.35217	9.28209	3.21445
1012	BE951352	Mm.15868	Vdp	Vesicle docking protein	2.09819	2.79882	2.24907	1.92235	1.15154	1.39754	1.08364	0.842867	0.78123	0.515598	0.641285	0.000637941	2.79882	0.515598	5.4283	2.4405	GO:0003735;GO:0005622;GO:0005830;GO:0005840;GO:0006412;GO:0007046;GO:0030529				GO:0006412:protein biosynthesis						GO:0006412:protein biosynthesis		GO:0006412:protein biosynthesis		GO:0007046:ribosome biogenesis												GO:0006412:protein biosynthesis
1013	BE988548	Mm.111928	6230425F05Rik	RIKEN cDNA 6230425F05 gene	2.09803	1.2851	1.20329	1.09062	1.51261	1.42901	1.21393	0.816563	0.800065	0.855588	0.921128	0.000150715	2.09803	0.800065	2.62232	1.39084
1014	BE954032	Mm.126043	Bat1a	HLA-B-associated transcript 1A	2.09769	2.05126	1.8293	1.83101	1.45193	1.34978	1.21343	1.29338	1.10225	1.12727	0.94277	0.00103427	2.09769	0.94277	2.22503	1.15383	GO:0000398;GO:0003676;GO:0003723;GO:0004004;GO:0004386;GO:0005524;GO:0005634;GO:0005681;GO:0006397;GO:0008026;GO:0016787;GO:0016887															GO:0000398:nuclear mRNA splicing, via spliceosome	GO:0000398:nuclear mRNA splicing, via spliceosome			GO:0000398:nuclear mRNA splicing, via spliceosome
1015	BF466913	Mm.188298	AI505012	Expressed sequence AI505012	2.09743	2.08311	1.79815	1.4913	1.00418	1.0314	1.30624	1.27648	1.11234	1.79315	1.75255	0.0488423	2.09743	1.00418	2.0887	1.06261
1016	BE954012	Mm.6402	Terf2	Telomeric repeat binding factor 2	2.09731	2.21804	1.50539	1.73534	1.80912	1.67619	1.11542	1.00588	0.944265	0.697642	0.619821	1.67e-05	2.21804	0.619821	3.57852	1.83936	GO:0000723;GO:0000781;GO:0003677;GO:0005634;GO:0005694;GO:0007004;GO:0007049									GO:0007049:cell cycle					GO:0000723:telomere maintenance
1017	BE988765	Mm.159024	Dnmbp	Dynamin binding protein	2.0965	1.38232	1.38664	1.31058	1.52638	1.40329	1.29871	0.865531	0.827607	0.6885	0.632104	0.000626683	2.0965	0.632104	3.31669	1.72975
1018	BF464199	Mm.126401	clone:D830036I24	16 days neonate heart cDNA, RIKEN full-length enriched library, clone:D830036I24 product:unclassifiable, full insert sequence	2.09637	0.912065	1.29313	0.884883	1.16795	1.33328	1.34393	0.636817	0.968678	0.597763	0.549399	5.55e-05	2.09637	0.549399	3.81575	1.93197
1019	BF465227	Mm.237941	Ypel1	Yippee-like 1 (Drosophila)	2.09609	1.65834	1.86227	1.79589	1.47072	1.30898	1.2788	1.27647	0.845895	0.862587	0.63614	0.000769688	2.09609	0.63614	3.29502	1.72029
1020	BE986909	Mm.182769	Rbm17	RNA binding motif protein 17	2.09469	1.80918	1.28803	1.44204	1.50164	1.40365	1.05695	0.845093	0.796799	0.66245	0.643933	1.16e-07	2.09469	0.643933	3.25295	1.70175	GO:0000398;GO:0003676;GO:0003723;GO:0005622;GO:0005634;GO:0005681;GO:0006397															GO:0000398:nuclear mRNA splicing, via spliceosome	GO:0000398:nuclear mRNA splicing, via spliceosome			GO:0000398:nuclear mRNA splicing, via spliceosome
1021	BE987313		EST	EST	2.09417	1.25726	1.19072	1.32072	1.24838	1.33468	1.2753	0.767748	0.813375	0.623606	0.545221	0.000169577	2.09417	0.545221	3.84096	1.94147
1022	BF466897	Mm.246952	Xrcc5	X-ray repair complementing defective repair in Chinese hamster cells 5	2.09403	2.07121	1.41222	1.33458	1.14246	1.16979	1.23173	0.861415	0.960858	1.00673	1.01079	1.03e-05	2.09403	0.861415	2.43092	1.2815	GO:0003677;GO:0004003;GO:0004386;GO:0005634;GO:0005737;GO:0005958;GO:0006281;GO:0006303;GO:0006310;GO:0016787															GO:0006281:DNA repair				GO:0006281:DNA repair						GO:0006281:DNA repair
1023	BF461587	Mm.8655	Cfh	Complement component factor h	2.09315	1.77876	1.34133	1.24492	1.25253	1.38527	1.15545	1.30726	0.995572	1.13484	1.16157	0.000628875	2.09315	0.995572	2.10246	1.07208
1024	BE981249	Mm.336410	Sgk3	Serum/glucocorticoid regulated kinase 3	2.09313	1.55118	1.09656	1.47361	1.55463	1.77782	1.50093	0.842852	0.809304	0.88098	1.00064	0.00193628	2.09313	0.809304	2.58633	1.37091	GO:0004672;GO:0004674;GO:0005524;GO:0006468;GO:0006916;GO:0007242;GO:0016023;GO:0016301;GO:0016740						GO:0006916:anti-apoptosis				GO:0006468:protein amino acid phosphorylation		GO:0006468:protein amino acid phosphorylation
1025	BF462495	Mm.166944	2810442I22Rik	RIKEN cDNA 2810442I22 gene	2.09052	1.51547	0.82423	1.27647	1.75423	1.56458	1.25248	1.0812	1.08936	1.13238	1.24757	0.00200917	2.09052	0.82423	2.53632	1.34274	GO:0005887;GO:0006816																					GO:0006816:calcium ion transport	GO:0006816:calcium ion transport					GO:0006816:calcium ion transport
1026	BE952245		EST	EST	2.08992	1.4631	1.43527	1.91629	1.38502	1.56292	0.94875	0.885388	0.746655	0.733231	0.916052	0.000123698	2.08992	0.733231	2.85029	1.51111
1027	BF463936	Mm.71332	D14Ertd231e	DNA segment, Chr 14, ERATO Doi 231, expressed	2.08946	2.47414	1.77134	1.86414	1.20958	1.16568	1.02442	1.20445	0.969202	0.982262	0.995785	0.00621666	2.47414	0.969202	2.55276	1.35206
1028	BE950024	Mm.30210	Psma6	Proteasome (prosome, macropain) subunit, alpha type 6	2.08845	1.95399	1.82172	1.36943	1.30611	1.84277	1.11373	1.14852	0.916873	0.808552	0.837451	0.000966819	2.08845	0.808552	2.58295	1.36902	GO:0004175;GO:0004298;GO:0005829;GO:0005839;GO:0006511;GO:0008233;GO:0016787			GO:0006511:ubiquitin-dependent protein catabolism							GO:0006511:ubiquitin-dependent protein catabolism	GO:0006511:ubiquitin-dependent protein catabolism	GO:0006511:ubiquitin-dependent protein catabolism			GO:0006511:ubiquitin-dependent protein catabolism													GO:0006511:ubiquitin-dependent protein catabolism
1029	BE950049	Mm.325746	Map2k5	Mitogen activated protein kinase kinase 5	2.08779	1.85535	1.40123	1.62263	1.38664	1.27842	1.30752	1.38861	1.25882	0.816891	0.991667	0.0276103	2.08779	0.816891	2.55577	1.35376	GO:0000165;GO:0004672;GO:0004713;GO:0005819;GO:0006468;GO:0007507;GO:0016301										GO:0006468:protein amino acid phosphorylation		GO:0006468:protein amino acid phosphorylation					GO:0007507:heart development
1030	BE954238	Mm.29906	Ebna1bp2	EBNA1 binding protein 2	2.08765	1.8794	1.12661	1.23525	1.78737	1.22865	1.16591	0.948765	1.06079	0.709525	0.764471	1.01e-09	2.08765	0.709525	2.94232	1.55695	GO:0005515;GO:0005634;GO:0005730;GO:0006364;GO:0007046;GO:0007059														GO:0006364:rRNA processing	GO:0006364:rRNA processing	GO:0006364:rRNA processing			GO:0006364:rRNA processing
1031	BF460715	Mm.252148	Phgdhl1	Phosphoglycerate dehydrogenase like 1	2.08742	1.37954	1.36799	1.47407	0.90634	1.5642	1.31843	1.04398	1.15079	1.17799	1.34869	0.0211541	2.08742	0.90634	2.30313	1.2036
1032	BE949844	Mm.333649	Tomm40	Translocase of outer mitochondrial membrane 40 homolog (yeast)	2.08687	1.95441	1.69585	1.46514	1.2798	1.32183	1.07522	1.52133	1.21922	0.994395	1.04259	0.00211628	2.08687	0.994395	2.09864	1.06945	GO:0005739;GO:0005741;GO:0006810;GO:0006820;GO:0008308;GO:0015031;GO:0016020;GO:0016021;GO:0019867	GO:0015031:protein transport																				GO:0006820:anion transport	GO:0006810:transport	GO:0015031:protein transport	GO:0015031:protein transport			GO:0006810:transport
1033	BF462314	Mm.87773	Tra1	Tumor rejection antigen gp96	2.08623	1.67497	1.32005	1.27842	0.797942	1.08965	0.7774	1.86865	1.48697	1.49311	1.72241	0.0206703	2.08623	0.7774	2.6836	1.42417	GO:0005509;GO:0005524;GO:0005615;GO:0005783;GO:0006457;GO:0051082										GO:0006457:protein folding		GO:0006457:protein folding
1034	BF461464		EST	EST	2.08588	1.64788	1.00098	1.41917	1.07018	1.16916	1.02553	1.03382	0.933402	1.22919	1.20443	0.00921648	2.08588	0.933402	2.23471	1.16009
1035	BE953402	Mm.333349	Prkwnk1	Protein kinase, lysine deficient 1	2.08551	1.51837	1.32098	1.7224	1.2528	2.09331	1.26932	1.72081	0.878359	0.908201	1.136	0.00564728	2.09331	0.878359	2.3832	1.2529	GO:0004672;GO:0004674;GO:0004713;GO:0004860;GO:0005524;GO:0006468;GO:0016301;GO:0016740										GO:0006468:protein amino acid phosphorylation		GO:0006468:protein amino acid phosphorylation
1036	BF463597	Mm.327455	2610208M17Rik	RIKEN cDNA 2610208M17 gene	2.08516	2.05917	1.68401	1.73341	1.46975	1.15992	1.29667	1.21887	0.985824	1.11881	1.30814	0.00227522	2.08516	0.985824	2.11514	1.08075
1037	BF464704	Mm.249648	AW547186	Expressed sequence AW547186	2.08461	1.54516	1.46448	1.91609	0.947086	0.917456	0.754618	0.798185	0.672243	0.66727	0.534504	0.00500367	2.08461	0.534504	3.90009	1.96351
1038	BF460834	Mm.275281	Narg1	NMDA receptor-regulated gene 1	2.08146	2.33392	1.90259	1.54622	1.16997	1.72794	0.964749	1.23841	0.960365	0.741919	0.749075	0.00201724	2.33392	0.741919	3.14579	1.65342	GO:0001525;GO:0004872;GO:0005515;GO:0005634;GO:0005737;GO:0006350;GO:0006355;GO:0008080;GO:0030154		GO:0006355:regulation of transcription, DNA-dependent			GO:0006355:regulation of transcription, DNA-dependent												GO:0001525:angiogenesis		GO:0006350:transcription	GO:0006355:regulation of transcription, DNA-dependent
1039	BE996329	Mm.297250	Gm237	Gene model 237, (NCBI)	2.08115	2.00262	1.69046	1.7161	1.50846	1.34148	1.23157	1.27942	0.978702	0.996255	0.925394	0.00843001	2.08115	0.925394	2.24893	1.16924
1040	BF461206	Mm.27258	7030401O21Rik	RIKEN cDNA 7030401O21 gene	2.07997	1.62709	1.64276	1.89183	1.705	1.44116	1.08638	1.16595	0.747498	0.890214	0.6888	0.00281681	2.07997	0.6888	3.01971	1.59441
1041	BE996533	Mm.34012	5730469D23Rik	RIKEN cDNA 5730469D23 gene	2.07866	2.43421	1.68468	1.38779	1.34516	1.51591	0.909253	1.2104	0.947961	0.90598	1.19521	0.000284871	2.43421	0.90598	2.68682	1.4259	GO:0003824;GO:0004839;GO:0006464;GO:0006512										GO:0006464:protein modification		GO:0006464:protein modification
1042	BF463268	Mm.371587	Tle1	Transducin-like enhancer of split 1, homolog of Drosophila E(spl)	2.07841	2.52311	2.26081	1.58332	1.1525	1.19102	0.871168	0.997517	0.751961	0.647411	0.821172	3.54e-06	2.52311	0.647411	3.89723	1.96245
1043	BF464380	Mm.241056	Cdo1	Cysteine dioxygenase 1, cytosolic	2.07824	2.21408	1.70149	1.43138	1.26187	1.40675	1.11464	0.862805	1.10882	0.747801	0.74013	0.000211979	2.21408	0.74013	2.99147	1.58086	GO:0005506;GO:0005829;GO:0009055;GO:0016491;GO:0016702;GO:0017172;GO:0019452;GO:0019530;GO:0046439			GO:0019452:L-cysteine catabolism to taurine																									GO:0019452:L-cysteine catabolism to taurine
1044	BF463247	Mm.223946	Sfrs11	Splicing factor, arginine/serine-rich 11	2.07738	1.34489	1.09774	1.3461	0.903113	1.35888	1.12008	0.800121	0.73555	0.625459	0.746296	0.00108214	2.07738	0.625459	3.32137	1.73178
1045	BE988853	Mm.66853	1700069O15Rik	RIKEN cDNA 1700069O15 gene	2.07728	2.23407	1.37896	1.12062	1.24752	1.08086	1.14641	0.958054	0.89682	0.879382	0.826457	0.00864563	2.23407	0.826457	2.70319	1.43466	GO:0003995;GO:0005634;GO:0006118;GO:0006355		GO:0006355:regulation of transcription, DNA-dependent			GO:0006355:regulation of transcription, DNA-dependent			GO:0006118:electron transport											GO:0006355:regulation of transcription, DNA-dependent	GO:0006355:regulation of transcription, DNA-dependent
1046	BE951741	Mm.193096	Scd2	Stearoyl-Coenzyme A desaturase 2	2.07485	2.83744	2.34587	2.31996	1.29598	0.9328	0.963482	1.07291	0.694002	0.612616	0.654304	0.000439718	2.83744	0.612616	4.63168	2.21153	GO:0004768;GO:0005506;GO:0005783;GO:0006633;GO:0008610;GO:0016020;GO:0016021;GO:0016491				GO:0006633:fatty acid biosynthesis														GO:0006633:fatty acid biosynthesis
1047	BE983555	Mm.23695	Dhfr	Dihydrofolate reductase	2.07223	2.14432	1.58219	1.2732	1.00825	1.35243	1.13105	1.20283	1.06346	1.10075	1.16908	0.000143958	2.14432	1.00825	2.12677	1.08867	GO:0004146;GO:0004146;GO:0006545;GO:0006730;GO:0009165;GO:0016491				GO:0006545:glycine biosynthesis															GO:0009165:nucleotide biosynthesis
1048	BF466949	Mm.3261	Cnih	Cornichon homolog (Drosophila)	2.07093	1.76526	1.25417	1.3132	1.06709	1.00639	0.941065	1.07464	0.865947	0.858415	0.947985	4.91e-06	2.07093	0.858415	2.4125	1.27053	GO:0006955;GO:0007165;GO:0007242;GO:0016020;GO:0016021
1049	BF464677		EST	EST	2.07021	2.40193	2.03042	1.51847	1.09906	1.10956	0.854132	1.1345	1.04194	0.985766	1.19122	0.000706254	2.40193	0.854132	2.81213	1.49166
1050	BE952299		EST	EST	2.0702	2.77006	1.99333	1.18181	1.07774	1.04509	1.08593	1.11521	1.13353	1.04507	1.03297	0.0218251	2.77006	1.03297	2.68164	1.42312
1051	BF463568	Mm.262053	Abcb7	ATP-binding cassette, sub-family B (MDR/TAP), member 7	2.07019	1.76081	1.38996	1.35348	1.23667	1.04464	1.0921	1.38052	0.958593	1.05766	1.12158	0.00130974	2.07019	0.958593	2.15961	1.11077	GO:0000166;GO:0005524;GO:0005739;GO:0006810;GO:0016020;GO:0016021;GO:0016887;GO:0017111;GO:0019866;GO:0042626																						GO:0006810:transport					GO:0006810:transport
1052	BF466226	Mm.4742	Pa2g4	Proliferation-associated 2G4	2.07006	1.82758	2.07716	1.38413	1.23736	1.20244	0.881313	0.903649	0.668506	0.577352	0.727323	0.00112872	2.07716	0.577352	3.59773	1.84709	GO:0003677;GO:0003700;GO:0004239;GO:0005515;GO:0005634;GO:0006508;GO:0008235;GO:0016787;GO:0045892		GO:0045892:negative regulation of transcription, DNA-dependent	GO:0006508:proteolysis and peptidolysis		GO:0045892:negative regulation of transcription, DNA-dependent					GO:0006508:proteolysis and peptidolysis	GO:0006508:proteolysis and peptidolysis	GO:0006508:proteolysis and peptidolysis			GO:0006508:proteolysis and peptidolysis				GO:0045892:negative regulation of transcription, DNA-dependent	GO:0045892:negative regulation of transcription, DNA-dependent								GO:0006508:proteolysis and peptidolysis
1053	BE985135	Mm.192964	Similar to FLJ34154 protein	Similar to FLJ34154 protein	2.06993	1.91257	1.38762	1.99132	1.81105	1.07969	1.08699	0.88283	0.740128	0.913338	0.732795	0.0131768	2.06993	0.732795	2.8247	1.4981
1054	BF461074	Mm.18706	Mdm4	Transformed mouse 3T3 cell double minute 4	2.0687	2.01144	1.44947	2.35997	1.12876	1.0504	0.706447	1.32827	0.762846	0.876807	1.12132	0.0176525	2.35997	0.706447	3.34062	1.74012	GO:0000151;GO:0004842;GO:0005634;GO:0008270;GO:0016567										GO:0016567:protein ubiquitination		GO:0016567:protein ubiquitination
1055	BE950280		EST	EST	2.0682	2.09062	1.65892	1.51899	1.11478	1.18672	0.886613	1.45614	0.909855	1.09676	1.28922	0.0138313	2.09062	0.886613	2.35799	1.23756
1056	BE996396	Mm.103638	Tle4	Transducin-like enhancer of split 4, homolog of Drosophila E(spl)	2.06764	2.05524	1.93193	1.41679	1.10422	1.22515	0.75584	1.1876	0.91947	0.779837	0.954826	0.00116239	2.06764	0.75584	2.73555	1.45183	GO:0003714;GO:0005515;GO:0005634;GO:0006350;GO:0006355;GO:0007222;GO:0016055;GO:0016481;GO:0045449		GO:0006355:regulation of transcription, DNA-dependent			GO:0006355:regulation of transcription, DNA-dependent		GO:0007222:frizzled signaling pathway												GO:0006350:transcription	GO:0006355:regulation of transcription, DNA-dependent
1057	BF461081	Mm.277413	C77604	Expressed sequence C77604	2.06636	2.11033	1.86546	1.66146	1.1739	1.2818	1.10733	1.31078	1.13924	0.961188	0.913678	0.00130597	2.11033	0.913678	2.30971	1.20771
1058	BE953482	Mm.24397	Nudt4	Nudix (nucleoside diphosphate linked moiety X)-type motif 4	2.06514	2.25811	1.77291	1.56479	1.21785	1.4286	0.631731	0.924092	0.775858	0.765571	0.862421	0.00149903	2.25811	0.631731	3.57448	1.83773
1059	BF464657	Mm.20488	Fln29	FLN29 gene product	2.06504	1.05517	0.913294	1.16905	1.17963	1.49933	1.24652	1.02109	1.02227	1.20339	1.31386	0.015078	2.06504	0.913294	2.26109	1.17702	GO:0000004;GO:0005554;GO:0008372
1060	BE996340	Mm.271674	Itgb4bp	Integrin beta 4 binding protein	2.06491	1.73673	1.57158	1.6712	1.38654	1.55113	1.2623	0.994892	1.10917	0.903803	1.2549	0.00616078	2.06491	0.903803	2.28469	1.192	GO:0003743;GO:0005634;GO:0005638;GO:0005882;GO:0006412;GO:0006413;GO:0007229				GO:0006412:protein biosynthesis			GO:0007229:integrin-mediated signaling pathway			GO:0006412:protein biosynthesis		GO:0006412:protein biosynthesis														GO:0006412:protein biosynthesis
1061	BE954337	Mm.9001	Nlk	Nemo like kinase	2.0645	2.4615	1.9083	1.40775	1.01653	1.27314	0.863191	0.896321	0.997906	1.00357	0.942232	0.00477764	2.4615	0.863191	2.85162	1.51178
1062	BE996406	Mm.296202	Inpp5b	Inositol polyphosphate-5-phosphatase B	2.064	1.45404	1.1479	1.24787	1.1317	1.03502	1.10345	1.15438	0.863931	1.18085	1.69401	0.044541	2.064	0.863931	2.38908	1.25645	GO:0003676;GO:0003677;GO:0003700;GO:0005634;GO:0006350;GO:0006355;GO:0008270;GO:0042156		GO:0006355:regulation of transcription, DNA-dependent			GO:0006355:regulation of transcription, DNA-dependent														GO:0006350:transcription	GO:0006355:regulation of transcription, DNA-dependent
1063	BE949511	Mm.150838	E130112H22Rik	RIKEN cDNA E130112H22 gene	2.0639	2.44288	1.68102	1.37279	0.995506	1.34777	0.88908	1.06234	1.02114	0.898358	0.932451	0.0258764	2.44288	0.88908	2.74765	1.4582
1064	BE987760	Mm.26564	Osbpl11	Oxysterol binding protein-like 11	2.06326	1.74104	1.12554	1.38083	1.34678	0.880659	1.15351	1.4069	1.01358	1.10396	1.14838	0.000190945	2.06326	0.880659	2.34286	1.22827	GO:0006810;GO:0006869;GO:0008202																		GO:0008202:steroid metabolism				GO:0006810:transport					GO:0006810:transport
1065	BE985201		EST	EST	2.06271	1.62812	1.22585	1.20397	1.19835	1.28848	1.26556	1.31061	1.20863	0.925489	0.877546	0.000161401	2.06271	0.877546	2.35054	1.23299
1066	BE951983	Mm.289674	Armcx1	Armadillo repeat containing, X-linked 1	2.06187	2.23756	1.77483	1.64031	1.05511	1.22861	0.741268	1.35483	1.07928	1.07983	1.12822	0.00123419	2.23756	0.741268	3.01856	1.59386	GO:0016021
1067	BE984839		EST	EST	2.0613	2.28462	1.81407	1.70346	1.30174	0.781275	1.18436	1.3946	1.02171	1.02156	1.05748	0.0287072	2.28462	0.781275	2.92422	1.54805
1068	BE983870	Mm.133293	Mpp7	Membrane protein, palmitoylated 7 (MAGUK p55 subfamily member 7)	2.06126	2.12595	1.63943	1.6097	1.66239	1.29272	1.20282	1.09792	0.809069	0.718904	0.837458	5.8e-05	2.12595	0.718904	2.95722	1.56424
1069	BE951966		EST	EST	2.06085	3.14554	2.59851	1.76396	1.99353	1.34357	1.5389	1.14685	0.806725	0.651535	0.870827	0.00980489	3.14554	0.651535	4.8279	2.27139
1070	BE987595	Mm.3506	Arg2	Arginase type II	2.059	1.46188	1.59551	1.28732	1.23671	1.24136	1.0889	0.993813	0.901393	1.10479	1.1657	0.0020125	2.059	0.901393	2.28424	1.19171	GO:0000050;GO:0003824;GO:0004053;GO:0005739;GO:0006525;GO:0006527;GO:0016787;GO:0030145			GO:0006527:arginine catabolism																									GO:0006527:arginine catabolism
1071	BE988371	Mm.240336	Sptlc1	Serine palmitoyltransferase, long chain base subunit 1	2.05846	1.83076	1.63998	1.01701	1.18835	1.26919	0.986867	1.33767	0.75833	0.88952	1.18196	3.89e-06	2.05846	0.75833	2.71447	1.44067	GO:0004758;GO:0005783;GO:0008152;GO:0008415;GO:0008483;GO:0009058;GO:0016021;GO:0016740;GO:0016769
1072	BE984370	Mm.196288	4931407K02Rik	RIKEN cDNA 4931407K02 gene	2.05818	1.39637	2.16481	1.83294	1.27026	1.70655	1.25916	1.00608	0.738615	0.798664	0.826876	0.000567863	2.16481	0.738615	2.93091	1.55135	GO:0005509
1073	BE986813	Mm.23997	C80913	Expressed sequence C80913	2.05811	2.63294	2.04093	1.82239	1.50659	1.35935	1.30478	1.14799	1.1713	1.08843	0.85924	0.00316459	2.63294	0.85924	3.06427	1.61554	GO:0006457;GO:0016272;GO:0051082										GO:0006457:protein folding		GO:0006457:protein folding
1074	BE949617	Mm.38594	Arnt2	Aryl hydrocarbon receptor nuclear translocator 2	2.0578	2.34421	1.99965	1.60855	1.33777	1.30755	1.00657	0.899881	0.733777	0.519415	0.388856	1.17e-05	2.34421	0.388856	6.02848	2.59179	GO:0003677;GO:0003700;GO:0004871;GO:0004872;GO:0005634;GO:0005667;GO:0006350;GO:0006355;GO:0007165;GO:0030528;GO:0045449;GO:0045944;GO:0045944;GO:0046982		GO:0006355:regulation of transcription, DNA-dependent			GO:0006355:regulation of transcription, DNA-dependent														GO:0006350:transcription	GO:0006355:regulation of transcription, DNA-dependent
1075	BE949815	Mm.295124	Tpm4	Tropomyosin 4	2.05767	3.1894	2.59109	1.33703	1.30676	1.17899	0.761287	0.544405	0.501026	0.294551	0.374432	0.000130206	3.1894	0.294551	10.828	3.43669	GO:0003779;GO:0005856;GO:0007517																	GO:0007517:muscle development
1076	BE953599	Mm.64065	Ing5	Inhibitor of growth family, member 5	2.05756	2.4308	1.95482	1.34598	1.31816	1.03832	0.89576	0.870858	0.798783	0.510149	0.951164	0.000132564	2.4308	0.510149	4.76489	2.25244
1077	BF463905	Mm.219459	BC033915	CDNA sequence BC033915	2.05717	1.39438	1.80675	1.32872	1.25862	1.18112	0.773038	1.23704	1.0375	1.23473	1.3777	0.00458327	2.05717	0.773038	2.66116	1.41205	GO:0016301
1078	BE988235		EST	EST	2.05713	2.22865	1.3913	1.40472	1.02405	0.957151	0.804356	1.50053	1.37366	0.9281	1.15072	0.00127079	2.22865	0.804356	2.77072	1.47026
1079	BF463358		EST	EST	2.05656	1.95866	1.48307	1.64382	1.44298	1.47811	1.84883	1.0363	0.886459	1.13714	1.15128	0.0346541	2.05656	0.886459	2.31997	1.21411
1080	BE953931	Mm.236114	Fignl1	Fidgetin-like 1	2.05626	2.25001	1.48814	1.65166	1.31724	0.847309	1.07128	1.14998	0.848492	0.872111	0.891176	0.0108827	2.25001	0.847309	2.65548	1.40897	GO:0000166
1081	BE987452	Mm.291533	Hps3	Hermansky-Pudlak syndrome 3 homolog (human)	2.05584	0.77407	0.617805	1.20067	0.943146	1.09027	0.772234	0.909789	1.02747	1.01684	0.891184	0.00733473	2.05584	0.617805	3.32766	1.73451	GO:0005737;GO:0006996														GO:0006996:organelle organization and biogenesis
1082	BE985634	Mm.28374	Cnot6l	CCR4-NOT transcription complex, subunit 6-like	2.05556	0.877998	0.913826	1.39108	1.36434	1.35588	1.05779	1.25513	1.59944	1.59427	1.49042	0.0374243	2.05556	0.877998	2.34119	1.22724	GO:0000004;GO:0005554;GO:0008372
1083	BE987386	Mm.209491	Fnbp1l	Formin binding protein 1-like	2.05525	2.26858	2.11132	1.91426	1.60778	1.61535	0.827709	0.668801	0.606896	0.268068	0.260235	4.5e-06	2.26858	0.260235	8.71743	3.1239
1084	BF463676	Mm.30270	Psma4	Proteasome (prosome, macropain) subunit, alpha type 4	2.05493	1.92907	1.90913	1.41538	1.17922	1.22906	0.983931	1.27278	1.16124	0.702697	0.801815	0.00723526	2.05493	0.702697	2.92435	1.54811	GO:0004175;GO:0004298;GO:0005829;GO:0005839;GO:0006511;GO:0008233;GO:0016787			GO:0006511:ubiquitin-dependent protein catabolism							GO:0006511:ubiquitin-dependent protein catabolism	GO:0006511:ubiquitin-dependent protein catabolism	GO:0006511:ubiquitin-dependent protein catabolism			GO:0006511:ubiquitin-dependent protein catabolism													GO:0006511:ubiquitin-dependent protein catabolism
1085	BE988736	Mm.20242	1810044O22Rik	RIKEN cDNA 1810044O22 gene	2.05293	2.53967	1.78528	1.23769	1.14422	0.817415	0.900251	1.25559	0.857725	0.833453	0.932938	0.000871353	2.53967	0.817415	3.10695	1.6355	GO:0005739;GO:0006118;GO:0006810;GO:0016021;GO:0019867								GO:0006118:electron transport														GO:0006810:transport					GO:0006810:transport
1086	BE984075	Mm.153372	Brap	BRCA1 associated protein	2.05262	2.03667	1.47616	1.71375	1.56285	1.2289	1.16267	1.25255	0.938513	0.945141	0.910346	0.000654146	2.05262	0.910346	2.25476	1.17298	GO:0000151;GO:0000165;GO:0004842;GO:0005737;GO:0006512;GO:0007265;GO:0008139;GO:0008270;GO:0016567;GO:0016874										GO:0006512:ubiquitin cycle		GO:0006512:ubiquitin cycle
1087	BE949453	Mm.291089	Fgd3	FYVE, RhoGEF and PH domain containing 3	2.05257	1.84005	1.29226	1.31297	1.42133	1.24418	1.175	0.975921	0.903126	0.711586	0.736087	8.11e-06	2.05257	0.711586	2.8845	1.52832
1088	BE985205	Mm.30005	Tmem14c	Transmembrane protein 14C	2.05214	1.60717	1.22522	1.18957	1.38146	1.30694	1.19712	1.0399	1.00823	0.932564	0.799312	0.000241391	2.05214	0.799312	2.56738	1.3603	GO:0016020;GO:0016021
1089	BE953710	Mm.2662	Gsta4	Glutathione S-transferase, alpha 4	2.05196	1.29946	1.07797	0.999623	0.866496	1.00091	0.916792	1.32478	1.02311	1.44558	1.6025	0.000209938	2.05196	0.866496	2.36812	1.24374	GO:0004364;GO:0004364;GO:0008372;GO:0016740
1090	BE996435	Mm.89268	9430023L20Rik	RIKEN cDNA 9430023L20 gene	2.05172	1.54781	1.39255	1.1095	1.34085	0.935306	0.931236	1.47081	0.86371	0.858212	0.982507	0.0011749	2.05172	0.858212	2.3907	1.25743
1091	BE988529		EST	EST	2.05006	1.66147	0.581687	0.871963	0.790649	0.702289	0.748927	0.991527	0.873605	2.28379	3.40379	5.23e-06	3.40379	0.581687	5.85157	2.54882
1092	BF461096	Mm.266767	Vapa	Expressed sequence AA517753	2.04936	1.76111	1.32813	1.52131	1.22487	1.68733	1.42644	1.15393	0.95072	1.04018	0.925184	0.0190195	2.04936	0.925184	2.21508	1.14736
1093	BE995612	Mm.25549	2700069A02Rik	Echinoderm microtubule associated protein like 5	2.04901	1.71629	1.1486	1.17628	1.21936	0.986389	0.947279	1.23352	0.932315	0.829676	1.06314	4.59e-06	2.04901	0.829676	2.46965	1.30431
1094	BE983343		EST	EST	2.04877	1.80822	0.878241	1.49863	1.12659	1.68117	1.67377	0.982197	0.960986	1.10579	0.985524	0.00145177	2.04877	0.878241	2.33281	1.22207
1095	BE996433	Mm.260577	D1Bwg1363e	DNA segment, Chr 1, Brigham & Women's Genetics 1363 expressed	2.0486	1.47662	1.469	1.33955	1.31699	0.975914	1.14956	0.770703	0.630097	0.905157	1.40726	0.000625017	2.0486	0.630097	3.25125	1.70099	GO:0005794;GO:0016021;GO:0016740
1096	BF462433	Mm.291901	X83328	EST X83328	2.04817	2.02408	1.10221	1.83277	1.56608	1.71889	1.68811	1.23253	1.19602	1.15663	1.01094	0.0434958	2.04817	1.01094	2.02599	1.01863
1097	BF463319		EST	EST	2.04763	1.40878	1.23073	2.418	1.35575	1.64586	1.80126	1.37765	1.21017	1.21832	1.19204	0.0141848	2.418	1.19204	2.02846	1.02038
1098	BE986524	Mm.259380	Capza1	Capping protein (actin filament) muscle Z-line, alpha 1	2.04739	1.94881	1.61141	1.33357	0.991467	1.25127	1.02052	1.63437	1.25715	0.951465	0.881079	0.0178813	2.04739	0.881079	2.32374	1.21645
1099	BE984336	Mm.338720	Gja1	Nucleophosmin 1	2.04724	1.98663	2.04931	1.57864	0.991601	1.16078	1.08911	1.05989	0.809171	1.0595	1.00103	0.00104389	2.04931	0.809171	2.5326	1.34062	GO:0003676;GO:0003723;GO:0005515;GO:0005634;GO:0005730
1100	BF464683	Mm.32595	Gnaz	Guanine nucleotide binding protein, alpha z subunit	2.04718	1.82889	1.14663	1.7377	1.52984	1.47329	1.03963	0.923824	0.934071	1.26341	1.27383	0.0105493	2.04718	0.923824	2.21598	1.14795	GO:0003924;GO:0004871;GO:0005525;GO:0005624;GO:0005834;GO:0007165;GO:0007186;GO:0016020							GO:0007186:G-protein coupled receptor protein signaling pathway
1101	BE986576		EST	EST	2.0462	2.5041	1.3595	1.53463	1.34712	1.54986	1.15645	1.06743	0.883927	0.841309	0.943269	0.000243047	2.5041	0.841309	2.97643	1.57358
1102	BF461192	Mm.330677	Asxl1	Additional sex combs like 1 (Drosophila)	2.04563	2.18776	1.17063	0.981854	0.947064	1.03538	0.970962	0.762002	0.60209	0.773216	0.628277	1.26e-06	2.18776	0.60209	3.63361	1.8614	GO:0003677;GO:0005634;GO:0006350;GO:0006355		GO:0006355:regulation of transcription, DNA-dependent			GO:0006355:regulation of transcription, DNA-dependent														GO:0006350:transcription	GO:0006355:regulation of transcription, DNA-dependent
1103	BF466175	Mm.23662	Sema6c	Sema domain, transmembrane domain (TM), and cytoplasmic domain, (semaphorin) 6C	2.04539	2.64909	1.11846	1.32617	0.905278	0.961024	0.986262	1.26873	1.10566	1.19951	2.03559	5.76e-05	2.64909	0.905278	2.92627	1.54906	GO:0005615;GO:0007275;GO:0007399;GO:0016021;GO:0030154																	GO:0007399:neurogenesis
1104	BE985669		EST	EST	2.04359	1.63699	1.1419	1.34286	1.56607	1.62537	0.717395	0.844677	0.598866	0.745034	0.857844	1.77e-05	2.04359	0.598866	3.41242	1.7708
1105	BE995736	Mm.329801	9930021J03Rik	RIKEN cDNA 9930021J03 gene	2.04293	2.26969	1.60631	2.08732	2.06829	1.3579	1.04639	1.07893	0.755332	0.859059	0.659319	9.65e-05	2.26969	0.659319	3.44248	1.78345
1106	BF463704	Mm.178	Cryab	Crystallin, alpha B	2.04287	0.297149	0.182271	0.579258	0.396021	0.357943	0.759558	1.96518	1.81945	2.28286	1.61467	1.8e-05	2.28286	0.182271	12.5245	3.64669	GO:0001747;GO:0005212;GO:0005625;GO:0005626;GO:0005886;GO:0007517;GO:0009408;GO:0030018;GO:0043292																	GO:0001747:eye morphogenesis (sensu Mammalia)								GO:0009408:response to heat
1107	BF461584	Mm.340195	Ppil3	Peptidylprolyl isomerase (cyclophilin)-like 3	2.04244	1.33509	1.74908	1.23973	1.12748	0.904214	1.05079	1.09511	1.11548	0.888254	1.04097	0.00151863	2.04244	0.888254	2.29939	1.20125	GO:0003755;GO:0006457;GO:0016853										GO:0006457:protein folding		GO:0006457:protein folding
1108	BE949456	Mm.20837	Cln2	Ceroid-lipofuscinosis, neuronal 2	2.04205	1.76099	1.59516	1.34386	1.50274	1.70498	1.12051	0.927353	0.755317	0.777595	0.656416	6.64e-07	2.04205	0.656416	3.11091	1.63734	GO:0004252;GO:0005615;GO:0005739;GO:0005764;GO:0008233;GO:0016787
1109	BE953626	Mm.240434	Pdcd8	Programmed cell death 8	2.04204	1.01147	0.964375	0.937458	0.761645	0.860006	0.948997	1.16728	0.999786	0.929622	0.912089	0.00231529	2.04204	0.761645	2.6811	1.42282	GO:0004174;GO:0005625;GO:0005634;GO:0005739;GO:0005741;GO:0005758;GO:0005792;GO:0005829;GO:0006118;GO:0006309;GO:0006915;GO:0008637;GO:0015036;GO:0016491			GO:0006309:DNA fragmentation during apoptosis					GO:0006118:electron transport							GO:0006309:DNA fragmentation during apoptosis				GO:0006309:DNA fragmentation during apoptosis									GO:0006309:DNA fragmentation during apoptosis
1110	BF462046	Mm.34564	0610009O03Rik	RIKEN cDNA 0610009O03 gene	2.04185	2.44927	1.29028	1.0747	1.38463	1.08402	1.08451	0.995367	0.699738	0.637199	0.673054	1.84e-05	2.44927	0.637199	3.84381	1.94254	GO:0005215;GO:0006810;GO:0016020;GO:0016021																						GO:0006810:transport					GO:0006810:transport
1111	BE952300	Mm.288442	D5Ertd585e	DNA segment, Chr 5, ERATO Doi 585, expressed	2.04176	3.68439	2.17939	1.22473	0.811269	0.958157	0.804908	0.840994	0.980353	0.893996	0.784089	0.00198042	3.68439	0.784089	4.69894	2.23234	GO:0003677;GO:0003700;GO:0006355		GO:0006355:regulation of transcription, DNA-dependent			GO:0006355:regulation of transcription, DNA-dependent														GO:0006355:regulation of transcription, DNA-dependent	GO:0006355:regulation of transcription, DNA-dependent
1112	BF461326	Mm.271296	Rsafd1	Radical S-adenosyl methionine and flavodoxin domains 1	2.04061	1.74165	1.39517	1.5492	1.49764	1.02912	0.870082	1.00837	0.978885	1.03848	1.08761	0.00971503	2.04061	0.870082	2.34531	1.22978
1113	BF463110	Mm.222934	Iqcb1	IQ calmodulin-binding motif containing 1	2.04032	1.4717	1.41675	0.977515	1.08117	1.268	1.133	1.2029	0.964057	1.11165	1.06795	0.0303301	2.04032	0.964057	2.11639	1.08161
1114	BE953835	Mm.41033	Tp53i11	Tumor protein p53 inducible protein 11	2.03893	2.67699	2.59215	2.25254	1.34036	1.78244	1.00695	0.900506	0.51901	0.491979	0.438977	2.34e-06	2.67699	0.438977	6.09825	2.6084
1115	BE983281		EST	EST	2.03725	1.9581	1.02916	1.56878	1.29855	1.33826	0.970777	1.21439	1.0472	1.09248	1.2532	0.00087987	2.03725	0.970777	2.09857	1.06941
1116	BE995630	Mm.12864	1190002L16Rik	RIKEN cDNA 1190002L16 gene	2.03695	2.45034	1.4743	1.48479	1.22185	0.978986	0.927526	0.887449	0.720881	0.85655	0.927611	4.03e-06	2.45034	0.720881	3.39909	1.76515	GO:0003723;GO:0005634;GO:0005730;GO:0006364;GO:0030519;GO:0030529														GO:0006364:rRNA processing	GO:0006364:rRNA processing	GO:0006364:rRNA processing			GO:0006364:rRNA processing
1117	BE985585	Mm.28587	Map3k4	Mitogen activated protein kinase kinase kinase 4	2.03666	1.33543	1.18576	1.03279	1.00952	0.962887	1.13161	0.972487	0.815673	0.998536	1.09403	2.17e-06	2.03666	0.815673	2.49691	1.32014	GO:0000287;GO:0004672;GO:0004674;GO:0004713;GO:0005524;GO:0006468;GO:0016301;GO:0016740										GO:0006468:protein amino acid phosphorylation		GO:0006468:protein amino acid phosphorylation
1118	BE953755	Mm.209349	Za20d3	Zinc finger, A20 domain containing 3	2.03624	1.4268	1.35396	1.14372	1.09458	1.25879	1.21897	1.77064	1.46158	1.00962	1.34878	0.0112066	2.03624	1.00962	2.01683	1.01209	GO:0005515;GO:0007165;GO:0008372
1119	BE949724	Mm.150568	C1qdc1	C1q domain containing 1	2.03441	2.36342	1.85827	2.12249	2.30559	1.10046	0.972875	0.777431	0.599573	0.377979	0.416984	0.000305035	2.36342	0.377979	6.25277	2.6445	GO:0000004;GO:0005554;GO:0005737;GO:0005739
1120	BF466921	Mm.21135	Dicer1	Dicer1, Dcr-1 homolog (Drosophila)	2.03415	1.6287	1.12047	1.35549	0.976113	1.05737	0.911011	1.41273	1.08214	1.06543	1.09723	0.000785439	2.03415	0.911011	2.23285	1.15888	GO:0003676;GO:0003723;GO:0003725;GO:0004386;GO:0004518;GO:0004519;GO:0004525;GO:0004525;GO:0005524;GO:0005622;GO:0006396;GO:0008026;GO:0016787;GO:0019827;GO:0030422															GO:0006396:RNA processing	GO:0006396:RNA processing			GO:0006396:RNA processing
1121	BF460922	Mm.52111	Etnk2	Ethanolamine kinase 2	2.03377	1.98565	1.35452	1.33461	0.932233	0.960287	0.965871	1.52757	1.26316	1.15591	1.25636	0.0300045	2.03377	0.932233	2.18161	1.12539	GO:0006818;GO:0008553;GO:0016020;GO:0016301																						GO:0006818:hydrogen transport					GO:0006818:hydrogen transport
1122	BE995572		EST	EST	2.0334	1.61373	0.943269	1.46571	1.1967	1.32971	1.26649	1.17306	1.03932	1.233	0.855833	0.0312152	2.0334	0.855833	2.37593	1.24849
1123	BE950134	Mm.9287	Mast2	RIKEN cDNA A630078A22 gene	2.03225	1.98979	0.897939	1.3267	1.77054	1.58487	1.59265	1.43124	0.938617	1.20931	1.17912	0.0434328	2.03225	0.897939	2.26324	1.17839
1124	BE954400	Mm.337825	6530402N02Rik	Anterior pharynx defective 1a homolog (C. elegans)	2.03064	1.25091	0.842523	0.732028	0.900211	0.94703	0.779263	1.55903	0.989265	1.7718	1.61792	5.32e-05	2.03064	0.732028	2.774	1.47197	GO:0001656;GO:0004175;GO:0004175;GO:0005515;GO:0005783;GO:0005794;GO:0008233;GO:0016021;GO:0016485;GO:0043085										GO:0016485:protein processing		GO:0016485:protein processing					GO:0001656:metanephros development
1125	BF463786	Mm.28451	1110025F24Rik	Expressed sequence AI256624	2.0296	0.852161	1.1871	0.800413	1.53152	1.04205	0.772393	0.438815	0.569702	0.453128	0.36838	0.000329961	2.0296	0.36838	5.50953	2.46193
1126	BE953978		EST	EST	2.02904	1.60357	1.53968	1.47409	1.51502	2.07796	1.14145	1.21662	0.933181	0.917667	0.949257	0.00169629	2.07796	0.917667	2.26439	1.17912
1127	BE949458	Mm.260153	C78915	Expressed sequence C78915	2.02865	1.77349	1.36484	1.65547	1.84654	2.10294	1.26275	0.869651	0.868995	0.647693	0.547796	7.49e-05	2.10294	0.547796	3.83891	1.9407	GO:0005615;GO:0016021
1128	BE989047	Mm.29142	Dmap1	DNA methyltransferase 1-associated protein 1	2.0282	2.07451	1.59547	1.49883	1.29813	1.43671	1.10908	1.47912	0.966132	0.9206	0.856678	0.00118777	2.07451	0.856678	2.42157	1.27594	GO:0001558;GO:0003677;GO:0005634;GO:0006350;GO:0006355;GO:0016481;GO:0016568		GO:0006355:regulation of transcription, DNA-dependent			GO:0006355:regulation of transcription, DNA-dependent									GO:0001558:regulation of cell growth	GO:0016568:chromatin modification				GO:0006350:transcription	GO:0006355:regulation of transcription, DNA-dependent
1129	BE951866	Mm.181860	Tubb6	Tubulin, beta 6	2.02796	1.59228	1.51918	1.55743	1.62907	2.43095	1.24231	0.69925	0.715657	0.544185	0.475398	7.15e-05	2.43095	0.475398	5.11351	2.35431	GO:0003924;GO:0005198;GO:0005525;GO:0005874;GO:0007017;GO:0007018;GO:0043234;GO:0051258										GO:0051258:protein polymerization		GO:0051258:protein polymerization		GO:0007017:microtubule-based process								GO:0007018:microtubule-based movement					GO:0007018:microtubule-based movement
1130	BE951270	Mm.241073	Enc1	Ectodermal-neural cortex 1	2.02738	3.0756	1.9519	2.03194	1.65765	1.41912	1.69578	0.951019	0.80013	0.508198	0.448423	1.01e-07	3.0756	0.448423	6.85871	2.77794	GO:0003779;GO:0004197;GO:0005515;GO:0005856;GO:0006508;GO:0007275			GO:0006508:proteolysis and peptidolysis							GO:0006508:proteolysis and peptidolysis	GO:0006508:proteolysis and peptidolysis	GO:0006508:proteolysis and peptidolysis			GO:0006508:proteolysis and peptidolysis													GO:0006508:proteolysis and peptidolysis
1131	BE953367	Mm.307846	Rpl22	Ribosomal protein L22	2.02728	2.37356	1.32944	1.09565	0.769681	0.854435	0.795016	1.16555	1.03515	0.918633	0.844891	0.00402414	2.37356	0.769681	3.08382	1.62472	GO:0003723;GO:0003735;GO:0005622;GO:0005830;GO:0005840;GO:0006412;GO:0007046;GO:0008201;GO:0030529				GO:0006412:protein biosynthesis						GO:0006412:protein biosynthesis		GO:0006412:protein biosynthesis		GO:0007046:ribosome biogenesis												GO:0006412:protein biosynthesis
1132	BE949622	Mm.275393	Ppp2r4	Protein phosphatase 2A, regulatory subunit B (PR 53)	2.02668	1.66767	1.17401	0.964705	1.10074	1.04464	1.17689	1.10794	0.93187	1.11142	0.970556	0.000142749	2.02668	0.93187	2.17485	1.12092	GO:0019211
1133	BE989129	Mm.243091	Farp2	FERM, RhoGEF and pleckstrin domain protein 2	2.02604	2.10226	1.57925	1.80038	1.75592	1.42308	1.14017	0.912204	0.874498	0.722406	0.844551	0.00018235	2.10226	0.722406	2.91008	1.54106	GO:0005089;GO:0005737;GO:0016322;GO:0016601																	GO:0016322:neuronal remodeling
1134	BF464936	Mm.29055	Cbx1	RIKEN cDNA E430007M08 gene	2.02566	2.51216	2.24459	1.86658	1.47274	1.23616	1.23388	0.764407	0.51266	0.526143	0.605282	0.00364391	2.51216	0.51266	4.90024	2.29285
1135	BE996518	Mm.234723	C730009D12	Hypothetical protein C730009D12	2.02532	2.02052	1.18698	1.70596	1.48264	1.52398	0.895584	0.991738	0.850918	0.719984	1.02248	5.23e-05	2.02532	0.719984	2.81301	1.49211
1136	BE985267	Mm.279449	Fts	Fused toes	2.02294	1.56474	1.41427	1.42734	0.883959	1.10879	1.02141	1.89095	1.41186	1.35026	1.49038	0.0190101	2.02294	0.883959	2.2885	1.1944
1137	BE954437	Mm.7319	Fxn	Frataxin	2.02286	1.80466	1.51614	1.58382	1.1886	1.36636	0.840378	0.917643	0.920051	0.581784	0.635968	3.73e-07	2.02286	0.581784	3.47699	1.79784	GO:0005615;GO:0005739;GO:0006879
1138	BE983608	Mm.259220	Cnot1	CCR4-NOT transcription complex, subunit 1	2.02213	1.50318	1.47588	0.990921	1.1304	1.0186	0.896241	1.25609	0.85949	0.974569	1.43372	0.00999317	2.02213	0.85949	2.35271	1.23433
1139	BF461089	Mm.25238	Rtn4ip1	Reticulon 4 interacting protein 1	2.02124	1.78796	1.33042	1.48003	1.02784	1.16733	1.07207	1.32869	0.93423	1.18748	1.27064	0.0179922	2.02124	0.93423	2.16354	1.11339	GO:0000004;GO:0003960;GO:0004024;GO:0005515;GO:0005739;GO:0008270
1140	BE949861	Mm.29760	Psmd13	Proteasome (prosome, macropain) 26S subunit, non-ATPase, 13	2.02119	1.79095	1.36806	1.48347	1.59882	1.73298	1.33748	1.1239	0.948854	0.959331	0.741248	0.000137036	2.02119	0.741248	2.72674	1.44718	GO:0004175;GO:0005829;GO:0005838;GO:0007127									GO:0007127:meiosis I
1141	BE984323	Mm.19133	Aplp2	Amyloid beta (A4) precursor-like protein 2	2.01976	1.21631	1.33714	1.42164	2.21227	1.26168	1.04189	1.11077	0.891418	0.900949	0.855063	0.01074	2.21227	0.855063	2.58726	1.37142	GO:0003677;GO:0004867;GO:0005488;GO:0005515;GO:0005615;GO:0005634;GO:0016021;GO:0030198;GO:0030900																	GO:0030900:forebrain development
1142	BE986408	Mm.250599	Pycrl	Pyrroline-5-carboxylate reductase-like	2.01951	1.25782	1.26454	1.40704	0.864643	0.694549	1.08218	1.55926	1.24748	0.816109	0.909426	0.00049962	2.01951	0.694549	2.90766	1.53986	GO:0006561;GO:0008652;GO:0016491				GO:0006561:proline biosynthesis
1143	BF461504	Mm.220890	1110031I02Rik	RIKEN cDNA 1110031I02 gene	2.01917	1.58486	1.47635	1.42117	1.28587	1.11617	1.14557	1.08027	0.93998	0.922963	1.08734	0.0168348	2.01917	0.922963	2.18771	1.12942	GO:0016021
1144	BE984608	Mm.250004	Gars	Storage granule protein 23	2.01805	2.05989	1.5965	1.329	0.986907	1.06965	1.21367	1.16331	0.86543	0.903701	0.903485	3.9e-05	2.05989	0.86543	2.38019	1.25108	GO:0004812;GO:0004820;GO:0005515;GO:0005524;GO:0006412;GO:0006418;GO:0006426;GO:0016874;GO:0030141;GO:0045055				GO:0006412:protein biosynthesis						GO:0006412:protein biosynthesis		GO:0006412:protein biosynthesis			GO:0006418:tRNA aminoacylation for protein translation	GO:0006418:tRNA aminoacylation for protein translation			GO:0006418:tRNA aminoacylation for protein translation			GO:0045055:regulated secretory pathway				GO:0006412:protein biosynthesis	GO:0045055:regulated secretory pathway
1145	BE988536	Mm.206206	AU040320	Expressed sequence AU040320	2.01725	2.52874	1.86672	1.33852	1.0605	1.10655	0.910808	1.97189	1.26866	1.23237	1.23982	0.0187413	2.52874	0.910808	2.77637	1.4732
1146	BF465162	Mm.287663	Bcas3	Breast carcinoma amplified sequence 3	2.01704	1.42697	0.931579	1.06219	1.01749	1.47895	1.28362	1.07187	0.887869	1.15002	1.16269	0.0157304	2.01704	0.887869	2.27178	1.18382
1147	BE989042	Mm.236211	Thrap3	Thyroid hormone receptor associated protein 3	2.01556	2.06132	1.79311	1.93413	1.61932	1.52789	1.14934	1.08308	0.918698	0.990583	1.03184	0.00228877	2.06132	0.918698	2.24374	1.16591	GO:0000119;GO:0000119;GO:0003713;GO:0004872;GO:0006366;GO:0045944		GO:0045944:positive regulation of transcription from Pol II promoter			GO:0045944:positive regulation of transcription from Pol II promoter														GO:0006366:transcription from Pol II promoter	GO:0045944:positive regulation of transcription from Pol II promoter
1148	BE954422	Mm.28038	Cdca8	Cell division cycle associated 8	2.01492	2.30227	2.01273	1.57436	1.1536	1.34664	0.902477	1.19902	0.877673	0.678559	0.742884	0.00144502	2.30227	0.678559	3.39288	1.76251	GO:0000004;GO:0005554;GO:0008372
1149	BE987904	Mm.5381	Mrpl45	Mitochondrial ribosomal protein L45	2.01433	1.54816	1.1216	1.21646	1.00257	0.98451	1.00857	1.10887	0.859974	0.939039	0.953967	0.000839308	2.01433	0.859974	2.34232	1.22794	GO:0003735;GO:0005739;GO:0005744;GO:0006886;GO:0015450;GO:0030529	GO:0006886:intracellular protein transport												GO:0006886:intracellular protein transport									GO:0006886:intracellular protein transport	GO:0006886:intracellular protein transport	GO:0006886:intracellular protein transport			GO:0006886:intracellular protein transport
1150	BE988965	Mm.334774	D130029J02Rik	RIKEN cDNA D130029J02 gene	2.01417	2.19859	1.72782	1.83393	1.38363	1.44708	1.37717	1.37265	1.06529	0.841519	1.05727	0.00817124	2.19859	0.841519	2.61264	1.38551
1151	BF460881	Mm.247542	Prdx4	Peroxiredoxin 4	2.01413	1.72247	1.82692	1.60718	1.81913	1.56369	0.925606	0.803977	0.556942	0.661581	0.316065	0.00943808	2.01413	0.316065	6.37251	2.67186	GO:0000004;GO:0004601;GO:0005615;GO:0005739;GO:0016209;GO:0016491
1152	BE983407		EST	EST	2.01399	1.41419	0.866083	1.0391	0.962491	1.11298	0.669641	0.907972	0.805182	1.03806	1.20565	0.0047779	2.01399	0.669641	3.00756	1.58859
1153	BE987996		EST	EST	2.01371	1.44315	1.43429	1.56731	1.16172	0.999763	0.79818	0.796356	0.768336	0.646505	0.683816	0.00959715	2.01371	0.646505	3.11476	1.63912
1154	BF460859	Mm.31927	Tm4sf9	Transmembrane 4 superfamily member 9	2.01263	2.25362	1.25178	1.8117	1.39844	1.13325	1.18776	0.927152	0.900224	1.05089	0.893941	0.0139499	2.25362	0.893941	2.521	1.33399	GO:0006928;GO:0007155;GO:0008283;GO:0008583;GO:0016021																	GO:0008583:mystery cell fate differentiation (sensu Endopterygota)
1155	BE951836	Mm.23926	2810004N20Rik	RIKEN cDNA 2810004N20Rik	2.01256	2.14434	1.6744	1.76318	2.01156	1.77039	1.29764	0.759052	0.750146	0.662945	0.556131	1.35e-05	2.14434	0.556131	3.85581	1.94703	GO:0004439;GO:0004721;GO:0005634;GO:0016787;GO:0046488																		GO:0046488:phosphatidylinositol metabolism
1156	BE986713		EST	EST	2.01192	1.6339	0.836419	0.959354	1.76714	1.19235	0.910084	1.25063	0.956182	1.00902	1.21327	0.00361758	2.01192	0.836419	2.4054	1.26628
1157	BF461645	Mm.337240	Ilkap	Integrin-linked kinase-associated serine/threonine phosphatase 2C	2.0118	1.88526	1.79546	1.49666	1.43313	1.55137	0.889129	0.785806	0.849838	0.677053	0.839705	0.00208042	2.0118	0.677053	2.9714	1.57114	GO:0007229;GO:0016301							GO:0007229:integrin-mediated signaling pathway
1158	BE953572	Mm.277857	Hsd17b4	Hydroxysteroid (17-beta) dehydrogenase 4	2.01093	1.73984	1.33903	1.25025	1.12759	1.02235	1.07542	1.08361	0.890118	0.85617	0.733855	1.83e-05	2.01093	0.733855	2.74023	1.4543
1159	BE984244	Mm.172222	Ostf1	RIKEN cDNA 1110034N17 gene	2.00987	2.42418	1.66987	1.59911	1.23803	1.44449	1.05549	1.21835	0.834073	0.998641	1.04571	1.81e-06	2.42418	0.834073	2.90644	1.53925
1160	BE951764	Mm.316179	Ftl1	Ferritin light chain 1	2.00913	3.13008	2.90016	1.33001	1.23091	1.66269	1.68467	1.40226	1.10595	0.634343	0.533703	0.0442305	3.13008	0.533703	5.86483	2.55209	GO:0005488;GO:0006826;GO:0006879;GO:0008199																					GO:0006826:iron ion transport	GO:0006826:iron ion transport					GO:0006826:iron ion transport
1161	BF460953	Mm.19169	Txnl1	Thioredoxin-like 1	2.00906	2.06093	1.58967	1.68107	1.28822	1.71427	0.91824	1.40935	1.10717	1.24489	1.3669	0.000323328	2.06093	0.91824	2.24444	1.16635
1162	BE951789	Mm.6932	Tomm20	Translocase of outer mitochondrial membrane 20 homolog (yeast)	2.009	2.44206	2.15089	1.4259	1.08327	1.23117	1.11122	0.767759	0.95157	0.567207	0.534295	0.00312374	2.44206	0.534295	4.57063	2.19239	GO:0005739;GO:0005740;GO:0005742;GO:0006605;GO:0006810;GO:0006886;GO:0015031;GO:0016020;GO:0016021;GO:0019867	GO:0006605:protein targeting												GO:0006605:protein targeting									GO:0006605:protein targeting	GO:0006605:protein targeting	GO:0006605:protein targeting			GO:0006605:protein targeting
1163	BE987706		EST	EST	2.00891	1.38958	1.06534	1.12533	1.45454	1.31198	0.963608	0.791439	0.815494	0.727724	0.648191	0.00364324	2.00891	0.648191	3.09925	1.63192
1164	BF464163	Mm.1951	Rnps1	Ribonucleic acid binding protein S1	2.00841	2.36026	2.05179	1.52412	1.18652	1.29637	0.798282	1.09038	1.00644	0.816852	0.933586	0.00132719	2.36026	0.798282	2.95668	1.56398	GO:0003676;GO:0003677
1165	BF466489	Mm.244705	Trpm7	Transient receptor potential cation channel, subfamily M, member 7	2.00833	1.14613	1.03476	1.54888	1.55746	1.66277	1.43478	1.28945	0.867103	1.1767	1.27648	0.00462557	2.00833	0.867103	2.31613	1.21172
1166	BF465160	Mm.28189	Cdc42se1	CDC42 small effector 1	2.00756	1.47894	1.24137	1.70289	1.51824	1.34805	1.03935	1.03764	0.898635	0.938882	1.06803	0.000405941	2.00756	0.898635	2.23401	1.15964	GO:0005554;GO:0005938;GO:0007264;GO:0008360;GO:0046329														GO:0008360:regulation of cell shape
1167	BE988654	Mm.257783	9330109E03Rik	RIKEN cDNA 9330109E03 gene	2.00633	2.04823	1.68037	1.94263	1.49557	1.75608	1.13972	0.909452	0.876317	1.16313	1.45755	0.00284183	2.04823	0.876317	2.33732	1.22486
1168	BE985842	Mm.3255	Pcsk7	Proprotein convertase subtilisin/kexin type 7	2.00621	2.10365	1.88763	1.84869	1.33905	1.39807	1.01132	0.581478	0.709509	0.74873	0.990838	0.00057279	2.10365	0.581478	3.61776	1.8551	GO:0006512										GO:0006512:ubiquitin cycle		GO:0006512:ubiquitin cycle
1169	BF462508	Mm.38348	BC066140	CDNA sequence BC066140	2.00553	1.38561	1.60452	1.74346	1.27175	1.37834	0.881541	1.05567	0.980001	0.921456	1.03963	0.00519243	2.00553	0.881541	2.27502	1.18588
1170	BF466531	Mm.26908	Csnk1a1	Casein kinase 1, alpha 1	2.00492	1.19878	0.76315	1.18606	0.772792	1.08091	0.99747	1.25234	1.08793	1.59808	1.13588	0.00591096	2.00492	0.76315	2.62716	1.39351
1171	BE952088	Mm.831	Ssr4	Signal sequence receptor, delta	2.00484	1.37274	1.30547	1.17196	1.20231	1.67568	1.22852	1.64377	1.18176	0.805278	0.854439	0.0126305	2.00484	0.805278	2.48963	1.31593	GO:0004872;GO:0005783;GO:0016021;GO:0016301
1172	BE953444	Mm.30199	Csnk1e	Casein kinase 1, epsilon	2.00448	2.24966	1.95321	1.61177	1.00747	1.31372	0.890662	1.43458	0.959743	0.998566	0.965066	0.00297857	2.24966	0.890662	2.52583	1.33676	GO:0004672;GO:0004674;GO:0004713;GO:0005524;GO:0006468;GO:0007623;GO:0016055;GO:0016301;GO:0016740							GO:0016055:Wnt receptor signaling pathway			GO:0006468:protein amino acid phosphorylation		GO:0006468:protein amino acid phosphorylation
1173	BE953530	Mm.85211	6720456H20Rik	RIKEN cDNA 6720456H20 gene	2.00396	2.2738	1.66854	1.44651	1.75823	1.03209	1.24351	1.13351	1.1985	0.853066	0.794546	0.0197846	2.2738	0.794546	2.86176	1.5169	GO:0016021
1174	BF465079	Mm.255858	Sh2bp1	SH2 domain binding protein 1 (tetratricopeptide repeat containing)	2.00366	1.65966	1.4285	1.33253	1.06514	1.1851	0.950113	1.3922	0.905424	1.05629	1.10667	0.00223224	2.00366	0.905424	2.21296	1.14597
1175	BE985287	Mm.39090	Grin2c	Glutamate receptor, ionotropic, NMDA2C (epsilon 3)	2.0031	1.95249	1.60408	1.33386	0.96691	1.23335	1.051	1.10185	1.10115	0.870865	1.02448	0.0360326	2.0031	0.870865	2.30013	1.20172	GO:0000287;GO:0004872;GO:0004970;GO:0005215;GO:0005216;GO:0005234;GO:0005615;GO:0006810;GO:0006811;GO:0007268;GO:0016020;GO:0016021																					GO:0006811:ion transport	GO:0006810:transport					GO:0006810:transport
1176	BE987288	Mm.371730	G630014P10Rik	RIKEN cDNA G630014P10 gene	2.00194	1.57301	1.26917	1.14244	1.74016	1.4344	1.69744	1.08758	1.07671	0.79479	0.849397	0.0377891	2.00194	0.79479	2.51882	1.33275
1177	BF464735	Mm.28057	1110064N10Rik	RIKEN cDNA 1110064N10 gene	2.00191	1.37807	1.08036	0.950561	1.65788	1.40922	0.926296	0.753953	0.700019	0.583902	0.634609	0.00196289	2.00191	0.583902	3.42851	1.77758	GO:0005634;GO:0007046														GO:0007046:ribosome biogenesis
1178	BE982979	Mm.4283	Bop1	Block of proliferation 1	2.00109	2.68959	1.64872	1.10024	0.812345	1.10788	0.790726	0.955297	1.01327	0.966729	0.962711	0.0119671	2.68959	0.790726	3.40142	1.76614	GO:0005634;GO:0005730;GO:0006364;GO:0007046;GO:0042273;GO:0043021														GO:0006364:rRNA processing	GO:0006364:rRNA processing	GO:0006364:rRNA processing			GO:0006364:rRNA processing
1179	BE983919	Mm.207555	2810407L07Rik	RIKEN cDNA 2810407L07 gene	1.99895	2.25845	1.83814	1.94054	1.42719	1.42867	1.21401	0.915426	0.957326	1.05116	1.35218	0.00683632	2.25845	0.915426	2.4671	1.30282
1180	BF466606	Mm.329543	Similar to RIKEN cDNA C230094B15	Similar to RIKEN cDNA C230094B15	1.9986	1.19074	1.06706	0.913941	1.09169	1.44212	1.26132	1.24727	1.03222	0.830244	0.856885	2.64e-05	1.9986	0.830244	2.40725	1.26739
1181	BE952243	Mm.34612	Eif2b3	Eukaryotic translation initiation factor 2B, subunit 3	1.9977	1.64709	1.33828	1.25278	1.38775	1.33174	1.15147	1.33039	1.10377	1.01268	0.983459	0.0029986	1.9977	0.983459	2.0313	1.0224	GO:0000004;GO:0005554;GO:0008372
1182	BF461931	Mm.121361	Per3	Period homolog 3 (Drosophila)	1.99667	2.26366	0.919622	1.78945	1.52713	1.80516	1.16657	1.0012	1.21549	1.1035	1.06368	0.00919154	2.26366	0.919622	2.46151	1.29954
1183	BE984317		EST	EST	1.99581	2.05633	1.38648	1.44293	1.72208	1.28373	1.1773	0.978921	0.834052	0.819781	0.984714	3.83e-05	2.05633	0.819781	2.50839	1.32676
1184	BF466469	Mm.290166	Mrpl18	Mitochondrial ribosomal protein L18	1.99552	1.69345	1.46099	1.35144	1.16941	1.26895	0.832517	1.11781	0.757615	0.674042	0.801961	0.000814919	1.99552	0.674042	2.96052	1.56585	GO:0003735;GO:0005615;GO:0005739;GO:0030529
1185	BE981985	Mm.151291	clone:A930016A03	Adult retina cDNA, RIKEN full-length enriched library, clone:A930016A03 product:unclassifiable, full insert sequence	1.99437	1.83807	1.66128	1.45082	1.24698	1.23829	1.29085	1.52681	0.808779	0.742496	0.827616	0.0229493	1.99437	0.742496	2.68603	1.42548
1186	BE951279	Mm.88216	Snrpb	Small nuclear ribonucleoprotein B	1.99374	2.64184	2.02186	1.17626	1.12026	1.12671	0.845172	1.07802	1.13029	0.854672	0.8676	0.0180285	2.64184	0.845172	3.1258	1.64423
1187	BE953409	Mm.202727	Pbef1	Pre-B-cell colony-enhancing factor 1	1.99265	1.83522	1.26846	1.55749	1.18761	1.02237	0.842234	0.987151	1.10112	1.22832	0.905052	0.0482246	1.99265	0.842234	2.36591	1.24239	GO:0016740;GO:0016757
1188	BF466111		EST	EST	1.99244	1.53293	1.13109	2.55064	1.86043	1.5534	2.01598	1.42571	1.24708	1.01644	1.48663	0.0177093	2.55064	1.01644	2.50939	1.32734
1189	BF464938	Mm.312133	Epc1	Enhancer of polycomb homolog 1 (Drosophila)	1.99227	1.69472	1.45548	1.66814	1.42807	1.21588	1.05752	0.708148	0.806862	0.698527	0.698186	0.000622767	1.99227	0.698186	2.8535	1.51273	GO:0001558;GO:0005634;GO:0006350;GO:0006355;GO:0016568		GO:0006355:regulation of transcription, DNA-dependent			GO:0006355:regulation of transcription, DNA-dependent									GO:0001558:regulation of cell growth	GO:0016568:chromatin modification				GO:0006350:transcription	GO:0006355:regulation of transcription, DNA-dependent
1190	BE982374	Mm.50642	Elac1	RIKEN cDNA 2610018O07 gene	1.99166	1.98338	1.57464	1.60031	1.04851	1.33509	1.15051	1.14747	0.968508	0.821636	0.960389	0.0067919	1.99166	0.821636	2.42401	1.2774	GO:0004518;GO:0004519;GO:0005634;GO:0008033;GO:0016787															GO:0008033:tRNA processing	GO:0008033:tRNA processing			GO:0008033:tRNA processing
1191	BE949924	Mm.10946	C130098D09	Hypothetical protein C130098D09	1.99066	1.70277	1.65251	1.62474	1.28957	1.77505	1.26361	1.52798	1.20155	0.760327	0.756381	0.000670446	1.99066	0.756381	2.63183	1.39606
1192	BF463729	Mm.233470	Igfbp7	Insulin-like growth factor binding protein 7	1.98938	0.843918	1.0273	0.903426	1.03066	1.31796	1.8146	0.849227	1.21193	0.739432	0.590493	2.69e-05	1.98938	0.590493	3.36902	1.75233	GO:0001558;GO:0005520;GO:0005576;GO:0005615;GO:0008152;GO:0016491;GO:0019838														GO:0001558:regulation of cell growth
1193	BF466713	Mm.218350	Fbxl20	F-box and leucine-rich repeat protein 20	1.98854	1.41552	1.23526	1.0209	0.925888	0.828036	0.932921	1.46612	1.08744	1.7117	2.11702	0.00350994	2.11702	0.828036	2.55668	1.35427
1194	BF462353	Mm.22858	Zfp217	Zinc finger protein 217	1.98854	1.79663	1.36071	1.77003	1.49671	1.66974	1.24227	1.37721	1.09967	0.876534	0.717854	0.00496891	1.98854	0.717854	2.77011	1.46994
1195	BE988905	Mm.251890	1110006I15Rik	RIKEN cDNA 1110006I15 gene	1.98785	1.44912	0.752043	0.914612	0.89058	0.715395	1.11661	1.60298	1.13637	1.42819	1.53393	0.00032757	1.98785	0.715395	2.77867	1.4744	GO:0005615;GO:0016021
1196	BF466929	Mm.25683	Transcribed locus	Transcribed locus	1.98606	2.12765	1.58734	1.69473	1.19397	1.31931	1.0001	1.21243	1.13304	1.16381	1.18585	0.000900061	2.12765	1.0001	2.12744	1.08912
1197	BE954382	Mm.287100	Nr2e1	Nuclear receptor subfamily 2, group E, member 1	1.98574	3.03117	2.37765	1.73287	1.14143	1.33232	0.638352	0.657483	0.640659	0.613337	0.717169	9.62e-05	3.03117	0.613337	4.9421	2.30512	GO:0001747;GO:0003677;GO:0003700;GO:0003707;GO:0004872;GO:0004879;GO:0005496;GO:0005634;GO:0006350;GO:0006355;GO:0007275;GO:0008347;GO:0045165		GO:0006355:regulation of transcription, DNA-dependent			GO:0006355:regulation of transcription, DNA-dependent												GO:0001747:eye morphogenesis (sensu Mammalia)		GO:0006350:transcription	GO:0006355:regulation of transcription, DNA-dependent
1198	BF460722	Mm.297903	9030406N13Rik	Nuclear receptor coactivator 7	1.98518	2.05451	1.15814	1.60749	1.56597	1.45775	1.35163	1.27357	0.850545	0.886667	1.06244	0.0019361	2.05451	0.850545	2.41552	1.27233
1199	BE951465	Mm.28876	Tm4sf14	Transmembrane 4 superfamily member 14	1.98508	2.39412	2.42206	2.10974	1.21926	1.18468	0.875237	1.09516	1.05181	0.829413	1.0739	0.00170705	2.42206	0.829413	2.92021	1.54607	GO:0016021
1200	BE953667	Mm.25527	Hbs1l	RIKEN cDNA 4930455C13 gene	1.9844	1.69436	1.62357	1.6133	1.1626	1.32034	0.868083	1.02768	0.810621	0.881813	1.05871	0.00754074	1.9844	0.810621	2.448	1.29161
1201	BF462241		EST	EST	1.98415	1.29221	1.57128	1.47515	1.23299	1.34202	1.11803	1.12759	0.849576	0.846451	1.43665	0.0153737	1.98415	0.846451	2.34407	1.22902
1202	BE987724	Mm.279713	Nrm	RIKEN cDNA 5530401N12 gene	1.98242	1.40296	1.01203	1.29646	1.29271	1.25897	0.945154	1.02428	0.983575	1.04122	1.03401	2.55e-05	1.98242	0.945154	2.09746	1.06865	GO:0005637;GO:0005652
1203	BE951956	Mm.260601	Klhl9	Kelch-like 9 (Drosophila)	1.98185	2.48632	1.86912	1.713	1.16529	1.40033	0.818896	0.997591	0.859687	0.823953	1.01993	0.008847	2.48632	0.818896	3.03619	1.60226
1204	BE984232	Mm.276293	Mrpl19	Mitochondrial ribosomal protein L19	1.98049	1.44915	1.21461	1.4573	1.12567	1.53442	1.09624	1.71347	1.02213	0.920852	1.22589	0.000311327	1.98049	0.920852	2.15072	1.10482	GO:0003735;GO:0005622;GO:0005739;GO:0005761;GO:0005840;GO:0006412;GO:0030529				GO:0006412:protein biosynthesis						GO:0006412:protein biosynthesis		GO:0006412:protein biosynthesis														GO:0006412:protein biosynthesis
1205	BE985712	Mm.289914	D1Ertd396e	DNA segment, Chr 1, ERATO Doi 396, expressed	1.98045	2.41014	1.59426	1.6235	1.45585	1.72439	1.00549	1.06365	1.21799	1.04146	1.22189	0.00191442	2.41014	1.00549	2.39698	1.26122	GO:0004519;GO:0004527
1206	BE988626	Mm.22699	Sepp1	Selenoprotein P, plasma, 1	1.9795	1.31408	0.769311	0.721395	1.35622	0.857533	1.12205	1.95211	1.29281	1.28768	1.38859	0.00101331	1.9795	0.721395	2.74398	1.45627	GO:0001887;GO:0001887;GO:0005576;GO:0005615;GO:0007420;GO:0007626;GO:0008430;GO:0009791;GO:0019953;GO:0040007																	GO:0007420:brain development
1207	BF462524	Mm.210334	Mbtd1	Mbt domain containing 1	1.97866	1.67724	1.27863	1.39604	1.68232	1.67385	1.22793	1.1717	0.813658	0.559223	0.552553	0.000115054	1.97866	0.552553	3.58095	1.84034	GO:0005634;GO:0006355;GO:0016568		GO:0006355:regulation of transcription, DNA-dependent			GO:0006355:regulation of transcription, DNA-dependent									GO:0016568:chromatin modification	GO:0016568:chromatin modification				GO:0006355:regulation of transcription, DNA-dependent	GO:0006355:regulation of transcription, DNA-dependent
1208	BE985204	Mm.268798	Slco3a1	Solute carrier organic anion transporter family, member 3a1	1.97845	1.83473	1.67851	1.37146	0.922224	1.0524	0.957184	1.23129	1.00508	0.96749	1.03573	0.00472068	1.97845	0.922224	2.1453	1.10118
1209	BF466153	Mm.328360	4631422O05Rik	RIKEN cDNA 4631422O05 gene	1.97769	1.44734	1.21356	1.51253	1.59134	1.47244	1.115	1.03399	0.808522	0.711521	0.851584	0.00647027	1.97769	0.711521	2.77952	1.47483
1210	BF466965	Mm.18959	Stx18	DNA segment, Chr 5, Wayne State University 148, expressed	1.97741	1.27376	0.911318	1.12924	1.22468	1.69984	1.49694	1.05021	0.910047	0.888835	0.751016	0.0233021	1.97741	0.751016	2.63298	1.3967	GO:0005783;GO:0005794;GO:0006810;GO:0006886;GO:0006888;GO:0006904;GO:0008565;GO:0015031;GO:0016021	GO:0006886:intracellular protein transport												GO:0006886:intracellular protein transport									GO:0006810:transport	GO:0006886:intracellular protein transport	GO:0006886:intracellular protein transport			GO:0006810:transport
1211	BE987778	Mm.370315	Syt11	Synaptotagmin 11	1.97692	1.98228	1.68176	1.31214	0.998577	1.19244	0.969881	1.44451	0.984405	1.16529	1.24114	0.0275286	1.98228	0.969881	2.04384	1.03128
1212	BE988166	Mm.36294	Taf2	TAF2 RNA polymerase II, TATA box binding protein (TBP)-associated factor	1.97386	1.04247	1.02268	1.51269	1.37278	1.4011	1.08418	0.77316	0.707488	0.749965	0.591385	1.73e-05	1.97386	0.591385	3.33769	1.73885	GO:0004179;GO:0005669;GO:0006508			GO:0006508:proteolysis and peptidolysis							GO:0006508:proteolysis and peptidolysis	GO:0006508:proteolysis and peptidolysis	GO:0006508:proteolysis and peptidolysis			GO:0006508:proteolysis and peptidolysis													GO:0006508:proteolysis and peptidolysis
1213	BE983918	Mm.235550	Esrrb	Estrogen related receptor, beta	1.97339	1.59292	1.2518	1.30034	1.13688	1.51011	1.41334	1.05851	1.11836	0.934923	0.996745	0.0159561	1.97339	0.934923	2.11075	1.07775	GO:0003677;GO:0003700;GO:0003707;GO:0004872;GO:0004879;GO:0005496;GO:0005634;GO:0006350;GO:0006355;GO:0006605	GO:0006605:protein targeting	GO:0006355:regulation of transcription, DNA-dependent			GO:0006355:regulation of transcription, DNA-dependent								GO:0006605:protein targeting						GO:0006350:transcription	GO:0006355:regulation of transcription, DNA-dependent		GO:0006605:protein targeting	GO:0006605:protein targeting	GO:0006605:protein targeting			GO:0006605:protein targeting
1214	BF463429	Mm.24765	Rnf20	Ring finger protein 20	1.97273	1.8932	1.35732	1.45123	1.14051	1.11535	1.17704	1.1958	0.878621	0.763863	0.905258	1.69e-07	1.97273	0.763863	2.58257	1.36881
1215	BE988772	Mm.151962	B430218L07Rik	RIKEN cDNA B430218L07 gene	1.9724	2.84692	1.0291	1.78822	1.35813	1.13149	1.19519	0.748729	1.4309	0.723428	0.662334	0.00342429	2.84692	0.662334	4.2983	2.10377
1216	BF464711	Mm.271670	Galnt10	UDP-N-acetyl-alpha-D-galactosamine:polypeptide N-acetylgalactosaminyltransferase 10	1.97229	2.19538	2.08599	1.98687	2.15767	1.82009	1.45056	0.680846	0.653354	0.323208	0.287572	1.35e-07	2.19538	0.287572	7.63418	2.93247	GO:0004653;GO:0005529;GO:0005794;GO:0006493;GO:0016021;GO:0016740;GO:0016757;GO:0030145				GO:0006493:O-linked glycosylation						GO:0006493:O-linked glycosylation		GO:0006493:O-linked glycosylation														GO:0006493:O-linked glycosylation
1217	BF466516	Mm.139115	Zfp131	Zinc finger protein 131	1.97208	1.69659	1.52969	1.46675	1.0604	1.20691	1.19369	1.24994	0.850842	1.08974	1.46107	0.0141759	1.97208	0.850842	2.3178	1.21275	GO:0003677;GO:0005515;GO:0005634;GO:0006355		GO:0006355:regulation of transcription, DNA-dependent			GO:0006355:regulation of transcription, DNA-dependent														GO:0006355:regulation of transcription, DNA-dependent	GO:0006355:regulation of transcription, DNA-dependent
1218	BE984180		EST	EST	1.9697	2.24628	0.800631	1.61634	1.46159	1.3882	1.01611	0.933142	0.954495	1.14737	1.37677	0.0319848	2.24628	0.800631	2.80563	1.48833
1219	BE987265		EST	EST	1.96892	1.09326	0.818222	1.02849	2.5305	1.29893	1.35028	1.20284	1.0372	1.16128	0.868459	0.0350977	2.5305	0.818222	3.09268	1.62886
1220	BF464461		EST	EST	1.96845	2.47575	2.28163	2.12144	1.88454	1.68847	1.4209	0.858394	0.806171	0.52043	0.663108	0.00140196	2.47575	0.52043	4.75713	2.25009
1221	BF463954	Mm.2981	Vrk1	Vaccinia related kinase 1	1.96485	1.47042	0.945319	1.06206	1.04987	1.26349	1.13934	1.16544	0.90251	1.16965	1.17356	0.0232192	1.96485	0.90251	2.1771	1.1224	GO:0004672;GO:0004674;GO:0005524;GO:0006468;GO:0016301;GO:0016740										GO:0006468:protein amino acid phosphorylation		GO:0006468:protein amino acid phosphorylation
1222	BF456941	Mm.268346	Zfp365	Zinc finger protein 365	1.96456	0.860487	0.411296	1.14458	0.62224	0.589171	0.678166	1.47449	1.31497	2.31072	3.53467	9.52e-05	3.53467	0.411296	8.59399	3.10333	GO:0005634
1223	BE951264	Mm.238841	Evl	RIKEN cDNA D130067P18 gene	1.96453	2.34633	2.12616	1.90188	1.25189	1.44934	1.38245	1.34805	0.871491	0.728583	0.626245	0.00124334	2.34633	0.626245	3.74666	1.90561
1224	BE950316		EST	EST	1.96392	1.22644	0.881198	1.03637	0.942589	1.01509	0.780586	1.10271	0.731011	1.1185	1.24565	0.0167326	1.96392	0.731011	2.68658	1.42577
1225	BF462060	Mm.259191	Ogt	O-linked N-acetylglucosamine (GlcNAc) transferase (UDP-N-acetylglucosamine:polypeptide-N-acetylglucosaminyl transferase)	1.96357	1.22059	0.779232	1.72851	1.64873	1.72555	1.06295	1.45488	1.29575	1.30668	1.13883	0.029835	1.96357	0.779232	2.51988	1.33335	GO:0005622;GO:0006493;GO:0008080;GO:0016740;GO:0016757				GO:0006493:O-linked glycosylation						GO:0006493:O-linked glycosylation		GO:0006493:O-linked glycosylation														GO:0006493:O-linked glycosylation
1226	BE988038	Mm.298132	AI553587	Expressed sequence AI553587	1.96292	2.22223	1.44812	1.46163	1.3108	1.05587	1.037	1.26169	1.0038	0.961974	0.951964	0.0182044	2.22223	0.951964	2.33436	1.22303
1227	BF463083		EST	EST	1.96264	1.64368	0.942303	1.27664	1.87809	1.69873	1.3275	0.985418	0.932721	1.20483	1.12275	0.024868	1.96264	0.932721	2.1042	1.07327
1228	BE984730	Mm.259311	1110029E03Rik	RIKEN cDNA 1110029E03 gene	1.96129	2.28257	1.96193	1.70173	1.15632	1.11755	0.769273	1.26311	0.98284	1.07971	1.16275	0.000321828	2.28257	0.769273	2.96718	1.56909
1229	BE985312		EST	EST	1.96124	1.52327	1.36582	1.45905	1.39024	1.38797	1.16224	0.75344	0.752392	1.03828	0.922591	0.0139152	1.96124	0.752392	2.60667	1.38221
1230	BF455762	Mm.276747	AK082257	Hypothetical gene supported by AK082257	1.96034	2.41955	2.03481	2.82122	2.50034	1.93362	1.86399	2.06799	1.05161	1.33664	1.4377	0.0466037	2.82122	1.05161	2.68277	1.42372
1231	BE950204	Mm.28536	2810410M20Rik	RIKEN cDNA 2810410M20 gene	1.96027	1.81877	1.09312	0.885225	0.88904	1.01113	0.609285	1.10012	0.920992	1.13656	1.33173	0.0486312	1.96027	0.609285	3.21732	1.68586
1232	BE995576	Mm.371631	3110006P09Rik	RIKEN cDNA 3110006P09 gene	1.95811	1.41785	1.15325	1.03313	0.900364	1.11971	1.1081	1.33088	1.00996	1.16954	0.927741	0.00356902	1.95811	0.900364	2.1748	1.12088
1233	BF466543	Mm.219643	Med19	Mediator of RNA polymerase II transcription, subunit 19 homolog (yeast)	1.95776	1.79879	1.225	1.22971	1.02731	0.788766	0.718196	1.04262	1.30553	1.68851	1.20981	0.000185769	1.95776	0.718196	2.72594	1.44676
1234	BE988647	Mm.155708	Etv5	Ets variant gene 5	1.95767	1.21749	1.04521	1.38159	1.35315	1.09271	1.04977	0.776075	0.790857	0.833785	0.682233	0.00240407	1.95767	0.682233	2.8695	1.5208
1235	BE986738	Mm.323595	Tob2	Transducer of ERBB2, 2	1.95754	1.48168	1.49494	1.97894	1.60911	1.58549	1.16294	1.27999	0.952745	1.03903	1.09178	0.0272704	1.97894	0.952745	2.07709	1.05457
1236	BE951870	Mm.199964	D10Ertd438e	DNA segment, Chr 10, ERATO Doi 438, expressed	1.95641	2.038	1.23661	1.56473	1.82337	1.94371	1.30387	0.988889	0.926622	0.821942	0.805656	0.00236564	2.038	0.805656	2.52962	1.33892	GO:0005615
1237	BE953918		EST	EST	1.95619	1.53448	1.75058	1.26905	1.35099	1.4546	1.15223	1.09966	0.841489	0.897193	1.02526	0.00580602	1.95619	0.841489	2.32467	1.21703
1238	BF465154	Mm.268357	Vgll4	Vestigial like 4 (Drosophila)	1.95555	1.58115	0.860365	1.53365	1.48341	1.40058	1.22809	0.885889	0.925774	0.954642	0.965425	0.00473241	1.95555	0.860365	2.27293	1.18456	GO:0005634;GO:0006350;GO:0006355		GO:0006355:regulation of transcription, DNA-dependent			GO:0006355:regulation of transcription, DNA-dependent														GO:0006350:transcription	GO:0006355:regulation of transcription, DNA-dependent
1239	BE949828	Mm.142822	Ewsr1	Ewing sarcoma breakpoint region 1	1.95533	2.01128	1.70053	1.7672	1.46828	1.28066	0.844769	1.44525	1.10806	0.945912	1.08344	0.0169081	2.01128	0.844769	2.38086	1.25148	GO:0003676;GO:0003677;GO:0003723;GO:0005516;GO:0005634;GO:0006350;GO:0006355		GO:0006355:regulation of transcription, DNA-dependent			GO:0006355:regulation of transcription, DNA-dependent														GO:0006350:transcription	GO:0006355:regulation of transcription, DNA-dependent
1240	BE984496		EST	EST	1.95405	1.22823	1.09939	0.984739	0.886776	0.864243	1.07104	1.04476	0.935183	0.814731	0.888371	0.000231558	1.95405	0.814731	2.3984	1.26207
1241	BE983211	Mm.209175	Mllt10	Myeloid/lymphoid or mixed lineage-leukemia translocation to 10 homolog (Drosophila)	1.95263	1.95024	1.19699	0.96686	1.03343	1.09324	0.62733	0.62311	0.72659	1.23591	1.75056	3.96e-05	1.95263	0.62311	3.13369	1.64786
1242	BE951787	Mm.43640	4921506J03Rik	RIKEN cDNA 4921506J03 gene	1.95223	1.95133	1.43184	1.43006	1.47507	1.53183	1.31478	1.25832	0.855267	0.790495	0.806992	1.51e-05	1.95223	0.790495	2.46962	1.30429
1243	BF462112	Mm.259751	Clcn3	Chloride channel 3	1.9516	1.78461	1.65927	1.42535	1.62498	1.44772	1.38495	1.19455	1.06194	0.880758	0.970952	0.045931	1.9516	0.880758	2.21582	1.14784
1244	BE984296	Mm.43278	Olfm1	Olfactomedin 1	1.95148	2.82451	1.8437	1.51125	1.07263	1.21557	0.894927	1.28502	0.85146	0.849994	0.864424	7.42e-08	2.82451	0.849994	3.32298	1.73248	GO:0005615;GO:0005783;GO:0007275
1245	BE981407	Mm.274868	4833424K13Rik	RIKEN cDNA 4833424K13 gene	1.95144	1.7832	1.68554	1.03486	1.80795	0.907139	1.08873	1.46101	1.17226	1.01104	1.12934	0.0091445	1.95144	0.907139	2.1512	1.10514	GO:0004674;GO:0005524;GO:0016301;GO:0016740
1246	BE982088	Mm.249661	Zfp239	Zinc finger protein 239	1.95136	1.92473	1.60581	1.29248	1.36523	1.07514	0.950175	1.58927	0.918582	0.927347	1.11543	0.0109846	1.95136	0.918582	2.12432	1.087	GO:0003676;GO:0003677;GO:0005634;GO:0006350;GO:0006355;GO:0008270		GO:0006355:regulation of transcription, DNA-dependent			GO:0006355:regulation of transcription, DNA-dependent														GO:0006350:transcription	GO:0006355:regulation of transcription, DNA-dependent
1247	BE983609		EST	EST	1.95049	1.59199	0.863893	0.988548	1.43646	1.40956	1.91688	1.21654	1.00287	1.11805	1.20764	0.0420381	1.95049	0.863893	2.25779	1.17491
1248	BF461467	Mm.273113	2700071L08Rik	RIKEN cDNA 2700071L08 gene	1.94976	1.81103	2.00111	1.42418	1.34016	1.2039	0.945331	1.24928	1.29879	0.853799	0.987457	0.0325826	2.00111	0.853799	2.34378	1.22884
1249	BE986880	Mm.29714	1200009C21Rik	Eukaryotic translation initiation factor 3, subunit 12	1.94958	1.12796	1.24344	0.945005	1.09525	1.12362	1.11622	0.727616	0.820698	0.740285	0.586231	1.78e-05	1.94958	0.586231	3.32562	1.73362	GO:0003743;GO:0005634;GO:0006412;GO:0006413				GO:0006412:protein biosynthesis						GO:0006412:protein biosynthesis		GO:0006412:protein biosynthesis														GO:0006412:protein biosynthesis
1250	BE987682	Mm.3444	Brd2	Bromodomain containing 2	1.94946	1.96514	1.76286	0.844253	0.884453	0.93329	0.933189	1.45764	0.848458	0.956016	1.0852	0.0282291	1.96514	0.844253	2.32767	1.21888	GO:0003677;GO:0004674;GO:0005634;GO:0005634;GO:0005737;GO:0006355;GO:0007049;GO:0007283		GO:0006355:regulation of transcription, DNA-dependent			GO:0006355:regulation of transcription, DNA-dependent				GO:0007049:cell cycle										GO:0006355:regulation of transcription, DNA-dependent	GO:0006355:regulation of transcription, DNA-dependent
1251	BF461877	Mm.188734	Adk	Adenosine kinase	1.94881	1.51204	1.03446	1.34584	1.40549	1.48676	0.815864	1.07159	0.909859	0.912892	0.909924	0.00226741	1.94881	0.815864	2.38864	1.25619
1252	BE985917	Mm.277582	E130306I01Rik	RIKEN cDNA E130306I01 gene	1.9478	2.16768	0.784079	1.3866	1.34731	1.3236	1.634	1.14884	1.09362	1.14303	1.12885	0.0476265	2.16768	0.784079	2.76462	1.46708	GO:0004180;GO:0006954;GO:0006955;GO:0008233;GO:0008237																									GO:0006954:inflammatory response
1253	BF461302	Mm.821	Snrpa1	Small nuclear ribonucleoprotein polypeptide A'	1.94766	1.54691	1.50952	1.26514	1.11065	1.1816	1.27449	0.807207	0.810023	0.715622	0.72277	0.00482188	1.94766	0.715622	2.72163	1.44447	GO:0003723;GO:0005634;GO:0030529
1254	BE983053	Mm.319684	Ddx26	DEAD/H (Asp-Glu-Ala-Asp/His) box polypeptide 26	1.9476	2.41234	1.69628	1.47078	1.19102	1.41116	0.902321	1.02559	1.00525	1.0828	1.13603	3.63e-07	2.41234	0.902321	2.67348	1.41872	GO:0003676;GO:0005524;GO:0005615;GO:0008026
1255	BE953586	Mm.3929	Zfhx1a	Zinc finger homeobox 1a	1.94728	1.63683	1.05099	1.11278	0.929801	1.0294	0.901697	0.853376	0.772503	0.816583	0.851555	0.000112885	1.94728	0.772503	2.52074	1.33385	GO:0003676;GO:0003677;GO:0003700;GO:0005634;GO:0005667;GO:0006350;GO:0006355;GO:0008270		GO:0006355:regulation of transcription, DNA-dependent			GO:0006355:regulation of transcription, DNA-dependent														GO:0006350:transcription	GO:0006355:regulation of transcription, DNA-dependent
1256	BF464477	Mm.137327	Mccc2	Methylcrotonoyl-Coenzyme A carboxylase 2 (beta)	1.94727	1.76874	1.48151	1.25378	1.2374	1.29477	0.96026	1.28618	1.08382	0.910688	1.11712	0.00745347	1.94727	0.910688	2.13824	1.09643	GO:0005739
1257	BE989168	Mm.99961	4933421H10Rik	Cingulin-like 1	1.94667	2.65372	2.06355	1.88454	1.9189	1.33485	1.11521	0.738861	0.714897	0.557014	0.523871	1.22e-06	2.65372	0.523871	5.06561	2.34073	GO:0000004;GO:0005554;GO:0015629;GO:0043296
1258	BE954351	Mm.6932	Tomm20	Translocase of outer mitochondrial membrane 20 homolog (yeast)	1.94619	2.49032	1.98987	1.27535	1.34823	1.15798	1.0428	1.09332	0.917654	0.777973	0.727815	0.000766588	2.49032	0.727815	3.42163	1.77469	GO:0005739;GO:0005740;GO:0005742;GO:0006605;GO:0006810;GO:0006886;GO:0015031;GO:0016020;GO:0016021;GO:0019867	GO:0006605:protein targeting												GO:0006605:protein targeting									GO:0006605:protein targeting	GO:0006605:protein targeting	GO:0006605:protein targeting			GO:0006605:protein targeting
1259	BE983695	Mm.38813	9030612M13Rik	RIKEN cDNA 9030612M13 gene	1.94581	1.33712	0.604504	0.781061	0.819175	0.759255	0.750242	0.813048	0.67326	0.761224	0.920707	0.000264863	1.94581	0.604504	3.21886	1.68655	GO:0003676;GO:0003677;GO:0005622;GO:0005634;GO:0006355		GO:0006355:regulation of transcription, DNA-dependent			GO:0006355:regulation of transcription, DNA-dependent														GO:0006355:regulation of transcription, DNA-dependent	GO:0006355:regulation of transcription, DNA-dependent
1260	BF463831	Mm.23018	2810423O19Rik	RIKEN cDNA 2810423O19 gene	1.94449	1.33507	1.32286	1.80191	1.2594	1.14361	0.907048	0.982806	1.03733	0.949737	1.20703	0.00518887	1.94449	0.907048	2.14376	1.10014	GO:0000287;GO:0003824;GO:0004721;GO:0004722;GO:0005634;GO:0006470;GO:0008287;GO:0016787;GO:0030145										GO:0006470:protein amino acid dephosphorylation		GO:0006470:protein amino acid dephosphorylation
1261	BE953720	Mm.159621	Sec15l2	SEC15-like 2 (S. cerevisiae)	1.94438	2.22925	1.64841	1.42229	1.34433	0.953667	1.22825	1.27451	0.946226	0.864099	1.14253	0.00998846	2.22925	0.864099	2.57985	1.36729
1262	BE985957	Mm.4657	Apba2	Amyloid beta (A4) precursor protein-binding, family A, member 2	1.94431	2.04192	1.30697	1.26452	1.48637	1.57652	1.16567	0.95178	0.760281	0.586649	0.766883	2.91e-05	2.04192	0.586649	3.48066	1.79936	GO:0005515;GO:0006810;GO:0015031	GO:0015031:protein transport																					GO:0006810:transport	GO:0015031:protein transport	GO:0015031:protein transport			GO:0006810:transport
1263	BF462016	Mm.333388	Chd4	Chromodomain helicase DNA binding protein 4	1.94416	2.28225	1.95577	2.25548	1.15587	1.29727	1.2631	1.16307	1.18451	1.07597	0.985627	0.0433965	2.28225	0.985627	2.31554	1.21135	GO:0000785;GO:0003676;GO:0003677;GO:0003682;GO:0004386;GO:0005524;GO:0005634;GO:0006333;GO:0006350;GO:0006355;GO:0008026;GO:0016568;GO:0016787		GO:0006355:regulation of transcription, DNA-dependent			GO:0006355:regulation of transcription, DNA-dependent									GO:0006333:chromatin assembly or disassembly	GO:0006333:chromatin assembly or disassembly				GO:0006333:chromatin assembly or disassembly	GO:0006355:regulation of transcription, DNA-dependent
1264	BF461434	Mm.273769	5033403J15Rik	RIKEN cDNA 5033403J15 gene	1.94375	1.74478	0.72	1.74528	1.71038	1.26321	1.10337	1.24678	0.961898	1.11899	1.05478	0.0425503	1.94375	0.72	2.69965	1.43277
1265	BE988361	Mm.254134	Gpiap1	GPI-anchored membrane protein 1	1.94271	2.15373	1.43862	1.03168	0.899105	0.894553	0.71041	0.840824	0.922402	0.858062	1.14484	0.0104181	2.15373	0.71041	3.03167	1.60011
1266	BE951791		EST	EST	1.94134	2.9821	1.61937	1.31472	0.875712	1.17839	0.571263	1.08644	0.910574	0.850293	0.73069	0.00800495	2.9821	0.571263	5.22019	2.3841
1267	BE984364	Mm.320639	Tbc1d4	TBC1 domain family, member 4	1.94096	1.26767	0.95161	1.22764	1.04688	1.36672	1.14381	1.16418	1.02152	0.950853	0.76165	0.00395092	1.94096	0.76165	2.54836	1.34957	GO:0007242
1268	BF463096	Mm.335481	BC042396	Neurobeachin-like 2	1.94081	1.82467	0.98877	1.37758	1.18304	1.34693	1.18067	1.13605	1.12325	1.02877	0.752509	0.00658502	1.94081	0.752509	2.57912	1.36688
1269	BE995710	Mm.268657	2810410A08Rik	RIKEN cDNA 2810410A08 gene	1.9403	1.74737	1.52661	1.41391	1.12352	1.67435	1.05715	1.28883	0.919695	1.00045	1.30828	0.0307252	1.9403	0.919695	2.10972	1.07705	GO:0003677;GO:0006306;GO:0008170;GO:0008757															GO:0006306:DNA methylation				GO:0006306:DNA methylation
1270	BE953411		EST	EST	1.94008	2.36565	1.55537	1.28977	1.11248	1.13841	0.729314	1.09699	1.06708	0.902263	1.23895	0.0279287	2.36565	0.729314	3.24367	1.69763
1271	BF461324	Mm.225649	A930008G19Rik	RIKEN cDNA A930008G19 gene	1.93968	1.88502	0.830589	1.49852	0.910222	1.23708	0.952676	1.06045	0.89739	1.25066	1.44573	0.0172421	1.93968	0.830589	2.3353	1.22361
1272	BE988410	Mm.217256	Dnajc13	DnaJ (Hsp40) homolog, subfamily C, member 13	1.93944	1.69639	1.64627	1.70709	1.18313	1.4063	1.24775	1.11213	1.03291	0.923487	0.978836	1.18e-05	1.93944	0.923487	2.10013	1.07048	GO:0006457;GO:0008372;GO:0051082										GO:0006457:protein folding		GO:0006457:protein folding
1273	BF464362	Mm.14287	Hspa1l	Heat shock protein 1-like	1.93908	1.1439	1.10545	1.23227	1.22891	1.30882	1.25604	1.57233	1.31141	2.25252	1.62789	0.00159189	2.25252	1.10545	2.03764	1.0269	GO:0005524;GO:0006457;GO:0006986;GO:0007283;GO:0009408;GO:0030154										GO:0006457:protein folding		GO:0006457:protein folding													GO:0006986:response to unfolded protein
1274	BE987035	Mm.270975	Rangap1	RAN GTPase activating protein 1	1.93888	2.22073	1.73819	1.42281	1.26941	0.818574	0.838192	1.44114	0.900868	1.25997	1.28652	0.00536149	2.22073	0.818574	2.71293	1.43985	GO:0005096
1275	BF464664	Mm.254515	Dgcr2	DiGeorge syndrome critical region gene 2	1.93841	1.96442	1.6379	1.5843	1.15777	1.05612	1.04762	1.14942	0.633485	0.787473	0.78134	6.01e-05	1.96442	0.633485	3.10097	1.63272	GO:0004872;GO:0005515;GO:0005529;GO:0007155;GO:0016021
1276	BE981380	Mm.331129	Nes	Nestin	1.93737	1.67674	1.04007	0.966396	1.08045	1.15312	1.21744	1.27397	1.02575	1.17045	1.24784	0.000819829	1.93737	0.966396	2.00474	1.00341	GO:0005737;GO:0005882;GO:0007399																	GO:0007399:neurogenesis
1277	BE987872	Mm.29855	Ptprf	Protein tyrosine phosphatase, receptor type, F	1.93487	1.25776	1.35914	0.950558	0.690154	0.648404	0.791493	0.751675	0.743218	0.807957	0.647641	3.16e-05	1.93487	0.647641	2.98756	1.57897	GO:0004721;GO:0004725;GO:0004727;GO:0004872;GO:0005001;GO:0005515;GO:0005615;GO:0005886;GO:0005887;GO:0006470;GO:0007155;GO:0007185;GO:0016020;GO:0016021;GO:0016787							GO:0007185:transmembrane receptor protein tyrosine phosphatase signaling pathway			GO:0006470:protein amino acid dephosphorylation		GO:0006470:protein amino acid dephosphorylation
1278	BE988481		EST	EST	1.93454	0.695024	1.29058	1.02413	1.12068	1.1589	1.1852	0.720308	0.941013	0.828201	0.648064	3.48e-05	1.93454	0.648064	2.98511	1.57778
1279	BF465105	Mm.289682	Dab1	Disabled homolog 1 (Drosophila)	1.93409	0.959397	0.86915	0.956511	1.11019	1.13721	1.09042	0.643829	0.950058	0.574918	0.477605	3.38e-05	1.93409	0.477605	4.04956	2.01776	GO:0001764;GO:0005515;GO:0007162;GO:0007264;GO:0007275;GO:0007399;GO:0030154																	GO:0001764:neuronal migration
1280	BE951546	Mm.4933	Mcm6	Minichromosome maintenance deficient 6 (MIS5 homolog, S. pombe) (S. cerevisiae)	1.93371	1.06239	1.81688	1.43912	1.6437	1.35149	1.24123	0.612476	0.746319	0.531412	0.536091	0.00557365	1.93371	0.531412	3.63882	1.86347	GO:0003677;GO:0005524;GO:0005634;GO:0006260;GO:0006270;GO:0006350;GO:0006355;GO:0007049;GO:0008094		GO:0006355:regulation of transcription, DNA-dependent			GO:0006355:regulation of transcription, DNA-dependent				GO:0007049:cell cycle						GO:0006260:DNA replication				GO:0006260:DNA replication	GO:0006355:regulation of transcription, DNA-dependent
1281	BE954450	Mm.319175	Rheb	RAS-homolog enriched in brain	1.93291	2.594	2.17809	2.27655	1.63394	1.61508	1.11399	1.20894	1.05703	0.77866	0.919275	0.000494173	2.594	0.77866	3.33136	1.73611	GO:0003924;GO:0005525;GO:0005681;GO:0007264
1282	BE951469	Mm.32959	Aprin	Androgen-induced proliferation inhibitor	1.93207	1.12889	1.11755	1.24933	1.1618	1.11684	1.11724	1.04641	1.07045	1.00284	0.873492	0.0022023	1.93207	0.873492	2.21189	1.14528
1283	BF461666		EST	EST	1.93148	2.13662	1.38194	2.12084	1.35722	1.86927	1.47252	1.00291	1.25152	0.715578	0.631136	0.000112872	2.13662	0.631136	3.38536	1.75931
1284	BE953370	Mm.27915	Nxn	RIKEN cDNA C230071I02 gene	1.93109	1.68591	1.39964	1.43937	1.1558	1.40719	0.68534	1.16463	0.921825	1.07072	0.874434	0.0042472	1.93109	0.68534	2.81771	1.49452
1285	BF456923		EST	EST	1.9309	1.50722	1.27232	1.64947	1.63201	1.13948	1.23828	0.883281	0.881357	0.763925	0.701774	0.000834565	1.9309	0.701774	2.75146	1.4602
1286	BF465195	Mm.289446	Srd5a2l	Steroid 5 alpha-reductase 2-like	1.93076	1.50424	1.0137	1.24039	1.40822	1.5206	1.58469	1.03251	0.976231	0.991374	0.917275	0.024825	1.93076	0.917275	2.10488	1.07374
1287	BE953645	Mm.156919	Ctsz	Cathepsin Z	1.93041	1.74395	1.21904	1.27679	1.04151	1.19398	1.14384	1.10497	0.96532	1.00453	0.91826	0.0012612	1.93041	0.91826	2.10225	1.07193	GO:0004197;GO:0005615;GO:0005764;GO:0006508;GO:0008233;GO:0008234;GO:0016787			GO:0006508:proteolysis and peptidolysis							GO:0006508:proteolysis and peptidolysis	GO:0006508:proteolysis and peptidolysis	GO:0006508:proteolysis and peptidolysis			GO:0006508:proteolysis and peptidolysis													GO:0006508:proteolysis and peptidolysis
1288	BF463364	Mm.3105	Zfpm1	Zinc finger protein, multitype 1	1.9298	1.81819	1.51619	1.59426	1.38692	1.48624	1.15204	0.812679	0.903324	0.874991	0.915626	0.000695956	1.9298	0.812679	2.37461	1.24769	GO:0000122;GO:0003676;GO:0003677;GO:0003714;GO:0005515;GO:0005634;GO:0006350;GO:0006355;GO:0008270		GO:0000122:negative regulation of transcription from Pol II promoter			GO:0000122:negative regulation of transcription from Pol II promoter														GO:0000122:negative regulation of transcription from Pol II promoter	GO:0000122:negative regulation of transcription from Pol II promoter
1289	BE984678	Mm.2024	Btc	Betacellulin, epidermal growth factor family member	1.92894	2.46641	0.78167	0.869947	0.573725	0.754063	0.888387	1.96961	1.28516	1.84218	2.03797	0.00154213	2.46641	0.573725	4.29894	2.10398	GO:0000074;GO:0005615;GO:0008083;GO:0008283;GO:0016021									GO:0000074:regulation of cell cycle
1290	BE984565	Mm.267116	Rora	RAR-related orphan receptor alpha	1.92874	1.22523	0.839034	1.23166	1.14142	1.49263	1.31133	1.1835	1.16562	1.32915	1.08596	0.0148424	1.92874	0.839034	2.29877	1.20086
1291	BE985319	Mm.176695	Trim59	Tripartite motif-containing 59	1.92757	3.08269	2.04563	1.93015	1.91622	1.83664	0.899175	0.347762	0.318902	0.535265	0.269133	1.83e-07	3.08269	0.269133	11.4542	3.5178
1292	BE988440	Mm.121361	Per3	Period homolog 3 (Drosophila)	1.92701	0.791086	1.46319	1.02161	0.937648	1.15305	1.67595	0.558731	0.891158	0.564167	0.507043	0.00334468	1.92701	0.507043	3.80049	1.92619
1293	BF460473	Mm.11376	Rpl36	RIKEN cDNA A430109H19 gene	1.9266	0.957179	1.15977	1.08763	1.24412	1.26944	0.999675	0.90804	0.68517	1.02825	1.13125	0.00620772	1.9266	0.68517	2.81186	1.49152
1294	BE984765	Mm.8575	Sox13	SRY-box containing gene 13	1.92413	1.64056	1.68736	1.65097	2.13139	1.8201	0.883695	0.617853	0.508553	0.396462	0.443549	0.000377018	2.13139	0.396462	5.37602	2.42654	GO:0003677;GO:0003700;GO:0005634;GO:0005667;GO:0006355		GO:0006355:regulation of transcription, DNA-dependent			GO:0006355:regulation of transcription, DNA-dependent														GO:0006355:regulation of transcription, DNA-dependent	GO:0006355:regulation of transcription, DNA-dependent
1295	BE984629	Mm.22240	Sh3bgrl3	SH3 domain binding glutamic acid-rich protein-like 3	1.92399	1.82398	1.70342	1.30485	1.10401	0.900761	1.03992	1.39064	1.1197	0.977475	0.660015	0.00184746	1.92399	0.660015	2.91506	1.54353	GO:0005634
1296	BE951984	Mm.296566	Nedd8	Neural precursor cell expressed, developmentally down-regulated gene 8	1.92387	1.55062	1.42608	1.26482	1.42673	1.46427	1.05937	1.18481	0.96033	0.796326	0.867713	0.000215304	1.92387	0.796326	2.41593	1.27258	GO:0005515;GO:0005634;GO:0005634;GO:0006357;GO:0006464;GO:0006512;GO:0008104;GO:0019942;GO:0045116	GO:0008104:protein localization	GO:0006357:regulation of transcription from Pol II promoter	GO:0019942:NEDD8 class-dependent protein catabolism		GO:0006357:regulation of transcription from Pol II promoter					GO:0006464:protein modification	GO:0019942:NEDD8 class-dependent protein catabolism	GO:0006464:protein modification			GO:0019942:NEDD8 class-dependent protein catabolism				GO:0006357:regulation of transcription from Pol II promoter	GO:0006357:regulation of transcription from Pol II promoter								GO:0019942:NEDD8 class-dependent protein catabolism
1297	BE951993	Mm.140988	Aldh1a3	Aldehyde dehydrogenase family 1, subfamily A3	1.92375	3.3644	2.35042	2.1647	2.29815	0.999945	0.828558	0.32953	0.365189	0.264717	0.226068	8.71e-08	3.3644	0.226068	14.8822	3.89552	GO:0004028;GO:0004030;GO:0006066;GO:0006629;GO:0008152;GO:0016491																		GO:0006629:lipid metabolism
1298	BE987775	Mm.273571	Aldh4a1	Aldehyde dehydrogenase 4 family, member A1	1.92225	1.2944	2.04829	0.94962	0.856171	1.07228	1.07736	1.44599	1.03578	1.2448	1.43361	0.0263508	2.04829	0.856171	2.39238	1.25845	GO:0003842;GO:0004029;GO:0005489;GO:0005739;GO:0005739;GO:0005759;GO:0006560;GO:0006561;GO:0006562;GO:0008152;GO:0016491			GO:0006562:proline catabolism	GO:0006561:proline biosynthesis																								GO:0006562:proline catabolism
1299	BE995392	Mm.321237	Lt1	Lurcher transcript 1	1.92203	1.97761	1.6096	1.05282	0.729622	0.721122	0.67299	1.4236	0.980072	1.1154	1.52175	0.00146307	1.97761	0.67299	2.93855	1.5551
1300	BF462358	Mm.21688	Slc39a6	Solute carrier family 39 (metal ion transporter), member 6	1.9219	1.58292	1.40706	1.18102	0.924846	1.02578	0.984621	1.30293	0.946067	0.890416	0.827022	0.000639171	1.9219	0.827022	2.32388	1.21653	GO:0005783;GO:0006810;GO:0007275;GO:0007399;GO:0016020;GO:0016021;GO:0030001;GO:0046873																	GO:0007399:neurogenesis				GO:0030001:metal ion transport	GO:0006810:transport					GO:0006810:transport
1301	BE988707	Mm.257501	Grk1	G protein-coupled receptpr kinase 1	1.921	1.09756	1.05915	0.990874	1.20854	1.24615	1.17064	0.739472	0.85448	0.719281	0.760242	0.00278184	1.921	0.719281	2.67073	1.41723	GO:0004672;GO:0004674;GO:0004703;GO:0004713;GO:0004871;GO:0005524;GO:0006468;GO:0007165;GO:0016301;GO:0016740										GO:0006468:protein amino acid phosphorylation		GO:0006468:protein amino acid phosphorylation
1302	BE983432	Mm.279865	Spfh1	SPFH domain family, member 1	1.92073	1.89752	1.33474	1.49092	1.31417	1.18516	1.00229	0.959827	1.14904	1.03669	1.01168	0.0453624	1.92073	0.959827	2.00112	1.00081
1303	BE951399	Mm.42196	Uhrf1	Ubiquitin-like, containing PHD and RING finger domains, 1	1.91974	3.41017	2.30991	1.6009	1.38576	1.12573	0.389339	1.09945	0.385475	0.378875	0.415698	0.00730597	3.41017	0.378875	9.00076	3.17005	GO:0003677;GO:0005215;GO:0005634;GO:0006355;GO:0006810;GO:0008283		GO:0006355:regulation of transcription, DNA-dependent			GO:0006355:regulation of transcription, DNA-dependent														GO:0006355:regulation of transcription, DNA-dependent	GO:0006355:regulation of transcription, DNA-dependent		GO:0006810:transport					GO:0006810:transport
1304	BF464174	Mm.260997	Acad9	Acyl-Coenzyme A dehydrogenase family, member 9	1.91896	2.16149	1.09599	1.69858	2.18	1.98382	1.36864	1.008	0.717801	0.818185	0.766783	0.00214311	2.18	0.717801	3.03706	1.60267	GO:0003995;GO:0005739;GO:0006118;GO:0016491								GO:0006118:electron transport
1305	BF466989	Mm.2815	1110021H02Rik	RIKEN cDNA 1110021H02 gene	1.91877	1.4715	1.23414	0.912638	1.11699	1.25524	1.13368	1.35986	0.987417	0.936676	1.016	0.0168125	1.91877	0.912638	2.10245	1.07207
1306	BE995567		EST	EST	1.91821	1.48852	0.67011	1.49547	1.3598	1.6319	1.42704	0.975397	0.923807	0.855919	0.937887	0.00855126	1.91821	0.67011	2.86253	1.51729
1307	BE987202	Mm.290857	Lman1	Lectin, mannose-binding, 1	1.91811	2.1239	2.3686	1.92922	0.915335	0.947909	0.705457	1.20345	1.04345	1.05736	1.21985	0.000122045	2.3686	0.705457	3.35753	1.7474	GO:0005529;GO:0005783;GO:0005794;GO:0006810;GO:0006888;GO:0015031;GO:0016020;GO:0016021	GO:0015031:protein transport																					GO:0006810:transport	GO:0015031:protein transport	GO:0015031:protein transport			GO:0006810:transport
1308	BE949641		EST	EST	1.91804	1.14186	1.51831	1.28035	1.24591	0.83517	1.14724	1.19006	1.09431	0.776354	0.76104	0.000977467	1.91804	0.76104	2.52029	1.33359
1309	BE984905	Mm.332967	Ube2h	Ubiquitin-conjugating enzyme E2H	1.91741	0.940679	1.39682	0.93379	0.902787	0.724227	0.945405	0.402091	0.865376	0.525064	0.4159	0.000441406	1.91741	0.402091	4.76861	2.25357	GO:0004840;GO:0004842;GO:0006464;GO:0006511;GO:0006512;GO:0016874			GO:0006511:ubiquitin-dependent protein catabolism							GO:0006464:protein modification	GO:0006511:ubiquitin-dependent protein catabolism	GO:0006464:protein modification			GO:0006511:ubiquitin-dependent protein catabolism													GO:0006511:ubiquitin-dependent protein catabolism
1310	BF464071	Mm.31018	Cyb5	Cytochrome b-5	1.91714	1.10373	1.27728	1.61319	1.46083	1.44959	0.982047	1.14814	1.00332	0.951541	0.966242	0.0172651	1.91714	0.951541	2.01477	1.01062	GO:0004768;GO:0005739;GO:0005792;GO:0005792;GO:0006118;GO:0006631;GO:0006810;GO:0016021								GO:0006118:electron transport										GO:0006631:fatty acid metabolism				GO:0006810:transport					GO:0006810:transport
1311	BE987827	Mm.27389	Vps41	Vacuolar protein sorting 41 (yeast)	1.91484	1.86967	1.50939	1.64023	0.987415	1.12691	0.900066	1.7727	0.971648	1.1656	1.21238	0.0163307	1.91484	0.900066	2.12744	1.08912	GO:0007033;GO:0007034;GO:0016021														GO:0007033:vacuole organization and biogenesis								GO:0007034:vacuolar transport					GO:0007034:vacuolar transport
1312	BE950009		EST	EST	1.91414	2.09941	1.32098	0.996027	0.738432	0.805633	1.28767	2.04855	1.52659	1.65933	1.75519	0.028107	2.09941	0.738432	2.84307	1.50745
1313	BE952253	Mm.296971	4921537D05Rik	RIKEN cDNA 4921537D05 gene	1.9136	3.29462	2.47179	1.96668	1.73166	0.900711	1.15686	1.17578	0.784897	0.879812	0.916391	0.000754731	3.29462	0.784897	4.19751	2.06953
1314	BE986548	Mm.39487	Sall2	Sal-like 2 (Drosophila)	1.91278	0.891305	0.877548	0.856098	0.80925	0.777909	1.21675	1.20963	1.23964	1.02328	0.960359	0.00455173	1.91278	0.777909	2.45887	1.298	GO:0003676;GO:0003677;GO:0005634;GO:0006350;GO:0006355;GO:0008270		GO:0006355:regulation of transcription, DNA-dependent			GO:0006355:regulation of transcription, DNA-dependent														GO:0006350:transcription	GO:0006355:regulation of transcription, DNA-dependent
1315	BE949980	Mm.249827	Lsm11	U7 snRNP-specific Sm-like protein LSM11	1.91243	1.24106	1.34621	1.24241	0.807159	1.10242	0.978372	1.87671	1.0228	1.36342	1.69255	0.0162296	1.91243	0.807159	2.36933	1.24448	GO:0000398;GO:0003723;GO:0005634;GO:0005732;GO:0006397;GO:0030529															GO:0000398:nuclear mRNA splicing, via spliceosome	GO:0000398:nuclear mRNA splicing, via spliceosome			GO:0000398:nuclear mRNA splicing, via spliceosome
1316	BF464744	Mm.34220	9430093I07Rik	RIKEN cDNA 9430093I07 gene	1.91233	1.13413	0.895264	1.08316	0.981687	0.781838	0.852149	1.05217	0.986165	1.1073	1.1599	0.00415405	1.91233	0.781838	2.44594	1.29039
1317	BE996508	Mm.359177	BC027020	Hypothetical gene supported by BC027020	1.91194	1.2992	1.07751	1.35548	1.36963	1.18448	1.15834	1.13488	0.889997	0.817884	1.04945	0.0304491	1.91194	0.817884	2.33766	1.22507
1318	BE985033	Mm.339332	Cpm	RIKEN cDNA E030045M14 gene	1.91107	1.72191	0.860016	1.40483	1.37983	1.1562	1.36019	1.11164	1.01382	1.21614	1.31703	0.00370738	1.91107	0.860016	2.22214	1.15195
1319	BE988436	Mm.190650	Nagk	N-acetylglucosamine kinase	1.91093	1.79842	1.40928	1.39258	1.42298	0.981464	1.2956	1.16406	0.898674	0.899879	0.928106	0.00139646	1.91093	0.898674	2.12639	1.08841	GO:0005524;GO:0005625;GO:0006044;GO:0009384;GO:0016301;GO:0016740;GO:0045127												GO:0006044:N-acetylglucosamine metabolism
1320	BF464902	Mm.27544	Rnmt	RNA (guanine-7-) methyltransferase	1.91	1.15223	1.13241	1.16158	2.0738	1.11396	1.09985	0.914935	1.04485	0.736047	0.888947	0.00741541	2.0738	0.736047	2.81748	1.49441	GO:0004482;GO:0005515;GO:0005845;GO:0006370;GO:0008168;GO:0016740															GO:0006370:mRNA capping	GO:0006370:mRNA capping			GO:0006370:mRNA capping
1321	BE953761	Mm.29689	Lemd2	LEM domain containing 2	1.90958	1.81562	1.5575	1.71876	1.45797	1.33014	1.03483	1.49084	1.11185	0.905761	1.08871	0.0122098	1.90958	0.905761	2.10826	1.07605
1322	BE984932	Mm.40907	Rhbdl	Rhomboid, veinlet-like 1 (Drosophila)	1.90956	0.916063	1.30512	0.943576	0.505188	0.652476	1.21448	0.941688	1.0118	0.827554	0.619869	0.000652368	1.90956	0.505188	3.7799	1.91835	GO:0004252;GO:0005509;GO:0008233;GO:0016021;GO:0016787
1323	BE983590	Mm.1061	Fdx1	Ferredoxin 1	1.90765	1.19846	0.950934	1.25997	1.21253	1.1999	1.39981	0.887592	1.0783	0.848434	0.954193	0.0323645	1.90765	0.848434	2.24844	1.16892	GO:0005489;GO:0005506;GO:0005615;GO:0005739;GO:0006118;GO:0006810								GO:0006118:electron transport														GO:0006810:transport					GO:0006810:transport
1324	BE989018	Mm.274542	Rnf5	Ring finger protein 5	1.90765	2.16244	1.93183	1.34881	1.07982	0.847813	1.04285	1.72825	1.25539	0.959771	1.31927	0.00468041	2.16244	0.847813	2.55061	1.35084	GO:0016021
1325	BF466006	Mm.4598	Bcan	Brevican	1.90741	1.84208	1.05255	1.52168	1.43029	1.47417	2.03962	1.22158	0.955582	1.35546	0.967878	0.0126286	2.03962	0.955582	2.13442	1.09385	GO:0005529;GO:0005540;GO:0005615;GO:0007155
1326	BF460930	Mm.21135	Dicer1	Dicer1, Dcr-1 homolog (Drosophila)	1.90645	1.70165	1.16388	1.28789	1.38045	1.55212	1.1079	0.917178	0.942928	0.844811	0.832955	0.000166099	1.90645	0.832955	2.28878	1.19458	GO:0003676;GO:0003723;GO:0003725;GO:0004386;GO:0004518;GO:0004519;GO:0004525;GO:0004525;GO:0005524;GO:0005622;GO:0006396;GO:0008026;GO:0016787;GO:0019827;GO:0030422															GO:0006396:RNA processing	GO:0006396:RNA processing			GO:0006396:RNA processing
1327	BE952326	Mm.216107	Akap13	A kinase (PRKA) anchor protein 13	1.90638	1.91985	1.36608	1.45769	1.56026	1.45006	1.30015	0.938061	1.04293	0.778405	0.864716	1.92e-05	1.91985	0.778405	2.4664	1.3024
1328	BE996493	Mm.30191	Rabl4	RAB, member of RAS oncogene family-like 4	1.90589	2.2132	1.53332	1.37078	1.23957	1.28547	1.10084	1.32075	1.05419	1.08286	1.38418	0.00723633	2.2132	1.05419	2.09944	1.07	GO:0005525;GO:0007264
1329	BF466277		EST	EST	1.90511	1.84746	1.04396	1.35145	1.21804	1.41038	1.44429	1.38815	0.892554	0.833765	1.26149	0.00656283	1.90511	0.833765	2.28495	1.19216
1330	BE996428	Mm.4947	Fgf3	Fibroblast growth factor 3	1.9046	3.34398	2.58916	2.58328	1.7145	0.884559	0.730086	0.501635	0.549805	0.430677	0.406622	2.59e-08	3.34398	0.406622	8.22381	3.03981	GO:0000074;GO:0001759;GO:0005104;GO:0005615;GO:0005634;GO:0007165;GO:0008083;GO:0008283									GO:0000074:regulation of cell cycle								GO:0001759:induction of an organ
1331	BE995609	Mm.116418	A730008L03Rik	RIKEN cDNA A730008L03 gene	1.90432	2.48249	1.44036	1.4299	1.27481	1.08608	0.893937	1.1272	0.898716	0.860579	0.84827	0.000307021	2.48249	0.84827	2.92653	1.54919	GO:0005634;GO:0006350;GO:0006355;GO:0016481		GO:0006355:regulation of transcription, DNA-dependent			GO:0006355:regulation of transcription, DNA-dependent														GO:0006350:transcription	GO:0006355:regulation of transcription, DNA-dependent
1332	BE985621	Mm.327675	Cul4b	Cullin 4B	1.90294	1.92714	1.01513	0.966833	0.78818	1.05435	0.860183	1.21606	1.05577	1.18145	1.17322	0.00176644	1.92714	0.78818	2.44505	1.28986	GO:0007049									GO:0007049:cell cycle
1333	BE995627	Mm.100832	Zbtb33	Zinc finger and BTB domain containing 33	1.90222	2.56257	1.8346	1.35666	1.34099	1.00435	0.662332	1.25963	0.803052	0.809343	1.17105	0.000265698	2.56257	0.662332	3.86901	1.95196	GO:0003677;GO:0005515;GO:0005515;GO:0005634;GO:0006350																			GO:0006350:transcription
1334	BE981233	Mm.23054	2510040D07Rik	WD repeat domain 51A	1.90175	2.64383	1.56105	1.4006	1.2029	1.09558	0.889631	0.738711	0.782936	0.612463	1.07158	0.0341986	2.64383	0.612463	4.31671	2.10993
1335	BE949498	Mm.260539	Psmd11	Proteasome (prosome, macropain) 26S subunit, non-ATPase, 11	1.90098	1.54008	1.23492	1.44472	1.12758	1.15816	0.746224	0.785938	0.87997	0.850851	0.872459	0.0130771	1.90098	0.746224	2.54747	1.34906
1336	BF462526	Mm.335007	Polr3b	Polymerase (RNA) III (DNA directed) polypeptide B	1.90054	1.66585	1.40677	1.55777	1.1934	1.0668	1.05749	1.0758	0.819359	0.874462	0.917742	0.00606223	1.90054	0.819359	2.31954	1.21384	GO:0003677;GO:0003899;GO:0005634;GO:0006350;GO:0016740;GO:0016779																			GO:0006350:transcription
1337	BE984125	Mm.64790	Kcnmb2	Potassium large conductance calcium-activated channel, subfamily M, beta member 2	1.89991	2.52993	1.61151	1.44479	1.205	1.35904	1.04671	1.38883	1.09694	1.1069	1.25981	1.43e-05	2.52993	1.04671	2.41702	1.27323	GO:0005216;GO:0006813;GO:0015269;GO:0016020;GO:0016021																					GO:0006813:potassium ion transport	GO:0006813:potassium ion transport					GO:0006813:potassium ion transport
1338	BF464198	Mm.277190	Paxip1	PAX interacting (with transcription-activation domain) protein 1	1.89907	1.48536	1.59888	1.38283	1.36202	1.43606	0.772444	1.06794	0.868581	0.948638	1.20539	0.000109165	1.89907	0.772444	2.45852	1.29779	GO:0003677;GO:0005622;GO:0005634;GO:0006281															GO:0006281:DNA repair				GO:0006281:DNA repair						GO:0006281:DNA repair
1339	BE995910	Mm.321330	Tcf3	Transcription factor 3	1.89891	2.13048	1.60778	1.45111	1.03366	1.08227	1.09875	1.52018	1.3844	1.03555	1.20521	0.0232086	2.13048	1.03366	2.06111	1.04342
1340	BE995645	Mm.353390	Transcribed locus	weakly similar to XP_379413.2 PREDICTED: hypothetical protein XP_379413	1.89862	0.986562	0.930416	1.18668	1.35429	1.45392	1.12132	0.827466	0.909729	0.823187	0.8569	4.06e-05	1.89862	0.823187	2.30643	1.20566
1341	BE953925	Mm.34608	1700108J01Rik	RIKEN cDNA 2810433H14 gene	1.89832	1.30478	0.961442	1.08835	0.917322	1.04855	1.37071	1.11693	1.14058	1.12924	1.00386	0.000946759	1.89832	0.917322	2.06941	1.04922
1342	BE986330	Mm.374896	C630028C02Rik	RIKEN cDNA C630028C02 gene	1.89751	2.63399	1.73344	1.00035	0.737329	0.880998	0.859587	1.54443	1.42024	1.31187	1.25293	0.0252809	2.63399	0.737329	3.57234	1.83687
1343	BF462279	Mm.245830	Golph3l	Golgi phosphoprotein 3-like	1.8972	1.81824	1.63062	2.13851	2.17261	2.05942	1.20119	0.810116	1.03481	0.826915	0.790753	0.000501979	2.17261	0.790753	2.74752	1.45813	GO:0000004;GO:0005554;GO:0005794
1344	BE995371		EST	EST	1.89652	1.35779	1.19408	1.58107	1.55548	1.41734	1.27735	1.09355	0.865907	0.77034	0.897093	0.027892	1.89652	0.77034	2.46192	1.29978
1345	BE987183	Mm.30205	Ythdf1	YTH domain family 1	1.89609	1.56827	1.58762	1.19126	1.12859	1.20504	0.986584	1.24078	0.83956	0.953504	1.08703	0.0273545	1.89609	0.83956	2.25843	1.17532
1346	BE987673	Mm.277351	Gpr48	G protein-coupled receptor 48	1.89604	1.53155	1.1879	1.29122	1.51854	1.54837	1.04459	0.930808	1.00794	0.776255	0.759523	0.00019682	1.89604	0.759523	2.49636	1.31983	GO:0004872;GO:0004930;GO:0007186;GO:0016021							GO:0007186:G-protein coupled receptor protein signaling pathway
1347	BE988933	Mm.244426	Hmgn3	High mobility group nucleosomal binding domain 3	1.89601	1.28988	0.86219	1.38794	1.74692	1.48975	1.79755	1.06915	1.00644	1.01488	1.02224	0.0373273	1.89601	0.86219	2.19906	1.13689	GO:0000004;GO:0000785;GO:0003677;GO:0003682;GO:0003682;GO:0005634
1348	BF462218	Mm.293919	5133401N09Rik	RIKEN cDNA 5133401N09 gene	1.89588	1.73768	1.44041	1.23503	1.0527	1.28855	0.98355	1.10007	0.91506	0.956936	1.18225	0.00832458	1.89588	0.91506	2.07186	1.05093
1349	BE982100	Mm.138792	Chd7	Chromodomain helicase DNA binding protein 7	1.89566	2.35635	1.21049	1.15865	1.00851	0.902726	0.871985	1.10118	0.860165	1.02952	1.19218	5.45e-08	2.35635	0.860165	2.73941	1.45387	GO:0000004;GO:0005554;GO:0008372
1350	BE954244	Mm.200695	Tor2a	Torsin family 2, member A	1.89426	2.13431	1.81611	1.71184	1.40116	1.51064	1.00303	1.26319	1.18565	1.1946	1.19071	0.0104673	2.13431	1.00303	2.12787	1.08941	GO:0005524;GO:0005615;GO:0005783;GO:0006457;GO:0051082										GO:0006457:protein folding		GO:0006457:protein folding
1351	BE951891	Mm.29815	Mat2a	Methionine adenosyltransferase II, alpha	1.89384	2.57204	1.65748	1.36142	1.57425	1.15054	0.940817	1.54077	0.915951	0.977558	1.73009	0.0415055	2.57204	0.915951	2.80805	1.48957	GO:0000287;GO:0004478;GO:0005524;GO:0006556;GO:0006730;GO:0016740				GO:0006556:S-adenosylmethionine biosynthesis
1352	BE950054	Mm.272551	Cnot7	CCR4-NOT transcription complex, subunit 7	1.8938	2.43495	1.8037	2.05454	1.89897	1.58441	1.26321	0.927443	0.899827	0.822654	0.648441	0.000373481	2.43495	0.648441	3.75509	1.90885	GO:0005515;GO:0005634;GO:0006350;GO:0006355;GO:0016481;GO:0016563;GO:0016564;GO:0030014;GO:0045944		GO:0006355:regulation of transcription, DNA-dependent			GO:0006355:regulation of transcription, DNA-dependent														GO:0006350:transcription	GO:0006355:regulation of transcription, DNA-dependent
1353	BE985610		EST	EST	1.89371	1.25657	1.30814	1.11601	1.52077	1.24728	1.14922	0.93039	0.76742	0.778206	0.79788	0.000420357	1.89371	0.76742	2.46763	1.30312
1354	BF463440	Mm.21686	D230016N13Rik	UDP-GalNAc:betaGlcNAc beta 1,3-galactosaminyltransferase, polypeptide 2	1.89292	1.3931	1.34132	1.04113	1.25998	0.943751	0.865694	0.974219	0.843211	0.779075	0.748758	2.17e-05	1.89292	0.748758	2.52808	1.33804	GO:0008372;GO:0008376;GO:0016740;GO:0019276												GO:0019276:UDP-N-acetylgalactosamine metabolism							GO:0019276:UDP-N-acetylgalactosamine metabolism
1355	BF463867	Mm.267131	D19Wsu12e	DNA segment, Chr 19, Wayne State University 12, expressed	1.89104	1.68008	1.72844	1.72864	1.26506	1.11681	1.21908	0.992947	0.831375	0.801683	0.839989	0.00143525	1.89104	0.801683	2.35883	1.23807
1356	BE954033	Mm.289662	Ddx3x	Fibroblast growth factor inducible 14	1.88821	1.43194	1.14413	1.13348	1.66965	1.91149	1.18107	1.06971	0.747423	0.646113	0.803686	6.58e-06	1.91149	0.646113	2.95845	1.56484	GO:0016021
1357	BE987675	Mm.39700	Pip5k2b	Phosphatidylinositol-4-phosphate 5-kinase, type II, beta	1.88772	1.13317	1.01628	1.0752	1.30501	1.39699	1.32853	0.936475	1.05894	0.785645	0.950824	0.00172089	1.88772	0.785645	2.40277	1.2647	GO:0005515;GO:0016020;GO:0016301;GO:0016308;GO:0016740;GO:0046488																		GO:0046488:phosphatidylinositol metabolism
1358	BE995537	Mm.280077	Hiat1	Hippocampus abundant gene transcript 1	1.88723	1.06191	0.856904	1.47327	1.8378	1.36623	1.23567	0.881406	0.825337	0.75617	1.12532	0.000814382	1.88723	0.75617	2.49577	1.31948	GO:0005215;GO:0006810;GO:0015520;GO:0015904;GO:0016020;GO:0016021																						GO:0006810:transport					GO:0006810:transport
1359	BE987686	Mm.289346	D8Ertd457e	DNA segment, Chr 8, ERATO Doi 457, expressed	1.88717	1.75256	1.7043	1.4794	1.10916	0.951893	0.999754	1.09183	0.753688	0.783304	0.819313	0.0143654	1.88717	0.753688	2.50391	1.32419
1360	BE982074		EST	EST	1.88694	1.38013	0.745905	1.5044	1.50131	1.41988	1.58503	1.06981	1.00957	1.02111	1.09126	0.0449602	1.88694	0.745905	2.52973	1.33898
1361	BF462099	Mm.133615	2810457I06Rik	RIKEN cDNA 2810457I06 gene	1.88668	2.02589	1.047	1.12484	0.873554	0.991165	0.88764	1.54016	1.19658	1.10602	1.10901	0.00343276	2.02589	0.873554	2.31914	1.21359	GO:0003824;GO:0008152
1362	BE987708	Mm.301652	Crry	Complement receptor related protein	1.88628	1.48121	0.869102	1.08052	1.38999	1.27648	1.15482	0.832829	1.0635	1.04106	0.815042	0.00762424	1.88628	0.815042	2.31433	1.2106	GO:0004872;GO:0016021;GO:0030449;GO:0045916																									GO:0030449:regulation of complement activation
1363	BE982913	Mm.355381	Transcribed locus	Transcribed locus	1.88627	2.78949	1.49988	1.95974	1.21918	1.29495	1.09119	0.815414	0.879439	0.994271	1.06166	0.00347491	2.78949	0.815414	3.42095	1.7744
1364	BE988025	Mm.289747	Cdc20	Cell division cycle 20 homolog (S. cerevisiae)	1.88618	1.03692	1.40088	0.763897	1.30954	1.32749	0.634818	0.181337	0.22362	0.251927	0.177747	2.27e-05	1.88618	0.177747	10.6116	3.40757	GO:0000910;GO:0005515;GO:0006512;GO:0007049;GO:0007067									GO:0007049:cell cycle	GO:0006512:ubiquitin cycle		GO:0006512:ubiquitin cycle
1365	BE994847	Mm.32870	Rab2b	RAB2B, member RAS oncogene family	1.88568	2.23402	1.95946	2.51137	2.50019	1.87515	1.03317	0.802195	0.642582	0.843692	0.952668	2.28e-05	2.51137	0.642582	3.90824	1.96652	GO:0005525;GO:0005783;GO:0005794;GO:0006810;GO:0007264;GO:0015031	GO:0015031:protein transport																					GO:0006810:transport	GO:0015031:protein transport	GO:0015031:protein transport			GO:0006810:transport
1366	BE984810	Mm.296191	Bach	Brain acyl-CoA hydrolase	1.88546	2.69186	1.81202	1.29538	1.22911	0.896767	0.743136	1.09407	0.695011	0.618403	0.884999	0.00931827	2.69186	0.618403	4.35293	2.12199
1367	BE987072	Mm.55422	2610020O08Rik	RIKEN cDNA 2610020O08 gene	1.88526	2.11641	1.97059	1.07606	1.41336	0.916017	0.921285	1.08296	0.885245	0.76744	1.05778	0.00347572	2.11641	0.76744	2.75775	1.46349
1368	BE995546	Mm.335434	Grm2	G protein-coupled receptor, family C, group 1, member B	1.88426	1.91995	1.37524	1.43546	1.87711	1.18723	1.10859	0.795189	0.805343	0.608439	0.671445	5e-05	1.91995	0.608439	3.15554	1.65789	GO:0001641;GO:0004872;GO:0005246;GO:0007268
1369	BE995004	Mm.26944	Cstf1	Cleavage stimulation factor, 3' pre-RNA, subunit 1	1.883	1.58985	1.05413	1.2419	1.37711	1.18013	1.1612	1.22494	1.07867	1.18258	0.882614	0.0194573	1.883	0.882614	2.13344	1.09318	GO:0003723;GO:0005634;GO:0006378;GO:0006379;GO:0006396															GO:0006378:mRNA polyadenylylation	GO:0006378:mRNA polyadenylylation			GO:0006378:mRNA polyadenylylation
[truncated: 2,811 more rows]
[truncated: 17 more columns]
