# Supplementary material for: A biphasic pattern of gene expression during mouse retina development
Source: BMC Dev Biol. 2006 Oct 17;6:48. doi: 10.1186/1471-213X-6-48 (PMC1633734; doi:10.1186/1471-213X-6-48)
Supplement: Additional File 3 — Comparison of microarray and quantitative RT-PCR results. Comparison of relative expression levels of microarray and quantitative RT-PCR from ten genes are shown in this file which includes Ccnd1, Ccpg1, Cdk2ap1, Ext2, Fh11, Glu1, Rds, Rho, Sat1, and Tmpo. [file 1471-213X-6-48-S3.xls]

## Sheet: Ccnd1`
Additional File 3. Comparison of microarray and quantitative RT-PCR results
Relative Expression Levels
Microarray experiment: 1, E16.5; 2, E18.5; 3, PN01; 4, PN05; 5, PN07; 6, PN15; 7, PN21.
RT-PCR experiment: 1, E16.5; 2, E18.5; 3, PN01; 4, PN04; 5, PN07; 6, PN15; 7, PN1month.

## Sheet: Ccpg1
Additional File 3
Relative Expression Levels
Microarray experiment: 1, E16.5; 2, E18.5; 3, PN01; 4, PN05; 5, PN07; 6, PN15; 7, PN21.
RT-PCR experiment: 1, E16.5; 2, E18.5; 3, PN01; 4, PN04; 5, PN07; 6, PN15; 7, PN1month.

## Sheet: Cdk2ap1
Additional File 3
Relative Expression Levels
Microarray experiment: 1, E16.5; 2, E18.5; 3, PN01; 4, PN05; 5, PN07; 6, PN15; 7, PN21.
RT-PCR experiment: 1, E16.5; 2, E18.5; 3, PN01; 4, PN04; 5, PN07; 6, PN15; 7, PN1month.

## Sheet: Ext2
Additional File 3
Relative Expression Levels
Microarray experiment: 1, E16.5; 2, E18.5; 3, PN01; 4, PN05; 5, PN07; 6, PN15; 7, PN21.
RT-PCR experiment: 1, E16.5; 2, E18.5; 3, PN01; 4, PN04; 5, PN07; 6, PN15; 7, PN1month.

## Sheet: Fhl1
Additional File 3
Relative Expression Levels
Microarray experiment: 1, E16.5; 2, E18.5; 3, PN01; 4, PN05; 5, PN07; 6, PN15; 7, PN21.
RT-PCR experiment: 1, E16.5; 2, E18.5; 3, PN01; 4, PN04; 5, PN07; 6, PN15; 7, PN1month.

## Sheet: Glul
Additional File 3
Relative Expression Levels
Microarray experiment: 1, E16.5; 2, E18.5; 3, PN01; 4, PN05; 5, PN07; 6, PN15; 7, PN21.
RT-PCR experiment: 1, E16.5; 2, E18.5; 3, PN01; 4, PN04; 5, PN07; 6, PN15; 7, PN1month.

## Sheet: Rds
Additional File 3
Relative Expression Levels
Microarray experiment: 1, E16.5; 2, E18.5; 3, PN01; 4, PN05; 5, PN07; 6, PN15; 7, PN21.
RT-PCR experiment: 1, E16.5; 2, E18.5; 3, PN01; 4, PN04; 5, PN07; 6, PN15; 7, PN1month.

## Sheet: Rho
Additional File 3
Relative Expression Levels
Microarray experiment: 1, E16.5; 2, E18.5; 3, PN01; 4, PN05; 5, PN07; 6, PN15; 7, PN21.
RT-PCR experiment: 1, E16.5; 2, E18.5; 3, PN01; 4, PN04; 5, PN07; 6, PN15; 7, PN1month.

## Sheet: Sat1
Additional File 3
Relative Expression Levels
Microarray experiment: 1, E16.5; 2, E18.5; 3, PN01; 4, PN05; 5, PN07; 6, PN15; 7, PN21.
RT-PCR experiment: 1, E16.5; 2, E18.5; 3, PN01; 4, PN04; 5, PN07; 6, PN15; 7, PN1month.

## Sheet: Tmpo
Additional File 3
Relative Expression Levels
Microarray experiment: 1, E16.5; 2, E18.5; 3, PN01; 4, PN05; 5, PN07; 6, PN15; 7, PN21.
RT-PCR experiment: 1, E16.5; 2, E18.5; 3, PN01; 4, PN04; 5, PN07; 6, PN15; 7, PN1month.
