# Supplementary material for: A biphasic pattern of gene expression during mouse retina development
Source: BMC Dev Biol. 2006 Oct 17;6:48. doi: 10.1186/1471-213X-6-48 (PMC1633734; doi:10.1186/1471-213X-6-48)
Supplement: Additional File 4 — Gene clusters for different developmental stages. Gene clusters with gene expression level at least 3 fold higher or lower than average expression in the different developmental stages (Cluster-I to VI). [file 1471-213X-6-48-S4.xls]

## Sheet: Cluster-I >3
Additional File 4. Gene clusters for different developmental stages
Cluster-I
E12
3 fold higher than average expression levels

## Sheet: Cluster-I <0.33
Cluster-I
E12
3 fold lower than average expression levels

## Sheet: Cluster-II >3
Cluster-II
E14-E18
3 fold higher than average expression levels

## Sheet: Cluster-II <0.33
Cluster-II
E14-E18
3 fold lower than average expression levels

## Sheet: Cluster-III >3
Cluster-III
PN1-PN3
3 fold higher than average expression levels

## Sheet: Cluster-III <0.33
Cluster-III
PN1-PN3
3 fold lower than average expression levels

## Sheet: Cluster-IV >3
Cluster-IV
PN5
3 fold higher than average expression levels

## Sheet: Cluster-IV <0.33
Cluster-IV
PN5
3 fold lower than average expression levels

## Sheet: Cluster-V >3
Cluster-V
PN7-PN10
3 fold higher than average expression levels

## Sheet: Cluster-V <0.33
Cluster-V
PN7-PN10
3 fold lower than average expression levels

[truncated: 2 more sheets: Cluster-VI >3, Cluster-VI <0.33]
