# Supplementary material for: A biphasic pattern of gene expression during mouse retina development
Source: BMC Dev Biol. 2006 Oct 17;6:48. doi: 10.1186/1471-213X-6-48 (PMC1633734; doi:10.1186/1471-213X-6-48)
Supplement: Additional File 5 — Gene changed significantly during later postnatal developmental stages. Collection of gene changed only in the functional phase (Cluster-V and VI). [file 1471-213X-6-48-S5.xls]

## Sheet: Additional File 5
Additional File 5. Gene changed significantly during later postnatal developmental stages
Basic information of genes. Acc.: Accession Number; UG No.: UniGene Number; Title: Gene Name.
Developmental stages and the ratio between gene expression of each time points compared with average expression levels
Acc.	UG No.	Title	Description	E12.5_Mean	E14.5_Mean	E16.5_Mean	E18.5_Mean	PN01_Mean	PN03_Mean	PN05_Mean	PN07_Mean	PN10_Mean	PN15_Mean	PN21_Mean
BE950297	Mm.291370	Rds	Retinal degeneration, slow (retinitis pigmentosa 7)	0.0372976	0.103874	0.0461955	0.0393048	0.050121	0.118732	0.550206	2.66983	2.68915	5.52575	7.38031
BE987422	Mm.68170	Kcnj14	Potassium inwardly-rectifying channel, subfamily J, member 14	0.159673	0.132642	0.094626	0.176082	0.145648	0.119797	0.31404	0.209034	0.265294	4.83014	6.79796
BF461457	Mm.3918	Abca4	ATP-binding cassette, sub-family A (ABC1), member 4	0.165954	0.148925	0.0922143	0.111645	0.182897	0.250942	0.34499	1.29434	0.967598	4.77626	6.47643
BE983400	Mm.373613	Mpp4	Membrane protein, palmitoylated 4 (MAGUK p55 subfamily member 4)	0.0605845	0.0701614	0.0515583	0.0759649	0.181002	0.201709	0.424226	2.57634	1.74321	5.0143	6.21013
BF465031	Mm.21002	Slc2a1	Solute carrier family 2 (facilitated glucose transporter), member 1	0.479895	0.771055	0.532373	0.62031	0.534713	0.428316	0.429538	0.949233	0.927362	3.28569	6.18853
BE950404	Mm.347728	6720469N11Rik	RIKEN cDNA 6720469N11 gene	0.040821	0.0384793	0.023158	0.0401171	0.0355451	0.0467352	0.215735	1.31206	1.68251	4.66342	6.18817
BE985532	Mm.3667	Vtn	Vitronectin	0.0956061	0.0970381	0.0536505	0.0669718	0.0719669	0.108327	0.209255	0.496807	0.727852	4.88942	6.10863
BE985622	Mm.297250	Gm237	Gene model 237, (NCBI)	0.27139	0.442369	0.110399	0.25852	0.308983	0.166903	0.422909	0.880629	0.671854	4.68185	6.05915
BE954672	Mm.241134	F730014I05Rik	RIKEN cDNA F730014I05 gene	0.215677	0.3066	0.251238	0.279132	0.214846	0.312311	0.571676	2.74607	2.65059	3.54726	5.98876
BF461267	Mm.23872	A330096I21Rik	RIKEN cDNA A330096I21 gene	0.100527	0.129585	0.0772982	1.86335	0.143456	0.182273	0.388473	2.1699	1.75096	5.32622	5.93085
BE954739	Mm.16224	Guca1a	Guanylate cyclase activator 1a (retina)	0.292265	0.205444	0.264301	0.214941	0.36828	0.432576	0.90854	0.77239	1.08648	2.82018	5.75618
BE987866		EST	EST	0.830147	0.509273	0.301206	0.433276	0.709634	0.653858	0.685007	0.833274	0.669347	2.48663	5.75157
BE950254	Mm.3918	Abca4	ATP-binding cassette, sub-family A (ABC1), member 4	0.249839	0.271118	0.127862	0.14864	0.183469	0.213497	0.398503	1.99019	1.5132	4.20556	5.7291
BF464882	Mm.44261	Pitpnm2	Phosphatidylinositol transfer protein, membrane-associated 2	0.607365	0.414089	0.236097	0.269062	0.362072	0.447336	0.49948	0.630556	0.625817	2.59112	5.67917
BE954784	Mm.1372	Pde6b	Phosphodiesterase 6B, cGMP, rod receptor, beta polypeptide	0.0541905	0.0732381	0.0360511	0.0543998	0.0841443	0.16855	0.67779	3.37676	2.05045	3.79671	5.67304
BE950239	Mm.347492	Rom1	Rod outer segment membrane protein 1	0.0441584	0.0552396	0.0364043	0.049696	0.0955202	0.372434	1.15524	3.66953	3.37276	4.73714	5.65292
BE982625	Mm.2965	Rho	Rhodopsin	0.0208871	0.0312398	0.0197283	0.0264031	0.0407879	0.0428991	0.257257	1.25017	2.075	6.04498	5.64732
BE950401		EST	EST	0.0551692	0.117003	0.135685	0.195247	0.258737	0.625604	1.2033	3.13916	1.77398	3.93333	5.62154
BE952255	Mm.252987	Slc12a5	Solute carrier family 12, member 5	0.141415	0.195967	0.179278	0.238661	0.41441	0.265239	0.529155	1.99706	1.25128	4.27195	5.56877
BE983173		EST	EST	0.0419071	0.0359772	0.0410589	0.0646971	0.100199	0.111629	0.478564	2.21585	1.99656	5.27691	5.5452
BE995885	Mm.79993	Dact2	Dapper homolog 2, antagonist of beta-catenin (xenopus)	0.0429786	0.0507601	0.0270783	0.0345469	0.0992719	0.251632	0.834988	2.46776	3.67599	4.20316	5.49146
BE950188	Mm.2965	Rho	Rhodopsin	0.0303853	0.0535278	0.0273257	0.0254881	0.0229878	0.0314482	0.130509	1.81423	2.05304	4.48515	5.45037
BE954783	Mm.116833	Aak1	AP2 associated kinase 1	0.108526	0.19356	0.116934	0.10517	0.229134	0.206155	0.860794	3.02436	1.97966	3.82448	5.44792
BF466915	Mm.116683	Tnfaip3	Tumor necrosis factor, alpha-induced protein 3	0.588636	0.377713	0.348177	0.426249	0.540584	0.356342	0.435902	0.807505	0.701961	2.98316	5.41499
BE983428	Mm.291370	Rds	Retinal degeneration, slow (retinitis pigmentosa 7)	0.0244699	0.0297266	0.0231543	0.0325765	0.128211	0.271434	1.45212	2.3134	4.48321	6.16862	5.35518
BE982231	Mm.63584	1110030H18Rik	RIKEN cDNA 1110030H18 gene	0.153418	0.139327	0.140408	0.209013	0.167088	0.225448	0.23106	0.226186	0.427887	4.44681	5.30914
BE986480		EST	EST	0.575341	0.520795	0.435187	0.365723	0.343605	0.533894	0.75773	2.06421	1.6438	4.23529	5.309
BE950574	Mm.39706	9630037P07Rik	RIKEN cDNA 9630037P07 gene	0.671661	0.482738	0.386497	0.483754	0.29968	0.364124	0.258612	0.521383	0.445416	4.51354	5.30419
BE984775	Mm.156124	Slc24a1	Solute carrier family 24 (sodium/potassium/calcium exchanger), member 1	0.104002	0.10605	0.0704132	0.111744	0.11976	0.185592	0.300623	0.65498	1.0058	5.31045	5.22335
BF466709	Mm.1276	Sag	Retinal S-antigen	0.0549233	0.0837629	0.0497965	0.0576112	0.128205	0.316485	1.00951	2.80653	2.95505	3.81036	5.21607
BE984325	Mm.95518	Arr3	Arrestin 3, retinal	0.596428	0.323401	0.248772	0.338019	0.453013	0.492707	0.636821	0.785517	1.0366	2.00849	5.00725
BE950276		EST	EST	0.940005	0.7252	0.348201	0.469623	0.755787	0.530271	0.697149	0.524228	0.64507	2.40748	4.98911
BE982205	Mm.294641	4933407N01Rik	RIKEN cDNA 4933407N01 gene	0.223336	0.163045	0.180473	0.224089	0.272238	0.358504	0.402366	0.237399	0.358008	3.46786	4.97992
BE981862	Mm.222680	Rgs9bp	Regulator of G-protein signalling 9 binding protein	0.201472	0.192713	0.096341	0.12348	0.266002	0.461993	0.495183	1.06376	0.962887	3.72107	4.95438
BF463817	Mm.28186	Dhx8	DEAH (Asp-Glu-Ala-His) box polypeptide 8	0.864314	0.5826	0.278672	0.805324	0.421354	0.405549	0.599568	1.45311	1.49824	2.90347	4.94899
BE950233	Mm.235863	Rcvrn	Recoverin	0.0258832	0.0370575	0.0164354	0.031114	0.170291	0.0580904	0.249774	2.83693	2.55135	4.83975	4.87893
BE986454	Mm.15655	Lhx3	LIM homeobox protein 3	0.422142	0.387341	0.314745	0.341142	0.344068	0.507286	0.814155	0.82139	0.962318	4.2615	4.77978
BF464350	Mm.20422	Nrl	Neural retina leucine zipper gene	0.0564653	0.0770661	0.0629791	0.0865327	0.258259	0.689727	1.90063	4.06571	2.45001	3.52146	4.73379
BE950076	Mm.192303	Sec24b	SEC24 related gene family, member B (S. cerevisiae)	0.721103	0.856857	0.735078	0.779903	0.524519	0.564675	0.572399	1.74561	1.78505	4.08782	4.67875
BE985926	Mm.247352	Slc6a6	Solute carrier family 6 (neurotransmitter transporter, taurine), member 6	0.134985	0.382782	0.234508	0.27526	0.487405	0.502796	0.511746	1.02254	1.00743	4.71207	4.63233
BE982595		EST	EST	0.392775	0.220368	0.108284	0.243503	0.249501	0.307871	0.326559	0.664256	1.85422	4.71056	4.59817
BE950351	Mm.275831	Aldoa	Aldolase 1, A isoform	0.558811	0.713363	0.812678	0.857162	0.170746	0.410403	0.805651	2.18921	1.69614	4.26662	4.58585
BE952336	Mm.42102	Tulp1	Tubby like protein 1	0.0541191	0.0607825	0.341052	0.141237	0.198188	0.428322	1.37107	3.23197	2.27061	3.85936	4.57681
BE988658		EST	EST	0.288052	0.169501	0.0991652	0.275696	0.189862	0.308093	0.622451	2.03952	2.0054	3.59128	4.55262
BE951385	Mm.210745	Glul	RIKEN cDNA 5830403L16 gene	0.610673	0.679324	0.692903	0.798089	0.808249	0.570291	0.431818	1.09793	0.918192	3.58778	4.52335
BE954781		EST	EST	0.159152	0.175781	0.142153	0.150994	0.238709	0.240105	0.820528	2.75102	1.60323	3.47282	4.50872
BF466122	Mm.296560	Slc38a3	Solute carrier family 38, member 3	0.373676	0.352671	0.211208	0.344903	0.430622	0.543416	0.597182	1.17808	1.14281	2.7215	4.50424
BE954673	Mm.95398	Gngt1	Guanine nucleotide binding protein (G protein), gamma transducing activity polypeptide 1	0.0181772	0.0191953	0.0167382	0.0242487	0.039108	0.0745132	0.545082	1.99956	2.25772	2.62786	4.48292
BF463432	Mm.278578	Suv420h1	Suppressor of variegation 4-20 homolog 1 (Drosophila)	0.267771	0.213257	0.172675	0.192673	0.157636	0.336992	0.705025	1.71208	2.76848	2.98433	4.45725
BE950266	Mm.2965	Rho	Rhodopsin	0.0208141	0.0254576	0.0162995	0.0209821	0.175443	0.0383507	0.180199	1.74084	1.83191	4.177	4.44774
BF462013		EST	EST	0.604881	0.54931	0.437984	0.344386	0.393353	0.384531	1.45562	1.46312	1.4529	4.04515	4.41214
BE950084	Mm.3913	Eno2	Enolase 2, gamma neuronal	0.126907	0.222531	0.219966	0.337645	0.534622	0.397688	0.882807	2.27261	1.64535	4.56236	4.32765
BE985703	Mm.27796	B230112C05Rik	RIKEN cDNA 5730427N09 gene	0.550881	0.540201	0.583264	0.653263	0.662335	0.620063	0.741662	1.16276	1.45653	2.7912	4.28258
BE950361	Mm.39200	Pde6g	Phosphodiesterase 6G, cGMP-specific, rod, gamma	0.020623	0.0425078	0.0342223	0.0442022	0.084189	0.129765	0.736279	2.97611	2.63465	4.30739	4.24014
BE950454	Mm.141230	Agpat3	1-acylglycerol-3-phosphate O-acyltransferase 3	0.735507	0.308703	0.314558	0.38261	0.584669	0.546641	1.37921	1.6264	1.21731	3.32747	4.22914
BE985322	Mm.355601	E130013N09Rik	RIKEN cDNA E130013N09 gene	0.455047	0.612409	0.536375	0.773303	1.17715	1.0105	0.491943	1.61691	1.11806	2.0033	4.22886
BF464602	Mm.259976	Adipor1	Adiponectin receptor 1	0.890961	0.709433	0.695998	0.527131	0.456085	0.503066	0.593435	1.37748	1.17829	2.70266	4.15518
BF461482	Mm.332219	Pclo	Piccolo (presynaptic cytomatrix protein)	1.06254	0.95513	0.453239	0.828208	0.851964	0.890031	1.01258	1.10835	1.05101	2.19226	4.10703
BE986925	Mm.308539	C430004E15Rik	RIKEN cDNA C430004E15 gene	0.385097	0.449474	0.375166	0.256184	0.333432	0.32771	0.498617	1.01755	1.68687	3.81156	4.09609
BE950531	Mm.1276	Sag	Retinal S-antigen	0.0271074	0.0335664	0.0227695	0.032762	0.0739175	0.20916	0.882319	3.26883	2.75854	3.55614	4.09173
BE988636	Mm.257067	Lynx1	Ly6/neurotoxin 1	0.75335	0.692939	0.235951	0.465921	0.526483	0.420325	0.533493	1.4911	1.17256	3.76608	4.03742
BE987331	Mm.24783	Frmpd1	FERM and PDZ domain containing 1	0.431107	0.334679	0.598621	0.364295	1.60858	0.570716	0.453248	0.800692	0.536483	4.42258	4.03087
BF464494	Mm.151293	Nlgn2	Neuroligin 2	0.047255	0.053071	0.0366277	0.0575842	0.0844811	0.164724	0.682489	3.00516	2.66796	3.88308	4.01757
BE985258	Mm.343095	Ssbp2	Single-stranded DNA binding protein 2	0.767581	0.769312	0.487577	0.453203	0.416661	0.702679	1.26892	1.43175	2.59588	3.09389	4.00174
BF466274	Mm.156736	Kcne2	Potassium voltage-gated channel, Isk-related subfamily, gene 2	0.404019	0.299863	0.191143	0.177255	0.332674	0.443717	0.729206	1.60126	1.23337	3.09357	3.98736
BE985543	Mm.259879	Birc4	Baculoviral IAP repeat-containing 4	0.684217	0.955355	0.615548	1.66034	1.74786	1.30854	1.52934	1.71589	1.65504	2.93484	3.97971
BE983230	Mm.332219	Pclo	Piccolo (presynaptic cytomatrix protein)	0.568523	1.40056	0.224782	0.375002	0.518997	0.633172	0.784517	1.32707	1.38333	2.73123	3.97669
BE982861	Mm.291370	Rds	Retinal degeneration, slow (retinitis pigmentosa 7)	0.0808269	0.0925428	0.0371097	0.0671157	0.335796	0.41725	1.34012	1.61415	3.70638	6.00117	3.97236
BE985254	Mm.39293	Ccdc5	Coiled-coil domain containing 5	0.461204	0.37177	0.36264	0.50881	0.412345	0.811347	0.837066	1.30433	2.68016	3.32118	3.90895
BE950081	Mm.31395	Cpe	Carboxypeptidase E	0.283238	0.622994	0.649406	0.666685	0.67586	0.546418	0.943649	2.46409	1.3989	3.27604	3.90865
BF466858	Mm.21662	Rpgrip1	Retinitis pigmentosa GTPase regulator interacting protein 1	1.0597	0.906258	0.829173	0.944465	0.577255	0.799357	0.83179	1.99531	1.60006	2.39105	3.88101
BE986550	Mm.273339	4930583H14Rik	RIKEN cDNA 4930583H14 gene	0.931066	1.43754	0.816229	0.696092	0.617093	0.721825	0.630898	1.57109	1.29651	3.37431	3.87794
BE950350	Mm.7883	Apc	Adenomatosis polyposis coli	0.514527	0.377103	0.316994	0.427547	0.328907	0.425316	0.916779	2.1168	2.09984	4.13245	3.86939
BE996359	Mm.200608	Clu	Clusterin	0.115808	0.0884436	0.162711	0.118026	0.126312	0.172066	0.323792	0.711089	0.983096	4.28598	3.84039
BE950252	Mm.235870	Kcnb1	Potassium voltage gated channel, Shab-related subfamily, member 1	0.352594	0.610359	0.343444	0.304398	0.248598	0.354975	0.42305	1.54843	1.40117	3.73199	3.81125
BF464107	Mm.3918	Abca4	ATP-binding cassette, sub-family A (ABC1), member 4	0.510966	0.384738	0.281896	0.290073	0.499035	0.502183	1.54281	1.34469	1.61028	3.78335	3.80269
BF466106	Mm.34308	Susd3	Sushi domain containing 3	0.353247	0.344469	0.190596	0.231316	0.30438	0.24596	0.514231	1.92846	2.04087	4.16608	3.79167
BE987910	Mm.151594	2300002D11Rik	RIKEN cDNA 2300002D11 gene	0.240842	0.21747	0.107051	0.175586	0.252852	0.210766	0.479641	3.53106	2.0615	3.17452	3.77887
BF464014	Mm.236454	AW822216	Expressed sequence AW822216	0.615305	0.282598	0.263258	1.17694	0.325983	0.372957	0.396615	2.02682	1.59625	2.4106	3.77268
BF455777	Mm.221688	Phip	Pleckstrin homology domain interacting protein	0.183306	0.398247	0.395129	0.468172	0.51219	0.639454	0.552061	0.977294	1.71238	3.84861	3.74131
BE996351	Mm.346482	Transcribed locus	Transcribed locus	0.978133	1.44227	0.592755	0.702941	0.657071	0.699044	0.740879	1.55378	1.40068	2.68244	3.74074
BE985263	Mm.151600	Rab3c	RAB3C, member RAS oncogene family	0.39454	0.562662	0.276695	0.321673	0.24671	0.425525	0.833799	1.84746	2.79074	3.56747	3.73886
BE950631	Mm.276259	Srgap2	SLIT-ROBO Rho GTPase activating protein 2	0.427717	0.338147	0.35804	0.371772	0.420939	0.388016	0.484268	0.670756	0.745862	3.26927	3.73219
BE986477	Mm.4263	Cst3	Cystatin C	0.441088	0.612055	0.537855	0.407695	0.454523	0.763121	1.33706	2.5734	2.35949	3.37022	3.69883
BF463438	Mm.221244	6430547I21Rik	RIKEN cDNA A930005K07 gene	0.42659	0.448614	0.509727	0.563367	0.63465	0.811027	0.527699	2.02949	1.88345	2.71123	3.65056
BE995615	Mm.24742	Pank1	Pantothenate kinase 1	0.185277	0.25073	0.206117	0.463043	0.230422	0.376433	0.804132	2.44407	2.16543	3.56382	3.6426
BE981276	Mm.277464	Icmt	Isoprenylcysteine carboxyl methyltransferase	0.27806	0.408994	0.360033	0.280086	0.335863	0.443482	0.782766	1.95575	1.90235	3.0366	3.61924
BE996537	Mm.249861	Pfkfb2	6-phosphofructo-2-kinase/fructose-2,6-biphosphatase 2	0.445358	0.342622	0.294565	0.428915	0.396938	0.434519	0.480031	0.721158	0.956681	2.54711	3.60355
BF463202	Mm.259254	Rnasel	Ribonuclease L (2', 5'-oligoisoadenylate synthetase-dependent)	0.525678	0.426459	0.179793	0.524403	0.386093	0.35168	0.748309	1.27098	1.28283	2.97777	3.59896
BF460495	Mm.101274	2010008E23Rik	Ataxin 7-like 3	0.728895	0.775391	0.826255	0.658155	0.694368	0.764251	1.47984	1.10507	1.09813	1.79877	3.59868
BE982832	Mm.88694	Kif3a	Kinesin family member 3A	0.672504	0.584334	0.682761	0.39553	0.433503	0.657098	0.873388	1.27908	1.65837	3.20536	3.58962
BE950232	Mm.229349	Tbc1d12	TBC1D12: TBC1 domain family, member 12	0.36823	0.400181	0.272025	0.245026	0.233282	0.261317	0.398728	1.63646	1.90629	3.82294	3.55656
BF462252	Mm.200859	Sidt2	SID1 transmembrane family, member 2	0.347403	0.313841	0.268323	0.349589	0.267156	0.401505	0.824566	2.79152	1.98162	3.45414	3.55329
BE950374	Mm.237825	Bmpr1a	Bone morphogenetic protein receptor, type 1A	0.529198	0.59722	0.656503	0.751633	0.266431	0.561776	0.725421	1.66551	1.38101	3.44046	3.54329
BE985253	Mm.1276	Sag	Retinal S-antigen	0.0409069	0.0441872	0.0288776	0.0425953	0.12544	0.291305	1.13351	1.56711	2.86685	3.16127	3.53804
BF466521	Mm.344820	Tnfsf12	Tumor necrosis factor (ligand) superfamily, member 12	0.672507	0.791054	0.256817	0.669406	0.595486	0.5448	0.68243	1.20163	2.09503	3.14638	3.53248
BE982598	Mm.253102	Prkar2a	Protein kinase, cAMP dependent regulatory, type II alpha	0.255298	0.477055	0.48494	0.522265	0.497565	0.636152	0.774748	1.13324	1.81213	3.54743	3.53055
BF463378	Mm.292539	Slc31a2	Solute carrier family 31, member 2	0.463788	0.415498	0.324524	0.336631	1.10479	0.494863	0.83551	0.811388	1.15688	2.78103	3.49447
BE949994	Mm.194050	A930011O12Rik	RIKEN cDNA A930011O12 gene	0.191131	0.210944	0.222239	0.538274	1.49457	0.932819	1.09442	2.22157	2.28486	2.97108	3.49339
BE981838	Mm.338713	Gabra1	Gamma-aminobutyric acid (GABA-A) receptor, subunit alpha 1	0.760193	0.565984	0.287048	0.447375	0.512264	0.451827	0.709538	1.80538	1.48393	3.22625	3.48611
BF455766	Mm.234233	2900019M05Rik	PiggyBac transposable element derived 5	0.538945	0.867002	0.806479	1.25391	0.438936	0.479332	0.440562	1.3511	1.60204	3.11836	3.48491
BE951981	Mm.83949	Elovl4	Elongation of very long chain fatty acids (FEN1/Elo2, SUR4/Elo3, yeast)-like 4	0.306317	0.465332	0.411671	0.376019	0.367382	0.661804	0.929329	2.55953	1.59257	2.42063	3.46979
BE988628	Mm.41540	Atxn7l4	Ataxin 7-like 4	0.918119	0.540773	0.395026	0.645804	0.520989	0.609137	0.692381	1.15387	1.22645	2.95759	3.46953
BF466191	Mm.185453	Eif4g2	RIKEN cDNA 1700012D14 gene	0.421462	0.425885	0.342805	0.21439	0.288118	0.351949	0.446414	1.57878	1.47375	3.85759	3.46817
BE950185	Mm.41982	Rs1h	Retinoschisis 1 homolog (human)	0.572402	0.554145	0.289387	0.436521	0.345121	0.472011	0.576986	1.51322	2.05864	3.42093	3.44627
BF466532	Mm.260877	BC016201	CDNA sequence BC016201	0.196552	0.220818	0.103751	0.127256	0.187309	0.326807	0.94704	3.559	2.35055	2.91122	3.44141
BE987392	Mm.272356	Thap4	THAP domain containing 4	0.831945	1.0865	0.943846	1.11763	1.39448	1.2795	1.11774	1.03963	1.19116	2.90619	3.42332
BE950349	Mm.340436	Taok1	TAO kinase 1	0.608097	0.853136	0.654348	0.784449	0.340186	0.580932	1.15261	1.38501	1.37914	2.70679	3.421
BE954674	Mm.334766	Gene model 696, (NCBI)	Gene model 696, (NCBI)	0.551688	0.625115	0.688972	0.764709	0.641759	0.680429	0.668631	1.75164	1.93451	2.17461	3.41328
BE988793	Mm.285993	Calm1	Calmodulin 1	0.22663	0.423273	0.40469	0.453645	0.437303	0.457797	0.81978	2.57599	1.92044	3.76175	3.40498
BF465992		EST	EST	0.507257	0.394505	0.293756	0.408458	0.473203	0.833795	0.665286	1.89988	2.18868	3.06365	3.37958
BE950105	Mm.26908	Csnk1a1	Casein kinase 1, alpha 1	0.69306	0.781862	0.685204	0.713115	0.699414	0.766248	0.936425	2.14876	1.64103	3.09421	3.36017
BF463215	Mm.234204	Pak2	P21 (CDKN1A)-activated kinase 2	0.332266	0.271097	0.183675	0.458993	0.481934	0.267918	0.716861	2.18722	2.0499	2.56446	3.35056
BE986928	Mm.304075	3200001K10Rik	RIKEN cDNA 3200001K10 gene	0.317026	0.200869	0.147884	0.326068	0.46176	0.473447	0.490162	0.976071	1.65804	3.96942	3.34707
BE950556	Mm.275130	MGC78289	Similar to hypothetical protein FLJ23825	0.565894	0.568716	0.472938	0.562786	0.473261	0.674858	1.03588	2.16612	1.7293	2.53705	3.34465
BF463369	Mm.28643	Vamp2	Vesicle-associated membrane protein 2	0.33271	0.483768	0.436508	0.392065	0.39228	0.626121	0.741833	2.17948	1.7039	3.10556	3.32835
BE950544	Mm.374791	Gnat2	Guanine nucleotide binding protein, alpha transducing 2	0.337697	0.392776	0.453879	0.781704	0.638536	0.527225	0.726518	1.60814	1.36008	2.7222	3.321
BE981953	Mm.182654	Syt7	Synaptotagmin 7	0.501719	0.524962	0.639868	0.456542	0.626979	0.70861	0.803721	1.26014	1.0844	2.11061	3.29471
BE986899	Mm.35796	Evi5	Ecotropic viral integration site 5	0.595494	0.574761	0.402418	0.461228	0.427091	0.487498	0.461653	0.838307	1.70807	2.78097	3.26889
BF461571	Mm.221244	6430547I21Rik	RIKEN cDNA A930005K07 gene	0.316293	0.415069	0.482905	0.764231	1.10979	1.00321	0.61702	1.49946	2.29042	3.0057	3.25741
BE986479	Mm.352945	1110034O07Rik	RIKEN cDNA 1110034O07 gene	0.394757	0.474374	0.473216	0.534828	0.643035	0.8211	1.63958	2.47872	2.13859	2.7833	3.24208
BE950244	Mm.316418	1200013F24Rik	RIKEN cDNA 1200013F24 gene	0.473721	0.625182	0.42126	0.501776	0.500613	0.683566	1.31453	2.06025	2.147	1.917	3.23686
BE950262	Mm.309296	Rims2	Regulating synaptic membrane exocytosis 2	0.578696	0.548703	0.479004	0.537332	0.370329	0.596701	0.905103	2.07385	1.92875	2.56856	3.212
BF464700	Mm.648	Prnp	Prion protein	0.459512	0.705325	0.649148	0.590468	0.432353	0.53165	0.809123	1.8465	1.41079	2.58772	3.20058
BF465115	Mm.101958	6430548M08Rik	RIKEN cDNA 6430548M08 gene	0.419923	0.418222	0.411695	0.550122	0.44794	0.613473	0.914959	1.83012	1.32546	2.83618	3.18558
BE985032	Mm.309296	Rims2	Regulating synaptic membrane exocytosis 2	0.646797	0.731409	0.68024	0.640906	0.692416	0.55991	0.706742	1.63353	1.12508	1.89386	3.18252
BF467018	Mm.278865	Stxbp1	Syntaxin binding protein 1	0.437597	0.769223	0.704036	0.599681	0.670908	1.00463	1.31502	1.92616	1.31674	2.81496	3.16214
BE985967	Mm.374191	Transcribed locus	Transcribed locus	0.599913	0.306467	0.206158	0.272742	0.367436	0.380553	0.570288	1.3086	1.6762	2.8525	3.14527
BE985410		EST	EST	0.353648	0.506097	0.156666	0.233614	0.865987	0.481087	0.622551	1.4028	1.33795	3.05686	3.11872
BE981245	Mm.42102	Tulp1	Tubby like protein 1	0.200934	0.152011	0.121369	0.251037	0.321767	0.586766	1.2645	2.06093	2.29565	3.07083	3.10536
BE949795	Mm.27005	Vsnl1	Visinin-like 1	0.6955	1.30616	0.376337	0.515722	0.690191	0.732679	0.665314	1.40301	1.10317	2.86284	3.10189
BE986450	Mm.340955	Smurf2	SMAD specific E3 ubiquitin protein ligase 2	0.687965	0.884337	0.770464	0.77754	0.662558	1.08875	1.22365	1.46936	1.51594	2.71572	3.1006
BE989044	Mm.37907	Lrrc21	Leucine rich repeat containing 21	0.437522	0.335311	0.283415	0.299702	0.554306	0.372777	1.0135	2.46262	2.23174	2.88796	3.09949
BE950650	Mm.134224	A930036K24Rik	RIKEN cDNA A930036K24 gene	0.438914	0.480102	0.293729	0.694197	0.588083	0.502912	0.948597	0.643234	0.631614	2.30013	3.09635
BE983540	Mm.138004	Transcribed locus	Transcribed locus	0.345023	0.159251	0.094434	0.183269	0.239485	0.402151	1.10049	3.5454	2.12042	2.76679	3.07661
BE988855	Mm.133687	Slco4a1	Solute carrier organic anion transporter family, member 4a1	0.643338	0.487201	0.241625	0.39557	1.19524	0.539486	1.10408	1.96007	1.74571	2.76359	3.0737
BE950288	Mm.195898	Pbp	Phosphatidylethanolamine binding protein	0.588382	0.59098	0.582268	0.561323	0.82111	0.706811	0.88744	2.55755	2.37162	3.31376	3.06345
BF466050	Mm.44736	Dnm1	Dynamin 1	0.583705	0.400428	0.360203	0.479293	1.45123	0.628422	0.724006	2.27859	1.54385	1.86535	3.06179
BF460609	Mm.179243	4930519N16Rik	RIKEN cDNA 4930519N16 gene	0.272994	0.296467	0.154729	0.21962	0.304805	0.558486	1.15699	3.05598	2.35313	2.60783	3.04859
BE953998	Mm.253090	Ap2a2	Adaptor protein complex AP-2, alpha 2 subunit	0.881202	1.34475	0.753988	0.733505	0.621286	0.623242	1.00284	2.32585	1.75344	2.74703	3.02957
BE985995	Mm.152952	A930021G21Rik	Ankyrin repeat domain 33	0.235707	0.185695	0.144795	0.21576	0.299065	0.329194	0.670488	2.6632	1.88069	3.45504	3.02911
BF463814	Mm.355601	E130013N09Rik	RIKEN cDNA E130013N09 gene	0.571937	0.644768	0.78067	1.57026	1.57049	1.42338	0.782061	1.40826	1.22908	1.8008	3.00915
BE983423	Mm.185467	Gtf2h3	General transcription factor IIH, polypeptide 3	0.643967	0.349188	0.339373	0.390626	0.378371	0.481533	1.19862	1.46279	2.81594	4.23115	2.99865
BE950634		EST	EST	0.229397	0.310493	0.213567	0.41073	0.479706	0.493143	0.763804	1.46565	0.990343	3.66743	2.99177
BF461481	Mm.46764	Cds1	CDP-diacylglycerol synthase 1	0.901292	0.803346	0.311898	0.471692	0.569062	0.643276	0.745245	0.804606	1.05157	3.19423	2.95102
BF466385	Mm.61022	Osbp2	RIKEN cDNA C630001G20 gene	0.239423	0.212026	0.18866	0.249138	0.329905	0.364849	0.5485	1.30622	1.38722	3.19622	2.92917
BE950287	Mm.26633	Plekhb1	Pleckstrin homology domain containing, family B (evectins) member 1	0.0543415	0.0604236	0.0938718	0.177986	0.281589	0.447905	1.23469	3.61938	2.67318	4.67292	2.91609
BE986221	Mm.24186	Bin3	Bridging integrator 3	0.59956	0.51751	0.445959	0.4491	0.414813	0.507662	0.608922	1.56902	1.7349	4.65196	2.85851
BE981373	Mm.239583	D630048P19Rik	RIKEN cDNA D630048P19 gene	0.240441	0.216882	0.243945	0.223391	0.385725	0.330433	0.773664	1.91359	1.80613	3.03647	2.85506
BE950352	Mm.4172	Slbp	Stem-loop binding protein	0.543495	0.462784	0.410458	0.587411	0.392873	0.465791	1.01426	1.7964	1.69445	3.2804	2.81712
BF461237	Mm.29870	Itm2c	Integral membrane protein 2C	0.693073	0.843518	0.644082	0.81132	0.564306	0.650049	0.799308	1.93615	1.65497	3.35252	2.81346
BF464280	Mm.19039	Got1	Glutamate oxaloacetate transaminase 1, soluble	0.561506	0.734177	0.546184	0.565278	0.588539	0.550452	0.719078	1.49197	2.31441	3.40055	2.77659
BE949647	Mm.320896	Atp6v0c	ATPase, H+ transporting, V0 subunit C	0.639109	0.869314	0.977788	0.868259	0.883134	1.16837	1.50538	2.55843	1.90412	3.05417	2.6074
BE949837	Mm.222178	AI875142	Expressed sequence AI875142	0.477834	0.454744	0.313986	0.380952	0.574606	0.667844	0.823414	2.69324	1.79991	3.00802	2.58723
BE987453	Mm.37395	Slc25a25	Solute carrier family 25 (mitochondrial carrier, phosphate carrier), member 25	0.938503	0.962656	0.618209	0.697455	0.712225	0.685447	0.968283	1.87882	1.51172	3.2327	2.56524
BE988876	Mm.332295	Mapre3	Microtubule-associated protein, RP/EB family, member 3	0.403368	0.520402	0.480458	0.472233	0.668774	0.650597	0.926797	1.48925	1.36514	3.00853	2.55505
BE986746	Mm.151332	Pex2	Peroxin 2	0.615312	0.575941	0.335461	0.50649	0.664736	0.745566	0.998162	1.46535	1.83308	3.4555	2.54712
BE951831	Mm.589	Gpi1	Glucose phosphate isomerase 1	0.961974	1.51124	1.124	0.856793	0.4234	0.571127	0.70169	1.60549	1.5715	3.05576	2.54355
BE982816	Mm.274243	Abcb10	ATP-binding cassette, sub-family B (MDR/TAP), member 10	0.997796	0.779428	0.538621	0.731682	0.765777	0.936931	1.05311	1.67311	1.87356	3.40176	2.43428
BE985340	Mm.317515	Synpr	Synaptoporin	0.432041	0.495699	0.333029	0.566753	0.836568	0.868907	0.976338	0.894045	2.3081	3.1355	2.42824
BE954252	Mm.2755	Calb2	Calbindin 2	0.106284	0.222976	0.426919	0.70469	0.879924	0.681973	0.879069	1.2678	1.44641	3.49056	2.41477
BF460550	Mm.32595	Gnaz	Guanine nucleotide binding protein, alpha z subunit	0.641574	0.813959	0.83551	1.00147	0.683631	0.724152	0.731268	1.81939	1.31881	3.04648	2.30005
BE950194	Mm.272197	Mgll	Monoglyceride lipase	0.438049	0.357653	0.285054	0.464272	0.651519	0.711524	1.22086	1.93338	1.64828	3.02652	2.04768
BF467701	Mm.272120	Gad1	Glutamic acid decarboxylase 1	0.421258	0.583547	0.442346	0.687696	1.29112	0.918067	1.20088	1.21814	1.5389	3.27978	1.9603
BF464170		EST	EST	0.472883	0.338036	0.270101	0.421345	1.05335	1.14523	1.7369	1.03872	2.34941	3.3137	1.83928
BF466029	Mm.235550	Esrrb	Estrogen related receptor, beta	0.960307	0.706906	0.48975	1.87292	1.36648	0.800993	0.874502	0.688819	1.14181	3.87597	1.54204
