# Supplementary material for: A biphasic pattern of gene expression during mouse retina development
Source: BMC Dev Biol. 2006 Oct 17;6:48. doi: 10.1186/1471-213X-6-48 (PMC1633734; doi:10.1186/1471-213X-6-48)
Supplement: Additional File 6 — Data from microarray and SAGE studies are used for comparison. The criteria for gene collection from microarray experiments was with average changes from the three arrays were greater than 2-fold with p<0.05 by one-way ANOVA analysis. SAGE information was from , Table S2. The information provided from this file include gene annotation, Unigene numbers, gene expression in both analysis, SAGE expression information in deferent developmental stages, total SAGE tag numbers for each gene, gene expression ratio from microarray studies. [file 1471-213X-6-48-S6.xls]

## Sheet: Additional File 6
Additional File 6. Comparison of microarray and SAGE datasets
Basic information of genes
Gene collection from criteria with average changes from the three arrays were greater than 2-fold with p<0.05 by one-way ANOVA analysis.
SAGE information from http://biology.plosjournals.org/archive/1545-7885/2/9/supinfo/10.1371_journal.pbio.0020247.st002.txt
Developmental stages and the ratio (log2) between gene expression of each time points compared with average expression levels
Accession	Unigene	Title	Annonation	List4180	Sage_3T3	Sage_GCPcntr	Sage_GCP+SHH	Sage_GC_P8	Sage_E15_ctx	Sage_P1_ctx	Sage_Hypothalamus	Sage_E12	Sage_E14	Sage_E16	Sage_E18	Sage_P0	Sage_P2	Sage_P4	Sage_P6	Sage_P10 crx-/-	Sage_P10 wildtype	Sage_Adult	Sage_ONL	Sage_Total tags	E12.5	E14.5	E16.5	E18.5	PN01	PN03	PN05	PN07	PN10	PN15	PN21
BE949444	Mm.33118	6720460F02Rik	RIKEN cDNA 6720460F02 gene	Y	0	3	1	0	0	2	2	0	0	2	1	0	3	2	13	6	19	12	8	74	1.45	1.14	1.26	0.82	0.83	0.79	0.22	0.3	-0.34	-0.54	-0.78
BE949447	Mm.16716	Lamp1	Lysosomal membrane glycoprotein 1	N	2	18	10	4	1	1	8	2	2	2	2	8	3	5	7	1	0	6	2	84	0.05	0.16	-0.13	-0.07	0.27	0.04	0.28	0.38	0.03	0.7	0.19
BE949448	Mm.430721	D230004J03Rik	RIKEN cDNA D230004J03 gene	Y																					0.82	0.81	0.27	0.14	0.08	0.32	0.31	-0.04	0.04	-0.43	-0.27
BE949451	Mm.408085	Dpy19l1	Dpy-19-like 1 (C. elegans)	Y																					1.34	0.96	0.64	0.36	0.83	0.55	0.07	-0.34	-0.37	-1	-0.48
BE949453	Mm.291089	Fgd3	FYVE, RhoGEF and PH domain containing 3	Y																					0.82	0.98	0.48	0.16	0.32	0.15	0.21	-0.19	-0.4	-0.9	-0.78
BE949454	Mm.426793	Transcribed locus	Transcribed locus	N																					0.24	-0.07	-0.15	0.51	1.27	1.22	0.16	0.03	-0.2	-0.31	-0.13
BE949455	Mm.286394	Pcbp4	Poly(rC) binding protein 4	Y																					1.62	1.03	1.26	0.54	0.6	1	0.16	-0.2	-0.29	-0.8	-0.74
BE949456	Mm.20837	Tpp1	Tripeptidyl peptidase I	Y	0	3	4	1	1	2	1	2	0	1	0	0	3	2	6	4	2	6	2	40	1.12	0.57	1.01	0.38	0.33	0.68	-0.09	-0.31	-0.3	0.05	-0.33
BE949457	Mm.17993	1700027N10Rik	RIKEN cDNA 1700027N10 gene	Y	1	5	3	2	1	1	3	2	3	5	3	0	2	3	1	4	2	0	0	41	0.1	0.06	0.31	0.32	0.27	0.1	0.56	-0.03	-0.07	-1.15	-1.42
BE949458	Mm.260153	Tmem115	Transmembrane protein 115	Y	2	4	1	0	0	0	1	0	1	1	2	1	0	0	1	1	1	2	1	19	0.96	0.7	0.84	0.79	0.61	0.62	0.2	-0.37	-0.43	-0.6	-0.79
BE949459	Mm.291745	Imp4	IMP4, U3 small nucleolar ribonucleoprotein, homolog (yeast)	Y																					0.81	0.61	0.44	0.29	0.38	0.42	0.17	-0.39	-0.18	-0.72	-0.72
BE949461	Mm.66222	Cxadr	Coxsackievirus and adenovirus receptor	Y																					0.73	0.91	0.63	0.67	0.09	-0.23	0.04	0.22	0.26	-0.67	-0.61
BE949463	Mm.205996	Apoa1bp	Apolipoprotein A-I binding protein	N	3	2	2	3	0	0	2	1	1	3	0	2	1	1	1	3	0	3	2	30	-0.42	0.04	0.53	0.38	0.47	0.41	-0.32	-0.13	0.02	0	-0.42
BE949464	Mm.13886	Eif1	Eukaryotic translation initiation factor 1	Y	9	126	137	74	2	8	74	60	100	84	105	64	73	87	86	58	49	41	40	1277	1.01	1.26	0.91	1.03	0.5	0.56	0.1	-0.53	-0.33	-0.63	-0.92
BE949466	Mm.29594	Sart3	Squamous cell carcinoma antigen recognized by T-cells 3	Y	0	5	4	5	0	1	0	5	7	6	3	1	3	4	5	2	1	2	3	57	0.51	0.95	0.68	0.11	0.15	0.2	-0.08	-0.46	-0.33	-0.46	-0.49
BE949468	Mm.4757	Crabp2	Cellular retinoic acid binding protein II	Y	0	1	0	0	1	0	0	7	0	0	1	1	0	0	0	0	0	0	0	11	2.1	2.33	1.52	0.72	-1.03	-2.01	-2.45	-3.02	-2.45	-3.03	-2.34
BE949469	Mm.299367	Hnrpa1	Heterogeneous nuclear ribonucleoprotein A1	Y																					2.62	1.54	1.98	1.31	1.17	1.4	0.08	0.01	-0.94	-1.45	-1.42
BE949470	Mm.332855	2510048O06Rik	RIKEN cDNA 2510048O06 gene	N																					0.84	0.43	0.58	0.23	0.39	-0.02	-0.47	0.08	0.01	-0.13	-0.24
BE949471	Mm.247788	Cct2	Chaperonin subunit 2 (beta)	Y																					1.24	1.15	0.92	0.48	0.4	0.28	0.27	0.03	-0.44	-0.88	-0.97
BE949472	Mm.305750	Rpl27a	Ribosomal protein L27a	Y																					1.32	1.09	1.35	0.84	1.17	0.45	0.41	-0.05	-0.24	-0.39	-0.86
BE949475	Mm.426204	Rpl5	Ribosomal protein L5	Y																					2.16	0.98	1.73	1.2	1.05	1.29	0.42	0.16	-0.29	-0.58	-0.74
BE949477	Mm.25661	Zcsl3	Zinc finger, CSL-type containing 3	Y	0	0	1	2	0	0	0	0	1	0	0	0	0	0	0	0	0	0	0	4	1.45	0.63	0.69	0.46	0.29	0.22	-0.1	-0.13	-0.27	-0.42	-0.8
BE949478		EST	EST	N																					1.14	0.52	1.05	0.46	0.49	0.89	0.76	0.37	0.5	0.39	0.06
BE949479	Mm.343025	Actg1	Actin, gamma, cytoplasmic 1	Y																					1.26	0.41	1.89	1.14	0.49	0.85	0.78	0.32	0.53	0.16	-0.28
BE949480	Mm.683	Oaz1	Ornithine decarboxylase antizyme	N	22	30	45	44	9	5	29	20	45	53	32	37	28	27	35	90	40	56	43	690	0.02	0.13	0.21	0.21	0.32	0.22	1.05	0.49	0.65	1.22	0.88
BE949481	Mm.408086	Transcribed locus	Transcribed locus	Y																					1.08	0.65	1.22	0.63	1	1.07	-0.85	-1.07	-1.11	-1.44	-0.71
BE949482	Mm.276504	Nudcd2	NudC domain containing 2	Y																					0.84	1.12	0.85	0.74	0.86	0.71	0.11	-0.85	-0.78	-1.47	-1.57
BE949483	Mm.18210	Msh6	MutS homolog 6 (E. coli)	Y	0	4	6	5	0	2	3	3	3	2	1	4	6	3	1	0	0	1	3	47	1.22	0.84	0.8	0.61	0.44	-0.03	-0.32	-0.76	-0.87	-1.13	-1.07
BE949484	Mm.329700	Gng3	Guanine nucleotide binding protein (G protein), gamma 3 subunit	N																					0.09	0.45	0.25	-0.11	0	0.2	0.4	0.07	0.28	0.59	0
BE949486	Mm.425279	Tmed2	Transmembrane emp24 domain trafficking protein 2	Y																					0.07	0.05	0.43	0.34	0.71	0.99	0.46	0.03	0.02	-0.14	-0.21
BE949487	Mm.217214	2900009I07Rik	RIKEN cDNA 2900009I07 gene	Y																					0.27	0.22	0.15	-0.36	0.11	-0.5	-0.14	-0.75	-0.62	-0.77	-0.37
BE949490	Mm.390606	Hnrpa0	Heterogeneous nuclear ribonucleoprotein A0	N																					0.02	0.46	0.48	0.6	0.92	0.39	-0.43	-0.3	-0.47	-1.07	-1.28
BE949491	Mm.28357	Map1lc3b	Microtubule-associated protein 1 light chain 3 beta	N	8	79	69	46	8	3	15	9	18	13	11	19	17	21	21	22	19	10	13	421	0.48	0.43	0.53	0.03	0.31	0.69	0.57	0.51	0.03	0.36	0.13
BE949492	Mm.220173	Ap3s2	Adaptor-related protein complex 3, sigma 2 subunit	N	0	0	0	0	0	0	0	0	0	0	1	0	0	1	1	0	0	0	0	3	-0.15	0.28	0.63	0.24	0.45	0.35	0.3	0.21	0.25	0.42	0.3
BE949494	Mm.17610	2410075B13Rik	RIKEN cDNA 2410075B13 gene	N	0	0	0	0	0	0	1	0	1	0	0	0	0	0	1	2	0	2	1	8	0.16	0.18	-0.1	-0.08	-0.12	-0.1	0.11	0.15	-0.21	0.59	0.65
BE949496	Mm.325205	Dnm2	Dynamin 2	Y																					1.14	0.5	0.21	0.06	0.38	0.53	-0.15	-0.18	-0.28	-0.75	-0.65
BE949497	Mm.35801	BC048355	CDNA sequence BC048355	Y	0	0	2	2	0	0	1	3	6	5	2	5	2	1	0	0	0	0	4	33	1.28	1.01	0.72	0.39	0.62	0.54	-0.08	-1.58	-1.01	-2.14	-1.36
BE949498	Mm.260539	Psmd11	Proteasome (prosome, macropain) 26S subunit, non-ATPase, 11	Y	2	8	15	10	5	0	3	5	9	6	6	4	8	6	4	4	6	2	2	105	0.39	-0.25	-0.18	0.2	0.42	0.14	-0.15	-0.35	-0.56	-0.45	-0.16
BE949499	Mm.925	Tfdp1	Transcription factor Dp 1	Y	1	4	13	14	2	2	4	8	10	10	23	5	9	9	7	6	5	4	3	139	0.7	0.55	0.68	0.29	0.15	0.24	0.1	-0.53	-0.36	-0.73	-0.72
BE949500	Mm.292613	Mtx2	Metaxin 2	Y																					0.49	0.24	0.36	0.43	-0.33	0.81	0.39	-0.14	-0.46	-0.61	-0.73
BE949501	Mm.26479	Nedd10	Neural precursor cell expressed, developmentally down-regulated gene 10	N	0	3	0	2	0	0	0	1	1	0	4	5	2	0	1	1	4	0	3	27	0.76	0.61	0.54	0.59	0.35	0.37	0.7	0.15	0	-0.02	-0.43
BE949502	Mm.5264	Fez1	Fasciculation and elongation protein zeta 1 (zygin I)	N	2	17	13	10	14	2	12	2	6	5	3	7	6	4	7	12	11	11	3	147	0.1	0.07	0.39	0.06	-0.13	0.17	-0.1	0.18	0.09	0.3	0.26
BE949503	Mm.294623	Eif1ay	Eukaryotic translation initiation factor 1A, Y-linked	Y																					1.04	0.91	0.7	0.68	0.2	0.43	0.64	-0.51	-0.54	-1.13	-1.19
BE949504	Mm.289306	Arpc4	Actin related protein 2/3 complex, subunit 4	Y																					0.64	0.49	0.6	0.28	0.02	0.22	0.21	0.32	-0.21	-0.06	-0.1
BE949505	Mm.286394	Pcbp4	Poly(rC) binding protein 4	N																					0.15	-0.1	-0.18	-0.13	-0.17	0.31	1.13	0.21	0.23	0.33	0.5
BE949506	Mm.18579	Polr2e	Polymerase (RNA) II (DNA directed) polypeptide E	Y	6	13	14	5	1	2	7	8	7	13	5	7	3	5	7	9	4	13	6	135	0.94	0.45	0.46	0.26	0.3	0.13	0.63	0.26	0.13	0.3	0.01
BE949507	Mm.38951	Sucla2	Succinate-Coenzyme A ligase, ADP-forming, beta subunit	N	3	8	8	4	0	2	7	3	6	4	0	1	5	3	4	6	3	4	5	76	-0.48	0.28	0.08	-0.58	0.06	0.18	-0.11	-0.21	0.46	0.36	0.1
BE949508	Mm.228661	Atoh7	Atonal homolog 7 (Drosophila)	Y	0	0	0	0	0	0	0	58	61	27	8	5	1	3	0	0	0	0	1	164	1.55	2.28	0.99	0.66	-0.92	-0.78	-1.46	-1.78	-1.58	-1.68	-2.25
BE949510	Mm.391757	Cacnb1	Calcium channel, voltage-dependent, beta 1 subunit	N																					-0.11	0.68	0.66	0.47	-0.08	-0.29	-0.3	0.29	-0.34	-0.05	0.01
BE949511	Mm.150838	Six3os1	Six3 opposite strand transcript 1	Y	0	0	0	0	0	0	0	6	12	14	10	9	11	7	6	2	2	2	0	81	0.84	0.33	0.66	0.48	0.28	0.32	-0.12	-0.18	-0.25	-0.3	-0.35
BE949513	Mm.428510	Transcribed locus	Transcribed locus	N																					0.24	1.03	0.01	0.35	-0.1	0.15	0	-0.07	-0.91	-0.25	-0.2
BE949613	Mm.207715	5730410E15Rik	RIKEN cDNA 5730410E15 gene	N	0	0	0	0	0	1	0	0	0	0	0	1	0	0	0	0	0	0	0	2	0.2	0.12	0.3	-0.06	-0.13	-0.02	0.03	-0.42	-0.39	0.01	-0.25
BE949616	Mm.426253	Transcribed locus	Transcribed locus	N																					-0.01	-0.01	-0.57	0.3	0.1	-0.04	0.72	-0.37	0.49	0.16	-0.86
BE949617	Mm.38594	Arnt2	Aryl hydrocarbon receptor nuclear translocator 2	Y	0	3	2	2	1	2	2	0	1	0	1	1	0	0	1	1	0	2	3	22	0.69	0.63	0.69	0.15	0.3	-0.05	0.15	-0.32	-0.39	-1.42	-1.92
BE949620	Mm.202774	Rbm9	RNA binding motif protein 9	N	8	47	31	20	11	7	4	4	5	7	8	6	12	3	7	10	7	5	3	205	-0.05	-0.37	0.03	0.07	0.16	0.08	-0.14	0.27	0.4	-0.1	-0.43
BE949621	Mm.22453	Tardbp	TAR DNA binding protein	Y	0	3	4	3	1	0	1	2	4	1	3	3	3	4	5	5	2	1	1	46	0.11	0.13	-0.11	0.17	0.58	0.79	-0.01	-0.19	-0.48	-0.19	0.23
BE949622	Mm.275393	Ppp2r4	Protein phosphatase 2A, regulatory subunit B (PR 53)	Y																					0.74	0.51	0.59	-0.19	0.05	0.01	0.02	0.04	-0.1	0.36	0.12
BE949623	Mm.217214	2900009I07Rik	RIKEN cDNA 2900009I07 gene	N																					0.71	0.31	0.1	-0.1	0.6	0.35	0.11	0.1	0.08	0.34	0.14
BE949624	Mm.332336	Mrfap1	Morf4 family associated protein 1	N																					0.57	0.45	1.03	0.74	0.64	0.54	0.3	0.16	0.09	0.52	0.25
BE949627	Mm.268079	Cspg3	Chondroitin sulfate proteoglycan 3	Y	0	0	0	0	0	0	0	0	0	0	0	1	0	0	0	1	0	0	0	2	-0.07	0	0.6	0.17	0.12	0.04	-0.05	0.27	0.22	-0.23	-0.96
BE949628	Mm.127156	Pros1	Protein S (alpha)	N																					0.5	0.37	0.76	0.05	0.04	-0.1	-0.27	0.15	-0.32	-0.04	-0.39
BE949630	Mm.78250	KIAA0415	KIAA0415 protein	Y	1	5	1	1	2	2	0	2	1	1	0	3	0	1	0	0	0	0	0	20	2.05	1.29	1.35	0.86	0.41	0.77	0.17	-0.12	-0.69	-0.88	-0.89
BE949631	Mm.209385	Morf4l1	Mortality factor 4 like 1	Y	0	0	1	0	0	0	0	0	0	0	0	0	0	0	0	0	0	0	2	3	1.08	1.13	1.13	0.95	1.08	0.28	0.11	-0.46	-0.52	-0.59	-0.83
BE949633	Mm.307022	Wsb1	WD repeat and SOCS box-containing 1	Y																					-0.49	0.04	0.02	0.8	0.5	0.54	0.41	-0.84	-0.63	-0.35	-0.92
BE949636	Mm.385058	Transcribed locus	Transcribed locus	N																					-1.83	-1.09	-0.22	-0.16	0.78	0.49	0.65	-1.06	-0.37	-0.27	-0.83
BE949637	Mm.312204	4930534B04Rik	RIKEN cDNA 4930534B04 gene	Y																					0.8	0.33	0.15	0.14	0.16	0.33	-0.49	-1.1	-1	-1.56	-1.33
BE949638	Mm.392273	Transcribed locus	Transcribed locus	N																					-0.14	0.17	0.19	0.53	0.16	0.29	0.07	0.13	0.02	0.33	-0.35
BE949641	Mm.256925	Dbnl	Drebrin-like	Y	0	0	0	0	0	0	0	0	0	0	0	0	0	0	1	0	0	0	0	1	1.07	0.32	0.8	-0.23	-0.51	0.09	0.24	-0.08	-0.12	-0.22	-0.34
BE949642	Mm.277217	Dgkd	Diacylglycerol kinase, delta	Y																					-1.39	-1.06	-0.57	-0.03	0.25	0.7	0.86	-0.09	0.69	0.49	-0.85
BE949647	Mm.320896	Atp6v0c	ATPase, H+ transporting, lysosomal V0 subunit C	Y																					-1.17	-0.92	-0.5	-0.65	-0.16	-0.1	0.84	0.8	1.06	1.85	1.25
BE949648	Mm.127508	Gfod1	Glucose-fructose oxidoreductase domain containing 1	N	0	0	0	0	0	0	0	0	1	0	0	0	0	0	0	0	0	0	0	1	0.09	0.22	0.07	-0.02	0.07	-0.06	0.11	-0.26	0.33	0.08	-0.03
BE949650	Mm.30043	Spcs2	Signal peptidase complex subunit 2 homolog (S. cerevisiae)	N	5	14	9	4	0	1	8	5	7	1	8	5	6	5	12	15	14	11	9	139	-0.2	0.27	0.02	0.19	-0.01	0.06	0.53	0.4	0.58	0.22	-0.07
BE949652	Mm.297784	Gm1614	Gene model 1614, (NCBI)	N																					0.23	0.16	0.25	0.19	0.36	0.34	0.34	0.4	0.57	0.26	0
BE949653	Mm.27915	Nxn	Nucleoredoxin	N	9	5	5	2	0	1	0	3	3	5	0	4	1	1	2	0	2	0	0	43	0.44	0.51	0.41	-0.05	0.02	-0.1	0.72	0.35	0.49	0.21	-0.01
BE949654	Mm.408088	Transcribed locus	Transcribed locus	Y																					0.69	0.4	0.56	0.21	0.57	0.05	0.18	-0.11	0.17	-0.07	-0.39
BE949656	Mm.30072	Cox7a2l	Cytochrome c oxidase subunit VIIa polypeptide 2-like	N	0	7	12	4	1	3	5	5	3	4	2	5	4	4	4	3	1	7	4	78	0.27	0.08	0.19	-0.28	0.57	0.38	0.32	-0.25	0.22	0.25	-0.1
BE949658	Mm.408089	Transcribed locus	Transcribed locus	N																					-0.25	0.24	0.37	0.01	0.38	0.74	0.73	0.61	0.61	1.05	1.33
BE949659		EST	EST	Y																					-1.17	-0.91	-0.89	-0.02	0.73	-0.41	-0.05	0.21	0.33	0.01	-0.5
BE949664	Mm.14802	H19	H19 fetal liver mRNA	Y	21	2	0	2	0	2	2	9	7	7	4	14	5	6	1	2	3	1	2	90	2.7	0.36	0.67	0.87	0.7	1.1	-0.03	-1.26	-1.67	-3.46	-2.84
BE949665	Mm.46401	Son	Son cell proliferation protein	N	7	6	2	2	5	4	0	4	4	1	3	6	3	4	3	2	3	4	2	65	-0.58	-0.27	-0.85	-0.24	0.55	-0.39	0.1	-0.38	0.06	-0.29	0.07
BE949667	Mm.4875	Dll1	Delta-like 1 (Drosophila)	Y	1	3	0	0	1	1	0	1	2	1	0	1	2	1	1	0	0	0	0	15	1.05	0.35	0.34	0.57	0.48	0.5	0.26	0.21	-0.35	-0.55	-0.11
BE949668	Mm.422959	Ppp1r12a	Protein phosphatase 1, regulatory (inhibitor) subunit 12A	Y																					0.5	0.26	0.24	0.27	0.41	0.23	0.23	-0.02	-0.17	-0.67	-0.55
BE949670	Mm.280103	Atp1a1	ATPase, Na+/K+ transporting, alpha 1 polypeptide	Y																					-0.36	-0.54	-0.46	-0.36	-0.58	0.09	0.73	0.46	0.68	1.09	0.34
BE949671	Mm.340911	2610019A05Rik	RIKEN cDNA 2610019A05 gene	Y																					0.24	-0.25	-0.18	0.01	0.23	0.39	-0.12	-0.8	0.07	-0.09	-0.21
BE949673	Mm.334807	BC060632	CDNA sequence BC060632	Y																					-0.74	-0.85	-0.18	-0.42	-0.23	0	0.22	0.82	0.31	0.3	0.65
BE949675	Mm.220038	Ddx5	DEAD (Asp-Glu-Ala-Asp) box polypeptide 5	N	0	0	0	1	1	0	1	0	0	1	0	0	1	0	1	1	0	1	0	8	-0.42	0.3	0.44	0.28	0.63	0	0.61	0.25	-0.02	0.27	-0.18
BE949676	Mm.297706	Zc3h5	Zinc finger CCCH type containing 5	Y																					-0.44	-0.39	-0.6	-0.05	0.5	0.14	-0.01	0.05	0.14	0.22	0.16
BE949677	Mm.314245	Dennd1a	DENN/MADD domain containing 1A	N																					-0.58	-0.35	-0.46	-0.24	-0.04	-0.12	0.36	0.08	0.06	-0.13	0.22
BE949678		EST	EST	N																					0.3	0.23	-0.09	0.24	0.46	0.17	-0.1	0.14	-0.06	0.21	-0.04
BE949683	Mm.390684	Mtmr9	Myotubularin related protein 9	N																					-0.35	-0.08	-0.39	-0.13	0.27	0.27	0.57	0.71	0.31	-0.11	0.5
BE949684	Mm.255026	Acss2	Acyl-CoA synthetase short-chain family member 2	N	3	5	4	2	2	1	5	0	9	5	4	1	1	7	3	4	2	3	3	64	-1.23	0.78	0.18	0.21	0.44	0.09	0.82	0.34	0.43	0.4	1.02
BE949687	Mm.363427	Hirip3	HIRA interacting protein 3	Y																					0.89	0.27	0.41	0.21	0.51	0.37	0.3	0.12	-0.17	-0.6	-0.41
BE949688	Mm.390167	Elavl3	ELAV (embryonic lethal, abnormal vision, Drosophila)-like 3 (Hu antigen C)	N																					0.94	0.9	0.23	0.07	0.19	0.15	0.11	0.2	-0.08	-0.15	-0.15
BE949690	Mm.289662	Ddx3x	DEAD/H (Asp-Glu-Ala-Asp/His) box polypeptide 3, X-linked	N																					0.45	0.34	0.08	-0.14	0.02	-0.12	0.19	0.37	0.09	0.39	0.12
BE949692	Mm.280725	Slc25a26	Solute carrier family 25 (mitochondrial carrier, phosphate carrier), member 26	Y																					0.81	0.26	0.84	-0.25	0.34	0.46	0.45	0.31	-0.26	-0.53	-0.31
BE949693	Mm.46401	Son	Son cell proliferation protein	Y	7	6	2	2	5	4	0	4	4	1	3	6	3	4	3	2	3	4	2	65	-1.02	-1	-0.93	-0.88	-0.67	0.22	0.6	1.12	0.47	0.94	1.28
BE949694	Mm.218788	B3gat1	Beta-1,3-glucuronyltransferase 1 (glucuronosyltransferase P)	Y	0	3	3	5	6	3	3	0	0	2	1	2	2	2	8	12	10	3	1	66	-1.82	-1.6	-0.48	-1.07	-0.04	0.26	0.66	0.98	1.34	1.23	0.8
BE949695	Mm.21187	Necap2	NECAP endocytosis associated 2	Y	4	2	1	1	0	0	1	0	0	1	0	0	1	0	1	1	4	2	0	19	-0.09	-0.25	-0.45	0.23	0.78	0.3	0.3	0.21	0	0.67	0.64
BE949696	Mm.29457	BC063749	CDNA sequence BC063749	Y	0	2	1	4	0	1	0	0	2	1	2	2	2	4	0	0	2	0	1	24	-0.63	-0.58	-1.05	-0.51	-0.29	-0.16	0.2	0.25	0.52	0.48	0.08
BE949697	Mm.233879	Casz1	Castor homolog 1, zinc finger (Drosophila)	Y	0	0	0	0	0	0	0	0	0	0	0	0	0	1	0	0	0	2	0	3	-1.12	-0.9	-0.95	-0.36	0.6	-0.19	0.17	0.03	0.53	0.38	0.21
BE949698	Mm.307103	Cdc25a	Cell division cycle 25 homolog A (S. cerevisiae)	N																					0.16	1	0.32	0.44	0.4	0.66	0.46	0.22	0.24	0.5	0.6
BE949701	Mm.335347	Tbc1d2b	TBC1 domain family, member 2B	Y																					-0.3	-0.23	0.14	0.05	0.49	0.2	0.48	-0.11	0.17	-0.16	-0.24
BE949702	Mm.1843	Hsp90aa1	Heat shock protein 90kDa alpha (cytosolic), class A member 1	Y	27	51	41	40	22	17	27	34	31	23	27	14	22	17	26	54	35	27	45	580	-0.63	0.64	0.06	0.2	0.49	-0.04	0.11	-0.11	0	-0.93	-0.93
BE949703	Mm.205045	Ddx41	DEAD (Asp-Glu-Ala-Asp) box polypeptide 41	Y	2	6	1	5	1	0	2	4	1	4	3	1	4	3	1	2	4	4	1	49	-0.15	-0.48	-0.62	-0.5	0.67	0.21	0.46	0.26	0.85	0.96	0.25
BE949705	Mm.26678	AI854703	Expressed sequence AI854703	Y	0	1	0	0	0	1	2	0	0	0	0	0	0	0	0	1	0	2	0	7	0.18	0	0.12	0.02	0.04	0.28	0.14	0.06	-0.02	-0.27	-0.02
BE949707	Mm.260039	G430022H21Rik	RIKEN cDNA G430022H21 gene	Y	1	0	0	0	0	0	0	0	1	0	0	0	0	0	0	0	0	0	0	2	-0.35	-0.26	0.06	0.24	1.25	0.34	0.59	0.05	-0.02	-0.23	-0.6
BE949708		EST	EST	N																					-0.19	0.09	0.19	-0.13	0.56	0.23	0.38	-0.11	0.49	0.12	-0.02
BE949709	Mm.126534	Paip2	Polyadenylate-binding protein-interacting protein 2	N																					1.43	-1.49	-1.4	-0.82	0.09	0.19	0.71	0.53	0.34	-0.04	-1.43
BE949710	Mm.1318	Abl1	V-abl Abelson murine leukemia oncogene 1	Y	0	6	6	8	0	0	0	1	5	2	1	2	3	5	3	1	0	0	8	51	1.48	1.14	0.57	0.37	0	-0.37	-0.59	-0.62	-0.7	-1.35	-0.68
BE949711	Mm.2402	AA536749	Expressed sequence AA536749	N	5	6	7	10	3	8	2	3	6	0	3	5	8	2	3	3	7	9	5	95	0.33	0.5	0.44	0.02	0.31	-0.24	-0.09	-0.02	-0.1	-0.31	-0.16
BE949712	Mm.19073	Map4k4	Mitogen-activated protein kinase kinase kinase kinase 4	Y	4	10	11	6	1	7	0	2	1	2	2	1	8	8	3	2	0	3	3	74	-0.55	-0.88	-0.91	-0.89	-0.04	-0.81	-0.66	-0.16	0.11	0.24	-0.14
BE949713	Mm.297512	1810043G02Rik	RIKEN cDNA 1810043G02 gene	N																					0.29	-0.02	-0.04	-0.28	0.36	0.19	-0.04	-0.08	0.13	-0.35	-0.17
BE949715		EST	EST	N																					0.14	-0.6	-1.11	-0.6	0.13	0.13	0.07	-0.07	0.03	0.17	0.13
BE949716	Mm.28833	Cic	Capicua homolog (Drosophila)	Y	0	17	18	10	2	4	7	3	12	14	14	8	11	12	14	6	4	8	4	168	0.7	-0.19	0.22	-0.2	0.13	-0.01	-0.07	0.1	-0.3	-0.31	-0.27
BE949717	Mm.302287	Lrrfip2	Leucine rich repeat (in FLII) interacting protein 2	N																					0.37	-1.11	-0.4	-0.22	0.95	0.49	0.12	0.07	0.12	0.65	0.21
BE949718	Mm.322	Mbd2	Methyl-CpG binding domain protein 2	N	1	4	2	0	2	0	0	2	6	3	1	1	0	0	1	1	0	3	0	27	0.33	0.54	0.64	0.44	0.04	-0.05	-1.27	-0.66	-1.01	-0.92	-0.57
BE949719	Mm.32889	Eif4e3	Eukaryotic translation initiation factor 4E member 3	Y	0	7	5	3	2	1	8	0	0	0	2	1	1	0	1	0	1	1	5	38	-0.91	-0.48	-0.52	-0.37	-0.18	-0.68	0.34	0.37	0.16	0.29	0.25
BE949720	Mm.272803	Pcbp3	Poly(rC) binding protein 3	Y																					-1.28	-0.9	-0.61	-0.55	0.05	-0.02	0.6	0.06	0.39	0.37	-0.2
BE949721	Mm.199964	D10Ertd438e	DNA segment, Chr 10, ERATO Doi 438, expressed	N	1	2	0	0	2	2	3	1	0	0	0	1	0	3	2	1	0	1	0	19	0.25	-0.25	-0.3	-0.42	0.64	0.14	0.01	0.13	0.43	0.22	-0.1
BE949724	Mm.150568	C1qdc1	C1q domain containing 1	Y	0	0	0	1	0	0	0	0	0	0	1	0	0	0	0	0	0	0	0	2	1.04	0.86	0.38	0.21	0.43	-0.44	-0.27	-0.25	-0.34	-0.78	-1.09
BE949725	Mm.379371	Aamp	Angio-associated migratory protein	Y																					0.62	0.07	1.12	0.82	1.4	0.8	-0.77	-1.38	-1.3	-1.64	-1.34
BE949727	Mm.283859	Mark2	MAP/microtubule affinity-regulating kinase 2	Y																					-0.2	0.39	0.02	-0.05	0.54	0.35	0.33	-0.17	-0.16	-0.52	-0.57
BE949728	Mm.408090	Transcribed locus	Transcribed locus	Y																					0.26	0	-0.07	0.51	0.49	0.47	0.15	0.49	0.06	0.09	-0.4
BE949730	Mm.401105	0610011N22Rik	RIKEN cDNA 0610011N22 gene	N																					0.02	0.02	0.16	0.14	-0.16	-0.26	0.32	0.35	0.1	0.17	-0.44
BE949733	Mm.291595	Klf9	Kruppel-like factor 9	Y																					0.45	0.33	0.24	-0.03	0.63	0.26	0.13	-0.22	-0.04	-0.28	-0.28
BE949735	Mm.29151	Herpud1	Homocysteine-inducible, endoplasmic reticulum stress-inducible, ubiquitin-like domain member 1	N	3	5	6	7	1	0	7	4	4	6	8	5	7	5	3	9	4	6	6	96	-0.31	-0.14	-0.02	0.25	0.37	0.34	0.18	-0.34	-0.04	0.02	-0.18
BE949736	Mm.276092	Vps16	Vacuolar protein sorting 16 (yeast)	Y																					0.29	0.72	0.37	0.38	0.26	-0.39	-0.12	-0.3	0.01	-0.67	-0.11
BE949739	Mm.408092	Transcribed locus	Transcribed locus	Y																					-0.23	0.06	-0.2	0.26	0.82	0.15	-0.22	-0.41	-0.08	-0.55	-0.52
BE949744	Mm.41557	Scrn1	Secernin 1	Y	1	3	5	3	2	0	3	1	4	4	2	5	4	0	2	8	2	4	2	55	0.57	1.02	1.22	0.92	0.53	-0.11	-0.25	-0.39	-0.01	-0.42	-0.45
BE949747	Mm.29430	Arl6ip4	ADP-ribosylation factor-like 6 interacting protein 4	N	4	1	3	3	0	0	2	1	2	1	0	3	1	1	0	3	1	3	1	30	0.02	0.18	0.14	0.02	0.58	0.77	0	-0.15	-0.03	-0.35	0.17
BE949751	Mm.408093	Transcribed locus	Transcribed locus	N																					-0.04	-0.02	-0.43	-0.04	0.53	-0.01	-0.1	0.22	-0.21	0.33	0.19
BE949752	Mm.282351	Gstm5	Glutathione S-transferase, mu 5	N																					0.6	-0.29	0.33	0.04	0.37	1.05	-0.53	-0.12	0	-0.39	-0.51
BE949753	Mm.37562	Pold3	Polymerase (DNA-directed), delta 3, accessory subunit	Y	1	4	2	0	2	0	3	2	0	1	0	5	3	2	0	3	1	2	0	31	0.48	0.49	0.42	0.15	0.48	0.4	-0.36	-0.16	-0.08	-0.09	-0.31
BE949754	Mm.208619	5730470L24Rik	RIKEN cDNA 5730470L24 gene	Y																					0.44	0.53	0.54	0.46	0.31	0.34	0.3	0.22	-0.24	-0.31	-0.06
BE949756	Mm.29807	Uchl1	Ubiquitin carboxy-terminal hydrolase L1	Y	0	46	33	7	17	11	62	4	12	13	3	17	5	3	15	9	10	12	8	287	0.29	0.53	1.56	0.86	0.8	0.47	0.47	0.02	0.36	0.71	-0.17
BE949757	Mm.301527	Pdhb	Pyruvate dehydrogenase (lipoamide) beta	N																					-0.03	-0.88	-0.33	-0.16	-0.08	0.25	0.35	0.71	0.69	0.77	0.32
BE949759	Mm.271891	Snx1	Sorting nexin 1	N																					0.1	0.07	0.54	0.11	0.09	-0.15	-0.1	0.25	-0.01	-0.11	-0.38
BE949760	Mm.16974	Usp47	Ubiquitin specific peptidase 47	N	1	1	0	1	0	0	0	1	0	0	0	1	0	0	0	0	0	0	0	5	0.02	-0.05	0.65	-0.27	0.1	-0.34	-0.01	0.05	0.14	-0.19	0.49
BE949761	Mm.379178	Btf3l4	Basic transcription factor 3-like 4	N																					0.04	-0.03	0.12	0.27	0.55	0.3	0.44	-0.19	0.08	-1	-0.86
BE949764	Mm.258771	Ptprs	Protein tyrosine phosphatase, receptor type, S	N	0	0	1	0	0	0	0	1	0	0	1	0	0	1	0	1	0	0	3	8	-0.19	0.01	-0.16	0.22	0.06	0.02	-0.07	-0.33	0.48	0.15	-0.13
BE949765	Mm.21814	Tspan9	Tetraspanin 9	N	2	2	5	2	0	0	3	3	5	9	4	10	13	12	11	6	11	4	0	102	-1.21	-0.62	-0.33	-0.09	0.32	0.09	0.73	0.15	0.37	-0.43	-0.64
BE949767	Mm.36834	Camsap1	Calmodulin regulated spectrin-associated protein 1	Y	4	15	13	3	1	1	4	1	4	9	2	4	7	5	4	4	7	11	10	109	-0.94	-0.13	-0.08	0.14	0.1	-0.03	0.26	0.02	0.49	0.62	0.52
BE949769	Mm.78250	KIAA0415	KIAA0415 protein	Y	1	5	1	1	2	2	0	2	1	1	0	3	0	1	0	0	0	0	0	20	-0.55	0.45	-0.43	0.67	0.81	0.46	0.34	0.12	0.29	0.15	0.36
BE949772	Mm.100615	Chd9	Chromodomain helicase DNA binding protein 9	Y	1	1	0	0	1	1	3	1	1	0	1	0	1	0	2	1	1	0	2	17	-0.55	0.06	0.4	-0.47	-0.28	-0.37	-0.03	0.35	0.43	0.35	0.28
BE949774	Mm.25137	2410004B18Rik	RIKEN cDNA 2410004B18 gene	N	0	2	2	4	0	0	2	5	3	3	5	1	1	9	3	3	3	2	2	50	-0.08	-0.1	0.05	-0.03	0.23	0.04	-0.21	-0.23	0.2	0.02	0.07
BE949776	Mm.388529	Rnf34	Ring finger protein 34	N																					-0.02	-0.06	0.35	0.34	0.27	-0.26	0.21	-0.28	0.07	-0.29	-0.34
BE949777	Mm.241472	2610204K14Rik	RIKEN cDNA 2610204K14 gene	Y																					0.04	-0.21	0.3	-0.22	0.53	0.87	0.05	-0.14	0.16	-0.36	-0.17
BE949778		EST	EST	Y																					-0.89	-0.99	-1.11	-0.31	0.02	0.23	-0.08	0.53	0.4	1.09	0.83
BE949780	Mm.22385	G6pc3	Glucose 6 phosphatase, catalytic, 3	N	0	4	0	0	1	0	3	1	0	2	2	3	0	2	4	2	0	3	1	28	0.22	-0.05	0.16	-0.51	-0.14	-0.22	-0.13	0.37	0.5	0.71	0.39
BE949782	Mm.334464	Hook3	Hook homolog 3 (Drosophila)	N																					0.3	-0.04	-0.16	0.33	-0.08	-0.06	0.7	0.6	0.76	0.31	0.25
BE949783	Mm.408095	Transcribed locus	Transcribed locus	N																					0.27	0.07	0.32	0.09	-0.39	0.03	-0.16	0.44	-0.15	-0.27	-0.25
BE949784	Mm.159684	Tmpo	Thymopoietin	Y	0	0	0	0	0	0	1	0	0	0	0	0	0	0	0	0	0	0	0	1	-0.34	0.43	0.89	1	1.58	0.76	-0.15	-1.92	-1.1	-1.7	-1.59
BE949786	Mm.234641	Rorb	RAR-related orphan receptor beta	N	0	0	0	0	0	0	0	0	0	0	0	0	0	0	0	1	0	0	1	2	-0.2	-0.07	0.3	0.76	1.42	0.99	1.1	-0.07	0.56	0.33	-0.41
BE949787	Mm.3196	Ganab	Alpha glucosidase 2 alpha neutral subunit	Y	10	14	10	5	5	0	3	10	3	3	3	6	13	2	12	13	10	6	9	137	-0.49	0.05	0.51	0.23	0.45	-0.14	0.14	0.11	0.42	0.05	0.32
BE949789	Mm.393666	Transcribed locus	Transcribed locus	Y																					0.03	0.69	0.41	0.44	0.69	0.3	0.48	-0.06	-0.58	-0.42	-0.54
BE949790	Mm.23876	Pcca	Propionyl-Coenzyme A carboxylase, alpha polypeptide	N	1	0	1	1	0	1	1	3	2	0	0	2	0	0	1	1	1	1	2	18	0.2	0.37	0.18	-0.03	0.48	-0.03	0.11	0.11	0.4	0.22	0
BE949792	Mm.70546	Cenpo	Centromere protein O	Y	0	2	1	3	1	1	0	0	0	2	0	0	1	1	0	2	0	0	1	15	1.29	1.41	1.78	1.1	1.12	0.52	-0.24	-0.69	-0.33	-1	-0.92
BE949795	Mm.27005	Vsnl1	Visinin-like 1	Y	1	13	22	17	5	5	32	6	7	12	8	8	15	14	8	8	8	6	2	197	-0.17	-0.08	-1.74	-1.76	-0.93	-0.72	-0.52	0.73	0.52	1.69	1.49
BE949796	Mm.390979	1300018I05Rik	RIKEN cDNA 1300018I05 gene	N																					-0.03	-0.16	0.41	-0.01	0.31	0.4	0.03	0.01	0.32	0.59	0.28
BE949797	Mm.279692	Dnaja2	DnaJ (Hsp40) homolog, subfamily A, member 2	N																					0.18	0.44	0.36	0.31	0.32	0.18	0.25	-0.15	0.39	0.37	0.32
BE949798	Mm.385778	Transcribed locus	Transcribed locus	N																					-0.07	0.12	0.14	0.14	0.5	0.12	0.24	0.37	0.23	0.37	0.15
BE949799	Mm.7091	Ssr2	Signal sequence receptor, beta	N	11	12	5	4	2	3	5	0	4	3	1	5	6	3	2	0	2	3	8	79	0.29	-0.45	0.53	0.2	0.39	0.56	0.13	0.25	0.15	0.01	-0.02
BE949800	Mm.334206	Uqcrc2	Ubiquinol cytochrome c reductase core protein 2	N																					0.17	-0.19	0.13	-0.22	0.08	0.47	0.28	0.3	0.17	0.21	-0.01
BE949801	Mm.408096	Transcribed locus	Transcribed locus	N																					-0.29	-0.21	0.31	0.1	0.45	0.35	0.25	0.01	-0.07	-0.15	0.07
BE949802	Mm.408097	Transcribed locus	Transcribed locus	Y																					0.05	0.05	0.62	0.13	0.06	0.23	0.29	-0.21	-0.08	-0.44	-0.7
BE949806	Mm.358606	Hmx1	H6 homeo box 1	Y																					0.15	0.19	0.24	0.28	1.04	0.25	0.58	-0.49	-0.34	-0.87	-1.36
BE949807	Mm.17	Bcap31	B-cell receptor-associated protein 31	N	3	2	4	4	0	0	2	2	1	2	8	0	3	4	0	1	1	5	5	47	0.63	0.54	0.13	0.4	0.14	-0.11	0.42	0.14	0.1	0.24	-0.1
BE949808	Mm.261122	Plekha2	Pleckstrin homology domain-containing, family A (phosphoinositide binding specific) member 2	Y	0	0	0	0	0	0	0	0	0	0	0	0	0	0	0	0	0	0	1	1	-0.21	0.15	0.07	-0.01	0.25	-0.4	0.05	0.16	0.22	0.28	0.24
BE949809	Mm.25117	BC004022	CDNA sequence BC004022	Y	1	1	1	2	0	0	2	7	4	7	7	4	4	0	0	1	0	0	0	41	-0.6	0.21	0.31	0.74	0.9	0.48	1.12	-0.11	0.51	-0.78	-1.21
BE949811	Mm.1457	Ddah2	Dimethylarginine dimethylaminohydrolase 2	Y	2	39	27	19	5	6	1	5	0	5	9	15	4	1	1	2	0	1	2	144	1.06	1.1	2.06	0.92	1.19	1.14	0.36	-1.04	-0.73	-2.34	-2.87
BE949814	Mm.25860	Map4k2	Mitogen activated protein kinase kinase kinase kinase 2	Y	0	3	7	4	0	1	3	2	7	3	1	1	2	3	2	3	3	0	3	48	-0.04	0.23	-0.13	0.17	0.23	-0.14	-0.07	-0.22	0.33	0.33	0.4
BE949816	Mm.383229	1700027J05Rik	RIKEN cDNA 1700027J05 gene	Y																					-0.18	-0.52	-0.85	-1.24	0.04	0.32	-0.36	0.26	0.28	-0.04	0.79
BE949817	Mm.125874	Hunk	Hormonally upregulated Neu-associated kinase	N	0	0	0	0	0	0	0	1	1	0	0	0	0	0	0	0	0	0	0	2	0.27	0.01	0.36	0.16	0.27	0.05	-0.47	-0.28	-0.07	0.32	0.02
BE949818	Mm.258637	Vti1a	Vesicle transport through interaction with t-SNAREs homolog 1A (yeast)	Y	0	0	1	0	0	0	0	0	1	0	0	0	0	0	0	0	1	0	0	3	0.26	0.32	0.01	0.35	0.38	0.51	0.15	-0.02	0.01	-0.33	-0.07
BE949819	Mm.34659	4122402O22Rik	RIKEN cDNA 4122402O22 gene	Y	0	2	5	1	0	0	1	6	2	4	3	3	4	3	1	3	2	2	1	43	0.67	0.76	0.67	0.58	0.74	0.53	0.04	-0.26	-0.34	-0.83	-1.08
BE949820	Mm.395294	Gats	Opposite strand transcription unit to Stag3	Y																					-0.26	-0.86	-0.19	-0.18	0.01	-0.05	0.06	0.19	0.1	0.75	0.58
BE949822	Mm.18344	Psmc3ip	Proteasome (prosome, macropain) 26S subunit, ATPase 3, interacting protein	Y	0	1	2	1	0	0	0	1	4	3	1	1	2	1	1	1	1	0	2	22	-0.33	-0.3	-0.38	0.09	0.59	0.44	0.52	0.32	0.16	0.58	0
BE949823	Mm.41420	Tbc1d10b	TBC1 domain family, member 10b	N	2	2	1	1	0	1	1	0	0	0	0	0	1	0	3	0	0	1	0	13	0.29	0.34	0.44	0.16	0.35	0.24	0.16	0.43	0.08	0.36	0
BE949824	Mm.14825	Idh3g	Isocitrate dehydrogenase 3 (NAD+), gamma	N	1	7	10	5	2	2	3	6	2	5	0	3	3	2	3	9	1	5	2	71	0.45	0.11	0.06	-0.07	0.35	0.49	0.19	0	0.47	0.16	0.09
BE949825	Mm.332317	Tmem129	Transmembrane protein 129	N																					-0.28	0.22	-0.18	0.36	0.26	0.04	0	0.05	-0.01	-0.12	-0.27
BE949826	Mm.136458	Sccpdh	Saccharopine dehydrogenase (putative)	Y	0	8	7	3	2	1	13	2	5	2	3	3	7	5	8	7	6	1	2	85	-0.25	-0.13	0.3	0.4	0.62	0.52	0.75	0.35	0.15	-0.12	-0.39
BE949828	Mm.142822	Ewsr1	Ewing sarcoma breakpoint region 1	Y	16	27	36	34	10	13	9	33	44	46	32	34	31	40	44	58	21	17	15	560	0.76	0.12	0.4	0.56	0.6	0.61	-0.09	-0.24	-0.32	-0.01	-0.13
BE949830	Mm.289936	Psat1	Phosphoserine aminotransferase 1	N																					0.79	0.52	0.7	0.43	0.42	0.29	0.03	-0.39	-0.54	-0.96	-0.71
BE949831	Mm.28420	Vars2	Valyl-tRNA synthetase 2	Y	1	1	4	1	3	4	1	1	2	3	1	9	2	2	1	2	1	1	3	43	1.01	0.25	0.35	0.1	0.19	0.28	0.11	-0.29	-0.44	-0.75	-0.43
BE949832	Mm.28188	Gcs1	Glucosidase 1	N	1	0	0	1	0	0	1	1	0	0	0	0	1	1	1	0	1	1	1	10	0.85	0.61	0.55	0.49	-0.21	-0.26	0.14	-0.35	-0.36	-0.58	-0.23
BE949833	Mm.306026	Epb4.1l2	Erythrocyte protein band 4.1-like 2	N																					0.25	0.17	-0.16	-0.1	-0.08	0.17	0.14	0.19	-0.47	-0.31	-0.15
BE949835	Mm.252695	D2Ertd750e	DNA segment, Chr 2, ERATO Doi 750, expressed	Y																					0.79	0.87	1.02	0.85	0.35	-0.45	-0.83	-2.07	-2.68	-1.47	-1.29
BE949836	Mm.30173	Sap18	Sin3-associated polypeptide 18	N	0	10	17	11	0	1	8	4	8	7	18	5	7	7	10	4	5	2	4	128	0.31	0.48	-0.05	-0.12	0.08	-0.18	-0.15	-0.31	-0.16	-0.29	-0.03
BE949837	Mm.393137	AI875142	Expressed sequence AI875142	Y																					-1.34	-1.38	-1.69	-1.77	-1.12	-1.05	-0.33	1.09	0.84	1.78	1.36
BE949838	Mm.284503	Cds2	CDP-diacylglycerol synthase (phosphatidate cytidylyltransferase) 2	Y																					-1.13	-0.96	-1.07	-0.58	-0.81	-0.79	-0.18	0.3	-0.07	1.23	1.36
BE949840	Mm.1776	Fth1	Ferritin heavy chain 1	N	118	180	219	84	22	15	316	47	49	71	50	44	59	59	91	97	116	56	50	1743	0	0.46	0.53	0.52	0.61	0.61	0.14	-0.02	0.3	0.25	0.08
BE949841	Mm.2381	Aplp1	Amyloid beta (A4) precursor-like protein 1	Y	0	16	14	6	2	13	20	3	2	5	5	3	2	6	5	5	4	5	0	116	-1.01	-0.33	0.52	0.32	0.03	0.55	0.14	0.4	-0.06	0.55	0.29
BE949842	Mm.278783	Ube2v1	Ubiquitin-conjugating enzyme E2 variant 1	N																					0.87	-0.04	0.43	0.14	-0.02	0.31	0.6	0.68	0.08	0.03	-0.11
BE949844	Mm.214803	Tomm40	Translocase of outer mitochondrial membrane 40 homolog (yeast)	Y																					0.47	0.43	0.39	0.35	0.21	0.44	0.16	0.12	-0.15	-0.21	-0.2
BE949845	Mm.408099	Transcribed locus	Transcribed locus	Y																					-0.01	0.13	-0.19	0.19	0.31	0.21	0.11	0.12	0.07	-0.17	-0.11
BE949846	Mm.309520	Nploc4	Nuclear protein localization 4 homolog (S. cerevisiae)	Y																					-0.14	0.25	0.28	0.13	0.52	0.5	0.59	-0.14	0.61	0.3	-0.62
BE949847	Mm.293819	Suhw3	Suppressor of hairy wing homolog 3 (Drosophila)	Y																					-0.07	-0.18	0	0.94	1.04	0.81	0.06	-0.13	0.34	-0.28	-0.25
BE949849	Mm.101153	Irx5	Iroquois related homeobox 5 (Drosophila)	Y	1	0	0	0	0	0	0	2	2	1	2	6	3	2	1	1	0	0	0	21	-0.98	-0.33	0.44	0.35	0.2	0.45	0.57	0.64	0.35	0.97	0.57
BE949850	Mm.45628	Mpped2	Metallophosphoesterase domain containing 2	N	0	1	0	2	4	0	0	0	0	0	0	0	0	1	0	0	1	0	0	9	0.48	0.22	0.4	0.38	0.56	0.49	0.61	0.12	0.04	-0.29	-0.33
BE949852	Mm.408100	Transcribed locus	Transcribed locus	N																					0.09	0.05	-0.18	-0.34	-0.19	0.1	-0.04	0.12	-0.13	-0.14	0.09
BE949855	Mm.284162	Wdr13	WD repeat domain 13	N																					0.34	0.45	0.06	-0.01	-0.05	0.22	0.13	-0.24	-0.22	0.09	-0.27
BE949857	Mm.299955	Lypla1	Lysophospholipase 1	Y																					-0.69	-0.45	-0.58	0.46	0.56	0.63	0.78	-0.03	0.28	0.34	-0.42
BE949859	Mm.9870	Cenpq	Centromere protein Q	Y	1	0	3	0	0	0	0	0	1	0	3	1	1	4	1	0	0	0	0	15	0.02	0.68	0.24	0.4	-0.03	0.17	0.36	-0.46	-0.74	0.2	-1.08
BE949860	Mm.78875	Cdc37l1	Cell division cycle 37 homolog (S. cerevisiae)-like 1	N	3	4	2	2	1	1	3	2	5	4	7	3	5	5	2	9	2	5	5	70	-0.15	0.08	0.32	-0.05	-0.01	0.61	-0.35	-0.06	0.18	-0.05	-0.12
BE949861	Mm.29760	Dnaja1	DnaJ (Hsp40) homolog, subfamily A, member 1	Y	17	24	19	14	3	4	15	7	11	10	5	18	4	6	10	42	10	15	9	243	0.63	0.51	0.12	0.44	0.48	0.73	0.38	-0.12	0.03	-0.22	-0.59
BE949862	Mm.274089	Zfp444	Zinc finger protein 444	N																					0.26	-0.24	-0.35	-0.13	-0.21	-0.02	0.24	0.38	0.31	0.44	0.32
BE949864	Mm.205625	Atp13a2	ATPase type 13A2	N	0	0	0	0	0	0	0	0	0	0	0	0	0	0	0	0	0	1	0	1	0.48	-0.45	-0.37	0.08	0.62	0.56	0.52	0.47	0.21	1.08	0.59
BE949865	Mm.12896	Dll3	Delta-like 3 (Drosophila)	Y	0	0	1	0	0	0	1	0	0	0	0	5	0	2	0	0	0	0	0	9	-2.5	-2.2	-1.41	-1.01	-0.58	0.77	0.72	0.94	1.28	1.2	0.63
BE949866	Mm.392588	0710001D07Rik	RIKEN cDNA 0710001D07 gene	N																					-0.48	-0.7	-0.36	-0.14	-0.31	-0.75	0.17	0.4	0.4	0.47	0.51
BE949867	Mm.281464	Ptdss1	Phosphatidylserine synthase 1	N																					-0.04	0.01	0.38	0.26	-0.08	0.32	0.35	0.47	0.43	0.65	0.28
BE949868	Mm.278221	Mcmdc1	Minichromosome maintenance deficient domain containing 1	Y																					0.17	0.32	0.19	0.47	0.02	0.2	0.12	0.08	0	-0.28	-0.52
BE949869	Mm.5021	Ddr1	Discoidin domain receptor family, member 1	Y	1	13	15	6	4	1	2	8	9	4	6	8	8	9	8	5	1	4	3	115	0.39	0.46	0.85	0.71	0.54	0.71	0.19	-0.24	-0.41	-0.34	-0.84
BE949870	Mm.13886	Eif1	Eukaryotic translation initiation factor 1	N	9	126	137	74	2	8	74	60	100	84	105	64	73	87	86	58	49	41	40	1277	0.31	-0.01	0.75	0.23	0.13	0.34	0.35	-0.03	-0.13	-0.15	-0.34
BE949871	Mm.408101	Transcribed locus	Transcribed locus	N																					0.42	-0.33	-0.65	-0.23	0.49	0.65	0.02	0.22	-0.1	0.34	0.57
BE949873	Mm.389478	Zfp687	Zinc finger protein 687	N																					0.37	-0.34	0.02	-0.15	0.14	0.33	0.55	0.32	0.21	0.25	0.29
BE949874	Mm.233855	Eif2b5	Eukaryotic translation initiation factor 2B, subunit 5 epsilon	N	5	28	24	10	7	2	17	11	24	20	23	11	17	8	10	30	16	12	3	278	0.14	0.3	-0.11	-0.17	0.28	0.21	0.01	0.11	-0.14	-0.29	0.02
BE949875	Mm.27372	Huwe1	HECT, UBA and WWE domain containing 1	N	2	9	8	6	5	6	17	3	3	4	1	8	3	5	4	11	2	8	4	109	0	0.41	0.14	0.38	-0.06	0.26	0.08	-0.15	0.06	0.04	-0.15
BE949877	Mm.4857	Camk2b	Calcium/calmodulin-dependent protein kinase II, beta	N	0	10	8	1	0	2	3	1	0	4	6	2	3	5	7	5	5	6	2	70	0.15	0.42	0.02	0.16	0.5	0.51	0.25	-0.29	-0.22	-0.03	-0.45
BE949878	Mm.168854	D5Wsu178e	DNA segment, Chr 5, Wayne State University 178, expressed	Y	0	1	0	0	0	0	0	0	1	0	0	0	0	1	0	0	1	1	0	5	-0.07	0.31	0.07	-0.01	0.13	0.12	0.71	-0.32	0.06	0.11	-0.14
BE949879	Mm.431024	Transcribed locus	Transcribed locus	N																					0.15	0.62	0.39	0.35	0.43	-0.45	-0.11	-0.63	-0.04	-0.58	-1.03
BE949881	Mm.172411	Txnl4	Thioredoxin-like 4	Y																					0.48	1	0.48	0.68	0.64	0.48	0.42	-0.08	-0.32	-0.21	-0.39
BE949887	Mm.249386	Kcnc1	Potassium voltage gated channel, Shaw-related subfamily, member 1	Y																					-0.47	-0.1	-0.14	-0.22	-0.08	-0.17	0.1	0.44	0.43	0.87	0.78
BE949890	Mm.231802	Pura	Purine rich element binding protein A	Y																					-0.17	-0.31	-0.82	-0.38	-0.12	-0.1	0.38	0.99	0.71	1.61	1.4
BE949891	Mm.222536	Slc25a17	Solute carrier family 25 (mitochondrial carrier, peroxisomal membrane protein), member 17	Y	0	8	1	1	0	2	4	5	5	2	0	9	7	9	7	7	4	0	2	73	-0.3	-0.42	-0.22	-0.14	0	0.58	0.59	0.14	0.54	0.13	-0.05
BE949897	Mm.27166	Msrb2	Methionine sulfoxide reductase B2	N	0	1	2	0	1	0	1	3	1	0	1	0	0	0	0	0	0	1	0	11	0.11	0.3	0.02	0.16	0.05	-0.02	0	0.26	0.31	0.28	-0.39
BE949898	Mm.68889	Gnb3	Guanine nucleotide binding protein, beta 3	Y	0	0	0	0	0	0	0	0	1	5	2	8	15	18	33	33	21	19	13	168	-2.7	-2.39	-1.27	-1.07	-0.36	1	0.97	1.33	1.5	1.26	0.78
BE949899	Mm.251152	Atp5f1	ATP synthase, H+ transporting, mitochondrial F0 complex, subunit b, isoform 1	N																					0.69	0.32	0.37	-0.05	0.35	0.84	0.28	0.31	0.66	0.59	0.3
BE949900		EST	EST	Y																					-0.18	-0.38	-0.93	-0.46	-0.08	0.59	0.61	0.35	0.45	0.67	0.36
BE949902	Mm.2945	Capzb	Capping protein (actin filament) muscle Z-line, beta	N	19	34	32	18	6	4	17	17	11	12	11	11	21	13	18	11	21	10	18	304	0.24	0	0.59	0.4	0.43	0.4	0.5	0.31	0.14	0.22	-0.15
BE949903	Mm.38444	Cdc25b	Cell division cycle 25 homolog B (S. cerevisiae)	N	0	3	1	7	1	0	2	5	3	4	3	6	4	0	3	2	2	0	5	51	0.34	0.21	0.18	0.15	0.55	0.66	0.03	-0.09	-0.14	-0.27	-0.21
BE949904	Mm.291208	Tsen2	TRNA splicing endonuclease 2 homolog (SEN2, S. cerevisiae)	N																					0.51	0.12	0.17	0.18	-0.16	0.01	0.55	0.02	-0.11	-0.08	-0.16
BE949906	Mm.277958	Lpgat1	Lysophosphatidylglycerol acyltransferase 1	Y																					-0.38	-0.3	-1.15	-0.55	-0.3	-0.76	-0.4	0.19	-0.59	0.07	0.25
BE949907	Mm.281714	Kdelc1	KDEL (Lys-Asp-Glu-Leu) containing 1	N																					0.4	0.85	0.43	0.43	0.05	0.29	-0.02	-0.14	-0.26	-0.64	-0.45
BE949909	Mm.4105	Lmnb1	Lamin B1	Y	0	14	33	19	0	0	2	19	12	7	15	8	11	7	7	1	5	0	2	162	0.34	0.78	0.17	1.1	1.18	0.86	-0.62	-2.47	-2.5	-2.53	-2.89
BE949911	Mm.275574	Dtx2	Deltex 2 homolog (Drosophila)	N																					-0.13	0.61	0.25	0.47	-0.05	0.26	0.18	-0.51	-0.57	-0.43	-0.68
BE949912	Mm.379376	Syt11	Synaptotagmin XI	N																					-0.22	-0.18	-0.29	-0.3	-0.05	-0.79	-0.11	-0.03	0.35	0.32	0.08
BE949913	Mm.251303	4921511K06Rik	RIKEN cDNA 4921511K06 gene	Y																					-0.7	-0.1	-0.34	-0.02	0.5	0.7	0.31	0.27	-0.07	0.56	0.54
BE949915	Mm.22233	Psmb2	Proteasome (prosome, macropain) subunit, beta type 2	N	9	5	4	12	2	1	3	2	2	2	4	5	3	3	4	4	6	6	7	84	0.58	-0.09	-0.28	-0.19	0.15	0.06	0.21	-0.11	0.05	-0.17	-0.39
BE949916	Mm.425861	LOC666890	Hypothetical protein LOC666890	Y																					0.5	0.37	0.06	0.78	0.67	0.7	0.12	0.19	-0.14	-0.33	-0.12
BE949917		EST	EST	N																					0.37	0.18	0.03	0.12	-0.53	-0.07	0.23	0.06	0.16	0.04	-0.13
BE949919	Mm.42148	Foxm1	Forkhead box M1	Y	2	2	4	0	1	0	0	1	0	0	2	5	4	0	0	1	0	0	0	22	0.44	0.36	0.52	0.55	0.72	0.99	0.03	-0.36	-0.6	-2.01	-1.51
BE949920	Mm.268902	Cplx2	Complexin 2	Y	0	0	1	0	0	0	1	0	0	4	2	0	1	3	8	1	1	1	0	23	-1.58	-1.13	-0.53	-0.37	-0.2	1.4	1.23	1.02	0.7	-0.01	0.01
BE949923	Mm.46509	Poll	Polymerase (DNA directed), lambda	Y	1	3	5	1	0	0	0	1	6	4	3	0	1	1	1	2	1	1	1	32	0.79	0.54	0.4	0.39	0.23	-0.19	0.24	-0.13	0.44	0.21	-0.36
BE949924	Mm.10946	Ccdc60	Coiled-coil domain containing 60	Y	0	0	0	0	1	0	0	1	0	2	0	1	2	0	0	0	0	0	0	7	0.43	0.28	0.33	0.3	0.38	1	0.33	-0.03	-0.34	-0.58	-0.7
BE949925	Mm.408102	Transcribed locus	Transcribed locus	N																					1.78	1.7	1.61	0.85	1.19	1.39	0.74	0.48	0.11	0.11	0.08
BE949927	Mm.8575	Sox13	SRY-box containing gene 13	Y	0	0	2	1	0	0	1	0	0	0	0	2	2	0	1	1	1	1	0	12	1.81	0.77	1.17	0.78	0.99	1.18	0.7	0.03	-0.03	-0.11	-0.17
BE949928	Mm.28327	2510049I19Rik	RIKEN cDNA 2510049I19 gene	N	4	33	32	15	5	1	13	9	11	7	11	6	14	17	11	17	14	9	6	235	0.37	-0.46	-0.24	-0.05	0.06	0.16	0.22	-0.15	-0.35	0.02	-0.14
BE949931	Mm.360391	Ppp1r12c	Protein phosphatase 1, regulatory (inhibitor) subunit 12C	Y																					0.94	0.55	0.61	0.47	0.75	0.96	0.14	-0.3	-0.25	-0.72	-0.53
BE949932	Mm.18832	Hpgd	Hydroxyprostaglandin dehydrogenase 15 (NAD)	N	1	0	0	0	1	0	0	0	0	0	0	0	0	0	0	0	0	1	0	3	0.3	0.24	0.07	0.2	-0.51	0.49	0.06	0.05	-0.39	0.15	-0.01
BE949934	Mm.117365	Mesdc2	Mesoderm development candiate 2	Y	0	0	0	0	0	0	0	0	0	0	0	1	0	0	0	0	0	0	0	1	0.57	0.24	0.14	-0.02	0.2	0.55	0.34	-0.04	-0.01	-0.13	-0.19
BE949936	Mm.249318	Freq	Frequenin homolog (Drosophila)	N																					-0.53	0.32	0.17	0.41	-0.21	0.01	0.14	-0.6	-0.44	-0.1	-0.78
BE949937	Mm.323595	Tob2	Transducer of ERBB2, 2	N																					-0.75	-0.22	-0.03	0.11	0.85	0.07	0.11	-0.44	-0.55	-0.05	-0.27
BE949939	Mm.292530	Dazap2	DAZ associated protein 2	Y																					-0.44	0.01	-0.29	0.28	0.94	1.43	0.58	-0.46	-0.17	-0.55	-0.84
BE949940	Mm.641	Atf4	Activating transcription factor 4	Y	6	26	14	15	2	2	4	7	2	4	5	6	7	5	13	15	8	10	6	157	0.72	0.63	0.7	0.78	1.17	0.69	-0.31	-1.14	-0.99	-1.54	-1.73
BE949941	Mm.1222	Gap43	Growth associated protein 43	Y	0	102	102	15	4	24	54	16	44	38	59	20	14	15	21	2	6	0	0	536	0.63	1.43	1.86	1.56	0.45	0.2	-0.36	-0.83	-0.76	-1.84	-2.54
BE949942	Mm.392040	A230057G18Rik	RIKEN cDNA A230057G18 gene	Y																					1.07	0.45	0.25	0.6	1.36	1.63	-0.68	-1.97	-1.85	-3.1	-2.99
BE949943		EST	EST	Y																					0.85	0.91	0.48	0.42	0.47	0.29	0.18	-0.26	-0.45	-0.94	-1.13
BE949944	Mm.408103	Transcribed locus	Transcribed locus	Y																					0.58	0.49	0.41	0.31	0.18	1.04	0.89	0.34	0.35	-0.51	-0.42
BE949945	Mm.233879	Casz1	Castor homolog 1, zinc finger (Drosophila)	N	0	0	0	0	0	0	0	0	0	0	0	0	0	1	0	0	0	2	0	3	0.9	0.4	0.41	-0.07	-0.01	0.02	0	0.22	-0.07	0.13	0.25
BE949948	Mm.285785	1500010J02Rik	RIKEN cDNA 1500010J02 gene	N																					0.19	0.1	0.12	0.19	-0.1	0.19	0.13	-0.01	-0.07	-0.49	0.03
BE949949	Mm.28000	Ubxd1	UBX domain containing 1	Y	0	11	14	9	3	2	7	9	13	9	13	7	7	20	14	22	12	6	8	186	0.28	0.1	0.39	-0.17	-0.76	-0.34	0.1	0.02	0.13	0.56	0.79
BE949950	Mm.218423	Riok2	RIO kinase 2 (yeast)	Y	0	0	0	0	0	0	0	0	1	0	0	1	2	0	1	0	0	0	1	6	0.7	0.6	0.41	0.28	0.32	0.85	0.39	-0.06	0.29	-0.6	-0.6
BE949951	Mm.271071	Lta4h	Leukotriene A4 hydrolase	Y																					1.35	0.23	0.43	0.28	0.38	0.2	0.11	-0.04	-0.54	-0.85	-0.71
BE949953	Mm.241276	Ift57	Intraflagellar transport 57 homolog (Chlamydomonas)	N																					0.32	0.71	-0.13	0.11	0.08	0.25	0.07	0.09	0.01	0.04	0.14
BE949954	Mm.29495	Cugbp1	CUG triplet repeat, RNA binding protein 1	N	1	3	4	4	2	0	1	0	0	2	1	1	2	2	2	2	0	3	1	31	0.02	0.02	0.13	0.19	-0.2	0.08	0.1	0.11	0.16	-0.1	-0.09
BE949955	Mm.35242	Cplx3	Complexin 3	N	1	2	3	1	5	0	2	2	2	3	4	4	3	5	9	10	5	11	2	74	0.19	0.44	0.05	-0.41	-0.22	-0.24	0.18	0.5	0.16	0.38	0.42
BE949958	Mm.331547	Aco1	Aconitase 1	Y																					-3.06	-2.36	-2.27	-2.05	-1.04	-0.54	0.62	1.23	0.39	1.73	1.21
BE949961	Mm.271677	Wdr62	WD repeat domain 62	N																					0.53	0.58	0.22	0.01	-0.36	-0.11	-0.1	-0.16	-0.24	-0.44	-0.01
BE949962	Mm.389750	Gadd45a	Growth arrest and DNA-damage-inducible 45 alpha	Y																					0.65	0.52	-0.12	-0.04	-0.4	-0.52	-0.21	-0.21	0.4	0.04	0.2
BE949963	Mm.386246	Transcribed locus	Transcribed locus, moderately similar to XP_576460.1 PREDICTED: similar to hypothetical protein PB402898.00.0 [Rattus norvegicus]	Y																					-0.48	-0.92	-1.03	-0.48	0.18	-0.18	0.04	0.67	0.42	0.54	0.49
BE949964	Mm.70666	Eno1	Enolase 1, alpha non-neuron	N	0	0	0	0	0	0	0	0	1	0	0	0	0	1	0	0	0	0	1	3	-0.34	-0.02	-0.13	-0.37	-0.48	-0.93	-0.01	0.45	0.31	-0.08	0.51
BE949967	Mm.268000	Vim	Vimentin	Y	30	35	33	13	11	4	0	11	4	5	15	11	15	8	10	13	8	4	5	235	0.36	0.41	0.32	0.49	1.18	0.08	0.48	0.22	0.21	0.02	-0.11
BE949968	Mm.185453	Eif4g2	Eukaryotic translation initiation factor 4, gamma 2	N																					-0.78	-0.73	-0.99	-1.37	-1.02	-1.61	-1.15	-0.95	-1.48	-1.58	-1.81
BE949970	Mm.86664	4933436C20Rik	RIKEN cDNA 4933436C20 gene	Y	1	1	1	3	0	0	0	1	2	1	1	4	3	1	1	0	1	1	1	23	-1.33	-0.83	-0.67	-1.24	-0.55	-0.59	0.09	1.17	1.04	0.89	1.64
BE949971	Mm.2261	Psmd4	Proteasome (prosome, macropain) 26S subunit, non-ATPase, 4	N	11	15	27	8	8	4	38	8	8	0	10	8	7	14	12	5	11	14	20	228	-0.27	0.22	-0.03	-0.33	0.31	-0.15	0.27	0.21	-0.04	-0.69	-0.1
BE949973	Mm.170276	Dusp4	Dual specificity phosphatase 4	Y	0	1	0	0	0	0	1	0	2	0	0	1	1	1	1	1	1	0	1	11	0.26	-0.16	-0.31	-0.09	0.89	0.52	0.36	-0.34	0.11	-0.34	-0.39
BE949977	Mm.227484	Rai17	Retinoic acid induced 17	N																					-0.14	0.09	-0.29	-0.61	-0.38	0.1	0.08	0.87	0.1	0.74	1.08
BE949980	Mm.408073	EST	16 days neonate cerebellum cDNA, RIKEN full-length enriched library, clone:9630025L07 product:unclassifiable, full insert sequence	Y																					0.41	-0.06	0.05	-0.19	-0.54	0.17	0.01	0.93	-0.01	0.42	0.57
BE949981	Mm.244426	Hmgn3	High mobility group nucleosomal binding domain 3	N																					0.71	0.48	1.21	-0.03	0.08	0.43	0.2	-0.03	-0.53	-0.59	-0.18
BE949983	Mm.262056	Alkbh5	AlkB, alkylation repair homolog 5 (E. coli)	N	9	1	5	4	1	3	3	2	3	6	4	0	2	5	6	4	1	3	3	65	0.23	0.14	0.08	-0.04	-0.01	0.46	0.18	0.44	-0.36	-0.17	0.4
BE949986	Mm.397731	Transcribed locus	Transcribed locus	N																					-0.27	-0.05	-0.13	-0.4	-0.02	0.57	0.27	0.05	0.42	0.43	0.53
BE949988	Mm.330612	2210009G21Rik	RIKEN cDNA 2210009G21 gene	Y																					-0.5	-0.03	-0.1	-0.13	0.63	0.75	0.63	-0.09	0.43	0.63	0.33
BE949989	Mm.24642	AW146242	Expressed sequence AW146242	Y	0	16	10	8	1	3	2	2	2	4	10	10	17	19	27	27	18	20	12	208	0.08	0.49	-0.1	0.01	0.39	0.22	0.14	-0.2	-0.12	-0.53	-0.14
BE949990	Mm.299399	Pex6	Peroxisomal biogenesis factor 6	Y																					-1.27	-0.95	-1.1	-0.57	-0.71	-0.1	0.35	0.48	0.56	0.67	0.95
BE949991		EST	EST	Y																					-3.71	-2.06	-2.61	-1.4	-0.55	-1.01	-0.2	0.83	1.01	1.3	1.08
BE949992	Mm.246237	5730589K01Rik	RIKEN cDNA 5730589K01 gene	Y	0	6	4	3	2	1	3	4	0	6	9	4	4	6	0	1	1	2	2	58	-0.79	-0.52	-0.29	-0.18	0.08	-0.13	0.4	0.01	-0.17	-0.44	0.56
BE949994	Mm.194050	A930011O12Rik	RIKEN cDNA A930011O12 gene	Y	0	18	8	2	4	1	11	4	6	15	9	7	33	80	112	73	53	78	33	547	-1.9	-2.96	-1.83	-1.71	-0.93	0.05	0.1	0.93	0.93	1.88	2
BE949998	Mm.200714	Bbs4	Bardet-Biedl syndrome 4 homolog (human)	N	6	12	13	0	5	1	1	0	2	6	3	3	4	0	2	1	3	2	3	67	0.06	-0.11	0.04	0.16	0.52	0.83	0.94	0.41	0.72	0.51	-0.02
BE950001	Mm.428511	Transcribed locus	Transcribed locus	N																					0.4	0.23	0.29	-0.05	-0.14	0.4	-0.14	-0.22	-0.16	-0.24	0.07
BE950002	Mm.21118	Iars	Isoleucine-tRNA synthetase	Y	0	4	4	3	1	1	1	3	2	1	2	2	2	1	3	0	0	3	0	33	-1.28	0.04	0.29	0.4	0.77	0.1	0.48	-0.47	0.4	-0.69	-1.28
BE950003	Mm.384104	Transcribed locus	Transcribed locus	N																					-0.29	0.39	0.29	1	0.57	0.07	-0.04	-0.15	0.06	-0.46	-0.78
BE950004	Mm.319660	Hmgn2	High mobility group nucleosomal binding domain 2	Y																					-0.59	-0.1	1.28	1.07	0.47	1.23	1.19	1.02	1.07	-0.21	-0.81
BE950006	Mm.12815	Rab5b	RAB5B, member RAS oncogene family	N	0	3	4	0	1	0	1	1	1	3	1	3	3	1	1	6	2	4	0	35	-0.4	0.13	-0.1	0.56	0.39	-0.44	-0.12	0.2	0.28	0.16	-0.19
BE950007	Mm.257052	Scamp3	Secretory carrier membrane protein 3	Y																					0.05	0.66	0.79	0.26	0.47	-0.15	0.24	-0.2	-0.08	-0.23	-0.52
BE950009	Mm.408106	Transcribed locus	Transcribed locus	Y																					0.76	0.67	0.11	-0.19	-0.4	-0.43	0.36	0.6	0.79	0.52	0.75
BE950011	Mm.390684	Mtmr9	Myotubularin related protein 9	Y																					-0.93	-0.29	-0.14	0.44	0.35	0.05	0.63	0.41	0.89	0.17	-0.24
BE950015	Mm.430853	Transcribed locus	Transcribed locus	N																					-0.18	-0.17	0.09	-0.23	-0.13	0.26	0.21	0.48	0.16	-0.11	0.23
BE950017	Mm.408107	Transcribed locus	Transcribed locus	Y																					0.14	-0.19	-0.23	0.37	0.43	0.16	-0.22	-0.08	-0.36	-0.46	-0.33
BE950018	Mm.333916	Chsy1	Carbohydrate (chondroitin) synthase 1	N																					-0.37	-0.6	-0.09	0.53	0.68	0.2	0.18	0.1	0.6	0.31	-0.52
BE950019	Mm.1457	Ddah2	Dimethylarginine dimethylaminohydrolase 2	Y	2	39	27	19	5	6	1	5	0	5	9	15	4	1	1	2	0	1	2	144	0.21	1.03	1.43	1.12	1.24	0.77	0.34	-1.15	-1.22	-2.44	-3.43
BE950020	Mm.154994	Tor1a	Torsin family 1, member A (torsin A)	Y	1	6	4	2	2	1	1	1	5	3	6	4	0	4	1	5	5	3	2	56	0.01	0.64	0.84	0.9	0.89	0.8	0.29	-0.72	-0.51	-0.71	-0.95
BE950022		EST	EST	Y																					0.46	-0.97	-0.3	-0.16	0.67	0.73	0.38	0.32	0.12	0.72	0.77
BE950024	Mm.30210	Psma6	Proteasome (prosome, macropain) subunit, alpha type 6	Y	6	11	10	2	4	3	4	5	4	8	1	8	0	3	3	11	3	9	2	97	0.72	0.24	0.65	0.2	0.34	1.05	0.3	-0.13	-0.06	-0.1	-0.42
BE950025	Mm.22565	9130011J15Rik	RIKEN cDNA 9130011J15 gene	Y	0	10	6	2	2	5	1	2	0	1	1	1	1	2	1	4	5	4	2	50	-0.08	-0.55	0.24	-0.35	-0.14	0.64	0.39	-0.24	0.25	-0.05	-0.02
BE950027	Mm.224814	Cxxc4	CXXC finger 4	Y	0	0	0	0	0	0	0	0	0	1	0	0	0	0	2	1	0	1	1	6	-1.25	-0.62	-0.64	-0.36	-0.01	-0.72	0.19	-0.58	0.02	-0.74	-0.58
BE950032	Mm.29517	Mrpl37	Mitochondrial ribosomal protein L37	N	4	20	10	8	0	2	2	3	3	2	7	8	7	5	4	2	2	2	4	95	2	0.86	0.56	1.06	0.57	0.42	1.45	0.9	0.65	0.05	-0.18
BE950033	Mm.216227	Csnk1d	Casein kinase 1, delta	Y	0	0	0	4	0	0	0	0	0	0	0	0	0	0	0	0	0	0	1	5	-0.13	0.1	0.84	0.07	0.46	-0.02	0.43	0.26	0.36	-0.22	-0.32
BE950034	Mm.427656	Transcribed locus	Transcribed locus	N																					0.53	0.5	0.05	0.64	0.23	-0.26	0.5	0.23	-0.01	-0.03	-0.33
BE950035	Mm.288602	Transcribed locus	Transcribed locus, strongly similar to XP_416379.1 PREDICTED: similar to Retinoblastoma-binding protein 2 (RBBP-2) [Gallus gallus]	Y																					-0.56	0.58	0.56	1.06	1.02	0.47	0.51	-0.66	-0.11	-0.54	-0.73
BE950036	Mm.21798	2810026P18Rik	RIKEN cDNA 2810026P18 gene	Y	1	2	5	4	2	2	1	0	1	0	1	3	5	2	7	1	4	4	3	48	0.07	0.53	0.29	0.31	0.86	0.15	0.09	-0.66	-0.38	-1.48	-0.81
BE950037	Mm.268378	Cacna1h	Calcium channel, voltage-dependent, T type, alpha 1H subunit	Y	2	3	2	2	0	1	1	4	4	3	5	6	1	1	3	8	1	2	0	49	-1.42	-0.59	-0.04	-0.08	0.55	0.97	0.42	0.34	0.2	0.13	0.57
BE950039	Mm.219613	Trim8	Tripartite motif protein 8	N	4	12	9	4	2	2	4	2	2	2	1	3	2	4	3	2	2	4	1	65	0.34	0.36	0.34	0.31	0.37	0.77	0.1	0.1	-0.23	-0.21	-0.09
BE950043	Mm.302755	Tnrc9	Trinucleotide repeat containing 9	N																					0.69	0.32	0.71	0.36	0.62	0.66	0.66	0.5	0.13	-0.01	-0.15
BE950044	Mm.36241	Phb2	Prohibitin 2	Y	2	26	26	13	3	3	10	15	17	10	17	16	13	10	12	5	8	7	4	217	0.93	0.57	0.58	0.39	0.42	0.75	0.32	0.04	-0.1	-0.41	-0.34
BE950045	Mm.20845	Abcc5	ATP-binding cassette, sub-family C (CFTR/MRP), member 5	N	1	5	4	4	0	1	5	4	2	4	6	5	4	1	3	7	2	1	6	65	0.71	0.49	0.51	0.36	0.1	0.63	0.39	-0.04	-0.45	-0.32	-0.74
BE950046	Mm.297043	Man1a2	Mannosidase, alpha, class 1A, member 2	Y																					1.09	0.42	0.16	0.15	0.36	0.58	0.28	-0.09	-0.64	-0.75	-0.75
BE950047	Mm.315430	2610524G07Rik	RIKEN cDNA 2610524G07 gene	N																					0.84	0.13	0.81	0.45	0.01	0.15	0.4	0.03	0.34	-0.02	0.04
BE950049	Mm.325746	Kns2	Kinesin 2	Y																					0.48	0.51	0.12	0.25	0.09	0.31	0.24	-0.01	0.09	-0.33	-0.23
BE950050	Mm.309395	Ext1	Exostoses (multiple) 1	N																					0.29	-0.39	-0.68	-0.53	-1.1	-0.6	0.11	0.34	0	0.07	0.48
BE950052	Mm.286598	Thap11	THAP domain containing 11	N																					-0.12	0.16	-0.09	0	0	0.12	0.15	-0.38	0.18	-0.33	-0.1
BE950054	Mm.272551	Cnot7	CCR4-NOT transcription complex, subunit 7	Y																					0.28	0.93	0.83	0.81	0.42	0.11	-0.02	-0.18	-0.35	-0.49	-0.85
BE950056	Mm.28347	Nadk	NAD kinase	N	1	7	8	4	2	2	1	3	5	6	7	3	2	2	6	2	0	1	4	66	0.68	0.48	0.22	0.19	-0.31	0.08	0.16	-0.17	0.19	-0.13	-0.05
BE950057	Mm.188105	2010111I01Rik	RIKEN cDNA 2010111I01 gene	N	0	1	0	0	0	0	0	0	0	0	0	0	0	2	1	0	0	2	0	6	-0.31	0.13	0.16	0.53	0.48	0.42	0.43	0.18	0.33	0.55	0.01
BE950058	Mm.408108	Transcribed locus	Transcribed locus	N																					0.76	0.22	0.43	0.39	0.51	0.73	0.41	0.19	0.58	0.5	-0.06
BE950062	Mm.298274	Rapgef1	Rap guanine nucleotide exchange factor (GEF) 1	N																					0.24	-0.15	0.26	0.13	1.22	0.83	0.56	0	-0.06	0.33	0.12
BE950063	Mm.133719	Prkcm	Protein kinase C, mu	N	0	0	0	0	0	0	0	0	0	0	0	0	0	0	0	0	0	1	0	1	0.14	0	0	-0.05	0	0.08	0.09	0	0	0	0
BE950065	Mm.151640	Pank2	Pantothenate kinase 2 (Hallervorden-Spatz syndrome)	N																					0.11	-0.06	0	-0.1	-0.13	0.02	0.11	-0.13	-0.02	0	0
BE950066	Mm.292751	Plekhb2	Pleckstrin homology domain containing, family B (evectins) member 2	Y																					-1.85	-1.81	-1.33	-1.01	-0.36	-0.34	0.21	0.7	0.82	1.29	1.33
BE950067	Mm.269928	2010106G01Rik	RIKEN cDNA 2010106G01 gene	Y																					-0.97	-0.87	-0.92	-0.88	-0.65	-0.79	-0.43	0.01	-0.09	-0.07	0.37
BE950069	Mm.276271	Glg1	Golgi apparatus protein 1	Y																					0.4	0.37	0.39	0.16	-0.23	-0.3	-0.37	0.48	0.11	0.36	0.57
BE950072	Mm.386921	LOC383229	Similar to Hemoglobin alpha subunit (Hemoglobin alpha chain) (Alpha-globin)	Y																					-0.05	0.1	0.03	0.03	0.83	0.47	0.09	0.38	0.37	0.03	0.65
BE950074	Mm.408111	Transcribed locus	Transcribed locus	N																					-0.18	-0.27	0.04	-0.08	0	-0.1	-0.03	0.21	0.11	0.32	0.49
BE950075	Mm.351793	A330068P14Rik	RIKEN cDNA A330068P14 gene	Y																					-0.58	-1.13	-0.39	-1.1	-0.46	-0.25	-0.24	0.32	0.17	1.81	1.73
BE950076	Mm.192303	Sec24b	SEC24 related gene family, member B (S. cerevisiae)	Y	0	16	12	11	3	5	4	3	2	4	6	3	6	2	7	5	4	3	6	102	-0.39	-0.43	-0.9	-0.88	-0.96	-0.86	-0.69	0.71	0.55	1.73	1.69
BE950078		EST	EST	N																					0.19	0.12	-0.01	0.05	0.05	0.16	0.3	-0.84	-0.14	-0.06	0
BE950080	Mm.392769	Tbl1x	Transducin (beta)-like 1 X-linked	N																					0.22	0.56	0.08	0.07	-0.42	-0.09	-0.39	0.02	-0.27	-0.02	0.23
BE950081	Mm.31395	Cpe	Carboxypeptidase E	Y	2	32	20	6	1	9	51	4	3	12	7	11	9	6	11	40	22	28	47	321	-2.31	-1.12	-1.1	-0.68	-0.7	-1.09	-0.08	0.79	0.57	1.34	1.98
BE950083	Mm.2402	AA536749	Expressed sequence AA536749	N	5	6	7	10	3	8	2	3	6	0	3	5	8	2	3	3	7	9	5	95	0.32	0.37	0.02	0.31	0.32	0.32	0.01	0.02	0.03	-0.21	0.11
BE950084	Mm.396813	Transcribed locus	Transcribed locus	Y																					-3.53	-2.65	-2.31	-2.01	-1.19	-1.42	-0.18	0.64	0.72	1.66	2.15
BE950085	Mm.408112	Transcribed locus	Transcribed locus	Y																					0.2	0.29	0.1	0.36	0.32	0.27	0.14	-0.06	-0.04	-0.14	0.23
BE950086	Mm.383276	1110028C15Rik	RIKEN cDNA 1110028C15 gene	Y																					-0.64	-0.59	-0.69	-0.41	-0.19	-0.55	0.24	0.59	0.3	0.47	0.82
BE950088	Mm.374877	Wdr78	WD repeat domain 78	Y																					-0.15	-0.52	-0.63	-0.39	0	-0.49	-0.5	0.56	0.78	1.31	1.34
BE950089	Mm.408113	Transcribed locus	Transcribed locus	N																					0.12	-0.07	-0.01	-0.02	0	0	0.07	0	0.04	-0.05	-0.05
BE950091	Mm.426968	Transcribed locus	Transcribed locus	Y																					-0.28	-0.41	-0.36	-0.56	-0.38	-0.31	-0.57	0.64	0.64	0.67	0.95
BE950092	Mm.255822	Camk2d	Calcium/calmodulin-dependent protein kinase II, delta	Y	1	7	10	4	1	7	8	3	4	4	2	4	5	7	7	15	18	16	15	138	-1.3	-1.34	-1.37	-1.18	-0.51	-0.43	-0.38	0.58	0.62	1.49	1.4
BE950096	Mm.43331	Sfrs5	Splicing factor, arginine/serine-rich 5 (SRp40, HRS)	N	11	17	9	5	2	5	11	12	3	1	11	25	12	8	11	6	8	19	4	180	-0.48	-0.05	0	0.03	0.14	0.09	0.15	0.16	0.14	-0.03	0.07
BE950097	Mm.428512	Transcribed locus	Transcribed locus	N																					0.38	0.22	0.06	0.09	0.14	0.36	0.12	0.16	-0.01	0.06	0.25
BE950098	Mm.284853	Gnat1	Guanine nucleotide binding protein, alpha transducing 1	N																					0.26	-0.12	-0.01	-0.06	-1	-0.41	-0.72	0.06	-0.26	0.24	-0.03
BE950100	Mm.390596	LOC628746	Similar to RING1 and YY1 binding protein	Y																					-1.32	-1.58	-1.24	-0.85	0.13	-0.59	0.13	0.67	0.34	0.49	1.51
BE950101	Mm.40989	Habp4	Hyaluronic acid binding protein 4	Y	0	6	4	1	0	0	13	0	2	1	2	2	5	4	4	1	2	2	3	52	-0.49	-0.39	-0.46	-0.43	-0.25	-0.51	0.02	0.43	0.16	-0.16	0.83
BE950102		EST	EST	Y																					1.02	0.94	0.73	0.64	0.49	0.15	-0.21	0.42	-0.29	-0.66	-0.29
BE950104	Mm.212554	Phf2	PHD finger protein 2	N	0	2	10	5	6	0	2	5	1	4	5	3	4	7	8	2	2	1	2	69	0.28	0.37	0.08	0.1	0.16	-0.31	0.02	0.17	0	-0.06	0.32
BE950105	Mm.26908	Csnk1a1	Casein kinase 1, alpha 1	Y	0	0	0	0	0	3	0	1	0	0	0	1	0	1	0	0	1	0	2	9	-0.86	-0.72	-0.75	-0.87	-0.52	-0.48	-0.35	1	0.19	1.26	1.3
BE950106	Mm.333349	Wnk1	WNK lysine deficient protein kinase 1	N																					-0.18	-0.37	-0.82	-0.75	-0.51	-0.93	-0.48	0.23	-0.32	0.18	0.26
BE950107	Mm.234204	Pak2	P21 (CDKN1A)-activated kinase 2	N	1	0	0	0	0	0	0	0	0	0	2	0	0	1	0	0	0	0	0	4	0.19	0.07	0.01	0.11	0.04	0.05	-0.57	0.06	0.02	-0.01	0.08
BE950108	Mm.4222	Tpi1	Triosephosphate isomerase 1	Y	2	58	42	22	4	6	45	40	45	57	129	18	54	75	44	42	53	25	16	777	0.7	0.76	0.83	0.21	-1.03	-0.07	0.14	-0.17	0.52	1.13	1.02
BE950110	Mm.320317	Cutl1	Cut-like 1 (Drosophila)	N																					0.23	0.02	0.23	0.33	0.05	0.01	0.12	0.09	0	-0.04	0.06
BE950111	Mm.265610	Ptbp1	Polypyrimidine tract binding protein 1	N																					0.2	0.48	-0.03	0.13	0.3	0.16	-0.07	-0.08	-0.09	0	0.25
BE950112	Mm.235018	Grm5	Glutamate receptor, metabotropic 5	N																					-0.26	-0.15	-0.64	-0.2	-0.4	-0.42	-0.24	0.3	-0.04	0.26	0.53
BE950113	Mm.404076	Transcribed locus	Transcribed locus	N																					-0.32	0.09	-0.23	0.02	0.25	0.3	0.14	0.01	0.04	-0.1	0.03
BE950114	Mm.425243	LOC666745	Hypothetical protein LOC666745	Y																					-1.1	-0.88	-0.4	-0.14	0.03	-0.21	0.15	0.32	0.06	0.23	1.02
BE950116	Mm.337023	March4	Membrane-associated ring finger (C3HC4) 4	Y																					-1.38	-0.33	-0.69	0.01	0.42	-0.01	0.14	0.41	0.1	0.49	0.66
BE950117	Mm.41665	Grina	Glutamate receptor, ionotropic, N-methyl D-asparate-associated protein 1 (glutamate binding)	N	6	32	20	8	3	5	24	11	18	24	7	11	38	39	77	57	40	46	42	508	0.27	0.34	0.07	0.2	0.3	0.4	-0.01	0.04	0.05	-0.04	0.04
BE950118	Mm.259688	2610301K12Rik	RIKEN cDNA 2610301K12 gene	N	0	0	0	0	0	0	0	0	0	0	0	0	0	0	0	1	0	0	0	1	-1.35	-0.99	-0.36	-0.56	-0.29	-0.3	0.08	0.13	0.19	-0.15	-0.53
BE950119	Mm.251445	Gnao1	Guanine nucleotide binding protein, alpha o	Y																					-1.77	-1.03	-0.26	-0.31	0.15	-0.23	0.1	1.11	0.8	0.38	1.22
BE950121	Mm.25339	Mta2	Metastasis-associated gene family, member 2	Y	1	3	6	3	1	2	1	5	3	2	5	4	3	6	8	2	5	7	6	73	-0.48	0.05	-0.17	-0.17	-0.4	-0.4	0.07	0.5	0.19	0.57	0.89
BE950122	Mm.276374	AU020772	Expressed sequence AU020772	N																					0.87	0.02	-0.08	0.12	0.16	0.19	0.07	0.05	-0.07	-0.42	0.03
BE950123	Mm.408109	Transcribed locus	Transcribed locus	N																					0.29	0.48	0.11	0.17	0.2	0.22	0	0.1	0	-0.05	0.3
BE950124	Mm.204836	A930041I02Rik	RIKEN cDNA A930041I02 gene	Y	0	0	1	0	0	1	0	0	0	0	0	0	0	0	1	1	0	0	0	4	-0.45	-0.44	-0.52	-0.52	-0.37	-0.37	-0.25	1	0.15	1.28	1.18
BE950125		EST	EST	N																					0.39	0.37	1.14	0.16	0.2	0.09	-0.01	0.16	0	-0.22	0.33
BE950128	Mm.200947	4631424J17Rik	RIKEN cDNA 4631424J17 gene	Y	0	0	2	3	0	0	0	0	0	0	0	1	0	0	0	0	1	0	0	7	-0.16	-0.35	-0.4	-0.41	-0.06	0.11	-0.08	0.56	-0.09	0.63	0.8
BE950130	Mm.408110	Transcribed locus	Transcribed locus	Y																					-0.52	-0.43	0.11	0.1	-0.81	-0.24	-0.08	0	0.16	0.68	0.68
BE950131		EST	EST	N																					0.31	0	-0.24	0.09	0.03	0.34	0.25	0.16	0.08	-0.02	-0.03
BE950132	Mm.275150	Traf7	Tnf receptor-associated factor 7	N																					0	-0.9	-0.82	-0.55	0.37	-0.09	-0.22	0	0.08	0.59	0.28
BE950133	Mm.28147	Reep6	Receptor accessory protein 6	N	1	6	2	0	0	0	0	2	0	0	0	0	0	2	8	1	13	54	56	145	0.29	0.35	0.01	0.17	0.21	0.26	0.03	0.04	0.04	-0.14	-0.05
BE950134	Mm.9287	Mast2	Microtubule associated serine/threonine kinase 2	Y	1	12	10	3	2	3	3	4	11	7	9	3	6	6	7	3	2	12	5	109	0.17	0.07	-0.02	-0.1	0.06	-0.03	-0.12	-0.13	-0.1	0.12	-0.16
BE950135	Mm.41077	Actl6a	Actin-like 6A	N	0	0	0	1	0	0	0	0	0	0	0	0	0	0	0	0	0	0	0	1	0.29	0.18	0	0.2	0.17	0.15	0.14	0.13	-0.02	-0.17	0.1
BE950137	Mm.62876	Zwint	ZW10 interactor	Y																					-0.77	0.07	-0.42	-0.25	-0.03	-0.49	0.1	0.48	0.56	0.72	1.06
BE950139	Mm.138617	Zfp664	Zinc finger protein 664	N	0	0	0	1	0	0	0	0	1	0	0	0	0	0	0	0	0	0	0	2	0.47	0.04	0.75	0.31	0.82	0.25	-0.12	-0.01	-0.09	0.34	0.2
BE950141	Mm.23494	AI481772	Expressed sequence AI481772	Y	0	4	2	2	0	2	1	2	4	0	3	2	2	1	4	3	14	6	11	63	-1.56	-1.47	-1.87	-2.01	-1.05	-1.78	-1.18	-0.56	-0.02	1.51	1.43
BE950142	Mm.35687	Casp7	Caspase 7	N	0	2	0	0	1	3	0	1	1	0	0	0	0	1	1	3	0	4	1	18	0.11	-0.31	-0.49	-0.53	-0.21	-0.76	-0.22	0.05	0.11	0.03	-0.17
BE950143	Mm.380586	Transcribed locus	Transcribed locus	N																					0.64	-0.18	-0.77	-0.19	0.56	0.69	0.19	0.34	-0.12	0.46	0.76
BE950145	Mm.158827	2410003P15Rik	RIKEN cDNA 2410003P15 gene	N																					0.37	0.54	-0.02	-0.01	0.26	0.05	-0.16	0.07	-0.37	-0.49	-0.28
BE950147	Mm.391106	Pde6a	Phosphodiesterase 6A, cGMP-specific, rod, alpha	N																					-0.47	-0.03	-0.17	-0.42	0.21	0.29	0.25	0.45	-0.28	0.11	-0.06
BE950149	Mm.236513	Pcbp2	Poly(rC) binding protein 2	Y																					-0.71	-0.21	-0.44	-0.18	0.05	-0.18	-0.11	-0.15	-0.14	0.02	-0.12
BE950151	Mm.86860	5730455P16Rik	RIKEN cDNA 5730455P16 gene	N	2	5	8	2	1	2	2	4	6	3	2	3	5	5	7	0	4	6	9	76	0.04	0.04	0.13	0.09	-0.06	0.81	-0.11	-0.27	0.07	-0.11	0.02
BE950152	Mm.167232	Rbed1	RNA binding motif and ELMO domain 1	Y																					-0.35	-0.08	0.04	0.45	0.44	0.13	0.31	-0.47	-0.32	-0.29	-0.83
BE950153	Mm.391986	Transcribed locus	Transcribed locus	Y																					-0.27	0.39	0.35	0.34	0.53	0.21	-0.01	-0.48	-0.7	-1.18	-0.6
BE950156	Mm.6667	Ssbp4	Single stranded DNA binding protein 4	N	0	3	0	1	0	0	1	4	3	0	0	1	2	0	3	0	1	4	8	31	-0.68	0.1	-0.23	-0.19	0.14	-0.19	-0.01	0.6	0.67	0.11	0.22
BE950157		EST	EST	N																					0.41	0.13	0.43	0.31	0.82	0.22	0.22	0.19	0.18	-0.03	0.32
BE950158	Mm.101976	Kcnc4	Potassium voltage gated channel, Shaw-related subfamily, member 4	Y	0	0	0	1	0	0	4	0	0	0	0	0	0	1	5	6	1	1	0	19	-0.62	-0.36	-0.13	0.04	0.43	-0.2	0.33	0.44	0.24	0.19	-0.18
BE950160	Mm.408115	Transcribed locus	Transcribed locus	N																					0.26	0.42	0.38	0.4	1.15	0.36	0.17	0.16	-0.05	0.11	-0.22
BE950161	Mm.7444	Slc32a1	Solute carrier family 32 (GABA vesicular transporter), member 1	N	0	2	1	0	2	0	2	0	0	0	0	0	2	3	2	5	0	2	0	21	0.08	0.37	0.05	-0.15	0.18	-0.01	0.34	0.15	0.05	-0.63	-0.22
BE950165	Mm.260164	Hadhsc	L-3-hydroxyacyl-Coenzyme A dehydrogenase, short chain	Y	1	0	1	4	0	1	0	2	1	0	1	2	1	1	2	0	0	4	0	21	0.35	0.35	0.36	0.15	0.46	0.27	-0.32	-0.44	-0.27	-0.71	-0.83
BE950166	Mm.41180	2900002H16Rik	RIKEN cDNA 2900002H16 gene	N	0	5	2	1	2	0	2	0	2	1	1	1	0	1	1	1	2	1	0	23	0.56	0.37	0.8	0.16	-0.46	-0.35	0.01	0.12	-0.21	0.19	0.56
BE950167	Mm.408116	Transcribed locus	Transcribed locus	Y																					1.85	0.71	0.17	0.09	0.46	0.96	0.28	0.53	0.03	0.04	0.35
BE950168	Mm.405734	Transcribed locus	Transcribed locus	Y																					1.6	1.57	1.54	0.55	-0.36	0.19	0.49	0.47	1.01	1.42	1.51
BE950170	Mm.27913	Pb1	Polybromo 1	Y	2	0	0	1	2	1	0	1	0	0	1	0	0	0	0	0	0	1	0	9	2.07	1.79	0.84	0.14	0.13	0.2	0.08	0.05	-0.39	-0.3	-0.66
BE950171	Mm.408117	Transcribed locus	Transcribed locus	Y																					-1.87	-0.37	0.36	0.51	1.66	0.97	0.78	-0.69	0.31	-0.11	-0.83
BE950172	Mm.241469	Tub	Tubby candidate gene	Y	1	2	5	4	0	0	1	2	2	2	5	1	8	5	13	2	8	4	10	75	-0.14	0.49	-0.03	-0.01	0.75	0.95	-0.14	-1.17	-1.09	-1.76	-0.92
BE950173	Mm.150856	Hmg20a	High mobility group 20A	N	1	11	9	7	6	1	4	7	4	6	4	6	4	3	5	5	6	0	5	94	0.23	0.05	0.22	-0.08	0.26	-0.04	0.13	-0.14	-0.26	0.06	-0.26
BE950174	Mm.41775	Atg3	Autophagy-related 3 (yeast)	N	3	5	5	3	3	1	3	2	0	4	2	1	1	1	2	6	6	2	5	55	0.02	0.34	0.05	0.09	-0.3	-0.07	-0.48	-0.61	-0.75	-0.85	-0.32
BE950175	Mm.386067	EST	12 days embryo spinal ganglion cDNA, RIKEN full-length enriched library, clone:D130077D23 product:hypothetical protein, full insert sequence	N																					-0.48	-0.08	-0.52	-0.29	-0.35	-0.3	-0.14	0.3	0.27	0.06	0.13
BE950176	Mm.22480	Dmtf1	Cyclin D binding myb-like transcription factor 1	Y	0	4	2	2	2	3	3	2	2	2	6	1	3	2	7	3	6	1	1	52	-0.2	0.03	-0.3	0.33	0.42	0.13	0.22	0.17	0.14	-0.59	-0.69
BE950178	Mm.32408	Alg6	Asparagine-linked glycosylation 6 homolog (yeast, alpha-1,3,-glucosyltransferase)	N	0	9	1	2	1	1	2	3	3	1	0	1	4	4	3	1	0	4	1	41	-0.04	0.34	0.06	-0.24	0.07	-0.14	0.32	-0.05	0.16	-0.09	-0.62
BE950179	Mm.259321	Zfp36l2	Zinc finger protein 36, C3H type-like 2	N	0	0	0	1	0	0	0	0	0	0	0	1	0	0	0	0	0	0	0	2	0.36	-0.69	-0.06	0.2	1.14	0.25	0.16	0.29	0.02	0.61	0.51
BE950180	Mm.182912	Ghitm	Growth hormone inducible transmembrane protein	Y	1	28	25	14	6	6	14	13	10	21	14	8	15	13	11	30	13	22	20	284	-0.79	0.12	-0.14	-0.19	0.07	-0.17	0.59	0.32	0.64	0.46	0.42
BE950181	Mm.408118	Transcribed locus	Transcribed locus	Y																					-2.41	-2.78	-2.64	-2.33	-0.28	-0.24	0.47	1.13	1.02	1.67	1.64
BE950182	Mm.151562	Rbp3	Retinol binding protein 3, interstitial	N	1	1	0	0	0	0	0	1	1	1	1	11	12	12	29	49	39	76	75	309	-0.23	0.35	0.18	-0.16	0.39	-0.27	0.08	-0.03	0	-0.87	-0.52
BE950183	Mm.143763	Parva	Parvin, alpha	Y	4	12	13	13	3	2	7	7	7	8	12	5	7	11	4	1	2	9	5	132	-0.9	-0.59	-0.9	-0.3	0.37	-0.5	-0.41	-0.06	-0.3	0.29	0.88
BE950184	Mm.23872	Rtbdn	Retbindin	Y	4	2	1	0	0	1	2	2	12	11	3	1	0	1	4	4	1	3	6	58	0.65	-0.56	-0.49	-0.6	0.38	0.44	0.08	0.34	-0.33	0.28	0.6
BE950185	Mm.41982	Rs1h	Retinoschisis 1 homolog (human)	Y	0	0	0	0	1	0	0	0	0	0	0	0	1	0	8	0	16	48	36	110	-1.36	-1.56	-1.85	-2.03	-1.92	-1.43	-0.67	0.57	0.2	1.86	1.9
BE950186	Mm.430772	Ubqln2	Ubiquilin 2	Y																					-0.85	-1.09	-1.33	-1.03	-0.7	-0.65	-0.3	-0.11	-0.21	0.47	0.77
BE950188	Mm.2965	Rho	Rhodopsin	Y	3	5	21	4	1	4	13	5	11	11	14	9	13	16	38	39	335	1058	1198	2798	-5.81	-4.85	-5.65	-5.34	-5.38	-5.03	-2.64	0.4	0.69	2.14	2.1
BE950189	Mm.28514	Adhfe1	Alcohol dehydrogenase, iron containing, 1	N	0	0	1	0	1	0	1	1	1	0	0	0	0	0	0	0	0	0	1	6	-0.09	-0.22	-0.34	0.08	-0.3	-0.03	-0.03	0.14	0.18	0.24	0.57
BE950190	Mm.383426	Grb2	Growth factor receptor bound protein 2	Y																					-1.03	-0.82	-0.56	-0.35	-0.35	-0.38	-0.36	-0.18	-0.07	0.58	1.15
BE950191		EST	EST	N																					-0.52	-0.23	-0.77	-0.45	-0.06	0.05	0.06	-0.46	-0.38	0.08	-0.21
BE950193	Mm.408119	Transcribed locus	Transcribed locus	Y																					-0.7	-0.9	-1.27	-0.6	-0.54	-0.4	-0.29	-0.08	0.18	0.76	0.1
BE950194	Mm.272197	Mgll	Monoglyceride lipase	Y																					-1.46	-1.89	-2	-1.24	-1.12	-0.92	0.14	0.75	0.69	1.57	0.65
BE950195	Mm.8983	Tnfsf12	Tumor necrosis factor (ligand) superfamily, member 12	Y	0	0	2	0	0	1	1	0	0	2	0	0	0	0	1	1	0	1	4	13	-0.97	-0.51	-1.1	-0.03	-0.02	-0.01	-0.07	-0.12	-0.39	0.01	-0.1
BE950196	Mm.427643	Transcribed locus	Transcribed locus	N																					0.5	-0.23	-0.17	0.59	0.19	0.27	0.79	0.05	-0.24	-0.34	-0.25
BE950197	Mm.431208	Transcribed locus	Transcribed locus	Y																					-1.48	-1.3	-1.06	-0.08	0.95	0.79	0.63	-0.13	-0.33	-0.07	-0.23
BE950198	Mm.275831	Aldoa	Aldolase 1, A isoform	Y																					-0.34	-0.88	-1.13	-0.21	-0.84	-0.65	-0.18	0.4	0.17	0.72	0.83
BE950200	Mm.384023	Senp1	SUMO1/sentrin specific peptidase 1	Y																					0.23	0.48	0.21	0.33	0.54	-0.02	-0.04	-0.17	-0.16	0.03	-0.36
BE950203	Mm.256966	Mtap2	Microtubule-associated protein 2	Y	0	29	20	11	1	6	12	4	5	2	6	2	11	7	4	5	26	6	16	173	-1.03	-1.49	-0.88	-0.5	-0.56	-0.2	0.53	0.51	0.55	0.58	0.61
BE950204	Mm.28536	2810410M20Rik	RIKEN cDNA 2810410M20 gene	Y	0	9	8	3	3	2	3	3	4	4	5	3	3	2	4	7	4	4	4	75	0.1	0.1	-0.19	-0.09	0.46	-0.26	-0.43	0.14	-0.1	0.14	0.38
BE950205		EST	EST	N																					-0.22	-0.17	-0.12	-0.12	0.08	0.01	-0.21	-0.15	-0.52	-0.24	-0.08
BE950206	Mm.308467	Acvr1b	Activin A receptor, type 1B	N																					-1.03	-0.76	-0.13	-0.12	-0.1	-0.16	-0.43	0.1	-0.32	0.11	0.33
BE950207	Mm.28614	Rnf149	Ring finger protein 149	Y	0	2	8	1	0	2	4	1	0	4	2	1	3	3	0	2	1	0	1	35	-1.11	-0.48	-0.95	-0.34	0.43	0.14	0.17	-0.68	-0.72	-0.37	-0.21
BE950209	Mm.271222	Eif5	Eukaryotic translation initiation factor 5	Y																					-0.32	-0.51	-0.26	-0.72	-0.44	-0.21	-0.66	-0.01	-0.03	0.29	1.18
BE950211	Mm.41180	2900002H16Rik	RIKEN cDNA 2900002H16 gene	N	0	5	2	1	2	0	2	0	2	1	1	1	0	1	1	1	2	1	0	23	0.19	-0.01	-0.22	0.25	-0.01	-0.27	-0.09	-0.16	0.01	0.37	0.08
BE950215	Mm.408121	Transcribed locus	Transcribed locus	Y																					-0.85	-0.68	-0.62	-0.89	-0.59	-0.3	-0.58	0.08	0.1	1.16	0.96
BE950217	Mm.192598	Phyhip	Phytanoyl-CoA hydroxylase interacting protein	Y	0	0	2	0	0	0	8	0	1	0	0	0	0	0	0	0	0	1	0	12	-0.15	-0.02	-0.83	-0.15	-0.46	-0.16	-0.39	-0.1	-0.66	0.37	0.41
BE950218	Mm.206759	Lrp11	Low density lipoprotein receptor-related protein 11	N	0	10	4	2	0	0	2	1	0	0	2	0	2	2	2	0	1	2	1	31	-0.3	-0.5	-0.84	-0.03	-0.57	-0.55	-0.14	0.21	-0.08	0.63	-0.03
BE950219	Mm.408122	Transcribed locus	Transcribed locus	N																					0.16	-0.79	-0.46	-0.02	-0.23	0.22	0.27	0.09	-0.28	-0.15	-0.28
BE950222	Mm.408123	Transcribed locus	Transcribed locus	N																					0.14	-0.1	-0.13	0.11	-0.09	-0.1	-0.23	-0.07	0.1	-0.06	0.17
BE950224	Mm.188422	Zfp690	Zinc finger protein 690	Y	0	2	1	0	0	0	0	2	0	0	1	1	5	0	1	0	2	1	2	18	-1.01	-1.09	-1.34	-0.24	0.32	-0.05	0.28	-0.28	-0.2	0.04	-0.47
BE950225	Mm.103711	Cx3cl1	Chemokine (C-X3-C motif) ligand 1	N																					0.26	0.02	-0.15	0.44	-0.18	-0.24	0.12	0	0.03	0.09	0.1
BE950226	Mm.253335	Ifrg15	Interferon alpha responsive gene	Y	0	2	0	0	1	0	0	0	0	0	0	0	0	2	0	0	0	1	0	6	-0.28	0.33	0.56	1.35	1.06	0.57	0.34	-0.13	0.04	-0.27	-1.17
BE950227	Mm.247265	Cd59a	CD59a antigen	Y	0	0	0	0	0	0	0	0	0	1	0	0	0	0	0	0	0	4	1	6	-0.25	0.18	-0.15	0.28	-0.24	-0.33	-0.19	-0.33	-0.04	0.77	0.7
BE950230	Mm.250541	Det1	De-etiolated homolog 1 (Arabidopsis)	N	0	2	1	3	0	0	3	3	0	1	0	0	1	1	0	1	0	0	1	17	0.19	-0.19	0.01	-0.11	0.19	-0.48	0.03	0.16	-0.51	0.12	-0.05
BE950231	Mm.22480	Dmtf1	Cyclin D binding myb-like transcription factor 1	N	0	4	2	2	2	3	3	2	2	2	6	1	3	2	7	3	6	1	1	52	-0.73	0.37	0.11	0.89	0.31	0.48	0.3	-0.01	-0.16	0.08	-0.08
BE950232	Mm.391153	Tbc1d12	TBC1D12: TBC1 domain family, member 12	Y																					-2.46	-2.17	-1.88	-2.54	-2.09	-2.23	-1.47	0.45	0.67	1.68	1.81
BE950233	Mm.152121	Rcvrn	Recoverin	Y	5	0	1	1	0	4	1	1	1	0	0	1	1	0	0	1	4	3	3	27	-5.22	-4.82	-5.95	-5.15	-5.25	-4.34	-1.98	1.54	1.29	1.63	1.82
BE950235	Mm.428514	Transcribed locus	Transcribed locus	Y																					-1.03	-1.26	-0.93	-0.94	-0.45	-0.39	-0.29	0.36	-0.03	1.01	1.14
BE950237	Mm.408125	Transcribed locus	Transcribed locus	Y																					-0.47	-1.22	-1.37	-1.57	-0.77	-0.46	-0.46	0.15	0.08	1.01	0.72
BE950239	Mm.426094	Rom1	Rod outer segment membrane protein 1	Y																					-5.11	-4.62	-5.27	-4.63	-3.35	-1.6	0.58	1.29	1.54	1.99	2.22
BE950241	Mm.408126	Transcribed locus	Transcribed locus	Y																					-1.43	-1.86	-1.91	-1.27	-1.85	-0.82	0.42	0.02	0.6	1.21	0.91
BE950242	Mm.28489	Wsb2	WD repeat and SOCS box-containing 2	N	1	9	6	5	1	5	0	3	2	1	0	2	3	5	4	1	3	4	0	55	-0.15	-0.26	0.01	-0.57	-0.79	-0.11	0.22	0.33	0.28	0.1	0.06
BE950244	Mm.316418	Rsrc1	Arginine/serine-rich coiled-coil 1	Y																					-1.56	-1.65	-1.6	-1.25	-1.12	-0.69	0.35	0.65	0.66	0.87	1.16
BE950245	Mm.408127	Transcribed locus	Transcribed locus	Y																					0.05	-0.15	-0.28	0.31	0.29	0.29	0.06	0.29	-0.21	-0.25	-0.08
BE950246	Mm.342392	Elmo1	Engulfment and cell motility 1, ced-12 homolog (C. elegans)	Y																					0.55	0.76	0.89	0.31	0.32	0.01	0.74	0.37	-0.07	-0.31	-0.23
BE950248	Mm.395921	Transcribed locus	Transcribed locus	Y																					-0.06	-0.23	-0.25	-0.55	-0.65	-1	0.09	0.2	0.47	0.64	0.96
BE950250	Mm.332849	Wasf3	WAS protein family, member 3	Y																					-1.13	-1.06	-1.05	-0.55	-0.37	-0.83	-0.51	0.3	0.09	1.25	0.48
BE950251	Mm.389700	Abhd11	Abhydrolase domain containing 11	Y																					-1.29	-1.67	-1.49	-1.2	-1.28	-0.99	0.38	0.59	0.91	1.09	0.67
BE950252	Mm.387390	Kcnb1	Potassium voltage gated channel, Shab-related subfamily, member 1	Y																					-1.72	-1.25	-1.77	-1.61	-1.71	-1.31	-1.22	0.52	0.09	1.97	1.75
BE950253	Mm.408129	Transcribed locus	Transcribed locus	N																					-0.18	0.36	-0.11	0.93	-0.15	0.03	-0.13	-0.2	-0.17	-0.05	0.07
BE950254	Mm.3918	Abca4	ATP-binding cassette, sub-family A (ABC1), member 4	Y	0	0	0	0	0	0	0	0	0	0	0	0	0	0	0	0	2	7	4	13	-2.38	-2.65	-3.03	-3.2	-2.98	-2.41	-1.11	0.71	0.35	2.09	1.93
BE950256	Mm.388127	Ddx49	DEAD (Asp-Glu-Ala-Asp) box polypeptide 49	Y																					-0.58	-0.02	-0.5	-0.91	-0.49	-0.68	-0.04	0.27	0.08	0.61	0.38
BE950258	Mm.44876	Trim2	Tripartite motif protein 2	Y	2	6	5	4	3	2	11	7	10	12	9	3	12	5	10	5	9	5	3	123	0.57	0.8	1.43	0.62	0.42	-0.23	0.06	0.3	0.14	-0.32	-0.34
BE950259	Mm.383426	Grb2	Growth factor receptor bound protein 2	N																					0.3	0.37	0.11	0.09	-0.04	-0.06	-0.1	-0.14	-0.4	-0.47	-0.22
BE950262	Mm.309296	Rims2	Regulating synaptic membrane exocytosis 2	Y																					-1.45	-1.5	-1.47	-1.67	-1.42	-0.77	-0.12	0.77	0.63	1.16	1.42
BE950263	Mm.425201	0610037D15Rik	RIKEN cDNA 0610037D15 gene	N																					0.94	-0.93	-0.32	-0.82	0.47	0.6	0.22	0.51	0.04	0.59	0.62
BE950264	Mm.118	Sap30	Sin3 associated polypeptide	Y	0	1	1	1	0	2	0	1	0	0	0	1	3	0	0	0	0	0	0	10	-1.21	-1	-1.03	-1.06	-0.81	-0.47	-0.11	0.69	0.12	0.49	0.45
BE950265	Mm.292094	Abt1	Activator of basal transcription	N																					0.23	-0.02	0.11	0.23	0.26	0.25	0.06	-0.38	-0.38	-0.32	-0.41
BE950266	Mm.2965	Rho	Rhodopsin	Y	3	5	21	4	1	4	13	5	11	11	14	9	13	16	38	39	335	1058	1198	2798	-5.66	-5.52	-6.02	-5.47	-5.62	-5.25	-2.54	0.41	0.83	1.85	2.06
BE950267	Mm.386335	Transcribed locus	Transcribed locus	Y																					0.03	-0.61	-0.09	-0.16	-0.8	-0.67	0.15	-0.13	-0.51	1.02	1.17
BE950268	Mm.390332	Purb	Purine rich element binding protein B	Y																					-0.31	-0.29	-0.54	-0.49	-0.21	-0.34	0.04	0.55	0.11	0.55	0.64
BE950269	Mm.30038	Epb4.1	Erythrocyte protein band 4.1	Y	0	8	8	2	0	0	3	4	4	5	1	3	12	6	9	16	10	7	17	115	-0.14	-0.7	-1.42	-0.08	-0.76	-0.75	-0.02	-0.03	0.18	0.45	0.56
BE950270	Mm.290353	Tmem66	Transmembrane protein 66	Y																					-0.38	-0.53	-0.84	-0.58	-0.27	-0.39	-0.04	0.08	-0.11	0.87	0.59
BE950273	Mm.325499	Dscaml1	Down syndrome cell adhesion molecule-like 1	Y																					-1.34	-1.42	-1.4	-1.04	-2.08	-0.64	0.05	1.05	0.9	1.37	1.13
BE950275	Mm.408131	Transcribed locus	Transcribed locus	N																					0.24	0.29	0.43	-0.23	-0.18	0.02	-0.06	0	-0.03	0.11	-0.16
BE950276	Mm.385270	Transcribed locus	Transcribed locus	Y																					-0.45	-0.66	-1.58	-1.01	-1.05	-1.4	-1.67	-0.73	-0.88	1.53	2.45
BE950277	Mm.391385	Erdr1	Erythroid differentiation regulator 1	Y																					0.88	0.09	0.33	0.37	0.47	-0.54	-0.58	-0.2	-0.45	0.6	0.81
BE950279	Mm.297	Actb	Actin, beta, cytoplasmic	Y	159	198	224	228	87	179	34	114	47	38	62	63	75	48	84	28	45	37	36	1786	0.62	0.54	1.01	0.99	1.27	1.18	0.84	-0.22	0.37	0.05	-1.29
BE950280	Mm.408132	Transcribed locus	Transcribed locus	Y																					0.29	0.2	0.23	0.21	-0.15	0.41	-0.34	0.29	-0.21	0.04	-0.42
BE950281	Mm.200783	Ssx2ip	Synovial sarcoma, X breakpoint 2 interacting protein	Y	0	2	4	1	0	1	3	3	3	4	5	4	6	3	4	4	5	4	3	59	-0.5	-0.25	-0.27	-0.46	0.18	0.13	0.32	0.55	0.25	0.11	-0.06
BE950282	Mm.1260	Nme2	Expressed in non-metastatic cells 2, protein	Y	16	23	14	18	4	5	12	17	12	14	10	9	12	6	8	33	18	14	6	251	1.49	0.95	0.94	0.57	0.21	0.16	-0.33	-0.51	-0.31	-1.29	-0.35
BE950283	Mm.29182	Taldo1	Transaldolase 1	Y	2	30	36	19	8	5	8	18	10	19	9	12	7	12	14	18	12	7	5	251	0.36	-0.44	0.4	-0.45	-0.24	0.34	0.45	0.52	0.54	0.26	0.03
BE950286	Mm.227250	Fgfr1op	Fgfr1 oncogene partner	Y	3	3	3	3	0	2	1	1	1	1	4	0	2	6	3	3	2	2	6	46	-0.47	-0.8	-0.35	0	0.02	0.41	-0.36	-0.14	0.12	0.27	0.09
BE950287	Mm.391615	Transcribed locus	Transcribed locus	Y																					-4.89	-4.29	-3.75	-2.84	-1.91	-1.37	0.47	1.41	1.36	2.41	1.51
BE950288	Mm.371595	Pebp1	Phosphatidylethanolamine binding protein 1	Y																					-0.34	-1.25	-0.26	-0.85	-0.87	-0.34	-0.29	0.96	1.3	1.38	1.51
BE950291		EST	EST	N																					0.39	-0.02	-0.25	0.43	0.76	0.62	-0.13	0.16	0.21	0.25	-0.16
BE950293	Mm.391719	Sfrs1	Splicing factor, arginine/serine-rich 1 (ASF/SF2)	Y																					0.12	0.49	0.09	1.13	1.06	0.66	0.7	-0.23	-0.13	-0.26	-1.65
BE950294	Mm.408133	Transcribed locus	Transcribed locus	Y																					0.09	0.2	0.36	0.38	0.22	-0.18	0.12	-0.73	-0.12	-0.47	-0.34
BE950295	Mm.15622	B4galt1	UDP-Gal:betaGlcNAc beta 1,4- galactosyltransferase, polypeptide 1	N	2	2	0	1	0	0	0	3	7	0	0	0	0	3	5	1	1	2	11	38	-0.3	-0.65	-0.32	-0.57	-0.34	-0.34	0.04	0.23	0.61	0.91	0.13
BE950296	Mm.408134	Transcribed locus	Transcribed locus	Y																					1.13	-0.02	0.04	0.38	-0.24	-0.07	-0.12	0.01	-0.03	-0.04	-0.33
BE950297	Mm.291370	Rds	Retinal degeneration, slow (retinitis pigmentosa 7)	Y																					-5.35	-4.53	-4.36	-4.88	-3.96	-3.08	-0.43	1	1.28	2.4	2.6
BE950298	Mm.427016	Sorbs2	Sorbin and SH3 domain containing 2	Y																					0.56	0.75	0.73	0.19	0.23	0.23	0.12	-0.11	-0.68	-0.55	-0.6
BE950299	Mm.186185	Prdx6	Peroxiredoxin 6	Y	0	0	0	0	0	0	0	0	1	0	0	0	0	0	1	0	0	0	0	2	0.86	0.5	0.59	0.43	0.22	-0.5	-0.44	-0.55	-0.39	0.35	0.38
BE950300	Mm.331964	D4Wsu53e	DNA segment, Chr 4, Wayne State University 53, expressed	Y																					0	-0.2	0.03	-0.51	0.05	0.13	0.25	1.12	0.68	1.19	1.3
BE950301		EST	EST	N																					0.01	0.08	-0.01	0.41	0.58	-0.32	-0.09	0.17	0.16	0.45	0.98
BE950302	Mm.29045	Atp6v1e1	VATPase, H+ transporting, lysosomal V1 subunit E1	Y	1	19	13	9	2	2	14	6	8	10	4	4	7	6	9	17	15	9	5	160	-0.34	-0.5	-0.26	-1.01	-0.45	0.15	0.34	0.76	0.47	0.99	0.84
BE950304	Mm.234832	Igsf4a	Immunoglobulin superfamily, member 4A	Y	0	0	0	1	0	0	0	0	0	0	0	0	0	0	0	0	0	0	0	1	-0.45	-0.63	-0.5	-0.17	0.36	0.19	0.26	1.02	0.35	0.17	0.24
BE950309	Mm.3014	Ndufab1	NADH dehydrogenase (ubiquinone) 1, alpha/beta subcomplex, 1	N	1	7	9	13	1	1	11	6	6	8	4	7	2	6	6	12	7	3	3	113	0.33	-0.23	0.28	-0.8	-0.42	0.13	0.16	0.4	0.25	0.08	-0.03
BE950310	Mm.290810	2610304G08Rik	RIKEN cDNA 2610304G08 gene	N																					0.08	-0.34	-0.16	-0.2	-0.68	-0.25	0.06	-0.12	-0.05	0.12	-0.3
BE950311	Mm.408135	Transcribed locus	Transcribed locus	Y																					-2.59	-2.11	-2.19	-1.54	-1.18	-0.18	0.8	0.95	0.81	1.21	1
BE950313	Mm.18517	Rasa3	RAS p21 protein activator 3	Y	3	4	2	0	0	1	1	2	0	2	0	1	0	0	0	2	7	1	3	29	-0.77	-0.64	-0.57	-0.29	-0.54	-0.6	-0.07	0.19	0.58	1.13	0.56
BE950314	Mm.196220	Eif2s1	Eukaryotic translation initiation factor 2, subunit 1 alpha	Y	3	2	14	9	0	2	3	6	4	5	1	3	6	3	7	5	0	2	4	79	1.84	1.03	0.45	0.19	0.05	-0.64	0.17	-0.29	-0.31	-0.72	-0.18
BE950315	Mm.278726	Nat13	N-acetyltransferase 13	Y																					0.93	0.78	0.54	0.24	0.51	0.5	-0.22	-0.38	-0.59	-0.78	-0.52
BE950316	Mm.35098	0610011F06Rik	RIKEN cDNA 0610011F06 gene	Y	0	1	4	2	1	1	1	2	3	1	0	1	0	1	1	11	0	6	3	39	0.58	-0.1	-0.52	-0.18	0.12	-0.29	0.03	0.04	-0.33	-0.01	0.11
BE950317	Mm.261614	Slc12a6	Solute carrier family 12, member 6	N	3	0	0	0	1	0	0	0	0	0	0	0	0	0	0	0	0	0	0	4	0.2	-0.01	0.03	0.09	0.13	0.01	0.1	-0.36	-0.23	-0.12	-0.16
BE950319	Mm.341609	Mamdc1	MAM domain containing 1	N																					0.09	0.17	-0.01	-0.27	-0.37	0.09	0.58	0.17	0.25	0.74	0.65
BE950320	Mm.408136	Transcribed locus	Transcribed locus	N																					-0.37	-0.37	-0.31	-0.17	0.48	0.08	-0.28	0.01	0.39	0.45	0.47
BE950322	Mm.358861	1300018J18Rik	RIKEN cDNA 1300018J18 gene	N																					-0.3	-0.61	-0.56	-0.04	0.13	-0.07	-0.29	0.17	-0.39	0.07	0.15
BE950328	Mm.44226	D11Ertd333e	DNA segment, Chr 11, ERATO Doi 333, expressed	N	1	11	11	8	2	2	11	8	7	11	3	3	3	3	4	1	2	2	6	99	0.44	-0.18	-0.04	-0.1	0.14	-0.02	-0.02	0.06	-0.12	0.14	0.61
BE950329	Mm.27951	Triap1	TP53 regulated inhibitor of apoptosis 1	N	0	3	2	2	0	0	1	0	2	1	3	1	0	2	1	1	1	0	5	25	0.29	0.19	0.3	-0.08	0.17	0.08	-0.32	-0.18	-0.31	-0.56	-0.49
BE950330	Mm.408137	Transcribed locus	Transcribed locus	N																					0.29	-0.18	-0.14	-0.36	-0.07	-0.11	-0.26	0.22	0.17	-0.1	0.03
BE950331	Mm.408138	Transcribed locus	Transcribed locus	N																					0.25	0.02	-0.34	0.05	0.13	0.03	-0.2	0.18	0.04	0.14	0.19
BE950332	Mm.103534	Chordc1	Cysteine and histidine-rich domain (CHORD)-containing, zinc-binding protein 1	Y	0	0	2	0	0	0	0	3	2	2	0	0	3	1	3	2	0	1	1	20	0.35	0.36	0.29	0.75	0.38	-0.46	-0.17	-0.09	0.08	0.1	0.21
BE950333	Mm.10294	Dapk3	Death-associated kinase 3	N	14	3	5	1	0	3	1	0	0	0	0	3	1	2	3	2	4	4	0	46	0.04	0.04	0.01	0.09	-0.04	0.09	0.01	0.17	-0.04	0	0.12
BE950334	Mm.223674	Syp	Synaptophysin	Y																					-3.9	-3.26	-2.19	-1.86	-1.2	-0.87	0.78	1.04	0.8	0.71	1.13
BE950336	Mm.393209	Usp9x	Ubiquitin specific peptidase 9, X chromosome	N																					0.17	0.16	0.29	0.46	0.33	-0.37	0.37	0.26	-0.27	-0.17	-0.09
BE950337	Mm.408140	Transcribed locus	Transcribed locus	Y																					-1.58	-0.81	-0.63	-0.54	-0.93	-1.21	-0.07	0.72	0.52	1.17	1.21
BE950339	Mm.395650	Transcribed locus	Transcribed locus	Y																					-1.14	-1.56	-1.47	-0.46	-0.98	-1.4	-1.31	-0.22	-0.42	0.81	1.39
BE950340	Mm.156205	D330010C22Rik	RIKEN cDNA 330010C22 gene	Y	0	0	0	0	0	0	0	0	0	1	0	0	0	0	2	0	0	1	1	5	-1.01	-0.66	-0.43	-0.17	-0.67	-0.85	-0.22	0.05	-0.22	0.36	0.94
BE950341	Mm.182746	Mtpn	Myotrophin	Y																					-0.38	0.34	0.08	0.37	0.77	0.02	0.17	0.5	-0.25	-0.08	0.52
BE950342	Mm.257276	Sfpq	Splicing factor proline/glutamine rich (polypyrimidine tract binding protein associated)	N	6	11	11	15	8	12	7	8	13	16	13	19	24	20	17	11	8	10	3	232	-0.92	-0.18	0.15	0.21	-0.04	-0.15	0.01	-0.23	-0.52	0.11	0.38
BE950344	Mm.41379	Kif21a	Kinesin family member 21A	Y	1	3	6	7	7	3	7	2	5	4	6	1	6	10	6	4	5	4	6	93	-0.55	-1.03	-0.33	-0.19	0.21	-0.15	-0.18	-0.04	0.06	0.47	0.44
BE950347	Mm.271593	E130309B19Rik	RIKEN cDNA E130309B19 gene	Y																					-0.58	-0.91	-0.24	-0.2	-0.66	-0.86	-0.08	0.4	-0.08	0.42	0.53
BE950349	Mm.379135	Taok1	TAO kinase 1	Y																					-0.86	-1.19	-1	-0.52	-1.24	-0.9	-0.24	0.43	0.22	1.24	1.67
BE950350	Mm.384171	Apc	Adenomatosis polyposis coli	Y																					-1.86	-1.73	-1.5	-1.57	-1.84	-1.61	-0.39	1.09	0.96	2.19	1.9
BE950351	Mm.275831	Aldoa	Aldolase 1, A isoform	Y																					-1.26	-1.51	-0.36	-0.22	-2.26	-1.13	0.11	0.92	0.52	1.97	2.05
BE950352	Mm.399265	Tmem129	Transmembrane protein 129	Y																					-1.53	-1.37	-1.11	-1.1	-1.46	-1.49	-0.34	0.99	0.37	1.41	1.31
BE950353	Mm.30051	Rnf10	Ring finger protein 10	Y	2	7	8	4	1	9	4	2	6	6	4	7	4	3	5	3	2	3	11	91	-0.77	-1.19	-0.51	-0.4	-0.79	-0.19	0.07	0.59	0.44	1.19	0.97
BE950357	Mm.427697	Transcribed locus	Transcribed locus	N																					-0.29	-0.11	-0.28	-0.29	-0.43	-0.35	0.07	0.22	0.11	0.28	0.4
BE950359	Mm.156506	Pcdh21	Protocadherin 21	Y	0	1	1	2	0	1	2	2	3	4	7	4	10	27	60	37	55	29	52	297	-1.51	-1.57	-0.87	-0.87	-0.44	-0.8	-0.04	0.47	0.1	0.17	1.27
BE950360	Mm.247625	4933439C20Rik	RIKEN cDNA 4933439C20 gene	Y																					-1.13	-0.92	-0.68	-0.02	-0.22	-0.82	0.29	0.37	0.26	0.63	0.44
BE950361	Mm.39200	Pde6g	Phosphodiesterase 6G, cGMP-specific, rod, gamma	Y	0	0	0	0	0	0	1	0	0	1	1	1	5	14	80	42	184	241	304	874	-4.99	-4.67	-4.56	-4.47	-3.58	-2.97	-0.49	1.94	1.11	1.43	2.15
BE950362	Mm.29599	Mrps14	Mitochondrial ribosomal protein S14	N	5	2	0	0	0	0	0	0	0	1	1	3	1	2	4	1	1	2	0	23	0.14	0.4	0.23	0.4	0.47	-0.11	0.15	-0.25	-0.4	-0.41	-0.52
BE950363	Mm.1129	Ndufb10	NADH dehydrogenase (ubiquinone) 1 beta subcomplex, 10	Y	164	58	86	41	16	23	31	83	31	32	28	84	31	21	37	24	23	36	19	868	-0.66	-0.6	0.48	-0.22	-0.49	-0.33	0.29	0.96	0.52	0.41	1.17
BE950364	Mm.203208	AU040377	Expressed sequence AU040377	Y	0	6	10	3	0	1	6	4	9	5	10	3	8	12	13	5	5	10	11	121	-1.13	-0.78	-0.61	-0.77	-0.83	-1.2	-0.11	0.28	0.12	1.26	1.31
BE950365	Mm.154358	Cyfip2	Cytoplasmic FMR1 interacting protein 2	Y	1	17	4	7	6	4	6	5	2	6	1	6	4	5	4	2	7	6	5	98	-1.19	-0.16	0.33	-0.25	-0.14	-0.54	-0.44	0.56	-0.28	0.32	1.08
BE950367	Mm.5222	Srrm2	Serine/arginine repetitive matrix 2	N	2	3	1	2	1	0	1	2	3	1	0	5	1	1	3	2	2	3	7	40	-0.28	0.05	-0.16	0.45	-0.06	-0.36	-0.28	-0.43	-0.23	0	-0.05
BE950368	Mm.28865	Fbxo42	F-box protein 42	N	2	0	5	0	1	1	0	0	1	2	3	2	3	4	1	6	1	2	2	36	0.25	-0.53	-0.18	-0.11	-0.2	-0.49	-0.09	-0.15	0.02	0.02	0.14
BE950370	Mm.170508	Ciz1	CDKN1A interacting zinc finger protein 1	N	3	3	5	1	0	2	1	0	1	0	1	1	1	1	2	1	0	3	0	26	0.29	0.31	0.41	0.14	0.31	-0.14	-0.17	0.54	-0.18	-0.1	-0.16
BE950372	Mm.71103	Btbd1	BTB (POZ) domain containing 1	N	0	0	0	0	0	0	0	0	0	0	0	0	0	0	0	0	0	0	2	2	0.03	-0.24	0.01	0.22	0.14	0.17	0	-0.06	0.08	0.16	0.32
BE950373	Mm.279923	Nedd4	Neural precursor cell expressed, developmentally down-regulted gene 4	Y																					1.06	0.72	1.52	0.85	0.53	0.27	0.01	0.45	-0.17	-0.27	-0.18
BE950374	Mm.423752	Transcribed locus	Transcribed locus	Y																					-0.87	-1.35	-1.09	-0.54	-1.82	-0.87	-0.27	0.41	0.24	1.85	1.56
BE950376	Mm.242644	Pcdh10	Protocadherin 10	N																					-0.18	-0.11	0.03	-0.09	-0.16	-0.39	0.58	0	-0.29	-0.05	0.62
BE950378	Mm.408143	Transcribed locus	Transcribed locus	N																					0.8	-0.33	0.04	0.21	-0.12	-0.22	0.24	0.31	0.06	0	-0.09
BE950379	Mm.371590	Tpd52	Tumor protein D52	N																					-0.49	-0.43	0.25	-0.39	-0.57	-0.67	-0.25	-0.33	-0.24	-0.13	0.48
BE950382	Mm.408144	Transcribed locus	Transcribed locus	Y																					-1.43	-1.41	-0.85	-0.86	-0.46	-1.08	-0.7	-0.32	-0.54	0.51	1.68
BE950385	Mm.252136	Bbs5	Bardet-Biedl syndrome 5 (human)	N	0	0	0	0	0	1	1	0	3	2	4	1	3	6	6	1	12	4	9	53	-1.38	-1.35	-1.52	-0.66	-1.04	-1.21	0.03	0.55	0.75	0.85	0.67
BE950386	Mm.408145	Transcribed locus	Transcribed locus	N																					0.29	0.15	0.66	0.2	0.42	-0.03	0.06	0.27	-0.24	-0.1	0.1
BE950388	Mm.389888	Kcnc3	Potassium voltage gated channel, Shaw-related subfamily, member 3	N																					-0.1	0.1	0.29	-0.07	0.15	-0.57	0.19	0.39	-0.15	0.21	0.57
BE950389	Mm.116833	Aak1	AP2 associated kinase 1	N	1	3	4	1	0	0	3	2	0	0	3	1	1	1	1	1	0	1	0	23	-0.61	-0.11	-0.19	0.04	0.26	-0.57	0.16	0.43	0.01	-0.44	0.14
BE950390	Mm.24846	Rnf113a2	Ring finger protein 113A2	Y	1	2	3	2	0	1	4	1	4	1	0	1	2	5	3	9	5	4	4	52	-1.3	-0.9	-0.88	-0.81	-0.94	-1.26	-0.31	0.26	0.38	0.84	1.13
BE950391	Mm.407934	Transcribed locus	Transcribed locus	Y																					-1.17	-1.13	-0.65	-0.85	0.01	0.47	1.34	1.54	0.39	-0.34	0.49
BE950392	Mm.156205	D330010C22Rik	RIKEN cDNA 330010C22 gene	N	0	0	0	0	0	0	0	0	0	1	0	0	0	0	2	0	0	1	1	5	-0.45	0.1	-0.04	0.45	-0.63	-0.55	0.11	-0.37	-0.14	0.58	0.69
BE950393	Mm.87216	Rabggta	Rab geranylgeranyl transferase, a subunit	Y	8	24	23	15	8	6	17	44	32	27	26	23	29	28	22	18	21	13	27	411	-0.04	-0.29	-0.5	-0.35	0.09	-0.09	0.24	0.34	0.21	0.26	0.49
BE950394	Mm.43081	Mapk8ip3	Mitogen-activated protein kinase 8 interacting protein 3	N	5	7	8	2	2	1	7	0	4	1	1	6	8	5	9	8	7	5	5	91	0.01	-0.25	0.16	-0.11	0.03	-0.21	-0.22	0.47	0.05	0.45	0.51
BE950397	Mm.22879	Apba1	Amyloid beta (A4) precursor protein binding, family A, member 1	N	0	1	2	4	1	2	2	0	1	0	1	0	1	0	0	0	1	4	2	22	0.68	-0.06	0.16	-0.09	0.15	0.01	0.03	-0.03	-0.35	-0.16	0.02
BE950400	Mm.208955	BC031353	CDNA sequence BC031353	N	0	0	0	0	1	0	0	0	0	0	0	0	1	0	0	2	1	0	0	5	-0.76	-0.49	-0.86	-0.34	-0.4	-0.6	0.07	0.5	-0.23	0.19	0.59
BE950401		EST	EST	Y																					-4.27	-4.12	-3.33	-2.38	-1.78	-0.59	0.58	1.23	0.44	1.89	2.33
BE950404	Mm.347728	6720469N11Rik	RIKEN cDNA 6720469N11 gene	Y																					-4.87	-5.13	-5.28	-5.17	-5.2	-5.08	-2.58	0.54	0.14	1.17	2.2
BE950406	Mm.289645	Gtl2	GTL2, imprinted maternally expressed untranslated mRNA	Y																					-2.21	-2.35	-1.71	-0.79	-0.46	-0.77	-0.99	0.65	0.01	0.81	1.01
BE950407	Mm.259470	Osbpl1a	Oxysterol binding protein-like 1A	N																					-1.14	-0.67	-0.44	-0.32	-0.29	-0.4	-0.39	-0.07	0.15	0.31	0.42
BE950410	Mm.392621	A330103N21Rik	RIKEN cDNA A330103N21 gene	N																					-0.25	0.38	0.07	0.76	0.54	0.22	0.32	-0.1	-0.61	-0.3	-0.54
BE950411	Mm.268903	Eif4g3	Eukaryotic translation initiation factor 4 gamma, 3	N	0	2	1	0	0	2	1	1	2	1	1	3	2	1	2	0	3	2	5	29	-0.09	0.09	0.46	0.06	0.2	-0.15	0.13	0.26	-0.39	-0.82	-0.06
BE950412	Mm.245522	Ankrd17	Ankyrin repeat domain 17	N																					-0.56	0.14	-0.12	0.19	0.14	-0.17	0.2	0.23	0.02	0.04	0.17
BE950413	Mm.297096	Mdh2	Malate dehydrogenase 2, NAD (mitochondrial)	N																					-0.29	-0.05	-0.24	0.05	-0.16	-0.6	0.23	0.32	-0.22	-0.61	0.42
BE950414	Mm.385299	Transcribed locus	Transcribed locus	N																					-0.19	0.5	0.16	0.3	0.1	-0.1	0.34	-0.2	-0.16	-0.23	0.05
BE950415	Mm.408147	Transcribed locus	Transcribed locus	Y																					-0.06	0.67	0.04	0.25	0.17	-0.16	0.29	0.09	-0.23	-0.86	-0.26
BE950416	Mm.196532	Sf3b2	Splicing factor 3b, subunit 2	Y	14	11	6	4	5	4	3	4	4	6	2	14	5	7	11	3	3	8	6	120	0.18	0.82	0.66	-0.04	0.38	-0.37	-0.04	-0.26	-0.29	-0.12	0.26
BE950417	Mm.5248	Tsnax	Translin-associated factor X	Y	1	8	5	3	1	3	4	2	8	1	4	4	1	5	3	1	3	7	1	65	0.18	0.17	-0.12	-0.24	-0.26	-0.31	-0.25	0.39	0.1	-0.14	0.26
BE950421		EST	EST	Y																					0.68	-0.46	-0.03	0.29	0.84	0.63	-0.01	0.67	-0.09	0.58	0.58
BE950422	Mm.196607	Eif5a	Eukaryotic translation initiation factor 5A	N	34	19	25	5	8	6	12	24	8	14	9	15	7	9	6	9	5	12	8	235	0.8	0.53	0.38	0.06	0.41	0.17	0.11	-0.27	-0.14	0.12	-0.2
BE950423	Mm.7142	Mbd3	Methyl-CpG binding domain protein 3	Y	0	9	6	5	3	0	3	0	1	2	1	4	2	3	4	3	1	3	0	50	0.77	0.51	1.04	0.24	0.35	0.32	0.01	0.12	-0.7	-0.66	-0.74
BE950424	Mm.86472	1200014M14Rik	RIKEN cDNA 1200014M14 gene	Y	1	6	6	4	6	1	1	4	2	3	2	3	4	3	1	1	5	6	2	61	-1.27	-1.48	-0.91	-1.86	-1.62	-0.92	0.1	0.46	-0.31	0.7	1.32
BE950425	Mm.228071	Baz2b	Bromodomain adjacent to zinc finger domain, 2B	Y	0	1	0	6	2	1	19	0	0	1	1	1	2	4	1	0	1	1	0	41	-0.66	0.26	-0.33	0.86	1.22	0.84	0.88	0.65	1.26	0.89	0.13
BE950428	Mm.178424	Gatad1	GATA zinc finger domain containing 1	Y	2	4	10	6	3	0	2	1	4	7	1	2	6	0	3	5	4	1	2	63	1.08	0.29	1.14	0	0.1	0.2	0.1	0.02	-0.74	-0.59	-0.08
BE950430	Mm.430754	B230112C05Rik	RIKEN cDNA B230112C05 gene	N																					0.15	0.05	0.13	0.03	-0.2	-0.06	-0.13	-0.61	-0.12	-0.41	0.01
BE950432	Mm.37660	Ankrd28	Ankyrin repeat domain 28	Y	0	1	1	1	1	1	1	0	0	0	0	0	0	0	0	0	0	0	0	6	-0.16	0.26	-0.01	0.06	0.5	0.12	0.11	-0.62	-0.36	-0.49	-0.49
BE950433	Mm.246911	Scoc	Short coiled-coil protein	N	0	0	0	0	0	0	0	0	0	1	0	0	1	0	1	0	0	1	0	4	-0.55	-0.23	-0.05	0.01	0.52	-0.05	0.1	0.16	0.14	0.19	-0.29
BE950434		EST	EST	N																					0.05	0.22	0.12	0.08	-0.05	-0.12	-0.17	-0.43	-0.26	-0.32	-0.39
BE950435	Mm.274393	3322402L07Rik	RIKEN cDNA 3322402L07 gene	N																					0.41	0.59	0.04	0.85	0.25	-0.06	0.06	0.18	-0.49	-0.36	-0.24
BE950437	Mm.37660	Ankrd28	Ankyrin repeat domain 28	Y	0	1	1	1	1	1	1	0	0	0	0	0	0	0	0	0	0	0	0	6	0.01	0.37	0.34	0.54	0.27	0.04	-0.01	-0.13	-0.47	-0.9	-0.29
BE950439	Mm.24042	Sfrs6	Splicing factor, arginine/serine-rich 6	Y	3	15	7	10	3	1	3	15	15	17	15	14	15	14	6	10	8	10	5	186	0.18	0.88	0.62	0.72	0.8	0.01	0.09	-0.3	-0.18	-0.75	-0.36
BE950440	Mm.40272	Tnrc6c	Trinucleotide repeat containing 6C	Y	0	0	2	6	1	2	2	2	4	4	2	5	4	1	8	4	5	2	4	58	0.11	0.45	0.07	0.26	-0.05	0.03	-0.07	0.16	-0.26	-0.18	-0.35
BE950441	Mm.30057	Mrps26	Mitochondrial ribosomal protein S26	N	6	0	0	0	0	1	0	0	0	1	1	2	0	2	0	1	1	3	0	18	0.1	0.31	0.14	0.02	0.19	-0.13	0.03	-0.1	-0.14	-0.1	0.26
BE950443	Mm.274784	Hnrph3	Heterogeneous nuclear ribonucleoprotein H3	N																					0.36	-0.05	0.18	-0.36	-0.08	0.15	0.16	-0.33	-0.38	-0.43	0.22
BE950444	Mm.194127	Pik3c3	Phosphoinositide-3-kinase, class 3	N	0	0	0	0	0	0	1	0	0	0	0	0	0	0	1	0	0	0	0	2	-0.53	-0.5	-0.1	0.22	0.6	-0.2	-0.14	-0.08	-0.26	-0.28	-0.41
BE950445	Mm.2214	Sept4	Septin 4	N	0	11	4	9	1	2	8	1	0	0	0	0	1	0	4	7	7	8	3	66	-0.07	-0.69	-0.32	-0.12	-0.17	-0.16	0.04	0.16	-0.09	0.01	0.72
BE950446	Mm.220242	Ank2	Ankyrin 2, brain	N	0	0	0	0	0	0	0	0	0	0	0	0	0	0	0	0	0	0	1	1	-0.15	0.14	-0.02	0.01	0.37	0.01	-0.17	-0.01	-0.33	-0.54	0.18
BE950447	Mm.328673	Cct8	Chaperonin subunit 8 (theta)	Y																					1.51	0.56	0.94	0.48	0.27	0.35	-0.11	-0.34	-0.71	-0.71	-0.54
BE950448	Mm.206782	Rbbp9	Retinoblastoma binding protein 9	N	0	3	1	0	0	0	2	2	4	0	0	2	0	4	1	3	0	3	1	26	-0.04	-0.11	0.44	0.06	0.34	0.25	0.03	0.01	-0.15	-0.46	-0.11
BE950449	Mm.192984	Zfp608	Zinc finger protein 608	Y	0	0	0	0	0	0	0	2	1	0	0	0	1	0	0	0	1	0	0	5	-0.2	-0.06	-0.39	-0.09	-0.22	-0.16	0.26	0.13	-0.07	0.57	0.8
BE950450		EST	EST	Y																					-0.51	-0.82	-0.4	-0.17	-0.01	0.09	0.24	-0.11	0.26	0.55	0.66
BE950451	Mm.260103	Cep164	Centrosomal protein 164	Y	0	4	4	1	0	0	1	2	2	0	0	1	0	5	4	1	1	6	10	42	1.51	0.51	0.67	0.82	0.64	0.82	0.73	-0.04	-0.58	-1.52	-0.49
BE950454	Mm.393710	Transcribed locus	Transcribed locus	Y																					-2.62	-1.94	-1.91	-1.31	-1	-0.97	0.6	0.36	0.27	1.93	1.69
BE950456	Mm.40748	AW493845	Expressed sequence AW493845	Y	0	0	0	0	0	0	0	0	1	0	0	0	0	0	1	0	0	1	0	3	-0.7	-0.33	-0.37	-0.32	-0.6	-1.1	-0.71	0.19	0.21	1.15	1
BE950457	Mm.234455	Slc30a9	Solute carrier family 30 (zinc transporter), member 9	N	0	0	0	0	0	0	0	0	0	0	0	1	0	0	0	0	0	0	0	1	-0.36	-0.08	-0.21	0.38	0.09	0	0.05	0.1	-0.15	0.13	0.15
BE950458	Mm.408150	Transcribed locus	Transcribed locus	Y																					0.17	0.07	-0.04	0.07	0.39	-0.06	-0.14	0.03	-0.07	-0.14	-0.17
BE950462	Mm.291370	Rds	Retinal degeneration, slow (retinitis pigmentosa 7)	N																					0.23	0.37	0.01	0.8	0.03	-0.35	-0.39	-0.29	-0.21	0	-0.19
BE950464	Mm.393881	Transcribed locus	Transcribed locus	Y																					-1.31	-0.37	-0.5	-0.63	0.29	-1.05	-0.47	-0.31	-0.68	-1.38	-1.08
BE950465	Mm.408151	Transcribed locus	Transcribed locus	N																					0.09	0.26	0.01	0.35	-0.05	-0.05	-0.14	-0.09	0.03	-0.02	-0.13
BE950467	Mm.408152	Transcribed locus	Transcribed locus	Y																					-0.31	-0.75	-1.23	-1.33	-0.9	-0.49	-0.12	0.63	0.02	0.27	0.56
BE950469	Mm.408153	Transcribed locus	Transcribed locus	N																					0.97	-0.43	0	-0.08	0.56	0.64	0.49	0.57	-0.04	0.15	0.35
BE950471	Mm.140619	Egln1	EGL nine homolog 1 (C. elegans)	N	0	11	6	4	0	1	3	0	1	4	3	3	3	2	3	2	1	3	0	50	0.05	0.17	-0.09	0.04	0.19	-0.54	-0.08	0.38	-0.44	0.08	-0.26
BE950472	Mm.193096	Scd1	Stearoyl-Coenzyme A desaturase 1	Y	47	76	86	52	14	12	41	46	34	30	29	17	37	28	25	21	33	15	10	653	-1.19	-0.07	0.21	1.02	1.45	0.35	0.11	-0.43	-0.25	-0.23	-0.6
BE950473	Mm.100615	Chd9	Chromodomain helicase DNA binding protein 9	N	1	1	0	0	1	1	3	1	1	0	1	0	1	0	2	1	1	0	2	17	-0.12	0.19	-0.44	-0.22	-0.04	-0.03	0.02	-0.17	-0.31	-0.18	0.08
BE950474	Mm.299604	Csda	Cold shock domain protein A	Y																					0.16	-0.4	-0.52	0.05	0.62	0.2	0.12	0.38	-0.21	0.19	0.59
BE950475	Mm.427753	Transcribed locus	Transcribed locus	N																					-0.03	-0.46	-0.29	0.01	-0.79	-0.32	-0.01	-0.17	-0.15	0.06	0.34
BE950477		EST	EST	N																					0.11	-0.4	-0.91	-0.19	0.62	0.06	0.06	0.12	-0.25	0.6	0.67
BE950479	Mm.408154	Transcribed locus	Transcribed locus	Y																					0.03	-0.71	-0.8	-0.58	-0.03	-0.23	-0.04	0.45	0.08	1.05	0.69
BE950480	Mm.397811	Transcribed locus	Transcribed locus	Y																					-0.82	-0.74	-0.81	-0.65	-0.58	-0.39	0.03	0.31	0.44	1.03	0.88
BE950481	Mm.428516	Transcribed locus	Transcribed locus	N																					-0.45	-0.33	-0.21	-0.06	-0.13	0.26	0.14	0.39	0.14	0.37	0.67
BE950483	Mm.408156	Transcribed locus	Transcribed locus	Y																					0.24	0.12	0.22	0.34	0.35	0.48	0.04	-0.14	0.27	-0.04	-0.34
BE950485	Mm.2654	Wdr1	WD repeat domain 1	Y	3	11	15	6	2	1	12	5	3	8	5	2	19	6	8	13	6	8	7	140	-1.28	-0.69	-0.33	0.26	0.24	0.34	0.42	-0.05	1	0.94	-0.44
BE950487	Mm.269883	Nrip2	Nuclear receptor interacting protein 2	Y	0	0	0	0	0	0	1	0	0	0	0	0	1	0	0	0	0	0	0	2	-0.2	-0.59	-0.79	-0.57	0.01	-0.05	-0.19	0.18	-0.21	0.86	0.56
BE950488	Mm.262369	Cntd1	Cyclin N-terminal domain containing 1	Y	1	0	0	0	0	0	0	0	0	0	0	1	0	0	0	0	0	0	0	2	0.52	0.21	0.26	0.07	0.3	0.45	0.13	-0.14	0.12	-0.06	0.11
BE950489		EST	EST	Y																					-0.31	-0.54	-0.51	-0.45	-0.3	-0.25	-0.25	0.31	0.08	0.41	0.61
BE950490	Mm.244215	Gls	Glutaminase	Y																					0.08	-0.24	-0.42	-0.27	-0.06	-0.39	0.32	0.54	-0.58	0.09	0.76
BE950491	Mm.268903	Eif4g3	Eukaryotic translation initiation factor 4 gamma, 3	Y	0	2	1	0	0	2	1	1	2	1	1	3	2	1	2	0	3	2	5	29	-0.48	-0.15	-0.31	0.31	0.63	0.64	0.13	0.19	-0.05	0.53	0.41
BE950492	Mm.355601	E130013N09Rik	RIKEN cDNA E130013N09 gene	Y																					0.78	-0.62	-0.3	-0.31	0.42	0.25	0.26	0.36	0.06	0.27	0.71
BE950493	Mm.255241	Chgb	Chromogranin B	Y																					0.03	-0.31	0.1	-0.33	-0.13	0.48	0.86	0.56	0.83	0.89	0.7
BE950495	Mm.301527	Pdhb	Pyruvate dehydrogenase (lipoamide) beta	N																					0.65	-0.85	-0.39	-0.35	0.22	0.29	0.3	0.07	0.18	0.24	0.66
BE950496	Mm.383702	Sulf2	Sulfatase 2	N																					-0.38	-0.26	-0.41	0.18	0.41	0.01	-0.14	-0.16	-0.11	0.16	-0.45
BE950497	Mm.2734	Sat1	Spermidine/spermine N1-acetyl transferase 1	Y	1	6	1	2	0	1	3	1	3	6	3	5	12	11	24	16	8	6	3	112	-0.93	-1.21	-1.03	-0.49	-0.23	0.2	0.72	0.08	0.02	0.06	0.17
BE950498	Mm.121878	Tpm1	Tropomyosin 1, alpha	N	53	17	8	5	3	7	5	3	5	7	1	5	6	5	3	3	9	1	4	150	0.06	-0.22	-0.22	-0.12	-0.13	-0.29	-0.36	0.1	0.02	0.36	0.08
BE950500	Mm.408157	Transcribed locus	Transcribed locus	Y																					0.04	-0.6	-0.46	-0.09	0.02	0.11	0.1	0	-0.12	0.41	0.07
BE950502	Mm.247480	Ofd1	Oral-facial-digital syndrome 1 gene homolog (human)	Y	0	1	1	1	0	0	0	0	0	1	2	0	1	0	3	0	0	1	0	11	-0.79	-0.53	-0.49	-0.33	-0.12	-0.23	0.26	0.41	0.63	0.81	0.71
BE950505	Mm.291708	Rqcd1	Rcd1 (required for cell differentiation) homolog 1 (S. pombe)	Y																					-0.25	0.26	0.08	0.59	1.12	0.12	0.27	-0.6	0.21	-0.33	-0.71
BE950506	Mm.233879	Casz1	Castor homolog 1, zinc finger (Drosophila)	N	0	0	0	0	0	0	0	0	0	0	0	0	0	1	0	0	0	2	0	3	-0.27	-0.12	-0.22	-0.11	-0.32	0.23	0.09	0.04	-0.3	0.08	0
BE950507	Mm.2389	Mll1	Myeloid/lymphoid or mixed-lineage leukemia 1	N	6	20	24	18	2	4	10	19	7	17	23	11	21	28	10	12	12	13	21	278	-0.21	-0.62	-0.44	0.13	0.31	0.08	-0.28	0.21	-0.13	0.27	-0.12
BE950508	Mm.422959	Ppp1r12a	Protein phosphatase 1, regulatory (inhibitor) subunit 12A	N																					0.57	-0.2	-0.02	0.14	0.19	0.13	0.11	0.34	-0.12	-0.12	-0.4
BE950510	Mm.291901	X83328	EST X83328	N																					0.37	-0.46	-0.51	-0.47	0.59	0.57	-0.06	0.2	-0.11	0.27	0.46
BE950511	Mm.266435	Brunol4	Bruno-like 4, RNA binding protein (Drosophila)	Y																					-0.78	-0.6	-0.34	-0.15	-0.17	0.28	-0.06	0.36	0.13	0.23	0.59
BE950513	Mm.34775	Pdha1	Pyruvate dehydrogenase E1 alpha 1	Y	4	26	29	12	4	8	32	8	9	8	16	8	5	12	11	14	18	10	8	242	0.09	-0.44	-0.24	-0.32	-0.13	-0.1	0.23	0.55	0.15	0.68	0.48
BE950514		EST	EST	N																					0.77	-0.15	0.03	0.14	0.45	0.69	0.15	0.32	0.08	0.24	0.46
BE950515	Mm.259468	9830169C18Rik	RIKEN cDNA 9830169C18 gene	Y	1	6	5	1	0	1	3	3	5	11	1	4	7	2	0	2	2	5	4	63	-0.39	-0.49	-0.41	0.14	-0.4	-0.48	0.07	0.62	0.53	0.61	1.09
BE950517	Mm.408158	Transcribed locus	Transcribed locus	N																					0.11	-0.23	-0.13	-0.26	0.03	-0.02	0.07	0.02	0.19	0.03	0.21
BE950519	Mm.295908	Pigs	Phosphatidylinositol glycan, class S	Y																					-0.98	-0.17	-0.25	-0.36	0.09	-0.08	0.35	0.06	0.08	0.1	-0.1
BE950520	Mm.112632	Abhd12	Abhydrolase domain containing 12	Y																					-0.79	-0.39	-0.78	-0.84	-0.46	-0.13	-0.15	0.37	0.15	1.11	0.93
BE950521	Mm.428110	Ncl	Nucleolin	Y																					-0.05	0.01	0.04	-0.19	-0.09	-0.18	0.06	-0.08	-0.19	-0.23	-0.3
BE950524	Mm.212609	6030443O07Rik	RIKEN cDNA 6030443O07 gene	Y	2	2	2	2	2	0	1	2	0	2	3	4	1	0	1	0	1	3	3	31	-0.93	-0.63	-0.77	-0.51	0.14	-0.4	-0.4	0.05	0.02	0.68	0.57
BE950527	Mm.39739	Hspa12a	Heat shock protein 12A	Y	0	0	0	0	0	1	1	1	0	0	0	2	1	1	0	3	0	6	0	16	0.09	-0.57	-0.49	-0.48	-0.63	-0.42	-0.16	0.25	0.04	0.49	0.78
BE950528	Mm.286202	Dtnb	Dystrobrevin, beta	Y																					0.57	-0.98	-0.86	-0.22	0.64	0.8	0.32	0.56	0.29	1.25	1.04
BE950529	Mm.257437	Cdh2	Cadherin 2	Y	1	13	12	7	0	1	0	2	2	8	4	9	5	7	4	1	2	2	1	81	0.06	-0.48	-0.52	-0.36	0.14	0.43	0.03	0.26	-0.02	0.82	0.39
BE950530	Mm.408159	Transcribed locus	Transcribed locus	N																					0.46	0.71	0.66	0.37	-0.06	0.22	0.35	0.14	-0.15	0.06	-0.4
BE950531	Mm.1276	Sag	Retinal S-antigen	Y	0	2	1	3	1	1	2	0	1	3	3	7	15	41	173	127	611	371	394	1756	-5.55	-5.08	-5.49	-5.17	-3.95	-2.18	-0.46	1.14	1.38	1.41	1.71
BE950532	Mm.408160	Transcribed locus	Transcribed locus	N																					1.28	-0.67	-0.12	0.69	1.42	1	0.59	0.99	0.42	1.02	0.91
BE950534	Mm.258324	3010001K23Rik	RIKEN cDNA 3010001K23 gene	Y	0	0	1	1	0	0	1	0	1	0	0	0	0	1	0	0	1	1	0	7	-0.52	-0.47	-0.51	-0.49	-0.09	-0.26	-0.3	0.46	0.43	0.88	0.71
BE950535	Mm.408161	Transcribed locus	Transcribed locus	N																					-0.05	0.11	-0.23	-0.13	0.14	0.16	-0.1	0.28	0.11	-0.02	0.02
BE950537	Mm.8004	Gabrb3	Gamma-aminobutyric acid (GABA-A) receptor, subunit beta 3	Y	0	1	2	1	0	2	5	3	40	1	16	1	2	0	4	2	2	0	95	177	-1	-1.15	-0.39	-0.61	-0.44	-0.23	0.1	1.16	0.46	0.36	0.78
BE950538	Mm.144699	Nudt3	Nudix (nucleotide diphosphate linked moiety X)-type motif 3	N	3	16	14	9	5	5	10	2	5	6	5	2	4	5	15	3	9	4	1	123	-0.23	-0.21	0.13	-0.09	0.02	0.5	0.21	0.26	0.14	-0.02	0.07
BE950539	Mm.4173	Mtap1b	Microtubule-associated protein 1 B	N	1	38	48	16	42	33	7	16	2	4	7	13	17	12	23	12	11	19	18	339	0	0.55	-0.48	0.04	-0.15	-0.38	0.29	0.28	0.07	-0.29	0.19
BE950541	Mm.4266	Itm2b	Integral membrane protein 2B	Y	6	216	128	75	4	7	91	13	20	17	31	16	26	22	42	47	35	29	24	849	0.36	-0.56	-0.44	-0.81	-0.12	-0.13	0.13	0.33	0.17	-0.2	0.5
BE950543	Mm.46005	2600011C06Rik	RIKEN cDNA 2600011C06 gene	Y	0	7	7	1	1	2	2	1	0	3	5	7	4	2	1	5	3	6	9	66	-0.55	-0.77	-0.29	-0.46	-0.36	-0.43	-0.49	0.12	0.31	0.64	0.86
BE950544	Mm.374791	Gnat2	Guanine nucleotide binding protein, alpha transducing 2	Y																					-2.2	-1.32	-1.37	-0.93	-0.79	-1.04	-0.43	-0.04	0.06	1.49	1.82
BE950546	Mm.408162	Transcribed locus	Transcribed locus	N																					0.07	0.25	-0.01	0.13	-0.01	-0.05	-0.02	-0.06	-0.07	-0.19	0.18
BE950547	Mm.277096	Inpp5a	Inositol polyphosphate-5-phosphatase A	N																					-0.92	-0.58	-0.44	-0.71	-0.06	-0.25	-0.22	-0.07	-0.23	0.62	0.58
BE950549	Mm.4876	Rcn1	Reticulocalbin 1	Y	3	9	7	2	1	0	4	7	3	3	4	4	3	1	3	0	1	1	2	58	0.74	0.6	0.34	0.59	0.24	0.27	-0.09	0.05	-0.13	-0.45	-0.7
BE950550	Mm.6667	Ssbp4	Single stranded DNA binding protein 4	N	0	3	0	1	0	0	1	4	3	0	0	1	2	0	3	0	1	4	8	31	0.11	-0.05	-0.25	0.11	-0.31	0.21	-0.23	0.16	-0.62	0.32	0.32
BE950553	Mm.296338	Psma3	Proteasome (prosome, macropain) subunit, alpha type 3	Y																					1.18	0.52	0.71	0.62	-0.01	0.26	0.14	0.26	-0.21	-0.03	-0.45
BE950554	Mm.299519	LOC270335	Hypothetical gene supported by BC019681; BC027236	Y																					-1.08	-1.65	-1.93	-2.02	-1.69	-1.11	-0.37	0.87	1.09	2.01	1.4
BE950556	Mm.275130	Hexdc	Hexosaminidase (glycosyl hydrolase family 20, catalytic domain) containing	Y																					-1.46	-0.77	-1.67	-1.12	-1.25	-0.63	0.04	0.8	0.84	1.11	1.44
BE950557	Mm.29482	Cldnd1	Claudin domain containing 1	Y	6	2	4	1	1	0	5	12	8	8	2	6	12	5	6	3	5	7	3	96	0.03	-0.09	-0.12	0.16	-0.13	0.2	-0.12	0.62	0.37	0.54	0.66
BE950558	Mm.268357	Atg7	Autophagy-related 7 (yeast)	N	4	3	0	4	3	2	2	1	2	2	2	1	3	2	2	1	2	1	0	37	0.19	0.17	0	0.17	-0.13	0.17	-0.06	-0.17	0.13	0.02	0.19
BE950559	Mm.426850	Transcribed locus	Transcribed locus	N																					-0.24	-0.05	-0.51	-0.13	-1.16	-0.15	0.08	0.52	-0.13	0.26	0.49
BE950560	Mm.260881	Cadps	Ca<2+>dependent activator protein for secretion	Y	0	8	5	1	0	2	7	1	2	3	2	0	0	3	4	6	7	8	1	60	-0.64	-0.31	-0.29	-0.19	-0.18	-0.24	0.04	0.27	0.45	0.46	0.54
BE950561	Mm.210334	Mbtd1	Mbt domain containing 1	Y	0	0	0	0	0	0	0	0	0	0	0	0	0	0	0	1	0	0	1	2	0.26	-0.04	0.5	0.61	0.79	0.67	0.39	-0.19	-0.22	-1.19	-1.08
BE950563	Mm.283138	Hnt	Neurotrimin	Y																					-0.89	-0.93	-0.8	-0.71	-0.95	-0.82	0.06	0.44	0.76	0.84	1.29
BE950564	Mm.40828	Sqstm1	Sequestosome 1	Y																					-0.28	-0.52	-0.99	-0.39	-0.16	0.21	-0.12	0.34	-0.05	0.6	0.55
BE950566	Mm.405761	Igfbp5	Insulin-like growth factor binding protein 5	N																					0.97	1.02	0.75	-0.03	-0.71	-0.5	-0.25	0.08	-0.38	-0.05	-0.1
BE950568	Mm.408164	Transcribed locus	Transcribed locus	N																					-0.05	0.39	-0.05	-0.06	-0.01	0.18	0.09	-0.07	-0.08	-0.22	-0.22
BE950571	Mm.285968	Wdr47	WD repeat domain 47	N																					-0.56	-0.39	-0.4	-0.68	-0.17	-0.55	-0.55	-0.21	-0.3	0.77	0.8
BE950572	Mm.277634	Gltscr2	Glioma tumor suppressor candidate region gene 2	Y																					-1.04	-0.8	-1.08	-1.06	-0.64	-1.06	-0.24	0.52	0.27	1.16	0.86
BE950573	Mm.44101	Atp1a3	ATPase, Na+/K+ transporting, alpha 3 polypeptide	Y	0	17	6	2	12	16	11	0	0	0	2	3	8	7	22	14	16	36	20	192	-4.09	-3.5	-2.8	-2.14	-2.01	-1.06	0.59	0.92	0.57	1.71	1.27
BE950574	Mm.408165	Transcribed locus	Transcribed locus	Y																					-1.24	-1.61	-1.52	-1.37	-2.03	-1.43	-1.84	-1.13	-0.93	1.81	1.99
BE950575	Mm.7883	Apc	Adenomatosis polyposis coli	Y	1	6	8	11	3	4	2	3	0	3	4	7	4	2	0	4	6	2	4	74	-1.19	-0.95	-0.76	-0.48	-0.33	0	0.07	0.69	0.81	0.61	0.47
BE950578	Mm.125770	Gnas	GNAS (guanine nucleotide binding protein, alpha stimulating) complex locus	N	0	1	0	1	0	0	5	0	1	0	0	0	0	0	0	1	0	0	1	10	-0.4	-0.27	-0.13	-0.1	0.11	0.43	0.29	0.37	0.62	0.52	0.63
BE950581	Mm.44701	EST	Adult male olfactory brain cDNA, RIKEN full-length enriched library, clone:6430531K17 product:unclassifiable, full insert sequence	Y	0	0	0	0	0	0	0	0	1	0	0	0	0	0	0	0	0	0	0	1	-0.87	-0.43	-0.34	-0.73	-0.81	0.15	-0.07	0.79	0.35	1.25	1.01
BE950582		EST	EST	N																					-0.45	-0.64	-0.32	-0.26	0.51	0.75	-0.18	0.13	0.02	-0.19	-0.38
BE950583	Mm.428517	Transcribed locus	Transcribed locus	Y																					0.2	-0.03	0.47	0.28	-0.13	0.27	-0.18	0.02	-0.28	0.01	-0.25
BE950584	Mm.395669	Kcnb1	Potassium voltage gated channel, Shab-related subfamily, member 1	Y																					-1.29	-1.71	-2.03	-2.13	-2.02	-1.57	-1	0.34	-0.61	0.59	0.39
BE950585	Mm.260647	C920006C10Rik	RIKEN cDNA C920006C10 gene	Y																					-0.28	-0.6	-0.92	-0.64	-0.58	-0.42	-0.06	0.43	0.11	0.84	0.88
BE950588	Mm.333349	Wnk1	WNK lysine deficient protein kinase 1	N																					0.44	0.06	0.36	-0.08	-0.44	-0.2	-0.12	0.34	-0.12	0.11	0.93
BE950589	Mm.246493	Thrap4	Thyroid hormone receptor associated protein 4	Y																					0.36	0.3	-0.17	-0.1	-0.09	0.02	0.05	0.06	-0.06	0.06	-0.02
BE950590	Mm.9001	Nlk	Nemo like kinase	Y	0	1	0	1	0	2	1	4	3	6	3	1	9	6	10	5	13	3	6	74	-1.77	-1.16	-1.03	-0.57	-0.34	-0.23	0.46	0.24	0.51	0.7	0.64
BE950591	Mm.408167	Transcribed locus	Transcribed locus	N																					-0.08	-0.23	-0.5	-0.25	-0.33	-0.13	0.09	0.26	-0.29	0.1	0.44
BE950594	Mm.29167	Epc2	Enhancer of polycomb homolog 2 (Drosophila)	N	1	3	4	3	0	0	0	1	0	1	2	4	3	3	2	1	0	0	1	29	-0.07	0.42	0.02	-0.18	-0.34	-0.19	0.02	-0.07	-0.22	-0.04	0
BE950595	Mm.30767	1300003B13Rik	RIKEN cDNA 1300003B13 gene	N	0	1	2	2	0	0	0	3	2	2	0	2	1	1	1	0	1	1	1	20	-0.07	0.2	0	0.19	-0.28	0.15	-0.22	-0.04	0.03	0.22	0.04
BE950596	Mm.30214	Atp6v0e2	ATPase, H+ transporting, lysosomal V0 subunit E2	Y	1	45	41	17	6	6	48	8	11	10	30	7	30	36	54	29	52	40	41	512	-1.67	-1.19	-1.42	-1.34	-0.76	-0.25	0.32	0.88	1.15	1.73	1
BE950597	Mm.204831	1110007M04Rik	RIKEN cDNA 1110007M04 gene	N	24	41	52	45	18	5	20	27	16	36	27	43	10	11	12	25	20	19	14	465	-0.27	-0.35	-0.52	-0.23	-0.36	-0.13	0.04	0.35	0.29	0.5	0.57
BE950598	Mm.395218	Transcribed locus	Transcribed locus	Y																					0.65	0.46	0.13	0	-0.05	-0.3	0.14	0.02	0.2	-0.04	0.13
BE950603	Mm.251777	B130055D15Rik	RIKEN cDNA B130055D15 gene	Y	0	0	0	1	0	0	0	0	0	0	0	0	0	0	0	0	0	0	0	1	-0.91	-0.55	-0.18	0.53	0.25	0.32	0.08	0	0.29	0.66	0.56
BE950605	Mm.184021	Ptprd	Protein tyrosine phosphatase, receptor type, D	Y	0	0	0	1	0	0	0	0	0	0	0	0	0	1	0	0	2	2	1	7	-0.98	-1.18	-1.09	-1.22	-1.24	-0.75	-0.11	0.88	0.48	1.55	1.3
BE950606	Mm.17436	Trim37	Tripartite motif protein 37	N	2	11	7	6	1	0	4	11	8	7	8	3	8	12	7	4	5	4	7	115	-0.47	-0.05	0.05	-0.16	-0.23	-0.06	-0.04	0.28	0.26	0.47	0.14
BE950607	Mm.407496	Transcribed locus	Transcribed locus	Y																					0.28	-0.01	0.11	0.27	0.58	0.83	-0.19	0.47	0.21	0.26	1
BE950611	Mm.27136	Insig2	Insulin induced gene 2	Y	0	2	0	0	0	0	1	1	0	0	0	0	0	2	1	2	1	1	0	11	-0.71	-0.59	-0.95	-1.2	-0.47	-0.37	-0.01	0.85	0.39	1.49	1.69
BE950613	Mm.28650	Rab6	RAB6, member RAS oncogene family	N	1	32	37	29	5	11	38	9	25	29	30	18	25	22	18	18	24	9	8	388	-0.32	-0.02	-0.02	-0.12	0.07	0.15	-0.01	-0.04	-0.13	0.11	-0.18
BE950617	Mm.210305	Ppa2	Pyrophosphatase (inorganic) 2	Y	1	0	0	0	0	0	0	0	0	0	0	0	0	0	0	0	0	0	0	1	-0.77	-0.65	-1.05	-0.93	-0.69	-0.25	0.05	0.87	0.65	1.13	1.17
BE950618	Mm.408171	4921540A03Rik	RIKEN cDNA 4921540A03 gene	N																					-0.46	-0.61	-0.27	-0.12	0.07	0.02	0.21	0.26	-0.04	0.38	0.46
BE950620	Mm.408172	Transcribed locus	Transcribed locus	N																					0.48	0.61	0.35	-0.36	-0.42	-0.24	-0.14	0.38	0.17	-0.06	0.28
BE950622	Mm.4113	Rae1	RAE1 RNA export 1 homolog (S. pombe)	N	6	14	11	5	2	2	3	7	5	3	4	3	4	5	4	0	4	3	4	89	-0.29	-0.14	-0.07	-0.05	0.21	0.01	0.13	-0.08	0.15	-0.01	-0.17
BE950625	Mm.408173	Transcribed locus	Transcribed locus	Y																					-1.11	-0.65	-1.09	-0.63	0.02	-0.5	-0.3	-0.01	0.03	0.55	0.64
BE950626	Mm.272264	Stx3	Syntaxin 3	Y																					-1.44	-1.2	-1.49	-0.96	-0.99	-0.84	-0.33	-0.28	-0.23	0.07	0.8
BE950627	Mm.3906	Map2k7	Mitogen activated protein kinase kinase 7	Y	0	3	3	2	3	0	4	5	2	1	0	4	5	3	3	2	2	3	5	50	-0.97	-0.83	-0.59	-0.17	-0.87	-0.72	-0.07	0.22	0.24	0.72	1.03
BE950628	Mm.3064	Cfp	Complement factor properdin	Y	0	3	0	0	2	0	0	1	3	0	0	0	1	1	1	2	2	0	2	18	-0.49	-0.07	-0.22	0.39	-0.18	-0.27	0.06	0.1	0.22	0.37	0.34
BE950629	Mm.102305	Tnrc6a	Trinucleotide repeat containing 6a	Y	0	0	0	0	1	0	0	0	0	0	0	0	1	0	0	0	0	0	1	3	-1.42	-1.21	-0.77	-0.56	-0.65	-0.62	-0.16	0.15	-0.15	0.06	0.11
BE950631	Mm.276259	Srgap2	SLIT-ROBO Rho GTPase activating protein 2	Y																					-1.61	-1.98	-2.09	-2.16	-1.72	-1.99	-1.22	-0.79	-0.34	1.55	1.8
BE950632	Mm.283370	Ncald	Neurocalcin delta	Y																					-1.44	-1.05	-1.5	-0.89	-0.09	-0.16	0.29	0.08	-0.01	0.1	-0.2
BE950633	Mm.284825	Opn1mw	Opsin 1 (cone pigments), medium-wave-sensitive (color blindness, deutan)	N																					0.41	0.43	-0.03	0.11	0.25	0.21	0.19	0.06	0.01	-0.05	-0.03
BE950634	Mm.293811	Rb1cc1	RB1-inducible coiled-coil 1	Y																					-3.37	-2.33	-2.19	-1.58	-1.29	-1.09	-0.32	0.31	0.14	1.61	1.61
BE950636	Mm.351793	A330068P14Rik	RIKEN cDNA A330068P14 gene	Y																					0.32	0.35	0.05	0.33	0.12	0.34	0.01	-0.14	0.08	0	-0.1
BE950638	Mm.408174	Transcribed locus	Transcribed locus	Y																					-0.46	-1.5	-0.97	-0.51	-0.58	-0.43	-0.28	0.21	0.03	0.21	1.52
BE950639	Mm.285968	Wdr47	WD repeat domain 47	Y																					-1.43	-1.22	-0.74	-0.65	-0.57	-0.44	-0.09	0.45	0.39	0.95	1.26
BE950640	Mm.291779	Mto1	Mitochondrial translation optimization 1 homolog (S. cerevisiae)	Y																					0.12	-0.03	0	-0.19	0	-0.01	1.29	-0.03	0.08	-0.08	-0.01
BE950641	Mm.333074	9130019P16Rik	RIKEN cDNA 9130019P16 gene	N																					0.31	0.18	0.02	0.21	0.62	0.19	0.09	0.1	0.02	0.04	0
BE950642	Mm.257276	Sfpq	Splicing factor proline/glutamine rich (polypyrimidine tract binding protein associated)	N	6	11	11	15	8	12	7	8	13	16	13	19	24	20	17	11	8	10	3	232	0.3	-0.02	0	0	0	0.09	-0.02	0	0.04	0.01	0
BE950643	Mm.330223	Cacnb4	Calcium channel, voltage-dependent, beta 4 subunit	N																					0.34	0.01	-0.08	0.02	0.01	0.16	0.03	-0.11	0.06	-0.1	0.06
BE950646	Mm.428518	Transcribed locus	Transcribed locus	Y																					-2.36	-2.16	-1.8	-1.55	-1.1	-0.29	0.43	1.1	1.16	1.28	1.2
BE950647	Mm.427515	Transcribed locus	Transcribed locus	N																					0.29	0.08	0.03	0.19	0.03	0.21	0.17	0.07	0.05	-0.02	0.01
BE950648	Mm.383431	AI316787	Expressed sequence AI316787	N																					0.38	0.64	0.1	0.13	0.1	0.29	-0.06	0.12	0.01	0.09	0.5
BE950649	Mm.331208	Mllt11	Myeloid/lymphoid or mixed-lineage leukemia (trithorax homolog, Drosophila); translocated to, 11	N																					-0.32	0.03	0.21	0.05	-0.39	0.04	0.06	0.66	0.37	0.32	0.29
BE950650	Mm.134224	A930036K24Rik	RIKEN cDNA A930036K24 gene	Y	0	0	0	0	0	0	0	0	0	0	0	0	0	0	0	0	0	2	0	2	-0.96	-0.95	-1.6	-1.3	-1.26	-1.05	-0.98	-0.31	-0.59	1.43	2.19
BE950651	Mm.284811	Unc119	Unc-119 homolog (C. elegans)	N																					-0.06	0.64	-0.11	-0.32	-0.57	-0.05	0.41	-0.36	-0.27	-0.16	0.06
BE950653	Mm.385262	LOC667453	Hypothetical protein LOC667453	N																					-0.39	-0.27	-0.14	0.08	0.61	0.23	0.02	-0.09	-0.1	-0.15	-0.13
BE950654	Mm.18474	Ccnh	Cyclin H	N	2	8	4	4	1	1	0	3	3	2	5	0	4	3	2	4	0	1	1	48	-0.05	0.37	0.01	0.07	0.06	0.22	-0.08	-0.23	-0.47	-0.15	-0.04
BE950655	Mm.6666	E130309D02Rik	RIKEN cDNA E130309D02 gene	N	1	4	2	4	1	0	2	0	0	2	1	0	4	1	2	0	2	3	1	30	-0.73	-0.29	-0.15	-0.18	-0.53	-0.26	0.01	-0.09	0.1	0.08	0.38
BE950656	Mm.134360	Og9x	OG9 homeobox gene	N																					0.3	0.27	0.05	0.25	0.17	0.36	-0.14	0.03	0.05	-0.04	-0.55
BE950657	Mm.401430	Transcribed locus	Transcribed locus	N																					0.18	0	-0.05	0.08	0	-0.16	-0.06	0	-0.11	-0.01	-0.01
BE950658	Mm.133825	Crip2	Cysteine rich protein 2	Y	0	7	8	3	3	0	4	5	13	9	12	8	11	11	6	3	2	3	0	108	-0.43	-0.12	1.06	0.31	0.53	0.22	0.1	-0.17	-0.22	0.05	-0.38
BE950660	Mm.408177	Transcribed locus	Transcribed locus	N																					0.2	-0.01	0	-0.03	0.02	0.14	0.22	0	-0.02	-0.02	0.02
BE950663	Mm.275374	Nrip3	Nuclear receptor interacting protein 3	N																					0.23	0.28	0.06	0.34	0.76	0.26	0.08	0.1	0	-0.05	-0.04
BE950665	Mm.41568	Zfp574	Zinc finger protein 574	N	0	2	3	0	2	0	0	0	0	0	0	1	0	2	0	0	1	2	0	13	0.23	0.05	0	0	0.02	0.07	0.07	-0.13	0.05	0	-0.01
BE951256	Mm.335149	AU019823	Expressed sequence AU019823	Y																					1.28	0.32	-0.03	0.14	0.05	0.37	-0.1	-0.58	-0.23	-0.15	-0.3
BE951257		EST	EST	Y																					1.65	1.2	0.56	0.18	0.45	0.45	-0.53	-2.32	-2.06	-2.16	-1.63
BE951258	Mm.46683	Grit	Rho GTPase-activating protein	N	1	1	0	2	0	1	1	0	1	0	0	0	2	1	1	1	0	3	0	15	0.35	-0.2	0.16	0.44	0.25	0.11	-0.2	0.26	-0.35	-0.2	-0.08
BE951261	Mm.244748	D4Ertd196e	DNA segment, Chr 4, ERATO Doi 196, expressed	Y	0	0	0	0	0	0	0	1	0	1	0	0	0	0	0	0	0	1	0	3	0.05	-0.56	-0.23	-1.02	-0.21	0.47	0.22	0.09	-0.2	0.32	0.13
BE951263	Mm.4929	Nfya	Nuclear transcription factor-Y alpha	Y	1	1	4	5	1	2	2	3	4	4	0	1	6	1	2	4	2	2	3	48	0.28	0.28	0.64	0.54	-0.12	0.21	0.06	-0.44	-0.41	-0.63	-0.83
BE951264	Mm.238841	Evl	Ena-vasodilator stimulated phosphoprotein	Y																					0.8	0.6	0.68	0.64	0.18	0.42	0.68	-0.03	-0.41	-0.37	-0.81
BE951265	Mm.4940	1110036O03Rik	RIKEN cDNA 1110036O03 gene	N	1	1	2	2	1	0	1	1	1	0	0	1	0	1	0	1	0	0	1	14	0.28	0.11	-0.05	0.29	-0.61	-0.32	-0.11	0.09	0.03	-0.05	-0.08
BE951266	Mm.3970	Elavl4	ELAV (embryonic lethal, abnormal vision, Drosophila)-like 4 (Hu antigen D)	Y	1	9	5	7	0	4	6	4	10	3	3	4	2	5	5	1	1	0	4	74	1.37	1.75	1.43	0.78	0.01	-0.15	0.06	-0.35	-0.18	-0.95	-0.82
BE951268	Mm.425101	Cri1	CREBBP/EP300 inhibitory protein 1	N																					0.37	0.4	0.8	0.39	0.01	0.46	0.22	0.4	0.07	0.21	0.27
BE951269		EST	EST	Y																					0.54	0.35	0.08	0.58	-0.02	0.07	-0.54	0.52	0.12	-0.46	-0.06
BE951270	Mm.241073	Enc1	Ectodermal-neural cortex 1	Y	0	4	3	7	4	7	4	2	2	0	4	0	1	1	3	1	1	0	0	44	0.9	1.36	1	1.04	0.51	0.3	0.66	-0.21	-0.46	-1.21	-1.6
BE951272	Mm.427108	Transcribed locus	Transcribed locus	N																					-0.46	-0.23	-0.09	-0.44	0.2	0.17	0.85	0.25	0.54	0.42	0.02
BE951277	Mm.272616	2010321M09Rik	RIKEN cDNA 2010321M09 gene	Y																					0.94	0.94	0.7	0.55	0.57	0.11	0.02	-0.02	-0.08	-0.11	-0.26
BE951278	Mm.213925	C730025P13Rik	RIKEN cDNA C730025P13 gene	N																					0.1	0.04	-0.12	-0.07	-0.09	0.65	0.57	0.14	-0.53	-0.22	-0.45
BE951279	Mm.88216	Snrpb	Small nuclear ribonucleoprotein B	Y	6	16	26	15	4	3	2	28	30	45	18	37	18	16	13	12	3	15	14	321	0.89	0.71	1.04	0.23	0.66	0.06	0	-0.1	-0.1	-0.59	-0.34
BE951281	Mm.261570	Gtf2i	General transcription factor II I	Y																					0.72	0.82	0.53	0.12	-0.08	0.1	0.43	0.03	-0.23	-0.61	-0.28
BE951282	Mm.379057	Rpl3	Ribosomal protein L3	Y																					1.3	1	1.33	0.78	0.8	0.24	0.26	-0.03	0.03	0.21	-0.41
BE951284	Mm.392008	EST	CDNA clone IMAGE:6820538	Y																					0.89	0.62	0.64	-0.03	0.14	0.47	-0.07	-0.28	-0.56	-0.7	-0.16
BE951285	Mm.197829	Tufm	Tu translation elongation factor, mitochondrial	Y	0	3	13	1	0	0	2	2	2	1	7	1	5	7	3	3	5	0	1	56	1.53	0.75	0.64	0.49	0.01	-0.1	0.1	0.04	-0.2	-0.2	-0.32
BE951286	Mm.42242	Isl1	ISL1 transcription factor, LIM/homeodomain	Y	0	0	0	0	0	0	0	12	8	10	3	5	4	1	14	16	10	2	1	86	0.07	0.08	0.35	-0.54	-0.86	-1.03	-0.88	0.2	0.51	-0.58	-0.87
BE951287	Mm.226860	Zc3h7a	Zinc finger CCCH type containing 7 A	N	0	27	52	20	1	1	4	10	40	27	39	3	28	13	25	3	15	8	31	347	0.41	-0.12	0.21	-0.08	-0.15	0.21	-0.14	-0.14	-0.07	-0.25	0.04
BE951288	Mm.196464	Gnai2	Guanine nucleotide binding protein, alpha inhibiting 2	Y	12	7	33	21	6	3	17	36	47	54	33	19	42	25	13	16	10	7	10	411	0.6	1.06	0.93	1.17	0.72	0.57	0.42	-0.94	-1.06	-0.27	-0.9
BE951289	Mm.272475	Spg21	Spastic paraplegia 21 homolog (human)	Y																					1.23	0.87	0.6	-0.12	-0.11	0.37	0.13	-0.22	-0.42	-0.43	-0.48
BE951291	Mm.278560	Atp5d	ATP synthase, H+ transporting, mitochondrial F1 complex, delta subunit	Y																					1.2	0.83	0.62	0.87	0.25	0.61	0.6	-0.44	-0.53	-0.62	-0.56
BE951294	Mm.30060	Avpi1	Arginine vasopressin-induced 1	Y	2	3	0	1	0	0	11	0	1	0	2	0	1	1	2	1	5	2	3	35	0.16	-0.05	-0.56	-0.47	-0.57	-0.39	0.02	0.28	0.5	0.84	0.48
BE951295	Mm.289800	Eif3s3	Eukaryotic translation initiation factor 3, subunit 3 (gamma)	Y																					0.77	0.58	0.48	0.24	0.55	0.4	0.88	-0.26	-0.34	-0.4	-0.43
BE951296	Mm.21025	Zfp40	Zinc finger protein 40	Y	0	7	6	15	1	3	9	2	0	4	0	16	12	5	4	2	3	15	4	108	0.2	0.51	-0.12	0.24	0.11	0.09	0.32	0.24	0.11	-0.13	-0.09
BE951297	Mm.329655	Cfl1	Cofilin 1, non-muscle	N																					0.29	0.91	0.95	-0.06	0.95	0.69	0.79	0.11	0.4	0.12	-0.4
BE951298	Mm.374263	Transcribed locus	Transcribed locus, moderately similar to XP_576460.1 PREDICTED: similar to hypothetical protein PB402898.00.0 [Rattus norvegicus]	N																					0.75	0.65	0.62	0.46	1.05	0.4	0.23	0.56	0.36	0.65	0.75
BE951299	Mm.168523	Aspm	Asp (abnormal spindle)-like, microcephaly associated (Drosophila)	Y	3	5	10	0	1	0	1	5	0	1	2	4	0	2	1	1	1	3	0	40	1.35	1.08	0.96	0.96	0.69	1.02	0.29	-0.04	-0.53	-0.72	-0.61
BE951300	Mm.19187	Ptma	Prothymosin alpha	Y	17	129	177	144	27	33	21	100	52	45	81	61	75	58	38	35	33	20	33	1179	0.36	1.2	1.29	0.73	1	0.97	0.38	-0.39	-0.55	-0.97	-1.21
BE951302	Mm.9002	Ube3a	Ubiquitin protein ligase E3A	Y	1	5	9	7	3	1	12	6	8	10	5	4	3	5	3	16	4	5	3	110	0.31	0.58	-0.07	0.08	0.4	-0.37	0.15	-0.67	-0.53	-0.86	-0.76
BE951303	Mm.716	Cpsf2	Cleavage and polyadenylation specific factor 2	Y	4	37	29	22	5	6	26	9	17	21	20	9	21	17	21	24	16	19	8	331	1.42	1.07	0.69	0.57	0.73	0.61	-0.08	-0.3	-0.48	-0.58	-0.22
BE951304		EST	EST	Y																					0.69	-0.22	-0.39	-0.35	0.43	0.55	0.3	0.4	-0.04	0.44	0.57
BE951305	Mm.389466	Mab21l2	Mab-21-like 2 (C. elegans)	Y																					1.68	1.27	1.09	0.94	0.33	0	-0.25	-0.68	-0.92	-0.68	-0.87
BE951306	Mm.36683	Eef1e1	Eukaryotic translation elongation factor 1 epsilon 1	N	0	1	1	2	0	1	1	2	0	3	1	2	0	1	2	2	2	1	1	23	0.2	-0.04	0.45	-0.27	0.06	0.38	0.29	-0.8	-0.21	-0.48	-0.48
BE951307	Mm.45953	Snap25	Synaptosomal-associated protein 25	Y																					-1.25	-2	-0.84	-0.85	0.66	0.11	0.24	0.69	0.31	1.5	1.46
BE951308	Mm.400392	Transcribed locus	Transcribed locus	Y																					0.19	0.82	0.54	0.84	0.53	0.44	0.33	-0.07	-0.39	-0.36	-0.54
BE951310	Mm.31911	Ercc6l	Excision repair cross-complementing rodent repair deficiency complementation group 6 - like	N	1	9	9	0	1	5	5	5	1	2	3	2	6	5	2	2	12	9	0	79	0.21	0.12	0.04	0.24	-0.03	0.02	-0.22	-0.08	0.09	-0.01	-0.14
BE951312		EST	EST	Y																					1.01	0.36	0.18	0.05	0.14	0.23	0.35	0.46	-0.26	0.02	0.3
BE951313	Mm.279823	Ndufa11	NADH dehydrogenase (ubiquinone) 1 alpha subcomplex 11	N																					0.07	-0.02	0.05	-0.23	-0.12	0.17	0.24	0.26	0.36	0.48	0.16
BE951315	Mm.200383	Armc1	Armadillo repeat containing 1	N	2	6	9	3	0	1	2	2	3	7	3	1	3	5	6	4	4	2	5	68	0.31	0.22	0.09	0.09	-0.05	0.28	0.29	0.23	0.23	0.17	0.45
BE951316	Mm.52	Ccdc56	Coiled-coil domain containing 56	Y	8	61	56	32	9	10	32	19	21	27	34	20	29	32	41	48	41	18	8	546	0.59	0.55	0.68	0.3	-0.06	-0.36	0.05	0.21	0.13	0.65	0.44
BE951318	Mm.14910	Cspg6	Chondroitin sulfate proteoglycan 6	N	3	13	8	4	3	4	9	3	3	3	1	4	2	2	7	9	2	10	2	92	0.2	0.56	0.55	0.19	1.1	0.87	0.38	0.55	0.33	-0.03	-0.3
BE951319	Mm.290407	Nap1l1	Nucleosome assembly protein 1-like 1	Y																					0.66	-0.33	0.04	-0.11	0.08	0.2	0.06	0.15	-0.09	0.01	-0.06
BE951321	Mm.353102	4632417D23Rik	RIKEN cDNA 4632417D23 gene	N																					-0.6	-0.59	-0.66	-0.18	0.58	-0.12	-0.23	-1.03	-0.64	-1.39	-0.45
BE951322	Mm.390264	6330407J23Rik	RIKEN cDNA 6330407J23 gene	N																					-0.01	-0.94	-0.69	-0.35	0.22	0.11	-0.52	-0.36	-0.77	-0.81	-0.14
BE951323	Mm.24642	AW146242	Expressed sequence AW146242	Y	0	16	10	8	1	3	2	2	2	4	10	10	17	19	27	27	18	20	12	208	1.05	0.5	1.39	0.91	1.5	1.58	0.02	-0.3	-0.2	-0.19	-0.69
BE951324	Mm.1886	Thoc4	THO complex 4	Y	0	1	8	2	1	0	0	1	7	3	3	4	3	0	1	2	1	1	0	38	0.65	0.36	0.74	0.58	0.18	0.51	0.45	0.32	0.05	0.3	0.52
BE951326	Mm.427169	EST	CDNA, clone:Y2G0101N20, strand:minus, reference:ENSEMBL:Mouse-Transcript-ENST:ENSMUST00000058550, based on BLAT search	N																					0.45	0.25	0.62	0.28	0.03	0.36	0.2	0.13	0.17	0.6	0.53
BE951327	Mm.196598	1500010G04Rik	RIKEN cDNA 1500010G04 gene	N	3	31	46	39	3	5	18	64	27	31	71	14	33	57	41	21	36	16	25	581	0.85	0.06	-0.27	0.42	0.21	0.23	0.19	-0.11	-0.24	0.06	-0.21
BE951330	Mm.291716	Commd5	COMM domain containing 5	Y																					0.3	0.15	0.11	-0.23	-0.26	-0.22	0.19	0.04	-0.18	-0.2	-0.2
BE951331	Mm.269815	Cd164	CD164 antigen	Y																					-0.24	-0.06	0.08	-0.79	-0.01	-0.02	0.22	0.19	0.18	-0.48	0.17
BE951337	Mm.13145	Umps	Uridine monophosphate synthetase	Y	0	2	2	2	1	0	1	8	1	4	5	1	0	0	2	2	0	0	0	31	0.67	0.64	0.76	0.47	0.66	0.01	-0.29	-0.61	-0.39	-0.71	-0.83
BE951339	Mm.348326	Ppap2b	Phosphatidic acid phosphatase type 2B	Y																					-0.09	0.6	0.91	0.45	0.75	0.16	0.23	-0.53	-0.47	-1.23	-0.5
BE951340	Mm.378957	Stmn1	Stathmin 1	Y																					0.98	0.67	1.74	1.06	0.71	1.1	0.49	-0.39	-0.76	-1.73	-1.62
BE951342	Mm.263185	Vps45	Vacuolar protein sorting 45 (yeast)	Y	0	3	0	0	0	1	3	0	2	0	1	3	0	3	0	3	2	4	1	26	-0.68	0.08	0.27	-0.48	-0.02	-0.47	0.35	0.65	-0.21	-0.51	0.29
BE951345	Mm.185453	Eif4g2	Eukaryotic translation initiation factor 4, gamma 2	Y																					-0.24	0.43	1.35	0.14	0.98	0.59	0.55	0.09	-0.13	-0.85	0.03
BE951347	Mm.275824	Rax	Retina and anterior neural fold homeobox	Y																					0.07	0.53	0.75	0.47	0.46	-0.33	0.2	-0.5	-0.53	-0.51	-0.48
BE951349	Mm.12145	Rbbp4	Retinoblastoma binding protein 4	N	8	28	33	25	3	8	11	29	32	29	48	30	21	20	9	25	17	8	9	393	0.32	0.22	0.71	0.5	0.56	0.72	0.13	-0.18	0.02	-0.54	-0.28
BE951351	Mm.260786	Lrrc41	Leucine rich repeat containing 41	Y	0	0	0	0	0	0	0	0	1	0	0	0	0	0	0	0	0	0	0	1	0.24	0.55	0.66	0.29	0.5	0.29	-0.15	-0.55	-0.34	-0.69	-0.86
BE951352	Mm.391834	Rpl13	Ribosomal protein L13	Y																					1.15	0.87	0.9	0.85	0.51	0.53	0.13	-0.45	-0.65	-0.96	-0.67
BE951353	Mm.38347	1500005I02Rik	RIKEN cDNA 1500005I02 gene	Y	0	7	6	0	1	0	0	1	2	2	1	5	2	0	1	1	0	0	4	33	0.37	0.05	0.05	0.22	0.01	-0.06	-0.12	0.05	-0.27	-0.67	0.22
BE951356	Mm.426279	Transcribed locus	Transcribed locus	N																					0.37	0.34	0.59	0.53	0.66	0.19	0.23	-0.04	-0.08	-0.47	-0.42
BE951357	Mm.18494	Map2k3	Mitogen activated protein kinase kinase 3	Y	3	5	2	4	3	0	3	3	1	3	2	0	2	3	1	2	0	1	7	45	0.82	0.43	0.21	-0.08	-0.16	-0.27	-0.5	0.34	-0.49	-0.6	-0.02
BE951359	Mm.234769	Dpp3	Dipeptidylpeptidase 3	Y	4	3	7	4	0	2	3	7	5	5	8	9	12	5	6	4	7	6	3	100	0.47	0.59	1.24	0.86	0.55	0.49	0.28	0.15	0.37	0.36	-0.06
BE951363	Mm.222825	Pdia6	Protein disulfide isomerase associated 6	Y	14	17	24	13	2	1	11	17	9	12	11	7	9	4	9	11	16	8	6	201	0.01	-0.06	0.26	0.1	-0.19	0.25	0.03	0.03	-0.11	0.01	-0.22
BE951365	Mm.408198	Transcribed locus	Transcribed locus	Y																					-1.08	-0.5	0.38	-0.3	1.01	1.22	0.87	-1.11	-0.55	-1.38	-1.58
BE951368	Mm.254820	Smug1	Single-strand selective monofunctional uracil DNA glycosylase	N																					-0.46	0.06	0.03	0.1	-0.1	-0.04	-0.11	-0.08	-0.11	-0.24	0.46
BE951371	Mm.28399	Pom121	Nuclear pore membrane protein 121	Y	0	3	5	3	1	0	1	1	0	3	1	8	5	4	3	2	0	4	3	47	-0.35	0.7	0.75	0.69	0.69	0.4	0.4	-0.46	0.04	-0.43	-0.68
BE951374	Mm.318804	0610038D11Rik	RIKEN cDNA 0610038D11 gene	N																					0.44	0.33	1.24	0.14	0.68	0.05	0.59	0.45	-0.16	-0.5	0.19
BE951378	Mm.268922	E030041M21Rik	RIKEN cDNA E030041M21 gene	Y	0	1	2	3	0	1	3	5	4	3	5	3	3	3	8	8	2	0	0	54	0.22	0.69	0.29	0.3	0.57	0.06	-0.04	-0.24	-0.58	-0.8	-0.36
BE951380	Mm.5305	Gnb2l1	Guanine nucleotide binding protein (G protein), beta polypeptide 2 like 1	Y	42	87	87	77	25	5	17	85	75	102	49	69	45	26	49	62	52	31	14	999	0.39	1.07	1.39	0.72	0.99	0.78	0.31	-0.41	-0.22	-0.52	-0.67
BE951381	Mm.390372	Sdf2	Stromal cell derived factor 2	N																					0.05	-0.42	-0.01	-0.44	0.22	-0.21	-0.01	0.64	0.57	0.55	0.54
BE951382	Mm.332842	Zfp95	Zinc finger protein 95	N																					1.32	0.48	0.4	0.25	0.24	0.29	-0.03	-0.37	-0.06	-0.29	-0.35
BE951383	Mm.30016	Arhgdia	Rho GDP dissociation inhibitor (GDI) alpha	Y	17	26	9	9	9	3	14	5	4	7	6	9	5	4	4	6	1	5	3	146	1.28	1.02	1.15	0.44	0.31	-0.07	-0.07	-0.06	-0.43	-0.22	-0.86
BE951384	Mm.408197	Transcribed locus	Transcribed locus	Y																					-0.65	-0.23	-0.13	0.4	0.52	0.31	0.27	0.63	0.47	0.93	1.11
BE951385	Mm.210745	Glul	Glutamate-ammonia ligase (glutamine synthetase)	Y	0	0	0	0	0	0	1	0	0	0	0	0	0	0	0	0	0	0	1	2	-0.7	-1.03	-0.09	-0.46	-0.29	-0.81	-1.49	0.04	0.02	1.58	2.06
BE951386		EST	EST	Y																					0.69	0.62	0.43	0.47	0.44	0.29	-0.03	0.2	0.19	0.13	0.24
BE951387	Mm.48686	Ppp4r1	Protein phosphatase 4, regulatory subunit 1	N																					0.15	-0.1	0.17	-0.06	-0.02	-0.07	-0.25	-0.71	-0.14	0.09	0.01
BE951389	Mm.297768	Arf4	ADP-ribosylation factor 4	N																					0.24	0.07	0.13	0.11	0.21	0.04	-0.14	0.04	-0.06	-0.34	0.01
BE951391	Mm.234261	Pou4f2	POU domain, class 4, transcription factor 2	Y	0	1	0	0	0	0	1	2	2	0	0	0	1	1	0	1	1	0	0	10	-0.87	-0.59	-0.08	-0.47	0.06	-1.28	-0.97	-0.38	-0.8	0.97	1.43
BE951393	Mm.426569	Exoc4	Exocyst complex component 4	Y																					0.26	0.38	0.65	-0.06	0.16	0.1	-0.1	0.3	-0.81	-1.13	0.19
BE951396	Mm.379733	Znhit3	Zinc finger, HIT type 3	N																					0.08	0.09	0.25	-0.01	0.6	0.39	0.12	0.52	-0.23	-0.66	0.21
BE951399	Mm.42196	Uhrf1	Ubiquitin-like, containing PHD and RING finger domains, 1	Y	2	4	17	10	7	2	1	13	17	7	12	7	10	3	13	2	5	11	15	158	0.65	0.85	1.07	0.53	0.91	0.3	-1.26	-1.76	-2.07	-2.08	-1.62
BE951401	Mm.30929	Prdx1	Peroxiredoxin 1	Y	14	24	33	25	1	4	11	22	11	18	14	16	13	6	9	31	17	7	9	285	1.61	0.73	1.13	0.42	0.55	0.76	-0.21	0.02	-0.08	-0.51	-0.5
BE951402	Mm.266811	Tada3l	Transcriptional adaptor 3 (NGG1 homolog, yeast)-like	Y																					0.09	0.65	0.47	0.33	-0.1	-0.3	-0.07	0.07	-0.01	-0.31	-0.12
BE951403	Mm.205830	Gdi1	Guanosine diphosphate (GDP) dissociation inhibitor 1	N	2	13	17	12	6	7	21	11	15	18	10	7	14	16	11	19	14	13	14	240	0.18	0.15	0.59	0.03	0.21	0.4	0.06	0.69	0.4	1.17	1.09
BE951405	Mm.280069	Nono	Non-POU-domain-containing, octamer binding protein	Y																					1.06	0.83	1.22	0.8	0.74	1.11	0.07	-0.08	-0.24	-0.56	-0.49
BE951406		EST	EST	Y																					1.39	0.88	1.03	0.71	0.43	0.72	-0.3	-0.36	-1.07	-1.32	-0.85
BE951408	Mm.271798	Htf9c	HpaII tiny fragments locus 9c	N																					0.84	0.38	0.61	0.51	0.14	0	0.02	-0.12	-0.17	0.13	0.03
BE951412	Mm.279041	Nol7	Nucleolar protein 7	Y																					-0.14	0.09	0.6	0.11	-0.47	-0.72	-0.55	-0.97	-1.12	-1.26	-0.97
BE951416	Mm.190704	Snx26	Sorting nexin 26	N	0	2	2	1	1	2	1	1	0	0	1	3	0	0	2	0	0	2	1	19	0.94	-0.38	0.1	-0.29	-0.12	0.11	0.01	-0.52	0.01	-0.26	-0.35
BE951423	Mm.354762	Mocs3	Molybdenum cofactor synthesis 3	N																					0.41	0.05	0.62	0.18	0.77	0.13	0.21	0.29	0.17	0.26	-0.19
BE951424	Mm.408199	Transcribed locus	Transcribed locus	N																					-0.34	0.21	0.65	-0.11	0.33	0.07	0.38	0.66	0.5	0.59	1.17
BE951426	Mm.378901	Csnk2b	Casein kinase II, beta subunit	N																					0.46	-0.01	0.49	0.02	0.3	0.06	0.36	0.68	0.2	0.56	0.01
BE951430	Mm.358704	Lrrc40	Leucine rich repeat containing 40	Y																					-0.12	-0.66	-1.21	-0.8	-0.21	-0.09	0.36	0.48	0.81	1.13	1.03
BE951431	Mm.219672	Mtmr1	Myotubularin related protein 1	N	1	2	4	5	1	1	0	0	2	3	0	0	6	4	4	6	6	1	3	49	0.31	0.2	0.13	0.09	0.18	-0.23	0.34	-0.02	-0.18	-0.31	-0.02
BE951433	Mm.393293	Transcribed locus	Transcribed locus	Y																					0.78	0.73	0.36	0.49	0.32	0.21	0.35	0.2	0.2	-0.08	-0.27
BE951434	Mm.86322	Tacc2	Transforming, acidic coiled-coil containing protein 2	Y	3	13	9	0	1	1	1	5	9	6	2	1	3	4	5	4	2	2	0	71	-0.24	-0.38	0.19	-0.5	-0.51	-0.04	0.33	0.02	0.13	-0.54	-0.41
BE951436	Mm.288567	Hbb-b1	Hemoglobin, beta adult major chain	Y																					6.14	2.68	-0.56	-1.28	-0.16	-0.98	-1.03	-2.04	-1.35	-1.59	-1.66
BE951444	Mm.6390	Emg1	EMG1 nucleolar protein homolog (S. cerevisiae)	Y	2	3	4	2	1	0	4	5	4	5	4	6	4	2	5	7	7	6	2	73	0.65	0.32	1.15	0.06	0.81	0.15	-0.23	-0.32	-0.35	-0.89	-0.31
BE951446	Mm.54257	AK162044	CDNA sequence AK162044	Y	0	1	0	0	0	0	2	1	0	0	0	0	0	1	0	1	2	0	0	8	0	0.42	0.74	0.15	0.75	-0.06	0.42	0.21	-0.47	-0.7	0.25
BE951449		EST	EST	N																					1.63	0.89	0.79	0.7	1.02	0.52	0.46	0.49	0	-0.29	0.52
BE951451	Mm.28816	Vrk3	Vaccinia related kinase 3	N	0	1	6	1	0	1	0	3	4	2	3	1	3	2	1	2	3	2	1	36	0.13	0.25	0.12	-0.15	0.19	-0.27	0.14	0.24	0.36	0.18	0.08
BE951452	Mm.291928	Ctnnb1	Catenin (cadherin associated protein), beta 1	Y																					0.35	0.62	0.89	0.52	1.01	0.76	0.01	0.14	-0.06	-0.12	-0.6
BE951454	Mm.187326	Atxn7l2	Ataxin 7-like 2	N	0	0	0	2	0	0	0	0	0	3	0	1	0	0	0	0	0	0	0	6	0.88	0.35	0.28	0.99	1.01	0.96	0.73	1.12	0.57	0.86	0.92
BE951464	Mm.422908	Rpl9	Ribosomal protein L9	Y																					1.89	0.75	1.75	0.98	1.11	0.91	0.6	0.68	0.33	0.45	0.53
BE951465	Mm.28876	Tspan14	Tetraspanin 14	Y	1	1	4	2	0	1	1	5	3	4	4	6	10	1	4	0	0	1	3	51	0.95	0.44	0.93	0.92	0.22	0.05	0.07	-0.08	-0.52	-0.97	-0.45
BE951466	Mm.23695	Dhfr	Dihydrofolate reductase	Y	2	1	2	5	0	0	0	3	4	6	6	3	2	2	2	0	0	0	0	38	0.79	0.6	0.51	0.22	0.13	0.27	0.04	-0.02	-0.36	-0.39	-0.34
BE951468	Mm.29815	Mat2a	Methionine adenosyltransferase II, alpha	Y	8	26	18	10	7	8	19	17	19	14	6	24	19	17	33	40	24	31	18	358	-0.17	-0.36	-0.4	-0.18	0.25	0.03	0.17	0.18	0.22	0.7	0.75
BE951469	Mm.397675	Transcribed locus	Transcribed locus	Y																					0.73	0.19	0.32	0.13	-0.08	-0.08	-0.25	-0.24	-0.02	0	0.12
BE951470	Mm.273049	Ccnd1	Cyclin D1	Y																					-0.35	-0.35	0.34	0.8	1.54	0.22	-1	-2.98	-2.4	-3.6	-2.77
BE951472	Mm.107869	Rpl24	Ribosomal protein L24	Y	13	18	22	21	12	6	9	21	3	7	12	16	8	9	11	5	5	10	15	223	-0.24	-0.19	-0.02	0.15	1.23	0.82	0.21	-0.1	-0.1	-0.48	0.09
BE951474	Mm.203962	Bat3	HLA-B-associated transcript 3	N	10	18	10	10	10	16	16	8	10	14	5	16	8	7	21	18	3	16	10	226	0.46	0.3	0.14	-0.01	0.68	0.12	0.57	0.72	0.08	-0.04	0.33
BE951479	Mm.296520	Vps35	Vacuolar protein sorting 35	Y																					-0.25	0.29	0.71	-0.23	0.32	0.12	0.24	0.6	0.31	-0.22	0.5
BE951481	Mm.249648	AW547186	Expressed sequence AW547186	Y	2	13	10	9	1	1	4	12	6	10	7	4	6	13	5	4	9	8	4	128	0.86	1.05	0.78	0.66	0.63	0.7	0.2	-0.2	-0.21	-0.45	-0.32
BE951482	Mm.142872	Hnrpk	Heterogeneous nuclear ribonucleoprotein K	Y	13	84	98	88	11	4	22	68	42	43	97	56	74	56	52	16	42	17	28	911	1.29	0.39	1.29	0.76	1.16	1.18	0.63	0.13	0.27	0	-0.27
BE951483	Mm.367159	Setd5	SET domain containing 5	Y																					1.15	0.91	0.91	0.53	0.81	0.87	0.13	-0.41	-0.3	-0.54	-0.57
BE951484	Mm.210823	Pbx4	Pre-B-cell leukemia transcription factor 4	Y	0	1	3	2	0	0	0	0	0	0	0	1	0	1	0	0	0	0	0	8	1.31	0.55	0.95	0.51	0.52	0.38	0.46	-0.23	-0.22	-0.6	-0.53
BE951486	Mm.2115	Hnrpu	Heterogeneous nuclear ribonucleoprotein U	Y	14	55	56	44	8	9	18	31	36	32	16	27	36	23	27	38	32	25	32	559	0.71	0.39	0.36	0.22	0.41	0.51	0.24	-0.06	-0.06	0.05	0.35
BE951487	Mm.35345	Ehmt2	Euchromatic histone lysine N-methyltransferase 2	Y	2	3	3	3	7	2	2	2	1	3	0	8	6	2	2	3	1	2	1	53	1.35	-0.02	1.09	0.66	-0.68	-0.13	0.41	0.51	0.75	0.85	1.08
BE951488	Mm.41389	Klf15	Kruppel-like factor 15	N	0	2	0	1	1	0	1	1	1	0	0	2	0	0	0	1	0	0	1	11	0.82	0.47	0.63	0.51	0.6	0.64	0.37	0.02	0.15	0.04	0.07
BE951489	Mm.41555	Rab28	RAB28, member RAS oncogene family	Y	1	6	2	5	0	0	1	2	6	11	4	5	7	5	6	7	8	9	12	97	-0.64	-0.58	-0.44	-0.53	-1.02	-0.39	0.2	0.32	0.41	0.49	0.89
BE951493	Mm.159185	Setd3	SET domain containing 3	N																					-0.25	-0.01	-0.34	-0.24	-0.09	-0.34	-0.08	-0.13	-0.02	0.28	0.32
BE951494	Mm.1485	Ube2e3	Ubiquitin-conjugating enzyme E2E 3, UBC4/5 homolog (yeast)	Y	0	29	29	25	1	4	6	17	19	17	24	19	25	30	32	21	21	10	5	334	0.15	0.16	0.08	0.34	0.51	1.06	0.33	0.02	-0.01	-0.03	-0.25
BE951496	Mm.424	Atp1b3	ATPase, Na+/K+ transporting, beta 3 polypeptide	Y	4	19	20	9	3	2	5	6	2	5	3	5	2	3	2	5	2	7	4	108	-0.39	-0.35	-0.28	-0.26	-0.51	0.06	0.5	0.67	0.54	0.64	0.49
BE951497	Mm.261022	Ugcgl1	UDP-glucose ceramide glucosyltransferase-like 1	Y																					0.94	0.79	0.58	0.62	0.54	0.55	0.23	-0.16	-0.18	-0.33	-0.76
BE951498	Mm.381553	2500002G23Rik	RIKEN cDNA 2500002G23 gene	Y																					1.2	0.7	0.74	0.65	0.73	0.66	0.32	-0.05	-0.08	-0.29	-0.36
BE951499	Mm.138471	Eef1a1	Eukaryotic translation elongation factor 1 alpha 1	Y	1	0	0	0	0	0	0	0	0	0	0	0	0	0	0	0	0	0	0	1	1.67	0.76	-0.12	0.88	0.47	0.15	0.24	-0.21	0.18	-0.16	-0.66
BE951500	Mm.30241	Ifi30	Interferon gamma inducible protein 30	Y	0	3	0	0	0	0	0	1	2	0	2	0	1	0	1	0	0	1	1	12	1.07	0.78	0.96	0.82	0.72	0.91	0.29	0.1	-0.46	-0.34	-0.57
BE951501	Mm.371563	H3f3b	H3 histone, family 3B	Y																					-0.08	0.01	0.35	0.83	1.23	1.41	1.16	0.79	1.04	0.64	-0.07
BE951502	Mm.154087	Mtap6	Microtubule-associated protein 6	Y	0	7	1	2	0	3	0	1	2	1	3	0	2	3	2	0	0	0	0	27	0.97	0.94	0.94	0.78	0.76	1.08	0.3	0.02	0.12	-0.27	-0.31
BE951503	Mm.359991	Rshl2	Radial spokehead-like 2	N																					1.1	0.5	0.62	0.32	0.24	0.36	0.65	0.43	-0.26	-0.27	-0.27
BE951504	Mm.279736	Sf3b1	Splicing factor 3b, subunit 1	Y																					0.91	0.9	0.67	0.77	0.99	0.8	0.25	-0.22	-0.35	-0.68	-0.68
BE951505	Mm.408202	Transcribed locus	Transcribed locus	N																					0.87	0.21	0.59	0.45	0.33	0.39	0.41	-0.04	-0.27	-0.02	-0.22
BE951506	Mm.275446	Drap1	Dr1 associated protein 1 (negative cofactor 2 alpha)	Y																					0.85	0.49	0.49	0.08	0.37	0.83	0.55	0.26	0	-0.1	0.03
BE951508	Mm.104540	Napa	N-ethylmaleimide sensitive fusion protein attachment protein alpha	Y	1	6	5	2	3	3	7	4	7	7	5	3	4	5	7	9	5	5	3	91	-0.22	-0.56	-0.23	-0.27	-0.59	0.08	0.52	0.34	0.55	0.55	0.56
BE951509	Mm.400494	Ywhaz	Tyrosine 3-monooxygenase/tryptophan 5-monooxygenase activation protein, zeta polypeptide	N																					0.31	0.25	0.43	0.47	0.57	0.83	0.29	0.07	0.11	0.42	-0.03
BE951510	Mm.408203	Transcribed locus	Transcribed locus	N																					-0.19	-0.63	-0.47	-0.04	0.03	0.13	0.17	-0.07	-0.14	0.36	0.32
BE951511	Mm.296150	Purb	Purine rich element binding protein B	Y																					-1.33	-1.13	-1.06	-0.89	-0.6	-0.59	-0.28	0.31	0.54	1.28	1.18
BE951512	Mm.40615	Kcnq2	Potassium voltage-gated channel, subfamily Q, member 2	N	0	4	7	2	2	4	3	2	4	3	4	2	6	1	3	6	6	5	6	70	-0.34	0.18	0.11	0.4	0.15	-0.05	-0.12	0.11	0.22	0.73	0.04
BE951514	Mm.22575	Maged2	Melanoma antigen, family D, 2	Y	0	2	3	2	0	0	0	3	4	1	2	1	1	1	2	1	0	0	1	24	0.12	0.26	0.21	0.29	0.18	0.27	0.27	0.09	0.06	-0.31	-0.45
BE951515	Mm.178818	Tcf25	Transcription factor 25 (basic helix-loop-helix)	Y																					1.02	0.87	0.48	0.82	0.8	0.51	0.3	-0.28	-0.37	-0.36	-0.75
BE951516		EST	EST	N																					0.74	0.4	0.47	0.21	0.16	0.38	0.25	0.17	0.3	0.28	-0.11
BE951518	Mm.276325	Sod1	Superoxide dismutase 1, soluble	Y																					1.44	0.53	0.59	0.58	0.64	0.69	0.06	-0.05	0.17	0.4	0.09
BE951519	Mm.29028	Fus	Fusion, derived from t(12;16) malignant liposarcoma (human)	Y	3	1	1	2	2	1	3	7	2	2	0	1	2	2	3	4	3	2	2	43	1.16	0.78	0.9	0.91	0.99	0.89	0.45	0.03	-0.09	0.04	-0.31
BE951520	Mm.396793	Ywhag	3-monooxygenase/tryptophan 5-monooxygenase activation protein, gamma polypeptide	Y																					0.35	0.68	0.67	0.49	0.2	0.12	-0.04	-0.06	0.19	0.77	0.05
BE951521	Mm.289818	Rbm13	RNA binding motif protein 13	Y																					0.94	0.95	0.41	0.42	0.36	0.75	0.01	-0.02	-0.42	-0.44	-0.11
BE951528	Mm.131825	BC025920	CDNA sequence BC025920	N	0	0	1	0	0	0	0	0	0	0	0	0	1	0	0	0	0	2	2	6	1.28	0.51	0.94	0.61	0.9	0.74	0.56	0.21	0.06	-0.28	-0.13
BE951529	Mm.192580	Rtn4	Reticulon 4	Y																					0.37	0.26	0.29	-0.04	-0.07	0.36	-0.02	0.47	0.28	0.81	1.07
BE951530	Mm.290447	Arih2	Ariadne homolog 2 (Drosophila)	N																					0.93	0.32	0.51	0.21	0.08	0.63	0.22	0.06	-0.07	-0.3	-0.25
BE951531	Mm.28541	1700012G19Rik	RIKEN cDNA 1700012G19 gene	Y	2	7	4	14	2	5	7	4	10	9	7	4	8	5	8	4	6	6	4	116	0.8	0.54	0.81	0.43	0.73	0.5	0.16	-0.21	-0.08	-0.66	-0.18
BE951532	Mm.193688	Ptp4a2	Protein tyrosine phosphatase 4a2	N	8	18	12	13	4	5	6	7	6	5	3	10	6	3	9	4	11	3	4	137	-0.29	-0.42	-0.37	0.04	-0.25	-0.12	-0.41	-0.83	-0.87	-0.77	-0.91
BE951533	Mm.14775	Hist1h4i	Histone 1, H4i	Y	1	3	1	4	0	0	1	3	1	0	1	2	1	0	0	0	0	0	0	18	0.74	0.52	0.36	0.17	0.3	0.45	-0.21	-0.4	-0.64	-0.31	-0.49
BE951534	Mm.377134	Eif2s2	Eukaryotic translation initiation factor 2, subunit 2 (beta)	N																					0.45	0.2	0.35	0.18	-0.1	0.13	-0.18	-0.51	-0.34	-1.04	-0.72
BE951535	Mm.268027	2900064A13Rik	RIKEN cDNA 2900064A13 gene	Y	0	0	0	0	1	0	1	1	0	0	0	0	0	0	0	2	0	2	0	7	-1.23	-1.21	-1.05	-1.14	-0.54	-0.27	-0.09	0.17	0.6	0.99	0.91
BE951536	Mm.44219	Ddx18	DEAD (Asp-Glu-Ala-Asp) box polypeptide 18	Y	3	5	11	4	1	2	0	2	5	5	3	6	3	3	4	2	1	0	3	63	0.9	0.76	0.29	0.4	0.21	0.27	-0.03	-0.4	-0.24	-0.52	-0.54
BE951537	Mm.358700	Bcs1l	BCS1-like (yeast)	N																					0.75	0.88	0.08	0.25	-0.24	-0.35	-0.08	-0.04	0.07	-0.13	-0.3
BE951538	Mm.182962	Eif3s5	Eukaryotic translation initiation factor 3, subunit 5 (epsilon)	Y	5	23	19	20	7	3	8	15	15	22	7	19	15	8	12	27	10	20	7	262	1.23	0.53	0.42	0.44	0.56	0.26	0.21	-0.22	-0.39	-0.25	-0.86
BE951540	Mm.389948	2310008H09Rik	RIKEN cDNA 2310008H09 gene	Y																					0.93	0.66	0.47	0.52	0.08	0.36	0.27	-0.34	-0.11	-0.31	-0.57
BE951541	Mm.426259	Transcribed locus	Transcribed locus	Y																					0.68	0.82	0.52	0.92	0.71	0.7	0.25	-0.18	0.19	-0.12	-0.44
BE951542	Mm.150977	1500002O20Rik	RIKEN cDNA 1500002O20 gene	N	0	0	0	0	0	1	0	2	0	0	0	0	0	0	0	1	1	0	0	5	1.02	0.48	0.72	0.63	0.6	0.75	0.3	0.24	0.34	0.53	0.31
BE951543	Mm.136973	Rnf185	Ring finger protein 185	Y	1	7	9	5	0	1	2	2	2	6	4	3	3	5	5	2	8	4	1	70	0.83	0.74	0.48	0.44	0.28	0.58	0.15	-0.11	0.14	0.06	-0.04
BE951544	Mm.197555	Ddx48	DEAD (Asp-Glu-Ala-Asp) box polypeptide 48	Y	6	21	17	11	5	2	11	12	15	20	20	10	13	14	9	14	9	8	6	223	0.99	0.45	0.55	0.22	0.53	0.77	0.26	-0.04	-0.38	-0.11	-0.51
BE951546	Mm.4933	Mcm6	Minichromosome maintenance deficient 6 (MIS5 homolog, S. pombe) (S. cerevisiae)	Y	0	3	11	6	0	1	1	19	17	17	23	2	6	5	3	0	0	2	2	118	1.99	0.61	1.38	0.88	1.06	0.96	0.56	-0.25	-0.57	-0.96	-0.77
BE951547	Mm.351717	Dio3as	Deiodinase, iodothyronine type III, antisense	Y																					1.03	0.92	0.87	0.53	0.51	0.6	-0.08	-0.36	-0.47	-0.54	-0.56
BE951548	Mm.274811	Nomo1	Nodal modulator 1	N																					0.78	0.31	0.29	0	-0.14	0.03	0.3	0.03	-0.15	0.23	0.11
BE951549	Mm.222272	Clasp2	CLIP associating protein 2	Y																					0.1	0.16	-0.02	0.31	0.63	0.73	0.33	-0.08	-0.63	0.07	-0.73
BE951550	Mm.311944	1700058C01Rik	RIKEN cDNA 1700058C01 gene	N																					0.16	0.17	0.06	0.12	-0.03	0.22	-0.21	-0.22	-0.52	-0.42	-0.16
BE951551		EST	EST	Y																					0.42	0.59	0.32	0.41	0.72	0.71	-0.03	-0.48	-0.34	-0.67	-0.7
BE951552	Mm.3110	Ktn1	Kinectin 1	N	0	3	1	1	0	3	3	1	2	0	0	2	3	1	0	0	1	2	3	26	-0.2	-0.05	-0.17	0.15	-0.29	-0.22	-0.13	-0.18	0.04	0.14	0.42
BE951554	Mm.354173	EST	7 days neonate cerebellum cDNA, RIKEN full-length enriched library, clone:A730031J22 product:unclassifiable, full insert sequence	N																					-0.12	0.1	0.21	0.51	0.04	-0.28	-0.16	-0.02	0.14	0.25	0.35
BE951555	Mm.28128	Bxdc5	Brix domain containing 5	N	0	2	4	3	2	0	1	3	3	3	3	0	5	1	7	1	1	1	2	42	0.63	0.46	0.16	0.37	0.34	0.4	0.3	-0.01	0.15	-0.18	-0.11
BE951556	Mm.326247	Atp2c1	ATPase, Ca++-sequestering	N																					0.34	0.37	0.26	0.54	0.4	0.37	-0.04	-0.59	-0.4	-0.23	-0.61
BE951560	Mm.207047	Hmgb1	High mobility group box 1	Y																					1.37	0.73	0.49	1.47	1.36	0.84	0.27	-0.71	-0.44	-0.84	-1.14
BE951561	Mm.389757	Tax1bp1	Tax1 (human T-cell leukemia virus type I) binding protein 1	Y																					-0.14	-0.3	-0.17	-0.29	-0.19	0.23	0.18	0.56	0.69	0.72	0.73
BE951562	Mm.8538	Sh2bpsm1	SH2-B PH domain containing signaling mediator 1	Y	1	2	4	1	3	0	0	4	0	1	0	0	0	0	3	0	0	1	0	20	1.8	0.77	0.84	1.06	1	1.13	0.47	-0.46	-0.03	-0.3	-0.46
BE951564	Mm.251794	Pcnt	Pericentrin (kendrin)	Y																					2.16	0.87	1.28	1.43	1.56	1.49	0.73	-0.2	-0.22	-0.25	-0.66
BE951566	Mm.422861	Zbed4	Zinc finger, BED domain containing 4	Y																					1.62	1.12	0.9	0.82	0.83	0.87	0.09	-0.44	-0.33	-0.6	-0.9
BE951568	Mm.39265	0610010K14Rik	RIKEN cDNA 0610010K14 gene	Y	6	18	23	18	3	0	4	11	5	8	17	8	7	11	9	5	11	7	6	177	1.15	0.78	0.8	0.58	0.47	0.46	0.1	-0.33	-0.19	-0.32	-0.36
BE951569	Mm.297970	Serinc5	Serine incorporator 5	N																					1.02	0.41	0.68	0.48	0.41	0.58	0.71	0.1	-0.13	-0.32	-0.49
BE951570	Mm.371688	Btf3	Basic transcription factor 3	Y																					1.46	0.69	1.08	0.65	0.71	1.24	0.34	-0.24	-0.26	-0.43	-0.56
BE951571	Mm.5248	Tsnax	Translin-associated factor X	N	1	8	5	3	1	3	4	2	8	1	4	4	1	5	3	1	3	7	1	65	1.03	0.37	0.86	0.62	0.35	0.49	0.56	-0.2	0.19	-0.2	-0.26
BE951572	Mm.6700	Eif4ebp1	Eukaryotic translation initiation factor 4E binding protein 1	Y	13	5	2	1	1	4	1	3	4	9	2	2	2	0	3	2	7	0	4	65	1.19	0.54	1.25	0.82	0.07	-0.43	-0.3	-0.64	-0.86	-0.73	-1.54
BE951573	Mm.257765	Clic4	Chloride intracellular channel 4 (mitochondrial)	N	3	5	10	6	2	0	1	2	3	2	2	4	9	1	1	4	2	3	0	60	0.46	0.32	0.77	0.7	0.12	0.28	0.33	-0.43	-0.27	-0.34	-0.38
BE951576	Mm.29061	Rrs1	RRS1 ribosome biogenesis regulator homolog (S. cerevisiae)	Y	0	6	6	5	0	0	3	5	5	3	4	4	9	3	0	0	1	2	1	57	0.87	0.55	0.42	0.24	0.13	0.73	0.09	-0.27	-0.92	-0.66	-0.55
BE951578	Mm.257276	Sfpq	Splicing factor proline/glutamine rich (polypyrimidine tract binding protein associated)	N	6	11	11	15	8	12	7	8	13	16	13	19	24	20	17	11	8	10	3	232	0.44	0.7	0.3	0.72	0.07	-0.26	-0.23	-0.63	-0.58	-0.91	-1.48
BE951580	Mm.29965	2410104I19Rik	RIKEN cDNA 2410104I19 gene	N	7	14	12	12	3	2	9	8	7	16	6	9	8	8	11	13	16	10	6	177	0.08	0.19	-0.02	0.11	0.05	-0.31	-0.15	-0.16	-0.02	0.28	0.11
BE951581	Mm.10987	Limd1	LIM domains containing 1	Y	2	3	6	3	0	0	2	3	7	4	2	1	5	6	2	1	1	4	9	61	0.51	1.02	0.38	0.47	0.32	0.5	0.77	-0.2	0.02	-0.81	-1
BE951582	Mm.285993	Calm1	Calmodulin 1	Y																					-0.48	-1.27	-0.78	-0.43	0	0.04	0.24	0.66	0.85	1.28	0.65
BE951583	Mm.103202	Zcchc14	Zinc finger, CCHC domain containing 14	Y	0	1	0	0	0	0	0	0	0	0	0	0	0	1	0	0	1	0	0	3	0.64	0.51	0.28	0.61	0.51	0.66	0.2	-0.15	-0.06	-0.22	-0.54
BE951584	Mm.10812	Pde9a	Phosphodiesterase 9A	N	0	12	5	1	1	0	2	4	0	2	1	1	1	1	2	1	2	1	1	38	0.92	0.6	0.62	0.54	0.23	0.44	0.49	-0.38	0.05	-0.1	-0.42
BE951585	Mm.240044	Ube2i	Ubiquitin-conjugating enzyme E2I	Y																					1.13	0.69	0.56	1	0.73	0.65	0.3	0.03	-0.05	0.03	0.07
BE951586	Mm.290774	Hspa8	Heat shock protein 8	N																					1.89	0.59	0.95	1.17	0.54	0.4	0.28	0.46	0.88	1.24	0.53
BE951588	Mm.329631	Fau	Finkel-Biskis-Reilly murine sarcoma virus (FBR-MuSV) ubiquitously expressed (fox derived)	Y																					1.69	0.94	0.6	1.38	1.02	0.81	0.34	-0.18	-0.06	0.24	-0.12
BE951589	Mm.249349	Nans	N-acetylneuraminic acid synthase (sialic acid synthase)	Y	0	0	0	0	0	0	0	0	2	0	0	0	0	0	0	0	0	0	1	3	0.76	0.72	0.57	0.36	0.29	0.39	0	-0.25	-0.53	-0.76	-0.71
BE951590	Mm.330075	Rpl7a	Ribosomal protein L7a	N																					2.53	0.71	1.84	1	1.17	1.37	0.75	0.4	0.18	-0.61	-0.35
BE951591	Mm.408206	Transcribed locus	Transcribed locus	N																					0.72	-0.29	-0.22	0.12	0.6	0.72	0.18	0.22	-0.12	0.42	0.4
BE951592	Mm.181490	G431001I09Rik	RIKEN cDNA G431001I09 gene	N	4	17	16	5	2	2	12	7	9	11	14	7	13	24	19	11	13	23	10	219	1.05	0.68	0.67	0.43	0.15	0.38	0.1	-0.07	0.03	-0.17	-0.15
BE951593	Mm.335315	Eef1a1	Eukaryotic translation elongation factor 1 alpha 1	Y																					1.55	1.08	0.73	-0.12	0.53	0.49	0	-0.21	-0.03	-0.29	-0.7
BE951594	Mm.41261	2310066E14Rik	RIKEN cDNA 2310066E14 gene	Y	1	3	1	0	2	0	0	1	0	1	0	1	1	3	1	1	1	1	1	19	0.56	0.23	0.65	0.77	0.57	0.68	0.33	-0.72	-0.26	-0.76	-0.9
BE951595	Mm.311655	Satb1	Special AT-rich sequence binding protein 1	Y																					0.58	0.76	0.47	0.37	0.58	0.62	0.22	-0.22	-0.17	-0.44	-0.58
BE951596	Mm.257765	Clic4	Chloride intracellular channel 4 (mitochondrial)	N	3	5	10	6	2	0	1	2	3	2	2	4	9	1	1	4	2	3	0	60	-0.4	0.66	0.42	0.61	0.15	0.33	-0.02	-0.99	-0.8	-0.61	-0.73
BE951597	Mm.32561	Rbmx2	RNA binding motif protein, X-linked 2	N	0	0	1	0	1	2	0	0	3	3	1	4	2	2	0	5	1	0	3	28	-0.44	0.09	0.18	0.08	0.09	-0.28	-0.27	-0.41	-0.48	-0.47	-0.2
BE951599	Mm.270469	Rufy3	RUN and FYVE domain containing 3	N																					0.61	0.51	0.42	0.41	0.71	0.83	0.75	0.3	0.49	0.51	0.82
BE951600	Mm.3929	Zfhx1a	Zinc finger homeobox 1a	N	0	10	4	11	1	0	3	1	3	3	1	1	2	2	2	3	2	3	2	54	1.53	0.55	0.42	0.36	0.32	-0.26	0.17	-0.43	0.02	0.15	-0.13
BE951601	Mm.30602	Usp22	Ubiquitin specific peptidase 22	Y	1	28	24	12	3	8	4	9	5	4	3	5	12	7	6	4	2	2	3	142	0.76	0.75	0.48	0.98	0.83	0.65	0.61	-0.08	0.11	-0.01	-0.78
BE951603	Mm.426287	2210016F16Rik	RIKEN cDNA 2210016F16 gene	N																					0.48	0.38	0.27	0.38	0	0.13	0.2	-0.2	0.05	-0.12	-0.27
BE951604	Mm.294770	Ssu72	Ssu72 RNA polymerase II CTD phosphatase homolog (yeast)	N																					0.7	0.08	0	0.16	0.54	0.37	0.13	0.16	-0.12	0.31	0.27
BE951606	Mm.42242	Isl1	ISL1 transcription factor, LIM/homeodomain	N	0	0	0	0	0	0	0	12	8	10	3	5	4	1	14	16	10	2	1	86	0.6	0.65	0.63	0.6	-0.02	0.12	-0.05	-0.02	0.34	0.18	-0.53
BE951607	Mm.14297	Nr2f1	Nuclear receptor subfamily 2, group F, member 1	Y	0	3	5	0	1	4	1	4	4	3	0	1	2	1	0	3	0	0	0	32	0.93	1.02	0.65	0.77	0.42	0.51	-0.07	-0.13	-0.31	-0.46	-0.61
BE951608	Mm.142730	Ranbp2	RAN binding protein 2	Y	2	4	12	6	2	0	2	9	4	1	5	0	6	6	6	1	7	7	6	86	2.05	1.55	0.92	0.8	0.92	1	0.43	0.35	-0.08	-0.27	-0.22
BE951611	Mm.273155	2610110G12Rik	RIKEN cDNA 2610110G12 gene	Y																					2	1.21	1.62	0.59	1.2	0.98	0.54	0.07	-0.19	-0.1	-0.61
BE951612	Mm.380532	Rpl10a	Ribosomal protein L10A	Y																					2.27	1.5	0.56	0.73	0.88	1.21	0.65	0.88	0.21	0.17	0.15
BE951613	Mm.249342	Dhcr7	7-dehydrocholesterol reductase	Y																					1.28	0.81	0.83	0.12	-0.17	-0.35	-0.07	0.47	0.4	0.38	-0.09
BE951614	Mm.423024	AK190093	CDNA sequence AK190093	N																					1.64	1.1	-0.22	-0.15	0.44	0.14	0.55	0.21	0.51	0.31	0.87
BE951615	Mm.104155	Add2	Adducin 2 (beta)	N	0	10	3	2	5	1	0	2	1	2	4	2	0	1	2	1	1	0	2	39	0.81	0.58	0.6	0.02	0.11	0.23	0.2	-0.27	0.19	0.02	-0.28
BE951616	Mm.60224	Mphosph9	M-phase phosphoprotein 9	N	0	1	0	0	0	2	0	0	0	0	0	0	1	0	0	0	1	0	0	5	0.71	0.14	0.28	0.14	0.05	0.19	0.25	0.27	0.2	0.8	0.54
BE951618	Mm.26510	Mmaa	Methylmalonic aciduria (cobalamin deficiency) type A	N	0	1	0	0	0	0	1	0	0	3	0	0	0	0	0	0	0	1	0	6	0.17	0.36	-0.18	-0.29	0.09	-0.05	-0.16	0.08	-0.1	-0.07	0.25
BE951619	Mm.153415	E2f5	E2F transcription factor 5	Y	0	0	0	0	0	1	0	0	0	0	0	0	1	0	0	0	0	0	0	2	0.28	0.27	-0.23	0.18	0.06	0.29	0.2	-0.33	-0.41	-0.82	-0.74
BE951621	Mm.392229	Zf	HCF-binding transcription factor Zhangfei	N																					-0.98	0.25	-0.27	-0.24	-0.21	0.2	0	-0.49	0.66	0.05	0.43
BE951623	Mm.1144	D11Bwg0280e	DNA segment, Chr 11, Brigham & Women's Genetics 0280e expressed	N	1	9	5	3	11	3	4	2	1	3	1	3	3	1	5	1	2	4	2	64	0.29	0.02	0.59	0.4	1.07	0.43	0.45	0.09	0.19	-0.05	0.01
BE951624	Mm.212554	Phf2	PHD finger protein 2	N	0	2	10	5	6	0	2	5	1	4	5	3	4	7	8	2	2	1	2	69	-0.18	0.67	0.28	0.15	0.33	0	0.32	0.01	0.24	-0.22	-0.14
BE951626	Mm.28385	1810009M01Rik	RIKEN cDNA 1810009M01 gene	Y	4	12	8	5	0	0	0	3	5	4	0	5	2	0	2	4	1	1	0	56	0.14	0.05	0.67	0.35	1.03	0.29	0.86	0.56	0.26	-0.3	-1.07
BE951627	Mm.44173	Lrrc4b	Leucine rich repeat containing 4B	Y	0	3	1	0	1	1	1	0	0	0	0	3	0	0	3	0	0	0	0	13	0.26	1.21	0.51	0.45	0.88	0.45	0.46	-0.17	-0.36	-1.24	-0.6
BE951628	Mm.21144	C79407	Expressed sequence C79407	Y	2	3	4	3	1	0	3	2	3	7	9	5	5	2	5	4	4	0	5	67	0.94	0.92	0.7	0.61	1.62	0.73	0.08	-0.93	-0.95	-1.84	-1.09
BE951629	Mm.196538	Rps11	Ribosomal protein S11	Y	58	44	33	35	12	8	13	26	16	21	10	24	13	12	16	36	14	15	27	433	0.5	0.82	0.45	0.48	0.5	0.82	0.7	0.08	-0.46	-1.17	-0.22
BE951631	Mm.334999	Ckap4	Cytoskeleton-associated protein 4	Y																					1.42	1.44	1.13	0.91	0.91	0.93	0.45	0.09	-0.13	-0.5	-0.66
BE951632	Mm.388973	Chchd2	Coiled-coil-helix-coiled-coil-helix domain containing 2	Y																					0.46	-0.01	-0.44	0	0.66	0.92	0.38	0.21	-0.73	-0.94	-0.49
BE951633	Mm.169059	Zfp398	Zinc finger protein 398	Y	0	3	0	1	0	0	0	0	2	1	0	0	2	2	0	2	1	3	1	18	1.08	0.71	0.61	0.41	0.36	0.5	0.41	-0.41	-0.18	-1.06	-0.93
BE951634	Mm.34489	Usp11	Ubiquitin specific peptidase 11	Y	1	9	8	5	2	0	1	6	6	7	1	6	5	2	3	0	3	4	1	70	1.23	0.56	0.87	-0.15	-0.23	-0.06	0.32	0.26	0.16	0.21	-0.34
BE951635	Mm.29482	Cldnd1	Claudin domain containing 1	N	6	2	4	1	1	0	5	12	8	8	2	6	12	5	6	3	5	7	3	96	0.58	0.42	0.09	-0.03	0.08	0.65	0.57	0.64	0.7	0.75	0.14
BE951636	Mm.292145	Gypc	Glycophorin C	N																					1.41	1.12	0.2	-0.2	0.07	0.06	-0.01	0.05	-0.14	-0.23	-0.13
BE951637	Mm.87616	4930427A07Rik	RIKEN cDNA 4930427A07 gene	N	0	0	1	1	0	0	0	1	1	2	0	1	0	0	0	0	0	0	0	7	0.5	0.46	0.29	0.27	0.54	0.5	0.39	0.3	0.22	0.76	0.49
BE951638	Mm.233117	Aldh18a1	Aldehyde dehydrogenase 18 family, member A1	N	1	9	12	11	0	2	0	2	7	2	3	7	2	3	4	4	6	2	6	83	0.54	0.26	0.39	-0.04	0.43	0.31	0.28	-0.18	0.05	0.16	-0.05
BE951639	Mm.127681	Atcay	Ataxia, cerebellar, Cayman type homolog (human)	N	0	6	10	1	6	3	8	0	2	0	3	4	7	1	1	4	3	3	1	63	0.07	0.43	0.2	0.47	0.38	-0.01	0.13	-0.24	-0.01	-0.19	-0.5
BE951640	Mm.29230	Haghl	Hydroxyacylglutathione hydrolase-like	N	5	4	3	5	2	2	9	6	2	8	2	8	7	8	13	7	7	3	6	107	-0.39	0.71	0.15	0.24	0.35	0.21	0.53	-0.03	0.05	0.2	0.3
BE951641	Mm.142253	Panx1	Pannexin 1	N	0	10	6	6	0	0	5	5	5	3	8	2	4	5	7	2	2	1	0	71	1.01	0.54	0.94	0.63	1.23	0.53	0	-0.29	-0.73	-1.4	-0.7
BE951642	Mm.426791	Transcribed locus	Transcribed locus	Y																					1.41	1.94	0.83	0.47	0.28	-0.11	-0.69	-1.66	-1.86	-2.5	-2.61
BE951643	Mm.300697	2310008M10Rik	RIKEN cDNA 2310008M10 gene	N																					0.61	0.11	0.6	0.35	0.97	0.47	0.04	0.11	0.15	-0.1	-0.24
BE951646	Mm.258708	Ebf3	Early B-cell factor 3	Y																					-0.11	1.06	0.62	0.2	0.5	-0.52	-0.16	0.16	-0.11	-0.27	-0.03
BE951649	Mm.87151	AW413431	Expressed sequence AW413431	N	0	0	1	0	0	0	0	0	0	0	0	0	1	0	0	0	1	0	0	3	0.33	0.46	0	0.45	1.16	0.52	-0.12	-0.13	-0.07	-0.25	0.04
BE951650	Mm.307728	Btbd4	BTB (POZ) domain containing 4	Y																					0.77	0.86	0.39	0.09	0.34	-0.58	-0.21	-0.36	-0.55	-0.89	-0.52
BE951651	Mm.260618	Txn1	Thioredoxin 1	Y	14	28	36	19	2	5	9	20	8	4	17	11	26	10	4	6	10	2	10	241	1.32	1.32	0.82	0.35	0.49	0.8	0.04	0.19	-0.55	-1.2	-1.05
BE951653	Mm.124728	Adck4	AarF domain containing kinase 4	Y	0	0	0	1	0	0	0	0	0	0	0	0	0	0	0	0	0	0	0	1	0.71	0.06	0.03	-0.43	-0.1	0.01	0.87	0.86	0.27	-0.75	-0.59
BE951654	Mm.395466	Transcribed locus	Transcribed locus	Y																					1.2	1.34	0.92	0.64	0.83	0.88	0.31	0.24	-0.16	-0.5	-0.53
BE951656	Mm.327529	Ftsj1	Ftsj homolog 1 (E. coli)	Y																					1.33	0.33	0.38	-0.12	0.21	0.16	0.01	0.01	0.55	0.2	0.01
BE951657	Mm.228661	Atoh7	Atonal homolog 7 (Drosophila)	Y	0	0	0	0	0	0	0	58	61	27	8	5	1	3	0	0	0	0	1	164	1.38	1.2	0.77	0.42	0.52	0.77	0.17	0.14	-0.18	-0.02	-0.29
BE951658	Mm.271006	Gm659	Gene model 659, (NCBI)	N																					1.39	0.54	1.17	0.25	0.82	0.74	0.51	-0.15	0.04	-0.34	-0.59
BE951659	Mm.229110	Dcps	Decapping enzyme, scavenger	Y	0	7	1	4	0	0	1	11	1	1	7	0	4	1	4	2	2	0	1	47	0.71	0.56	0.44	0.1	0.34	-0.01	0	-0.19	-0.4	-0.7	-0.22
BE951660	Mm.4189	Ccna2	Cyclin A2	N	8	22	42	34	5	1	15	23	28	32	37	21	27	21	9	7	3	8	6	349	0.87	0.82	0.6	0.39	0.62	0.05	-0.09	-0.97	-0.82	-1.52	-1.39
BE951661	Mm.233009	Rap1b	RAS related protein 1b	N	3	11	9	6	4	2	2	8	6	7	6	11	2	3	4	6	10	2	2	104	-0.2	0.79	0.21	0.22	0.38	-0.2	0.1	-0.23	-0.57	-1.03	-0.51
BE951663	Mm.206371	AU024582	Expressed sequence AU024582	Y	0	0	0	0	0	0	0	1	0	0	0	1	2	0	0	0	1	0	1	6	-0.61	-0.2	-0.52	-0.09	0.42	-0.25	0.04	0.13	-0.02	0.28	0.09
BE951664	Mm.5236	Ralgds	Ral guanine nucleotide dissociation stimulator	Y	3	10	7	8	2	1	3	3	4	1	1	6	6	2	13	5	3	4	4	86	-0.07	-0.1	0.15	-0.08	0.24	0.83	0.75	-0.16	-0.19	-1.02	-1.06
BE951665	Mm.109930	Cdc26	Cell division cycle 26	Y	0	0	0	0	0	0	0	0	0	0	0	0	0	0	0	0	0	0	1	1	0.13	0.67	0.08	-0.43	0.18	-0.03	0.36	-0.09	0	-0.74	-0.63
BE951666	Mm.393053	Aldh1a1	Aldehyde dehydrogenase family 1, subfamily A1	N																					3.44	1.19	0.82	0.27	1.14	0.41	0.4	0.09	-0.05	-0.18	-0.66
BE951668	Mm.389169	Transcribed locus	Transcribed locus	N																					-0.31	1.4	0.95	0.77	0.84	0.52	0.71	0.15	0.09	-0.63	-0.54
BE951669	Mm.22670	Mdm2	Transformed mouse 3T3 cell double minute 2	Y	0	2	2	1	0	0	0	1	1	1	0	0	0	0	1	0	0	1	0	10	0.07	0.45	0.87	0.8	0.69	0.58	0.12	-0.53	-0.79	-1.61	-1.01
BE951670	Mm.7141	Pcna	Proliferating cell nuclear antigen	Y	4	4	19	23	4	3	2	29	26	28	18	21	19	7	6	9	4	2	6	234	-0.19	1.34	0.94	0.9	0.73	0.71	0.24	-0.49	-0.5	-1.58	-1.34
BE951671	Mm.125770	Gnas	GNAS (guanine nucleotide binding protein, alpha stimulating) complex locus	Y	0	1	0	1	0	0	5	0	1	0	0	0	0	0	0	1	0	0	1	10	0.79	0.57	0.68	0.56	0.41	-0.09	0.17	-0.28	-0.6	-0.78	-0.89
BE951672	Mm.293142	Rnasen	Ribonuclease III, nuclear	Y																					0	0.2	-0.12	-0.53	1.05	0.27	0.36	-0.37	0.11	0.47	-0.35
BE951673	Mm.177194	Akt2	Thymoma viral proto-oncogene 2	Y	1	23	11	10	1	1	1	0	2	5	1	3	2	3	3	4	0	6	2	79	1.43	1.13	0.8	0.57	0.46	-0.02	-0.16	-0.43	-0.54	-0.92	-1.2
BE951675	Mm.215471	BC002199	CDNA sequence BC002199	N	0	0	0	0	0	0	0	0	1	0	0	1	0	1	0	0	0	0	0	3	0.66	0.48	0.44	-0.13	0.44	0.06	-0.18	-0.13	-0.05	-0.16	-0.3
BE951677	Mm.290338	Prkx	Protein kinase, X-linked	Y																					1.25	0.75	0.57	0.51	0.38	0.6	0.13	0.12	-0.07	-0.35	-0.58
BE951678	Mm.325800	Snn	Stannin	Y																					0.78	0.51	0.64	0.06	0.4	0.56	0.24	-0.25	-0.52	-0.55	-0.92
BE951679	Mm.427361	Transcribed locus	Transcribed locus	N																					0.21	0.02	0.07	0.29	0.72	0.46	0.21	-0.19	0.08	0.26	0.51
BE951680	Mm.153226	Gdi2	Guanosine diphosphate (GDP) dissociation inhibitor 2	N	0	1	0	0	0	0	0	0	0	0	0	0	0	0	0	0	0	0	0	1	0.68	0.11	0.69	0.01	0.48	0.43	0.02	-0.31	0.03	-0.24	-0.7
BE951681	Mm.28109	Hars2	Histidyl tRNA synthetase 2	N	2	3	4	5	2	2	5	2	2	1	2	1	3	0	5	3	3	1	2	48	-0.01	0.46	0.09	0.34	0.11	0	-0.08	-0.17	-0.41	-0.73	-0.44
BE951682	Mm.295791	1810023B24Rik	RIKEN cDNA 1810023B24 gene	N																					-0.24	0.41	-0.26	0.17	-0.14	-0.24	0.24	-0.17	-0.34	-0.27	0.28
BE951683	Mm.1090	Gpx1	Glutathione peroxidase 1	N	21	14	16	8	10	3	9	10	13	6	6	5	8	7	7	14	8	9	9	183	0.68	0.63	0.65	0.25	0.37	-0.02	0.03	-0.11	-0.74	-1.29	-0.78
BE951684	Mm.28528	Rwdd1	RWD domain containing 1	N	3	2	7	5	0	0	1	2	10	2	3	3	1	2	4	9	5	6	1	66	-0.66	0.02	-0.45	-0.42	-0.19	-0.36	-0.08	-0.09	-0.31	-0.78	-0.31
BE951685	Mm.250030	Rpl12	Ribosomal protein L12	Y																					0.72	0.56	0.61	0.53	1.07	0.21	0.21	-0.54	-0.57	-0.83	-0.5
BE951687	Mm.11285	Adprhl2	ADP-ribosylhydrolase like 2	N	4	1	3	2	2	0	2	5	1	1	3	0	4	1	4	1	6	2	2	44	0.17	0.63	0.21	-0.15	0.12	-0.26	0.34	0.03	-0.32	-0.79	-0.35
BE951688	Mm.267692	Txnl2	Thioredoxin-like 2	N																					0.75	0.45	1.22	0.74	1.07	0.64	0.25	-0.17	-0.29	-0.59	-0.55
BE951690	Mm.220333	Nfkbib	Nuclear factor of kappa light chain gene enhancer in B-cells inhibitor, beta	Y	0	5	4	1	2	1	4	2	0	1	0	1	3	1	1	1	2	2	3	34	0.6	1.05	0.44	0.21	0.71	0.47	0.06	-0.55	-0.63	-1.93	-1.1
BE951691	Mm.240066	Psme4	Proteasome (prosome, macropain) activator subunit 4	Y	1	0	0	0	0	0	0	0	0	0	0	0	0	0	0	0	1	0	0	2	0.01	-0.01	0.48	0.71	0.9	0.73	0.33	-0.32	-0.02	-0.38	-0.91
BE951695	Mm.3414	Ptpn13	Protein tyrosine phosphatase, non-receptor type 13	N	1	9	1	4	1	0	3	10	14	5	5	3	7	7	16	8	17	20	16	147	0.42	0.34	0.06	0.05	0.26	0.1	-0.11	0.04	0.02	0.11	0.15
BE951696	Mm.36808	Elf4	E74-like factor 4 (ets domain transcription factor)	Y	1	0	0	0	0	0	1	1	0	0	0	0	0	0	0	0	0	0	0	3	0.47	0.18	0.35	-0.01	0.16	0.29	0.11	-0.35	-0.15	-0.5	-0.26
BE951697	Mm.31236	2810441K11Rik	RIKEN cDNA 2810441K11 gene	Y	2	2	6	3	1	0	5	7	5	7	6	3	8	3	5	4	9	2	5	83	0.25	-0.31	0.24	-0.46	0.44	0.16	0.4	0.1	0.12	-0.23	-0.02
BE951699	Mm.128165	Ahctf1	AT hook containing transcription factor 1	N	4	2	4	3	0	2	3	1	2	4	0	3	1	2	3	5	2	4	1	46	0.35	0.23	0.09	0.14	0.28	0.03	-0.17	-0.29	-0.25	0.01	0
BE951700	Mm.275555	Cnn3	Calponin 3, acidic	N																					1	0.8	1.17	0.37	0.47	0.56	-0.27	-1.07	-0.84	-1.08	-1.22
BE951701	Mm.428519	Transcribed locus	Transcribed locus	Y																					0.26	0.15	0.06	-0.11	-0.06	-0.53	-0.21	0.37	0.08	0.9	0.86
BE951702	Mm.427646	Transcribed locus	Transcribed locus	N																					-0.4	-0.02	0.28	0.17	0.82	0.59	0.4	-0.52	-0.66	-0.77	-1.14
BE951703	Mm.421384	Ccrn4l	CCR4 carbon catabolite repression 4-like (S. cerevisiae)	N																					-1.45	-0.86	-0.28	0.06	0.96	0.67	0.15	0.02	-0.1	-0.03	0.63
BE951707	Mm.275555	Cnn3	Calponin 3, acidic	Y																					-0.32	1.43	0.81	1.01	0.65	0.28	-0.24	-0.89	-1.05	-1.24	-1.23
BE951710	Mm.28852	Spcs1	Signal peptidase complex subunit 1 homolog (S. cerevisiae)	N	0	17	12	10	3	0	6	3	9	8	7	5	1	6	5	8	7	0	5	112	0.43	0.59	0.75	0.52	0.62	0.19	-0.07	-0.42	-0.86	-1.61	-0.88
BE951711	Mm.426241	2810482G21Rik	RIKEN cDNA 2810482G21 gene	Y																					-0.6	0.17	-0.02	-0.32	0.07	-0.34	0.11	0.22	0.11	-0.38	0.01
BE951712	Mm.21714	2410003A14Rik	RIKEN cDNA 2410003A14 gene	Y	1	19	49	13	1	6	12	32	28	26	24	10	22	18	20	10	11	9	10	321	0.18	0.83	0.35	0.6	0.94	0.38	-0.2	-0.67	-0.87	-1.09	-0.5
BE951713	Mm.378232	Mrrf	Mitochondrial ribosome recycling factor	Y																					0.41	0.65	0.32	0.15	0.13	-0.39	-0.02	-0.09	0.07	-0.74	-0.22
BE951714	Mm.274690	Hnrpc	Heterogeneous nuclear ribonucleoprotein C	N																					1.02	0.32	1.35	1.01	1.37	0.97	0.41	0.11	-0.3	-0.26	-0.06
BE951717	Mm.24007	Dusp11	Dual specificity phosphatase 11 (RNA/RNP complex 1-interacting)	N	0	2	3	2	1	2	5	2	2	1	0	0	2	2	4	2	1	0	1	32	-0.49	0.14	-0.11	-0.36	0.14	-0.54	-0.08	0.04	0.18	-0.61	0.18
BE951719	Mm.156895	Smyd2	SET and MYND domain containing 2	Y	0	2	1	1	1	3	0	2	1	8	0	1	1	1	2	2	3	2	0	31	1.25	0.52	0.45	0.08	-0.01	-0.19	-0.45	0.28	-0.04	0.16	0.06
BE951722	Mm.256185	Tmem128	Transmembrane protein 128	Y																					0.43	-0.06	0.35	-0.51	0.38	0.87	0.39	0.12	0.21	-0.04	0
BE951723	Mm.790	Tparl	TPA regulated locus	Y	2	7	13	13	0	2	5	5	7	7	5	6	7	7	3	6	2	6	5	108	0.82	0.61	0.65	0.58	0.6	0.42	0.19	-0.1	-0.47	-0.85	-0.84
BE951724	Mm.28891	Wdr40a	WD repeat domain 40A	Y	1	1	3	0	2	0	2	1	1	1	0	0	1	1	0	0	4	1	1	20	1.49	0.45	1.46	0.51	1.18	1.09	0.27	-0.18	0.02	0.05	-0.29
BE951725		EST	EST	Y																					1.54	1.36	0.97	0.87	1.07	1.22	0.23	0.19	-0.41	0.06	-0.1
BE951727	Mm.266716	Rprc1	Arginine/proline rich coiled-coil 1	N																					0.46	0.35	0.69	-0.12	-0.09	-0.06	0.04	-0.31	-0.37	-0.36	-0.35
BE951729	Mm.186	Tax1bp3	Tax1 (human T-cell leukemia virus type I) binding protein 3	Y	3	23	13	4	1	2	5	8	5	8	11	3	6	4	2	4	5	2	2	111	1.01	1.05	0.59	0.3	0.61	0.45	0.01	-0.75	-0.59	-1.45	-1.12
BE951731		EST	EST	N																					-0.24	0.19	-0.26	0.14	0.12	-0.54	-0.37	-0.55	-0.74	-1.07	0.08
BE951732	Mm.31236	2810441K11Rik	RIKEN cDNA 2810441K11 gene	N	2	2	6	3	1	0	5	7	5	7	6	3	8	3	5	4	9	2	5	83	-0.26	0.86	0.41	0.22	0.02	0.38	0.25	-0.41	-0.12	-0.51	-0.02
BE951733	Mm.180873	Rpl18a	Ribosomal protein L18A	N	31	116	120	79	17	10	26	127	51	78	39	62	46	33	37	96	44	12	34	1058	1.71	0.8	0.94	1.42	1.79	1.27	0.56	-0.31	-0.41	-1.2	-0.56
BE951734	Mm.423115	Braf	Braf transforming gene	Y																					-0.15	1.28	0.65	0.67	0.95	0.63	0.36	-0.23	-0.34	-0.79	-0.32
BE951735	Mm.8911	Psmb5	Proteasome (prosome, macropain) subunit, beta type 5	N	0	24	34	8	0	6	14	12	39	25	36	13	12	15	17	25	9	6	9	304	-0.37	0.15	0.55	0.64	1.14	0.26	0.43	-0.15	-0.2	-0.11	-0.46
BE951736	Mm.335368	Ppia	Peptidylprolyl isomerase A	N																					-0.04	0.46	0.08	-0.15	-0.02	0.45	0.29	-0.15	0.22	-0.12	-0.01
BE951737	Mm.136511	Gorasp2	Golgi reassembly stacking protein 2	Y	1	8	9	4	0	0	2	6	1	6	5	3	5	5	3	1	5	2	3	69	0.27	0.63	0.47	0.09	1.01	0.54	0.1	-0.01	-0.5	-0.44	-0.4
BE951738	Mm.29452	Srp19	Signal recognition particle 19	N	0	3	4	1	1	0	6	4	2	1	1	3	3	4	5	12	0	1	1	52	-0.36	0.22	-0.27	-0.48	0.07	-0.34	-0.2	0.15	-0.32	-1.37	-0.4
BE951739	Mm.289707	Fscn1	Fascin homolog 1, actin bundling protein (Strongylocentrotus purpuratus)	Y																					0.14	1.12	1	0.69	0.53	-0.24	-0.39	-0.39	-0.16	-0.47	-0.81
BE951741	Mm.193096	Scd1	Stearoyl-Coenzyme A desaturase 1	Y	47	76	86	52	14	12	41	46	34	30	29	17	37	28	25	21	33	15	10	653	1.51	0.93	1.57	0.9	0.44	0.24	0.15	0.18	-0.69	-0.64	-0.61
BE951742	Mm.28424	Sox12	SRY-box containing gene 12	Y	2	9	11	10	7	5	1	11	10	9	1	11	6	2	3	5	4	1	2	110	0.37	0.9	1.04	0.93	0.75	0.49	-0.33	-0.72	-0.57	-1.01	-0.75
BE951743	Mm.7236	Ddost	Dolichyl-di-phosphooligosaccharide-protein glycotransferase	Y	1	12	17	11	3	0	3	4	6	7	12	5	6	8	6	2	8	5	4	120	0.98	0.98	0.76	0.45	0.33	0.05	0.26	0.07	-0.5	-0.38	-0.68
BE951744	Mm.137991	Epha5	Eph receptor A5	N	0	0	0	0	0	0	0	0	0	1	0	0	0	0	0	0	0	0	0	1	-0.19	0.28	0.16	0.16	0.56	0.41	-0.44	-0.01	-0.34	-0.74	-0.59
BE951745	Mm.321990	Lrp6	Low density lipoprotein receptor-related protein 6	N																					0.31	0.29	-0.49	-0.2	0.17	0.27	-0.07	-0.11	-0.6	0.13	0.05
BE951746	Mm.389540	Ube2r2	Ubiquitin-conjugating enzyme E2R 2	Y																					0.73	0.63	0.68	0.4	0.28	0.14	0.07	-0.28	-0.29	-0.41	-0.85
BE951747	Mm.22094	Dlgap4	Discs, large homolog-associated protein 4 (Drosophila)	N	0	5	4	0	5	3	0	2	4	2	0	2	1	2	0	0	0	1	1	32	0.25	0.14	-0.12	-0.12	0.06	0.19	0.13	-0.47	-0.23	-0.63	-1.13
BE951750	Mm.154136	2500003M10Rik	RIKEN cDNA 2500003M10 gene	N	6	36	21	12	6	2	8	14	8	7	17	16	19	8	11	13	15	12	6	237	0.47	0.03	0.72	-0.01	-0.02	0.55	0.18	0.03	0.2	0.26	0.19
BE951753	Mm.213599	EST	13 days embryo spinal cord cDNA, RIKEN full-length enriched library, clone:G630066J12 product:unclassifiable, full insert sequence	Y																					0.55	0.97	0.71	0.47	-0.16	0.02	-0.57	-0.4	-0.55	-0.58	-0.32
BE951755	Mm.271976	Ephb6	Eph receptor B6	Y																					0.35	0.13	0.43	-0.06	-0.15	-0.06	0.2	-0.29	0.12	-0.14	-0.26
BE951758	Mm.17708	Atp6v0d1	ATPase, H+ transporting, lysosomal V0 subunit D1	N																					0.45	0.44	0.15	0.27	0.12	0.15	0.43	-0.08	-0.36	-0.2	-0.47
BE951761	Mm.408209	Rnd3	Rho family GTPase 3	Y																					0.73	0.85	1.17	0.65	0.51	1.13	0.17	-0.59	-0.75	-1.31	-1.62
BE951762	Mm.341243	Pum2	Pumilio 2 (Drosophila)	N																					0.09	0.02	0.02	-0.11	0.75	0.58	-0.01	-0.58	0.11	-0.35	-0.92
BE951763	Mm.386835	Rfc4	Replication factor C (activator 1) 4	Y																					1.33	0.91	1.06	0.43	0.65	0.55	-0.43	-0.61	-0.76	-1.24	-0.66
BE951764	Mm.348374	Ftl1	Ferritin light chain 1	Y																					0.32	0.95	0.96	-0.4	0.88	0.88	1.12	0.13	0.09	-0.25	-0.9
BE951767	Mm.6478	Phr1	Pam, highwire, rpm 1	Y	0	15	12	4	3	11	16	4	7	11	11	10	18	7	13	10	14	9	3	178	-0.37	0.24	-0.44	-0.04	0.16	-0.48	-0.53	-0.01	-0.34	0.14	0.24
BE951768	Mm.400954	Transcribed locus	Transcribed locus	N																					0.28	0.11	0.15	0.15	0.61	0.33	0.12	0.44	-0.12	0.52	0.58
BE951770	Mm.378965	Mcm7	Minichromosome maintenance deficient 7 (S. cerevisiae)	Y																					1.23	0.93	1.05	0.92	1.14	0.5	-0.87	-1.75	-1.5	-2.49	-2.48
BE951772	Mm.275154	2700083E18Rik	RIKEN cDNA 2700083E18 gene	Y																					0.97	0.95	1.02	0.39	0.3	0.16	0.14	0.07	-0.05	-0.55	-0.22
BE951773		EST	EST	N																					-0.73	-0.4	-0.71	-0.22	0.61	-0.2	-0.04	0.39	0.2	0.4	0.67
BE951774	Mm.46716	Diablo	Diablo homolog (Drosophila)	Y	0	4	1	3	2	0	2	3	2	3	2	2	2	2	6	3	1	2	2	42	0.92	0.85	0.28	-0.46	0.25	-0.14	-0.14	0.07	-0.52	-0.5	-0.01
BE951775	Mm.273538	Tubb5	Tubulin, beta 5	Y																					0.37	1.1	1.67	1.07	1.25	0.21	0.25	-0.46	-0.23	-0.76	-1.45
BE951776	Mm.38151	Adsl	Adenylosuccinate lyase	Y	1	5	12	8	0	2	4	9	16	8	8	5	11	4	12	5	3	4	7	124	1.15	0.3	0.6	0.06	0.38	0.58	0.28	-0.05	-0.22	-0.17	-0.15
BE951777	Mm.28919	Dstn	Destrin	Y	16	87	72	32	16	5	36	37	41	39	41	27	38	24	36	53	63	22	16	701	0.23	0.03	0.91	0.39	0.35	0.59	0.36	-0.07	0.41	0.22	-0.09
BE951779	Mm.258530	Uble1a	Ubiquitin-like 1 (sentrin) activating enzyme E1A	Y	0	2	2	0	0	0	0	1	1	1	0	1	2	0	1	1	0	0	1	13	1.44	1.07	0.78	0.69	0.26	0.16	-0.16	-1.02	-0.83	-0.86	-0.88
BE951781	Mm.23748	Rnf31	Ring finger protein 31	N	0	1	1	0	0	0	0	0	1	0	0	0	0	0	0	0	0	0	0	3	0.08	0.15	-0.08	0.13	0.03	-0.29	-0.14	0.16	0.29	0.02	0.17
BE951782	Mm.45418	2700094F01Rik	RIKEN cDNA 2700094F01 gene	Y	0	4	8	3	2	1	1	2	6	4	5	0	2	1	1	1	1	0	0	42	0.14	0.94	0.29	0.08	0.43	0.47	0.06	0.27	-0.54	-0.45	-0.2
BE951784	Mm.423019	Wdr57	WD repeat domain 57 (U5 snRNP specific)	Y																					-0.3	0.54	0.44	0.91	1.11	0.67	0.16	-0.13	-0.44	-0.71	-1
BE951786	Mm.241365	Ensa	Endosulfine alpha	N																					0.32	0.64	0.46	0.03	0.31	0.05	0.63	-0.27	-0.21	-0.12	-0.18
BE951787	Mm.43640	4921506J03Rik	RIKEN cDNA 4921506J03 gene	Y	10	30	32	22	12	14	16	25	22	39	19	30	28	32	38	18	18	11	8	424	0.83	0.45	0.82	0.5	0.43	0.59	0.19	0.08	-0.22	-0.03	-0.11
BE951789	Mm.6932	Tomm20	Translocase of outer mitochondrial membrane 20 homolog (yeast)	Y	1	26	12	15	0	7	14	11	5	16	13	9	9	4	7	14	16	11	11	201	0.67	0.65	0.73	0.27	0.54	0.46	0.34	-0.56	-0.21	-0.8	-1.45
BE951791	Mm.291928	Ctnnb1	Catenin (cadherin associated protein), beta 1	Y																					0.62	0.85	0.48	0.7	0.51	0.2	-0.23	-0.04	-0.2	-0.85	-0.88
BE951792	Mm.281003	Pscd3	Pleckstrin homology, Sec7 and coiled-coil domains 3	N																					0.57	0.65	0.24	0.44	0.05	0.2	-0.21	0.37	-0.37	0.07	-0.29
BE951793	Mm.218478	Usp48	Ubiquitin specific peptidase 48	Y	1	0	0	0	1	0	1	2	0	0	1	1	1	3	0	1	1	4	2	19	0.5	0.53	0.81	-0.12	-0.08	-0.15	-0.85	0.33	-0.48	0.16	-0.01
BE951795	Mm.403553	Suz12	Suppressor of zeste 12 homolog (Drosophila)	N																					0.29	0.78	0.38	0.34	0.34	0.48	-0.1	0.02	-0.27	-0.14	-0.18
BE951796	Mm.35345	Ehmt2	Euchromatic histone lysine N-methyltransferase 2	Y	2	3	3	3	7	2	2	2	1	3	0	8	6	2	2	3	1	2	1	53	0.77	0.56	0.58	0.31	0.08	-0.32	-0.37	0.27	-0.3	-0.04	-0.15
BE951797	Mm.391824	Tmsb10	Thymosin, beta 10	N																					1.61	0.8	1.48	0.9	0.45	0.36	0	0.08	-0.18	-0.11	-0.76
BE951798	Mm.10406	Sdhd	Succinate dehydrogenase complex, subunit D, integral membrane protein	Y	3	9	10	4	2	5	6	4	2	2	8	7	4	4	4	11	2	4	2	93	0.7	0.94	0.58	0.64	0.51	0.43	0.07	-0.15	-0.02	-0.34	-0.65
BE951800	Mm.13445	Oxct1	3-oxoacid CoA transferase 1	Y	7	15	17	21	2	4	7	6	17	9	6	3	7	8	13	5	4	2	8	161	0.52	0.15	0.49	-0.45	-0.33	-0.03	0.07	0.7	0.33	-0.06	-0.63
BE951801	Mm.266611	Gpsm1	G-protein signalling modulator 1 (AGS3-like, C. elegans)	N																					-0.05	-0.41	0.03	0.13	-0.1	0.15	0.11	0.01	0.2	0.69	0.36
BE951803	Mm.28712	Ndufs7	NADH dehydrogenase (ubiquinone) Fe-S protein 7	N	7	12	12	5	8	1	10	2	5	7	1	5	6	3	7	6	4	12	5	118	0.5	-0.19	0	-0.02	-0.02	-0.04	0.73	0.24	0.35	0.32	0.39
BE951804	Mm.34199	3300001M20Rik	RIKEN cDNA 3300001M20 gene	Y	0	2	2	1	2	2	0	0	2	1	0	1	2	0	1	3	0	2	0	21	0.18	-0.01	-0.12	0.13	0.32	0.45	0.13	0.26	-0.16	-0.22	-0.35
BE951806	Mm.392057	EST	13 days embryo head cDNA, RIKEN full-length enriched library, clone:3110026E04 product:hypothetical protein, full insert sequence	N																					0.67	0.61	0.66	0.21	0.2	0.24	0.42	0.2	0	0.18	0.29
BE951807	Mm.391577	Kpna2	Karyopherin (importin) alpha 2	Y																					0.51	0.54	0.9	0.65	0.52	-0.17	-0.56	-0.64	-0.28	0.39	0.16
BE951808	Mm.396610	Transcribed locus	Transcribed locus	Y																					0.77	0.99	0.46	0.1	0.18	0.23	-0.39	-0.4	-0.21	-1.2	-1.27
BE951809	Mm.236868	Rps3	Ribosomal protein S3	Y																					2.22	2.14	2.06	1.44	1.29	0.8	0.5	-0.15	-0.09	0.28	-0.17
BE951810	Mm.297109	Nf2	Neurofibromatosis 2	N																					0.41	0.56	0.41	-0.42	-0.1	0.16	0.25	0.05	0.16	0.31	-0.3
BE951811	Mm.41407	Tmem58	Transmembrane protein 58	Y	0	13	6	4	1	0	5	2	1	4	2	3	5	5	5	1	2	9	3	71	-0.44	-0.26	-0.61	-0.52	-0.43	-0.28	0	0.82	0.49	1.1	0.1
BE951812	Mm.231450	Atxn2l	Ataxin 2-like	Y	7	2	2	2	0	1	8	4	2	9	1	12	2	2	8	12	5	6	5	90	1.42	0.99	1.13	0.89	0.54	0.63	0.07	-0.06	-0.29	-0.85	-0.85
BE951813	Mm.224354	Tsc1	Tuberous sclerosis 1	N	0	3	5	2	3	1	5	2	0	3	2	1	1	1	1	1	2	1	7	41	-0.25	-0.21	0.56	0.09	0.07	-0.16	-0.13	0.39	-0.66	0.18	-0.22
BE951814	Mm.287052	Tbx2	T-box 2	Y																					1.78	0.95	1.66	1.12	1.51	1.64	-0.33	-1.28	-1.53	-1.69	-1.78
BE951815	Mm.27348	Rala	V-ral simian leukemia viral oncogene homolog A (ras related)	Y	0	12	12	8	3	3	8	10	3	4	6	4	5	6	8	5	6	4	4	111	0.72	0.81	0.51	0.36	0.6	0.43	0.03	-0.17	-0.08	-0.42	-0.3
BE951816	Mm.37294	Prep	Prolyl endopeptidase	Y	1	7	3	3	2	3	1	2	5	5	6	0	7	2	6	0	2	1	3	59	0.96	1.22	1.32	0.43	0.19	0.37	-0.14	-0.62	-0.73	-1.56	-1.6
BE951817	Mm.292075	Spg7	Spastic paraplegia 7 homolog (human)	N																					0.15	0.22	-0.28	-0.33	0.1	-0.04	-0.03	0.34	0.04	0.6	0.23
BE951818	Mm.27747	Actr5	ARP5 actin-related protein 5 homolog (yeast)	Y	2	16	13	17	2	8	5	9	4	8	7	8	8	7	9	20	12	8	4	167	-1.16	-1.02	0.52	-1.22	-1.08	-0.97	-0.46	-0.51	-0.4	0.32	-0.17
BE951819	Mm.12407	Creb3	CAMP responsive element binding protein 3	Y	1	6	2	3	0	0	0	1	1	2	2	2	1	0	3	2	1	0	3	30	-0.59	-0.8	-0.33	-0.65	-0.46	-0.15	0.29	0.47	0.95	0.53	0.54
BE951820	Mm.250919	Ndn	Necdin	N	0	0	0	0	0	0	0	0	0	0	0	0	0	0	0	0	1	0	0	1	-0.06	0.32	-0.53	0.81	-0.04	0.22	0.88	-0.11	0	0.5	0.41
BE951821	Mm.4438	Hmga1	High mobility group AT-hook 1	Y	7	41	35	20	10	8	10	26	14	21	35	63	50	36	34	10	13	16	9	458	0.86	0.61	1.39	0.99	0.87	0.42	0.01	-1.46	-1.54	-1.31	-1.83
BE951823	Mm.21961	Atp6ap1	ATPase, H+ transporting, lysosomal accessory protein 1	N	3	6	2	4	0	3	3	1	2	0	2	2	1	1	6	4	4	7	5	56	-0.29	0.38	-0.33	0.69	0.24	0.43	1.18	0.1	0.13	0.45	0.51
BE951824	Mm.5286	Arbp	Acidic ribosomal phosphoprotein P0	Y	50	88	77	57	18	26	10	43	37	19	23	62	22	23	25	20	17	19	10	646	2.47	1.19	2.05	1.47	1.32	0.76	0.91	-0.49	-0.25	-0.53	-1.19
BE951825	Mm.387909	Rpl15	Ribosomal protein L15	Y																					0.63	1.1	0.87	0.56	1.12	0.67	0.86	-0.35	0.06	-0.52	-0.88
BE951828	Mm.28650	Rab6	RAB6, member RAS oncogene family	Y	1	32	37	29	5	11	38	9	25	29	30	18	25	22	18	18	24	9	8	388	1.08	0.74	0.55	0.59	0.42	0.53	0.12	-0.17	-0.3	-0.18	-0.14
BE951829	Mm.280029	Hes6	Hairy and enhancer of split 6 (Drosophila)	Y																					1.07	1.56	0.91	0.71	0.41	0.75	1.3	0.21	0.25	0.16	-0.55
BE951831	Mm.589	Gpi1	Glucose phosphate isomerase 1	Y	4	86	64	24	7	1	43	29	15	23	41	20	55	49	52	31	65	51	19	679	-0.51	-0.12	0.03	0.15	-0.66	-0.86	-0.25	0.5	0.5	1.78	1.24
BE951833	Mm.2115	Hnrpu	Heterogeneous nuclear ribonucleoprotein U	Y	14	55	56	44	8	9	18	31	36	32	16	27	36	23	27	38	32	25	32	559	1.61	1.14	0.78	0.58	-0.26	-0.03	-0.47	0.44	-0.18	-0.05	0.44
BE951835	Mm.7271	Nxf1	Nuclear RNA export factor 1 homolog (S. cerevisiae)	N	5	10	16	14	2	5	6	17	12	9	12	14	19	6	9	16	11	9	8	200	0.51	0.27	0.62	0.18	0.31	-0.27	-0.26	-0.04	-0.16	0.03	0.19
BE951836	Mm.23926	Ptpmt1	Protein tyrosine phosphatase, mitochondrial 1	Y	0	5	4	1	0	0	1	3	4	1	2	0	2	4	2	4	2	2	5	42	0.97	1.06	0.95	0.64	0.65	0.39	0.06	-0.74	-0.57	-1.19	-1.07
BE951838	Mm.40331	Baz1b	Bromodomain adjacent to zinc finger domain, 1B	Y	8	15	13	11	5	0	6	7	7	12	10	8	9	5	9	11	10	6	4	156	0.31	-0.08	-0.29	-0.48	0.21	-0.16	-0.24	0.08	-0.25	-0.48	-0.16
BE951839	Mm.390057	Nfat5	Nuclear factor of activated T-cells 5	N																					0.33	-0.12	-0.11	-0.47	-0.08	-0.15	-0.41	0.15	-0.09	0.34	0.63
BE951842	Mm.290083	Scn3b	Sodium channel, voltage-gated, type III, beta	Y																					0.11	0.28	0.14	0.54	0.1	0.05	-0.01	0.33	-0.39	-0.03	-0.06
BE951843	Mm.28326	D8Ertd354e	DNA segment, Chr 8, ERATO Doi 354, expressed	N	2	7	5	5	0	0	0	2	3	3	0	0	3	4	3	3	1	2	7	50	0.51	0.18	0.05	-0.45	0.03	0.21	0.12	-0.17	-0.18	0.01	-0.19
BE951844	Mm.383185	Nfatc3	Nuclear factor of activated T-cells, cytoplasmic, calcineurin-dependent 3	Y																					0.55	0.26	0.69	0.19	0.11	0.38	0.14	-0.41	-0.12	-0.25	-0.35
BE951845	Mm.341955	Naca	Nascent polypeptide-associated complex alpha polypeptide	Y																					0.93	0.81	0.72	0.71	0.61	0.56	0.55	-0.03	-0.63	0.17	0.04
BE951846	Mm.150701	Tnfsf5ip1	Tumor necrosis factor superfamily, member 5-induced protein 1	Y																					0.05	0.34	0.03	0.1	0.3	0.19	-0.05	-0.03	-0.06	-0.2	-0.34
BE951847	Mm.139738	BC018507	CDNA sequence BC018507	N	2	1	1	1	3	0	1	0	1	1	2	1	0	0	1	1	0	2	1	19	0.43	0.4	0.15	0.25	0.24	0.25	0.63	0.11	-0.06	0.29	0.48
BE951851	Mm.219946	Smyd5	SET and MYND domain containing 5	Y	0	0	1	3	1	1	0	5	5	4	1	2	1	0	0	2	1	2	0	29	1.29	1.04	1.34	1.12	0.97	0.45	0.47	-0.76	-1.07	-1.42	-1.79
BE951853	Mm.257590	2810406C15Rik	RIKEN cDNA 2810406C15 gene	Y	0	6	9	2	0	0	0	12	4	7	10	6	7	6	3	0	0	1	1	74	1.34	1.45	1.14	0.75	0.89	0.35	-0.25	-2.12	-1.96	-2.5	-2.21
BE951854	Mm.27557	Cdk9	Cyclin-dependent kinase 9 (CDC2-related kinase)	Y	2	7	5	1	0	1	3	10	5	7	0	5	4	4	9	2	5	3	1	74	1.34	0.86	1.36	1.19	0.95	0.77	0.26	-0.03	-0.37	-0.23	-0.27
BE951855	Mm.427593	Transcribed locus	Transcribed locus	Y																					1.3	0.98	0.62	0.24	0.28	0.22	0.08	-0.13	-0.01	-0.14	-0.51
BE951856	Mm.1845	Pcx	Pyruvate carboxylase	N	2	3	0	1	1	1	2	0	1	2	1	0	0	1	1	0	1	2	1	20	0.01	-0.33	0.23	0.53	-0.26	-0.49	-0.52	-0.19	-0.01	0.26	0.48
BE951857	Mm.8062	Zic4	Zinc finger protein of the cerebellum 4	Y	0	20	24	9	0	0	2	0	2	0	1	1	1	1	1	0	0	0	1	63	0.47	0.91	0.05	0.19	-0.44	0.34	0.06	-0.05	-0.12	-0.3	-0.15
BE951858	Mm.287425	Ptprg	Protein tyrosine phosphatase, receptor type, G	Y																					-0.21	0.31	0.76	0.64	0.52	-0.39	0.17	0.03	-0.59	-0.61	-0.9
BE951860	Mm.200714	Bbs4	Bardet-Biedl syndrome 4 homolog (human)	N	6	12	13	0	5	1	1	0	2	6	3	3	4	0	2	1	3	2	3	67	0.71	-0.37	-0.4	-0.46	0.63	0.66	0.31	0.49	-0.04	0.63	0.61
BE951861	Mm.250030	Rpl12	Ribosomal protein L12	Y																					1.93	1.18	1.43	0.9	0.96	0.5	-0.02	-0.63	-0.85	-1.26	-1.34
BE951862	Mm.23828	Mcm10	Minichromosome maintenance deficient 10 (S. cerevisiae)	N	2	1	1	1	2	0	0	1	2	4	2	2	2	2	5	0	3	1	0	31	0.72	0.39	0.25	0.13	0.39	0.35	0.15	-0.42	-0.15	-0.25	-0.02
BE951863	Mm.873	Eftud2	Elongation factor Tu GTP binding domain containing 2	Y	0	4	8	8	3	0	4	3	9	6	6	3	4	2	3	4	2	2	2	73	1.35	0.79	0.69	0.58	0.43	0.26	-0.25	-0.62	-0.62	-0.78	-1.03
BE951864	Mm.222184	Nup37	Nucleoporin 37	Y																					1.14	0.65	0.47	-0.08	0.14	0.37	-0.56	-1.36	-1.26	-1.6	-1.21
BE951865	Mm.319660	Hmgn2	High mobility group nucleosomal binding domain 2	Y																					0.4	-0.78	1.08	0.49	0.93	0.75	0.92	0.55	0.9	0.24	-0.27
BE951866	Mm.181860	Tubb6	Tubulin, beta 6	Y	22	1	2	4	3	1	4	1	2	7	4	0	2	2	2	0	1	2	1	61	0.95	0.28	0.32	0.26	0.49	1.11	0.25	-0.57	-1.22	-1.65	-1.87
BE951867	Mm.22708	Serpinh1	Serine (or cysteine) peptidase inhibitor, clade H, member 1	Y	4	23	8	10	8	2	5	16	7	9	9	8	2	6	5	8	3	5	1	139	1.76	1	1.13	0.65	0.31	0.51	0.08	-0.41	-0.31	-0.87	-1.03
BE951869	Mm.16769	Tegt	Testis enhanced gene transcript	N	16	64	29	15	7	5	17	8	8	5	2	13	13	8	9	9	4	19	15	266	0.82	0.58	0.21	0.38	0.54	0.39	0.48	-0.36	0.14	0.75	-0.29
BE951870	Mm.199964	D10Ertd438e	DNA segment, Chr 10, ERATO Doi 438, expressed	Y	1	2	0	0	2	2	3	1	0	0	0	1	0	3	2	1	0	1	0	19	0.76	1.08	0.36	0.77	0.43	0.52	0.08	-0.05	-0.23	-0.19	-0.56
BE951871	Mm.282556	Npc2	Niemann Pick type C2	Y																					1.27	0.88	0.56	0.51	0.72	0.23	0.26	-0.8	-0.64	-0.9	-0.91
BE951872	Mm.2756	Hmgn1	High mobility group nucleosomal binding domain 1	Y	2	32	59	28	1	2	8	14	44	33	42	10	32	17	29	12	25	14	39	443	0.32	0.46	-0.5	0.21	0.32	0.2	0.36	0.11	-0.14	-0.13	-0.49
BE951874	Mm.45602	Brd8	Bromodomain containing 8	N	0	0	0	2	0	0	0	0	0	0	0	0	0	0	1	0	0	1	0	4	-0.33	0.43	0.45	0.67	0.89	0.66	1.06	0.43	0.52	1.51	1.13
BE951875	Mm.374847	Fancm	Fanconi anemia, complementation group M	N																					-0.07	0.72	0.81	0.45	0.71	0.68	0.49	0.16	0.37	0.21	0.07
BE951877	Mm.254223	Hnrpul1	Heterogeneous nuclear ribonucleoprotein U-like 1	Y	0	0	0	0	0	0	1	0	0	0	1	0	0	0	0	0	0	0	0	2	0.84	0.4	1.23	0.75	1.14	1.08	0.47	0.63	0.19	0.2	-0.18
BE951878	Mm.371592	Ubb	Ubiquitin B	N																					-0.92	0.6	0.56	0.04	0.05	0.1	0.37	0.04	-0.02	0.45	0.87
BE951879	Mm.32912	Psmb1	Proteasome (prosome, macropain) subunit, beta type 1	Y																					1.14	0.71	0.99	0.34	0.82	0.92	0.62	0.16	0.01	0.07	-0.1
BE951881	Mm.86759	Mgat4b	Mannoside acetylglucosaminyltransferase 4, isoenzyme B	N	1	7	3	0	0	1	1	1	0	0	0	3	0	0	1	0	0	0	0	18	0.15	0.26	0.56	0.58	0.46	0.77	0.42	0.31	0.43	0.67	0.25
BE951882	Mm.38155	Arpc5l	Actin related protein 2/3 complex, subunit 5-like	Y																					1.91	0.89	1.82	0.76	1.21	0.96	0.68	0.43	0.35	0.24	-0.09
BE951883	Mm.13944	Rps9	Ribosomal protein S9	Y	74	79	67	48	34	25	22	36	33	45	26	76	32	23	43	95	43	33	13	847	1.15	0.99	1.69	1.05	1.08	1.21	0.69	-0.13	0.02	-0.29	-0.61
BE951885	Mm.29394	Eif2b4	Eukaryotic translation initiation factor 2B, subunit 4 delta	Y	0	1	2	5	1	0	0	4	0	2	1	2	1	1	5	1	1	2	0	29	1.13	0.67	0.96	0.31	0.6	0.7	0.25	-0.16	0.02	-0.23	-0.6
BE951886	Mm.389629	Nsfl1c	NSFL1 (p97) cofactor (p47)	N																					1.64	1.7	1.76	0.45	1.27	0.86	0.34	0.27	0.09	-0.41	-0.22
BE951890	Mm.150568	C1qdc1	C1q domain containing 1	Y	0	0	0	1	0	0	0	0	0	0	1	0	0	0	0	0	0	0	0	2	0.67	1.03	1.06	0.79	0.47	0.02	-0.03	-0.41	-0.28	-0.48	-0.65
BE951892	Mm.293599	Arvcf	Armadillo repeat gene deleted in velo-cardio-facial syndrome	Y																					0.3	0.55	0.97	0.35	0.68	0.1	0.17	0.06	-0.08	-0.38	0.2
BE951896	Mm.57286	Gpbp1	GC-rich promoter binding protein 1	Y																					0.02	0.54	0.86	0.45	0.75	0.65	0.51	0.53	0.28	-0.36	0.23
BE951900	Mm.247844	Suv420h2	Suppressor of variegation 4-20 homolog 2 (Drosophila)	Y																					0.1	0.63	0.34	-0.02	-0.35	-0.56	-0.35	0.18	0.14	0.31	0.7
BE951901	Mm.278458	Fkbp1a	FK506 binding protein 1a	Y																					1.63	0.69	1.74	1.12	1.3	1.13	0.13	0.11	-0.24	-0.27	-0.1
BE951902	Mm.27064	March8	Membrane-associated ring finger (C3HC4) 8	Y	2	3	3	5	3	2	4	3	7	6	3	6	8	5	4	3	1	4	4	76	0.77	0.5	0.52	0.44	0.49	0.57	0.16	-0.24	-0.05	-0.34	-0.31
BE951904	Mm.277092	Heph	Hephaestin	Y																					2.34	2.09	1.85	0.66	1.43	0.9	0.44	0.13	0.08	0.19	0.01
BE951907	Mm.306026	Epb4.1l2	Erythrocyte protein band 4.1-like 2	Y																					0.93	0.6	0.6	0.51	0.48	0.78	0.22	0.01	0.28	0.32	0.04
BE951908	Mm.285906	Supt5h	Suppressor of Ty 5 homolog (S. cerevisiae)	Y																					1.01	0.48	0.55	0.22	0.28	0.37	0.12	0.13	0.16	0.25	-0.03
BE951910	Mm.181332	2410005H09Rik	RIKEN cDNA 2410005H09 gene	Y	2	4	3	1	5	4	1	4	3	2	5	6	5	6	5	7	6	2	3	74	1.44	0.63	0.67	0.68	0.44	0.76	0.85	0.71	0.56	0.33	0.02
BE951911	Mm.21500	Mib1	Mindbomb homolog 1 (Drosophila)	Y	1	11	10	9	2	3	4	5	3	2	2	0	3	5	1	2	2	4	4	73	0.05	0.41	0.18	0.17	0.6	0.58	0.19	-0.15	0.27	-0.09	-0.51
BE951913	Mm.408210	Transcribed locus	Transcribed locus	Y																					0.01	0.39	0.29	0.19	0.13	-0.16	-0.06	-0.31	0.02	-0.17	-0.15
BE951917	Mm.278997	Psmd9	Proteasome (prosome, macropain) 26S subunit, non-ATPase, 9	Y																					-0.06	0.07	0.46	-0.17	0.4	0.06	0.11	0	0.02	0.11	-0.08
BE951922	Mm.168478	Ckap5	Cytoskeleton associated protein 5	Y	1	0	0	2	1	0	0	0	0	0	0	0	0	1	0	0	0	2	0	7	0.18	1	1.11	0.92	0.68	0.1	-0.19	0.13	-0.15	-0.63	0.13
BE951925	Mm.38009	Plcb4	Phospholipase C, beta 4	N	0	0	1	1	0	1	6	3	1	3	1	1	2	1	6	3	4	3	1	38	0.03	-0.52	-0.34	-0.42	0.57	0.22	0.12	0.4	-0.29	-0.06	0.63
BE951928	Mm.22701	Gas1	Growth arrest specific 1	N	25	3	3	1	5	0	0	0	0	0	1	4	5	2	3	2	2	2	0	58	-0.35	-0.75	-0.11	0.53	1.19	0.69	0.02	-0.78	-0.72	-0.96	-1.17
BE951929	Mm.12654	A230106M15Rik	RIKEN cDNA A230106M15 gene	Y	1	18	14	12	1	1	6	3	6	9	12	6	12	4	3	13	11	6	2	140	0.73	0.45	0.7	0.51	0.18	-0.07	-0.22	-0.29	0.13	-0.37	-0.47
BE951933	Mm.258846	Kif20a	Kinesin family member 20A	Y	1	5	15	9	2	1	1	2	3	7	3	2	4	1	2	4	2	2	3	69	0.42	0.04	0.55	0.34	-0.55	-0.47	0.05	0.18	-0.2	-0.69	-0.1
BE951934	Mm.203962	Bat3	HLA-B-associated transcript 3	Y	10	18	10	10	10	16	16	8	10	14	5	16	8	7	21	18	3	16	10	226	-0.03	-0.93	0.12	-0.38	1.05	0.4	0.42	-0.19	0.18	-0.24	-1.53
BE951936	Mm.337558	Nap1l1	Nucleosome assembly protein 1-like 1	N																					0.56	0.22	0.41	0.57	0.12	0.34	0.31	0.03	0.02	0.3	0.1
BE951937	Mm.292405	Za20d2	Zinc finger, A20 domain containing 2	N																					0.41	0.11	0.73	0.4	0.58	0.67	0.19	0.66	-0.03	0.37	0.43
BE951939	Mm.28791	Thsd4	Thrombospondin, type I, domain containing 4	N	0	0	0	2	0	0	0	0	1	0	0	0	0	0	0	0	0	0	1	4	0.19	0.12	0.45	0.27	0	-0.14	-0.13	0.21	0.08	-0.3	0.09
BE951942	Mm.408211	Prei3	Preimplantation protein 3	Y																					0.5	-0.82	-0.37	-0.31	0.4	0.6	0.09	0.14	-0.1	0.6	0.73
BE951943	Mm.290482	Coro1a	Coronin, actin binding protein 1A	Y																					0.01	0.02	0.68	-0.15	-0.06	-0.15	0.06	-0.05	-0.12	-0.57	-0.71
BE951947	Mm.408212	Transcribed locus	Transcribed locus	Y																					-0.27	0.46	0.22	0.53	0.5	0.42	0.18	-0.42	0.41	-0.16	-0.21
BE951949	Mm.254134	Gpiap1	GPI-anchored membrane protein 1	Y	0	0	0	0	0	0	0	0	0	0	0	0	0	0	0	0	1	0	1	2	0.17	0.88	1.27	0.98	0.87	0.22	0.19	-0.54	0.22	-0.7	-0.81
BE951952	Mm.141864	Fkbp8	FK506 binding protein 8	N	17	303	383	325	67	7	226	325	245	338	488	183	267	253	274	134	240	83	65	4223	0.21	0.08	0.98	-0.13	0.51	0.59	0.69	0.77	0.33	0.07	0.51
BE951954	Mm.392668	Wtap	Wilms' tumour 1-associating protein	N																					0.59	0.8	0.19	0.29	0.33	0.71	0.35	0.38	0.37	0.17	0.45
BE951955	Mm.396769	Transcribed locus	Transcribed locus	Y																					0.64	0.47	0.34	-0.06	0.26	0.23	-0.4	0.29	-0.23	-0.35	-0.06
BE951956	Mm.260601	Klhl9	Kelch-like 9 (Drosophila)	Y	2	10	6	2	2	5	2	8	5	0	2	2	1	7	1	2	4	6	4	71	1.14	0.75	0.69	0.59	0.54	0.47	-0.06	-0.19	-0.42	-0.69	0.12
BE951957	Mm.270975	Rangap1	RAN GTPase activating protein 1	Y																					1.29	0.53	1.2	0.55	1.05	0.8	0.26	-0.05	-0.15	-0.05	-0.34
BE951958	Mm.30099	C130052I12Rik	RIKEN cDNA C130052I12 gene	Y	0	13	4	3	3	3	3	1	1	2	1	4	0	4	3	2	7	1	1	56	1.39	0.98	0.93	0.77	0.81	0.88	0.26	-0.37	-0.06	-0.41	-0.58
BE951960	Mm.331113	Rps3a	Ribosomal protein S3a	Y																					2.15	0.6	1.78	0.87	1.14	1.3	0.18	-0.41	-0.15	-0.47	-0.44
BE951962	Mm.3224	D15Ertd621e	DNA segment, Chr 15, ERATO Doi 621, expressed	N	0	8	11	1	0	1	3	5	3	4	2	2	9	11	2	2	4	3	2	73	1.35	0.7	0.43	0.41	-0.06	0.3	0.07	0.16	0.03	0	-0.03
BE951963	Mm.330525	2310003F16Rik	RIKEN cDNA 2310003F16 gene	Y																					0.76	-0.06	0.43	-0.21	-0.14	0.09	0.23	-0.11	0.39	0.09	0.22
BE951965	Mm.282039	Acly	ATP citrate lyase	N																					0.37	0.01	-0.14	-0.28	0.34	0.12	0.38	0.24	0.22	0.02	0.11
BE951967	Mm.271744	Pfn2	Profilin 2	Y																					-0.55	-0.49	0.95	-0.31	0.94	0.87	0.54	0.36	-0.13	-0.46	-0.38
BE951971	Mm.38438	Cbx6	Chromobox homolog 6	N	20	1	4	6	2	2	7	5	3	1	0	3	1	5	2	3	6	9	2	82	0.7	0.56	1.33	0.4	0.98	0.78	0.25	0.26	0.24	-0.39	0.03
BE951974	Mm.341818	LOC631864	Similar to H2A histone family, member Z	Y																					1.28	1	2.17	1.45	0.93	1.65	-0.16	-1.14	-1.61	-2.45	-1.67
BE951978	Mm.116833	Aak1	AP2 associated kinase 1	N	1	3	4	1	0	0	3	2	0	0	3	1	1	1	1	1	0	1	0	23	0.43	0.76	0.99	0.64	0.8	0.72	0.09	-0.01	-0.12	-0.23	0.02
BE951980	Mm.101876	Abcg4	ATP-binding cassette, sub-family G (WHITE), member 4	N	0	0	1	0	0	0	2	46	16	10	32	22	25	27	72	18	32	6	8	317	1.84	0.28	1.07	0.56	1.12	0.64	0.33	1.07	0.37	0.62	0.94
BE951981	Mm.83949	Elovl4	Elongation of very long chain fatty acids (FEN1/Elo2, SUR4/Elo3, yeast)-like 4	Y	0	5	4	3	3	0	0	1	1	0	2	5	6	6	11	8	11	19	13	98	-1.82	-1.87	-1.54	-1.59	-1.25	-0.41	0.14	1.24	0.81	1.56	2.22
BE951982	Mm.293142	Rnasen	Ribonuclease III, nuclear	Y																					1.04	0.75	0.84	0.32	0.63	0.58	-0.05	0.05	-0.31	-0.29	-0.41
BE951983	Mm.31961	Armcx1	Armadillo repeat containing, X-linked 1	Y	0	4	3	5	0	0	1	1	1	1	5	0	0	3	0	1	1	1	0	27	0.77	0.47	0.37	0.61	0.2	0.18	-0.19	0.07	-0.05	0.13	0.17
BE951984	Mm.296566	Nedd8	Neural precursor cell expressed, developmentally down-regulated gene 8	Y																					0.93	0.23	0.89	0.15	0.44	0.66	-0.15	0.16	-0.11	-0.03	0.02
BE951985	Mm.135645	Stk11	Serine/threonine kinase 11	Y																					0.97	0.79	1.44	0.94	0.81	1.01	0.54	0.19	0	0.23	0.21
BE951986	Mm.117581	Ltv1	LTV1 homolog (S. cerevisiae)	Y	0	2	0	1	3	1	4	1	5	2	2	0	1	4	1	1	1	0	1	30	1.07	0.41	0.78	0.17	0.17	0.35	0.03	-0.42	-0.22	-0.76	-0.68
BE951987	Mm.330492	Rad51	RAD51 homolog (S. cerevisiae)	Y																					-0.03	0.11	0.61	0.02	0.38	-0.14	-0.13	-0.53	-0.52	-0.75	-0.17
BE951989	Mm.288159	Dnalc4	Dynein, axonemal, light chain 4	Y																					-0.51	-0.22	0.04	-0.5	-0.08	-0.07	0.21	0.14	0.45	0.17	0.12
BE951991	Mm.392457	D330037H05Rik	RIKEN cDNA D330037H05 gene	N																					0.42	0.54	0.69	-0.01	0.28	0.04	0.14	0.38	-0.04	-0.47	0.09
BE951993	Mm.140988	Aldh1a3	Aldehyde dehydrogenase family 1, subfamily A3	Y	0	1	1	0	0	0	0	3	2	4	1	0	1	1	0	0	1	1	0	16	1.21	1.42	1.72	1.05	0.73	-0.18	-0.78	-1.53	-1.1	-2.65	-2.16
BE951999	Mm.247957	Adck2	AarF domain containing kinase 2	N	0	0	0	0	0	0	0	0	1	0	0	0	0	0	0	0	0	0	0	1	0.84	0.59	0.49	0.34	0.34	0.18	0.14	-0.21	-0.13	-0.8	-0.5
BE952000	Mm.318331	4931406I20Rik	RIKEN cDNA 4931406I20 gene	Y																					1.48	0.67	1.46	0.68	1.04	0.96	0.09	0.25	-0.15	-0.15	-0.35
BE952001	Mm.30199	Csnk1e	Casein kinase 1, epsilon	Y	0	11	5	10	5	4	9	3	4	6	5	5	6	8	9	12	6	6	6	120	-0.26	0.13	-0.11	0.44	0.68	0.34	-0.08	-0.28	-0.75	-1.36	-1.15
BE952002		EST	EST	Y																					0.11	-0.2	-0.48	-0.34	0.32	0.3	-0.16	0.09	-0.22	0.3	0.25
BE952003	Mm.214593	Prkcsh	Protein kinase C substrate 80K-H	Y	3	6	9	6	2	3	2	4	1	9	4	4	5	1	6	10	3	6	4	88	0.58	0.2	0.64	0.41	-0.17	0.03	0.06	0.43	0.11	0.27	0.17
BE952004	Mm.1517	Sybl1	Synaptobrevin like 1	Y	1	1	6	2	2	0	5	0	3	4	0	1	1	3	0	1	2	1	1	34	1.39	0.91	0.93	0.3	0.06	0.12	-0.1	-0.07	-0.31	-0.24	-0.26
BE952005	Mm.150856	Hmg20a	High mobility group 20A	Y	1	11	9	7	6	1	4	7	4	6	4	6	4	3	5	5	6	0	5	94	0.66	0.31	0.2	0.31	0.49	0.55	0.39	-0.16	0.12	-0.13	-0.62
BE952006	Mm.209880	Kctd3	Potassium channel tetramerisation domain containing 3	N																					-0.32	-0.7	-0.03	-0.17	-0.27	0.18	0.26	-0.04	0.03	-0.07	-0.19
BE952008	Mm.390865	Cd47	CD47 antigen (Rh-related antigen, integrin-associated signal transducer)	Y																					-0.23	-0.07	0.94	0.21	0.86	0.12	0	-0.34	-0.44	-1.42	-0.56
BE952011	Mm.41702	Sox11	SRY-box containing gene 11	Y	0	39	22	23	37	6	1	16	5	4	5	9	6	1	0	1	0	2	1	178	-0.54	1.31	1.1	1.2	0.85	-0.65	-1.31	-3.52	-2.5	-3.54	-3.84
BE952015	Mm.3904	Fgf15	Fibroblast growth factor 15	Y	1	1	0	0	0	0	1	26	68	55	22	7	1	3	0	0	1	0	2	188	1.84	2	3.03	1.33	0.07	-2.55	-1.76	-2.31	-2.34	-2.96	-2.74
BE952019	Mm.238034	Btbd10	BTB (POZ) domain containing 10	Y	0	0	0	0	0	0	0	0	0	0	0	0	1	0	0	0	0	0	0	1	-1	-0.27	-0.26	-0.35	-0.2	-0.16	0.05	0.17	0.15	-0.28	0.03
BE952022	Mm.27545	Prmt1	Protein arginine N-methyltransferase 1	Y	1	16	14	16	5	2	5	11	5	7	8	10	14	12	10	10	11	4	5	166	-0.37	0.84	0.96	0.59	0.46	0.3	-0.12	-0.28	-0.35	-0.87	-0.75
BE952023	Mm.389784	Tmem86b	Transmembrane protein 86B	N																					0.75	0.38	0.19	0.11	0.07	0.34	-0.07	0.38	-0.12	-0.15	-0.19
BE952024	Mm.408214	Transcribed locus	Transcribed locus	Y																					0.92	0.78	0.54	0.52	0.31	0.45	0.13	-0.31	-0.47	-0.46	-0.42
BE952025	Mm.297482	Tpt1	Tumor protein, translationally-controlled 1	N																					2.16	0.6	1.37	0.63	0.93	0.77	0.5	-0.1	-0.18	-0.5	-0.39
BE952027	Mm.287892	Clpp	Caseinolytic peptidase, ATP-dependent, proteolytic subunit homolog (E. coli)	N																					0.32	0.42	0.09	0.28	0.34	0.48	0.14	0.01	-0.19	0.01	0
BE952028	Mm.247761	Tbrg4	Transforming growth factor beta regulated gene 4	N																					1.43	0.82	0.77	0.58	0.25	0.45	0.03	-0.48	-0.33	-0.65	-0.63
BE952031	Mm.275554	Ankrd13a	Ankyrin repeat domain 13a	Y																					0.65	0.48	0.16	-0.1	0.09	0.38	0.17	-0.33	-0.33	-0.32	-0.19
BE952032	Mm.392621	A330103N21Rik	RIKEN cDNA A330103N21 gene	Y																					-0.31	0.3	-0.45	-0.14	0.23	-0.36	0.41	-0.25	-0.13	0.01	-0.17
BE952033	Mm.296044	Vps52	Vacuolar protein sorting 52 (yeast)	N																					0.01	0.05	0.06	0	0	-0.26	0.23	-0.27	0.26	0.23	-0.28
BE952034	Mm.154275	Rbbp8	Retinoblastoma binding protein 8	Y	0	0	1	0	0	0	0	0	0	0	0	0	1	0	0	0	0	0	0	2	0.77	0.85	0.58	0.72	0.43	0.76	0.19	-0.36	-0.22	-0.69	-0.86
BE952037	Mm.209931	Pola2	Polymerase (DNA directed), alpha 2	Y	0	12	12	5	2	1	5	5	7	6	5	7	6	5	5	3	8	6	2	102	1.07	0.81	0.66	0.51	0.43	0.41	0.04	-0.33	-0.72	-0.86	-0.77
BE952038	Mm.319204	Thtpa	Thiamine triphosphatase	N																					0.05	0.29	0.15	-0.03	0.27	0.38	0.06	-0.29	0.29	0.03	-0.41
BE952039	Mm.4071	Rpsa	Ribosomal protein SA	Y	73	86	97	39	21	21	83	56	27	44	20	70	29	25	38	30	16	60	31	866	2.74	1.12	1.39	1.55	1.47	1.19	0.56	-0.14	-0.21	-0.15	-0.53
BE952040	Mm.5222	Srrm2	Serine/arginine repetitive matrix 2	Y	2	3	1	2	1	0	1	2	3	1	0	5	1	1	3	2	2	3	7	40	1.3	0.85	0.63	0.8	0.72	0.64	-0.22	-0.21	0.04	0.06	-0.2
BE952041	Mm.426989	Hnrpdl	Heterogeneous nuclear ribonucleoprotein D-like	Y																					0.25	0.38	0.55	0.28	0.7	1.56	0.17	-0.15	-0.54	-0.38	-0.21
BE952043	Mm.273102	Mrpl28	Mitochondrial ribosomal protein L28	Y																					0.72	0.63	0.19	0.24	0.25	0.13	-0.09	-0.12	-0.05	-0.03	-0.02
BE952044	Mm.28484	Tspan3	Tetraspanin 3	N	1	28	39	25	4	5	50	31	33	26	57	24	27	26	26	40	49	27	13	531	-0.08	-0.04	0.15	0.11	0.37	0.75	0.1	0.14	-0.08	0.47	0.11
BE952045	Mm.275272	Letmd1	LETM1 domain containing 1	N																					0.63	0.76	-0.2	0.4	0.34	0.87	0.19	-0.14	-0.46	-0.21	0.04
BE952047	Mm.383299	Zbtb26	Zinc finger and BTB domain containing 26	N																					0.52	-0.24	-0.31	0.18	0.73	0.86	0.07	0.22	-0.03	0.57	0.57
BE952048	Mm.258785	Copg	Coatomer protein complex, subunit gamma	N																					0.55	0.15	0.25	0.24	0.25	0.24	0.37	0.06	-0.08	0.17	-0.47
BE952049	Mm.389532	2700059D21Rik	RIKEN cDNA 2700059D21 gene	N																					0.35	0.28	0.34	0.3	0.04	0.06	0.31	-0.01	-0.1	-0.12	-0.37
BE952050	Mm.200898	Agpat6	1-acylglycerol-3-phosphate O-acyltransferase 6 (lysophosphatidic acid acyltransferase, zeta)	N	6	3	5	7	0	5	5	15	7	3	7	5	7	5	4	13	4	4	3	108	0.49	0.36	0.23	0.09	-0.08	0.09	-0.05	-0.17	-0.09	-0.05	-0.06
BE952051	Mm.32191	Gabbr1	Gamma-aminobutyric acid (GABA-B) receptor, 1	Y	1	22	14	10	3	3	16	3	4	5	3	4	10	8	12	5	8	13	5	149	1.15	0.63	0.77	0.37	0.57	0.27	0.13	-0.13	-0.04	-0.09	0.19
BE952052		EST	EST	N																					0.73	0.44	0.54	0.44	0.06	0.06	-0.02	-0.65	-0.69	-0.6	-0.66
BE952053	Mm.152941	Usp16	Ubiquitin specific peptidase 16	N	0	0	0	1	0	0	0	0	0	0	1	0	0	0	0	0	0	0	0	2	-0.12	0.04	0.09	-0.1	0.17	0.22	-0.22	-0.03	-0.09	-0.21	0.02
BE952055	Mm.228	Homer2	Homer homolog 2 (Drosophila)	N	0	2	3	2	1	1	1	1	3	0	1	1	1	1	0	0	1	0	0	19	0	0.08	-0.3	-0.23	-0.2	-0.08	0.15	0.49	0.53	1.03	0.81
BE952056	Mm.233529	Yeats4	YEATS domain containing 4	N																					1.18	0.6	0.59	0.68	0.81	0.59	0.39	-0.02	-0.3	0.09	0.06
BE952057	Mm.289707	Fscn1	Fascin homolog 1, actin bundling protein (Strongylocentrotus purpuratus)	N																					0.31	0.21	0.07	0.41	0.28	0.39	0.21	0.09	0.25	0.22	-0.33
BE952058	Mm.426637	Tsn	Translin	N																					1.21	0.61	0.63	0.4	0.5	0.98	0.24	-0.01	0.05	-0.19	-0.41
BE952059	Mm.273152	Psmd8	Proteasome (prosome, macropain) 26S subunit, non-ATPase, 8	N																					0.41	0.18	-0.03	0.13	0.39	0.69	0.5	0.29	0.41	0.52	0.06
BE952060	Mm.31239	D2Bwg1335e	DNA segment, Chr 2, Brigham & Women's Genetics 1335 expressed	N	1	20	31	14	2	1	5	3	11	7	15	10	14	12	7	10	11	8	6	188	1.1	1.14	1.18	0.65	1.26	1.26	0.45	-0.07	0.26	-0.28	-0.11
BE952061	Mm.40673	Usp6nl	USP6 N-terminal like	N	0	1	4	2	0	0	2	0	0	1	2	1	1	1	1	0	3	3	4	26	0.67	-0.47	-0.55	0.08	0.68	0.82	0.03	0.29	-0.17	0.53	0.49
BE952062	Mm.389704	Rps2	Ribosomal protein S2	N																					2.27	0.63	1.52	0.67	0.76	0.52	0.58	-0.06	0.07	-0.64	-0.74
BE952065	Mm.386457	Transcribed locus	Transcribed locus	Y																					0.74	0.87	0.65	0.34	0.28	0.41	-0.15	0.14	-0.06	-0.1	-0.13
BE952066	Mm.297	Actb	Actin, beta, cytoplasmic	Y	159	198	224	228	87	179	34	114	47	38	62	63	75	48	84	28	45	37	36	1786	2.14	1.78	1.75	1.72	0.73	0.64	0.72	0.38	0.34	0.19	-0.41
BE952069	Mm.390903	Pcyt1a	Phosphate cytidylyltransferase 1, choline, alpha isoform	N																					-0.34	-0.15	-0.42	0.2	0.49	0.1	0.19	-0.02	-0.77	0.08	-0.31
BE952070	Mm.423544	Transcribed locus	Transcribed locus	N																					0.4	0.56	0.02	0.28	0.59	0.41	0.12	0.29	-0.31	0.1	0.24
BE952071	Mm.408215	Transcribed locus	Transcribed locus	N																					0.53	0.93	0.03	0.06	-0.15	-0.02	-0.19	-0.19	-0.34	-0.47	0.18
BE952073	Mm.150259	Dock3	Dedicator of cyto-kinesis 3	N	1	0	0	0	0	0	0	0	0	0	0	0	0	0	1	0	0	0	0	2	-0.36	-0.15	-0.36	0.4	0.2	0.28	-0.06	-0.07	-0.14	0.16	0.14
BE952074	Mm.260036	Sept6	Septin 6	N																					-0.02	-0.34	-0.06	-0.1	-0.65	-0.18	-0.25	0.08	0.17	0.54	0.79
BE952075	Mm.408216	Transcribed locus	Transcribed locus	N																					-0.1	-0.04	-0.01	-0.01	0.18	0.11	0.05	-0.09	0.46	0.15	0.19
BE952076	Mm.23790	Hipk2	Homeodomain interacting protein kinase 2	N	0	1	1	0	0	0	0	0	0	1	0	0	0	0	1	1	0	1	0	6	0.61	0.38	0.01	0.19	-0.04	0.03	-0.05	0.3	-0.03	0.37	0.08
BE952077	Mm.307103	Cdc25a	Cell division cycle 25 homolog A (S. cerevisiae)	N																					1.09	0.52	0.41	0.55	0.75	0.5	0.27	-0.04	-0.07	0.14	0.05
BE952078	Mm.39945	Celsr3	Cadherin EGF LAG seven-pass G-type receptor 3	N	0	3	1	3	2	0	0	0	0	1	0	0	2	1	0	2	0	0	1	16	0	0.36	-0.19	-0.08	-0.24	-0.19	0.14	0	0.1	0.31	0.42
BE952079	Mm.408217	Transcribed locus	Transcribed locus	Y																					0.89	0.67	0.58	0.45	0.33	0.45	0	-0.1	-0.37	-0.26	-0.77
BE952080	Mm.181430	Dync1h1	Dynein cytoplasmic 1 heavy chain 1	N	2	18	19	16	13	6	23	7	10	8	22	5	14	14	26	9	20	9	8	249	0.25	0.14	0.25	0.07	-0.11	0.15	-0.02	0.73	0.52	0.81	0.46
BE952082	Mm.43278	Olfm1	Olfactomedin 1	Y	0	49	36	26	9	13	81	28	62	54	42	21	25	27	40	48	12	18	14	605	1.6	0.87	1.1	0.96	1.07	0.98	0.28	0.3	-0.43	0.31	0.09
BE952084	Mm.408218	Transcribed locus	Transcribed locus	Y																					0.42	0.22	0.03	-0.07	-0.11	0.22	0.38	0.4	0.46	0.59	0.33
BE952086	Mm.408219	Transcribed locus	Transcribed locus	Y																					0.88	0.96	0.15	0.32	0.05	0.4	0.03	0.13	-0.01	0.61	0.13
BE952087	Mm.8766	Glt8d1	Glycosyltransferase 8 domain containing 1	N	5	1	1	1	3	0	0	0	1	1	3	3	1	0	1	1	0	2	2	26	1.07	0.7	0.79	0.44	0.34	0.51	0.22	0.13	-0.14	-0.14	-0.12
BE952088	Mm.831	Ssr4	Signal sequence receptor, delta	Y	3	5	10	10	1	1	10	6	3	5	5	10	5	8	13	5	5	3	2	110	0.48	-0.38	0.07	-0.08	0.26	0.8	0.22	0.08	-0.15	-0.52	-0.72
BE952092	Mm.40120	Casc3	Cancer susceptibility candidate 3	N	0	14	16	13	3	4	24	5	5	4	5	10	16	11	28	25	13	3	7	206	1.24	0.34	1.04	0.62	0.62	0.56	0.35	-0.07	0.06	-0.41	-0.49
BE952094	Mm.425110	LOC620695	Hypothetical protein LOC620695	Y																					1.26	0.71	0.94	0.56	0.85	0.76	0.25	-0.05	0.18	-0.19	0.19
BE952095	Mm.292676	Gclm	Glutamate-cysteine ligase , modifier subunit	N																					0.23	0.01	0.24	0.33	-0.23	0.02	0.17	-0.26	-0.09	-0.02	0.04
BE952096	Mm.268369	Lrrc47	Leucine rich repeat containing 47	N	2	6	1	4	0	1	6	0	5	5	3	3	6	4	3	11	4	11	7	82	0.73	0.13	0.29	-0.01	0.05	0.68	0.27	0.45	0.35	0.65	0.61
BE952097	Mm.326799	Eef2	Eukaryotic translation elongation factor 2	N																					1.19	0.09	1.04	0.52	0.53	0.23	0.73	-0.56	0.18	-0.03	-0.12
BE952098	Mm.87513	4932417I16Rik	RIKEN cDNA 4932417I16 gene	Y	6	9	4	3	6	5	3	4	0	5	2	10	4	5	2	3	1	6	0	78	-0.97	-0.67	-0.27	-0.4	-0.17	-0.09	0.38	0.08	0.27	0.44	0
BE952099	Mm.384035	Transcribed locus	Transcribed locus	Y																					1.12	0.38	-0.02	-0.01	-0.22	-0.3	0.01	-0.07	-0.12	0.1	-0.19
BE952100	Mm.12973	Cops7b	COP9 (constitutive photomorphogenic) homolog, subunit 7b (Arabidopsis thaliana)	N	0	1	0	4	1	0	0	1	3	4	3	2	1	2	4	2	3	0	0	31	0.11	-0.11	0.11	0.2	-0.04	0.34	0.04	-0.12	0.04	-0.08	-0.43
BE952101	Mm.423020	1810009N02Rik	RIKEN cDNA 1810009N02 gene	Y																					1.18	0.92	0.61	0.85	0.5	0.15	0.09	-0.12	-0.88	-0.3	-0.52
BE952102	Mm.272770	Usp2	Ubiquitin specific peptidase 2	Y																					0.36	0.38	0.31	0.11	-0.12	0.12	-0.32	-0.59	-0.44	1.18	0.7
BE952104	Mm.319499	Klf3	Kruppel-like factor 3 (basic)	Y																					0.84	0.9	0.65	0.74	0.51	0.71	0.03	-0.26	-0.39	-0.92	-0.74
BE952106	Mm.1541	Snta1	Syntrophin, acidic 1	N	0	0	0	0	0	0	0	1	0	0	0	1	0	2	1	2	0	4	0	11	0.79	1	0.9	0.5	0.15	0.56	0.33	-0.03	0.23	-0.26	-0.38
BE952108	Mm.380934	1300018J18Rik	RIKEN cDNA 1300018J18 gene	Y																					1.22	1.02	0.84	0.78	0.63	0.68	-0.11	-0.21	-0.37	-0.39	-0.51
BE952109	Mm.180013	Aes	Amino-terminal enhancer of split	Y	0	0	0	0	0	0	0	0	0	0	0	0	0	0	0	0	1	1	0	2	1.26	0.91	0.76	0.32	0.47	0.49	-0.02	-0.22	-0.37	-0.62	-0.17
BE952110	Mm.28399	Pom121	Nuclear pore membrane protein 121	N	0	3	5	3	1	0	1	1	0	3	1	8	5	4	3	2	0	4	3	47	1.6	0.52	1.28	0.67	0.72	0.73	0.51	0.17	0.19	-0.06	0.05
BE952111	Mm.306026	Epb4.1l2	Erythrocyte protein band 4.1-like 2	Y																					-0.87	-0.74	-0.77	-0.67	-0.42	-0.04	0.2	0.55	0.54	1.15	1.28
BE952115	Mm.394111	Transcribed locus	Transcribed locus	N																					0.59	0.72	0.17	0.24	0.01	0.12	-0.08	0	-0.2	0.04	-0.29
BE952119	Mm.277449	Dcakd	Dephospho-CoA kinase domain containing	Y																					1.36	0.73	0.77	0.34	0.32	0.45	-0.07	-0.15	-0.34	-0.36	-0.55
BE952120	Mm.16831	Ckb	Creatine kinase, brain	N	1	105	73	53	15	9	33	132	47	86	106	141	210	104	139	68	64	73	41	1500	0.28	-0.42	1.12	0.73	1.04	1.12	0.17	0.13	-0.07	0.06	-0.13
BE952121	Mm.21841	Sfrs2	Splicing factor, arginine/serine-rich 2 (SC-35)	Y	13	157	198	119	24	17	91	99	106	112	238	107	188	136	138	63	103	59	54	2022	1.2	0.54	0.82	0.55	0.72	1.11	0.13	-0.14	-0.34	-0.4	0.08
BE952122	Mm.22668	Hmgcl	3-hydroxy-3-methylglutaryl-Coenzyme A lyase	N	1	1	4	2	1	0	2	1	4	3	0	1	4	1	0	2	6	2	5	40	-0.2	0.17	0.13	0.53	-0.06	0.16	0.2	-0.6	-0.24	-0.15	-0.41
BE952123		EST	EST	N																					0.22	-0.22	-0.49	-0.25	0.55	0.05	-0.1	-0.16	-0.14	0.74	0.2
BE952124	Mm.288179	Lig1	Ligase I, DNA, ATP-dependent	Y																					1.28	1.18	0.62	0.74	0.68	0.35	-0.12	-0.67	-0.95	-1.2	-1.22
BE952125	Mm.408220	Transcribed locus	Transcribed locus	N																					0.75	0.82	0.57	0.51	-0.1	0.25	0.09	-0.4	-0.29	-0.33	-0.52
BE952126	Mm.131443	Srr	Serine racemase	N	1	6	12	9	0	1	3	8	5	3	5	4	5	1	5	6	6	0	1	81	0.33	0.24	0.21	0.43	0.36	0.47	0.55	0.18	0.22	0.22	-0.26
BE952127	Mm.257276	Sfpq	Splicing factor proline/glutamine rich (polypyrimidine tract binding protein associated)	N	6	11	11	15	8	12	7	8	13	16	13	19	24	20	17	11	8	10	3	232	1.12	0.64	0.72	0.67	0.7	0.59	0.27	-0.1	-0.17	0.07	-0.21
BE952128	Mm.12831	Fyttd1	Forty-two-three domain containing 1	Y	1	5	6	8	1	2	4	10	4	7	5	6	4	6	8	8	5	4	4	98	-0.47	-0.09	-0.04	0.54	0.63	0.51	0.37	-0.32	0.24	-0.33	-0.81
BE952129		EST	EST	Y																					-0.55	0.09	0.1	0.38	0.71	0.38	0.63	-0.1	0.43	-0.13	-0.3
BE952130	Mm.2734	Sat1	Spermidine/spermine N1-acetyl transferase 1	Y	1	6	1	2	0	1	3	1	3	6	3	5	12	11	24	16	8	6	3	112	-0.93	-1.39	-1.3	-1	0.29	0.91	2	0.72	0.89	-0.77	-1.03
BE952133	Mm.290610	Notch1	Notch gene homolog 1 (Drosophila)	Y																					-0.29	0.38	0.59	0.59	0.75	0.74	0.22	-1.04	-1.01	-2.2	-2.06
BE952134	Mm.27366	Gramd1a	GRAM domain containing 1A	N	1	12	7	3	4	1	0	4	5	4	3	7	0	4	4	4	2	3	7	75	0.73	0.04	0.72	0.59	0.26	0.33	-0.02	-0.35	-0.54	-0.47	-0.68
BE952135	Mm.28275	Rbmx	RNA binding motif protein, X chromosome	Y	1	7	1	3	1	1	1	2	2	2	3	6	3	3	2	4	2	3	1	48	0.61	0.56	0.74	0.39	0.53	0.54	-0.14	-0.59	-0.78	-1.43	-1.02
BE952136	Mm.254336	Ophn1	Oligophrenin 1	N																					1.12	0.26	0.53	0.36	0.15	0.3	0.36	0.18	0.33	-0.21	-0.01
BE952137	Mm.46662	Dact1	Dapper homolog 1, antagonist of beta-catenin (xenopus)	Y	0	1	0	0	0	1	0	0	0	2	2	0	0	1	2	2	2	0	1	14	1.37	0.72	0.81	0.56	0.8	0.95	0.23	0.06	0.19	-0.16	0.24
BE952138	Mm.408221	Transcribed locus	Transcribed locus	Y																					-0.43	-0.22	0.2	0.32	-0.01	0.19	0.57	-0.17	-0.37	-0.53	-0.46
BE952143	Mm.40228	C730015A04Rik	RIKEN cDNA C730015A04 gene	N	0	0	1	0	0	0	0	0	0	0	0	0	1	0	0	0	0	0	0	2	0.63	-0.34	-0.57	-0.18	0.33	0.72	0.2	0.31	-0.02	0.15	0.68
BE952144	Mm.238455	Mrpl44	Mitochondrial ribosomal protein L44	N																					-0.26	0.21	0.47	0.27	-0.05	0.36	0.18	-0.57	-0.26	-0.23	-0.28
BE952145	Mm.297854	2610008E11Rik	RIKEN cDNA 2610008E11 gene	N																					0.05	0.33	0.23	0.19	0.34	-0.24	-0.29	-0.64	-0.69	-0.48	-0.3
BE952147	Mm.38951	Sucla2	Succinate-Coenzyme A ligase, ADP-forming, beta subunit	N	3	8	8	4	0	2	7	3	6	4	0	1	5	3	4	6	3	4	5	76	0.4	0.54	-0.04	-0.09	0.19	0.43	-0.01	0.08	0.14	0.09	0.19
BE952148	Mm.137268	Hes5	Hairy and enhancer of split 5 (Drosophila)	N	0	3	2	1	2	2	10	35	43	72	93	64	98	64	21	10	4	1	0	525	0.99	0.68	0.36	0.44	0.92	0.34	0.29	-0.22	-0.34	0	-0.21
BE952151	Mm.408222	Transcribed locus	Transcribed locus	Y																					0.75	0.07	-0.16	0.17	0.22	0.49	0.06	0.3	-0.16	0.11	0.2
BE952152	Mm.6670	Prkag1	Protein kinase, AMP-activated, gamma 1 non-catalytic subunit	N	2	69	116	36	7	8	56	23	51	41	107	26	61	74	40	19	31	17	17	801	0.43	-0.18	0.38	0.04	-0.04	0.24	0.22	-0.24	0.08	0.12	0.08
BE952153	Mm.386255	Transcribed locus	Transcribed locus	Y																					1.18	1.14	0.48	0.71	0.26	0.58	0.23	-0.27	-0.25	-0.51	-0.94
BE952154	Mm.408223	Transcribed locus	Transcribed locus	Y																					0.9	0.57	0.14	0.1	0.27	1.06	0.25	-0.28	-0.72	-0.53	-0.52
BE952157	Mm.180458	Rpl13a	Ribosomal protein L13a	Y	128	310	345	284	80	33	121	366	276	326	372	277	245	169	184	393	328	99	106	4442	2.08	1.11	0.18	1.24	0.96	0.31	0.62	-0.27	0.05	0.22	-0.15
BE952158	Mm.287857	Plagl1	Pleiomorphic adenoma gene-like 1	Y																					1.77	1.4	0.99	0.88	1	1.18	0.43	0.23	-0.32	-0.39	-0.06
BE952160	Mm.282560	Nsun4	NOL1/NOP2/Sun domain family, member 4	N																					0.65	0.43	-0.26	-0.24	0.07	-0.03	0.07	0.71	-0.07	0.38	0.67
BE952162	Mm.33796	H1fx	H1 histone family, member X	Y	0	29	40	19	10	2	1	18	22	23	16	29	16	6	2	1	4	1	0	239	1.51	0.86	0.75	0.45	0.54	0.46	-0.08	0.31	-0.5	-0.45	-0.12
BE952163	Mm.408224	Transcribed locus	Transcribed locus	N																					0.79	0.61	0.32	0.06	0.14	0.27	-0.03	0	-0.01	-0.18	0.18
BE952164	Mm.383258	Cmtm4	CKLF-like MARVEL transmembrane domain containing 4	Y																					0.43	0.51	0.43	0.32	0.48	0.74	0.34	0.1	-0.31	-0.37	-0.46
BE952165	Mm.30041	Copa	Coatomer protein complex subunit alpha	Y	4	12	7	6	2	1	1	2	1	4	3	5	4	3	5	0	3	11	7	81	0.58	-0.06	0.38	-0.26	-0.13	0.13	0.27	0.41	0.52	0.09	0.02
BE952166	Mm.21399	Itpa	Inosine triphosphatase (nucleoside triphosphate pyrophosphatase)	N	4	5	7	6	4	0	5	2	2	5	1	5	1	0	4	2	5	4	4	66	0.39	0.2	-0.22	-0.47	-0.11	0.26	-0.02	0.5	0.25	0.62	1.03
BE952167	Mm.408225	Transcribed locus	Transcribed locus	Y																					-1.12	-0.55	-0.53	-0.53	-0.21	-0.43	0.15	0.85	0.24	-0.14	-0.07
BE952168	Mm.184163	Raf1	V-raf-leukemia viral oncogene 1	N																					0.58	0.43	0.47	0.5	0.69	0.21	-0.01	-0.12	-0.43	-0.47	-0.11
BE952169	Mm.217256	Dnajc13	DnaJ (Hsp40) homolog, subfamily C, member 13	N	0	1	1	2	2	0	0	0	0	3	1	1	0	2	4	6	4	3	0	30	-0.24	0.44	0	-0.12	-0.04	-0.13	0.24	0.17	0.4	0.16	0.18
BE952170	Mm.221269	Ccdc98	Coiled-coil domain containing 98	N	1	1	1	3	0	0	0	2	2	1	3	1	1	3	0	1	2	3	2	27	0.23	0.25	0.17	0.37	0.52	0.31	0.12	0.16	0.35	-0.19	-0.07
BE952171	Mm.272414	Preb	Prolactin regulatory element binding	Y																					0.43	1.17	0.71	0.57	0.71	0.22	0.36	-0.17	-0.11	-0.6	-0.36
BE952172	Mm.40035	Pak3	P21 (CDKN1A)-activated kinase 3	Y	0	0	1	3	1	4	3	2	1	4	2	3	5	6	12	13	5	5	1	71	-0.43	0.04	0.57	0.43	1.18	0.44	0.53	0.36	0.3	0.43	0
BE952173	Mm.261259	Traf3ip3	TRAF3 interacting protein 3	N	0	0	0	0	0	0	0	0	0	1	0	0	2	1	1	0	0	7	7	19	0.21	0.28	0.06	0.05	0.37	-0.16	0.03	0.33	-0.17	-0.11	-0.24
BE952175	Mm.426346	Ddx46	DEAD (Asp-Glu-Ala-Asp) box polypeptide 46	Y																					-0.16	0.02	-0.11	-0.2	1.09	0.49	0.13	0.31	-0.05	-0.35	0.32
BE952176	Mm.257437	Cdh2	Cadherin 2	Y	1	13	12	7	0	1	0	2	2	8	4	9	5	7	4	1	2	2	1	81	0.51	0.31	0.07	-0.08	0.35	-0.06	0.38	-0.34	-0.7	-1.11	-0.61
BE952178	Mm.29807	Uchl1	Ubiquitin carboxy-terminal hydrolase L1	Y	0	46	33	7	17	11	62	4	12	13	3	17	5	3	15	9	10	12	8	287	0.18	1.11	0.99	0.85	0.15	0.45	0.02	0.66	0.35	0.6	-0.1
BE952179	Mm.299735	Ctnnbip1	Catenin beta interacting protein 1	N																					1.37	0.79	1.51	0.4	0.76	0.55	0.34	0.36	0.11	0.6	0.3
BE952181	Mm.333783	Lrp3	Low density lipoprotein receptor-related protein 3	N																					1.02	0.38	0.48	0.22	0.18	0.27	0.13	0.89	0.25	0.41	0.38
BE952182	Mm.238973	Atp5b	ATP synthase, H+ transporting mitochondrial F1 complex, beta subunit	Y																					1.39	-0.2	0.94	-0.29	0.28	0.42	0.75	0.99	1.18	1.42	1.13
BE952183	Mm.332849	Wasf3	WAS protein family, member 3	N																					0.32	0.33	0.12	-0.03	0.33	0.09	0.27	-0.19	0.35	0.47	-0.17
BE952185	Mm.371563	H3f3b	H3 histone, family 3B	Y																					0.48	0.56	0.65	0	1.55	1.63	0.61	1.07	1.25	0.52	-0.03
BE952186	Mm.216250	Mrps10	Mitochondrial ribosomal protein S10	N	0	0	0	0	0	0	1	0	0	0	0	0	0	0	0	0	0	0	0	1	0.36	0.17	-0.04	-0.17	0.14	0.2	0.32	0.17	0.02	-0.13	-0.14
BE952187	Mm.383296	Lrrtm3	Leucine rich repeat transmembrane neuronal 3	N																					0.73	0.56	0.49	0.1	0.39	0.23	-0.02	-0.48	-0.14	-0.4	-0.54
BE952188	Mm.396940	Transcribed locus	Transcribed locus	N																					-1.53	-0.38	0.02	0.54	0.2	0.09	-0.11	0	0.12	-0.17	0.34
BE952189	Mm.117037	Pi4k2a	Phosphatidylinositol 4-kinase type 2 alpha	Y	1	0	1	0	0	0	2	3	2	0	2	0	0	1	0	1	0	1	2	16	-0.33	0.59	-0.16	0.17	0.38	0.05	0.11	-0.06	-0.17	0.07	-0.14
BE952190	Mm.227260	Tubb2c	Tubulin, beta 2c	N	20	33	48	46	3	5	21	30	29	64	38	36	39	17	16	33	21	8	7	514	0.49	0.09	1.14	0.97	1.62	0.84	0.31	-0.43	-0.11	-0.56	-1.02
BE952191	Mm.45686	Ccdc101	Coiled-coil domain containing 101	Y	0	0	0	1	0	1	0	0	0	1	0	0	1	0	1	0	0	0	0	5	0.24	0.42	0.14	-0.15	0.23	-0.32	0.26	0.03	0.23	-0.34	-0.65
BE952194	Mm.424974	Marcksl1	MARCKS-like 1	N																					1.54	0.54	1.69	1.48	1.87	1.27	0.86	0.02	0.15	-1.18	-2.53
BE952195	Mm.248188	Lsm4	LSM4 homolog, U6 small nuclear RNA associated (S. cerevisiae)	N	5	4	3	4	7	1	2	1	5	2	3	1	2	3	4	4	7	3	3	64	0.26	1.33	0.74	0.53	0.69	0.29	0.34	0.02	-0.04	-0.51	-0.09
BE952198	Mm.287163	Odc1	Ornithine decarboxylase, structural 1	Y																					-0.37	0.48	0.46	0.49	0.96	0.09	0.25	-0.33	0.02	-0.4	-0.46
BE952199	Mm.151293	Nlgn2	Neuroligin 2	Y																					0.43	1.39	1.11	0.71	0.94	0.54	0.42	0.02	-0.3	-0.83	-0.12
BE952200	Mm.408226	Transcribed locus	Transcribed locus	Y																					1.62	1.38	0.99	0.72	0.73	0.88	0.25	0.46	-0.26	-0.23	0.25
BE952201	Mm.4787	Gpr19	G protein-coupled receptor 19	Y	1	2	0	1	0	0	0	0	0	1	1	0	0	1	0	3	1	0	0	11	1.43	0.78	0.61	-0.07	0.63	0.61	0.21	0.21	-0.02	0.02	0.01
BE952202	Mm.260997	Acad9	Acyl-Coenzyme A dehydrogenase family, member 9	Y																					1.27	1.19	1.02	0.65	0.63	0.7	0.33	0.29	-0.26	0.04	-0.03
BE952203	Mm.278357	Kns2	Kinesin 2	N																					1.17	0.4	1.28	0.15	0.69	0.54	0.41	0.4	0.29	0.68	0.25
BE952204	Mm.220942	Tmem85	Transmembrane protein 85	N	0	21	6	6	1	1	8	2	5	10	6	2	5	6	4	18	7	6	4	118	-0.02	-0.19	-0.16	-0.25	0.15	0.09	0.14	0.52	0.19	0.41	0.42
BE952205	Mm.219671	Sf3b4	Splicing factor 3b, subunit 4	Y	3	10	7	7	2	3	1	12	6	10	10	9	4	9	6	1	3	3	9	115	0.58	0.11	0.48	-0.17	0.38	0.46	0.47	0.08	0.28	-0.44	-0.5
BE952207	Mm.78875	Cdc37l1	Cell division cycle 37 homolog (S. cerevisiae)-like 1	Y	3	4	2	2	1	1	3	2	5	4	7	3	5	5	2	9	2	5	5	70	1.32	0.72	0.51	0.19	0.55	0.48	0.08	-0.29	-0.51	-0.35	-0.08
BE952208	Mm.41475	Asna1	ArsA (bacterial) arsenite transporter, ATP-binding, homolog 1	Y	1	6	11	13	0	1	2	5	1	3	4	2	2	4	3	4	3	3	1	69	0.01	-0.39	0.2	-0.28	-0.04	-0.15	-0.06	-0.31	0.12	-0.05	-0.28
BE952209	Mm.408227	Transcribed locus	Transcribed locus	N																					-0.2	0.56	0	0.12	-0.2	0.28	0.08	0.01	0.06	-0.12	-0.25
BE952210		EST	EST	Y																					-0.04	1.02	0.69	0.72	0.56	0.41	0.46	0.02	-0.11	-0.11	0.04
BE952211	Mm.294138	Ppp2r1a	Protein phosphatase 2 (formerly 2A), regulatory subunit A (PR 65), alpha isoform	N																					0.15	-0.13	0.62	0.18	0.31	0.18	0.39	0.29	0.46	0.53	0.07
BE952212	Mm.1956	Nefl	Neurofilament, light polypeptide	N	0	0	1	1	0	0	7	7	10	12	11	2	5	6	6	17	11	2	1	99	0.18	0.99	0.53	0.42	0.62	0.31	0.39	0.37	-0.12	-0.24	0.23
BE952213	Mm.408228	Transcribed locus	Transcribed locus	Y																					0.14	0.83	0.44	0.67	0.76	0.16	0.66	0.03	0.05	0.02	-0.56
BE952215	Mm.30038	Epb4.1	Erythrocyte protein band 4.1	Y	0	8	8	2	0	0	3	4	4	5	1	3	12	6	9	16	10	7	17	115	-1.29	0.11	-0.3	-0.59	-0.23	-0.27	0.62	1.11	0.91	0.63	0.77
BE952216	Mm.390576	BC034664	CDNA sequence BC034664	Y																					0.83	0.63	1.25	0.89	1.73	0.71	0.35	-0.26	-0.73	-0.97	-0.16
BE952217		EST	EST	Y																					0.48	0.22	0.12	0.15	0.43	0.08	0	-0.17	-0.31	-0.6	-0.5
BE952218	Mm.253902	Mak10	MAK10 homolog, amino-acid N-acetyltransferase subunit, (S. cerevisiae)	Y	0	0	6	2	0	1	0	6	3	1	5	1	3	4	1	0	4	1	1	39	1.39	0.97	0.8	0.51	0.5	0.5	-0.07	0.12	-0.14	-0.49	-0.35
BE952221	Mm.208714	Atf7	Activating transcription factor 7	Y	0	0	1	0	0	0	0	0	0	0	0	0	0	0	0	0	0	0	0	1	1.21	0.79	0.15	-0.28	-0.11	0.21	0.12	0.44	0.15	0.17	0.14
BE952222	Mm.22511	2310004I24Rik	RIKEN cDNA 2310004I24 gene	Y	0	0	1	2	0	0	0	0	0	1	1	0	0	0	0	2	1	0	4	12	1.33	0.85	0.79	0.32	0.34	0.32	-0.04	-0.14	-0.27	-0.41	-0.54
BE952223	Mm.196208	Rgs12	Regulator of G-protein signaling 12	Y	8	13	11	3	4	3	2	4	4	7	4	2	5	6	4	1	1	2	4	88	1.52	0.75	0.9	0.18	0.64	0.44	0.23	-0.08	-0.21	-0.17	-0.25
BE952224	Mm.398086	Transcribed locus	Transcribed locus	N																					0.27	0.12	0.17	0.39	0.93	0.54	0.05	0.65	0.14	0.84	0.75
BE952225	Mm.249822	Bre	Brain and reproductive organ-expressed protein	N	1	11	4	5	0	1	1	1	8	6	7	2	3	3	1	1	3	0	8	66	0.82	0.31	0.46	-0.31	0.05	0.26	0.2	-0.48	0.06	-0.29	-0.03
BE952227	Mm.217764	Pgm2	Phosphoglucomutase 2	N																					0.6	0.07	0.13	0.04	-0.03	0.02	0.45	0.48	0.22	0.27	-0.05
BE952228	Mm.275953	4732496O08Rik	RIKEN cDNA 4732496O08 gene	Y																					-0.52	-0.14	0	-0.22	0.08	-0.28	0.34	0.11	0.1	-0.14	-0.46
BE952231	Mm.103641	Nr2e3	Nuclear receptor subfamily 2, group E, member 3	Y	2	2	0	0	2	1	1	0	2	0	0	1	20	41	71	20	40	18	14	235	-4.08	-4.37	-5.13	-3.26	-1.9	-0.52	1.43	1.53	1.64	0.41	0.25
BE952232	Mm.20920	Zbtb7a	Zinc finger and BTB domain containing 7a	Y	0	0	0	0	0	0	1	2	0	0	0	0	0	1	0	0	0	2	1	7	0.01	1.13	0.62	0.78	0.77	0.56	0.5	0.04	-0.3	-0.4	0.07
BE952234	Mm.24673	Pxmp4	Peroxisomal membrane protein 4	Y	0	0	1	0	0	1	1	0	0	0	1	1	1	0	1	0	0	1	0	8	0.16	0.11	-0.04	0.32	0.29	0.36	0.35	-0.17	-0.19	-0.34	-0.67
BE952235	Mm.217216	Magi1	Membrane associated guanylate kinase, WW and PDZ domain containing 1	Y																					0.01	0.41	0.09	0.39	0.54	0.36	0.22	-0.35	-0.57	-1.06	-0.97
BE952236	Mm.251710	Fstl3	Follistatin-like 3	Y																					0.46	0.27	0.24	0.4	1.07	1	0.35	-0.13	-0.19	0.11	-0.43
BE952237	Mm.291503	Acox3	Acyl-Coenzyme A oxidase 3, pristanoyl	Y																					0.56	1.15	0.58	0.4	0.68	0.35	0.36	0.05	-0.14	-0.36	-0.29
BE952238	Mm.262102	Stno	Strawberry notch homolog (Drosophila)	Y	0	1	0	0	0	0	0	1	0	0	0	0	0	0	0	0	0	0	0	2	0.23	0.29	0.58	0.45	1.41	0.87	0.37	-0.58	-0.36	-0.43	-1.03
BE952240	Mm.248637	Slc31a1	Solute carrier family 31, member 1	N	0	0	0	0	0	0	0	0	0	0	0	1	0	0	0	0	0	0	0	1	0.23	0.52	0.31	0.14	0.4	0.34	0.45	0.01	-0.04	-0.44	-0.51
BE952241	Mm.159176	4932416N17Rik	RIKEN cDNA 4932416N17 gene	N	2	1	1	1	0	0	0	1	1	0	2	0	0	2	0	2	4	1	3	21	1.19	0.49	0.41	0.25	0.47	0.39	0.06	-0.07	0.2	0.3	-0.42
BE952242	Mm.21740	Hnrph1	Heterogeneous nuclear ribonucleoprotein H1	N	2	42	25	25	2	8	8	21	31	20	15	20	35	21	23	17	14	11	13	353	1.52	0.34	1.09	0.09	1.01	1.02	-0.2	-0.09	-0.18	-0.21	-0.07
BE952243	Mm.34612	Eif2b3	Eukaryotic translation initiation factor 2B, subunit 3	Y	0	3	2	6	0	0	1	1	2	0	2	2	1	1	3	1	3	0	3	31	0.47	0.27	0.22	-0.03	0.03	0.01	0.03	0.3	0.2	-0.1	-0.1
BE952244	Mm.240627	Sox4	SRY-box containing gene 4	Y																					0.94	0.65	0.54	0.24	0.57	0.27	-0.03	-0.58	-0.33	-1.07	-0.61
BE952245		EST	EST	Y																					0.56	0.15	0.31	0.65	0.33	0.17	-0.58	-0.46	-0.66	-1.25	-0.68
BE952246	Mm.408229	Transcribed locus	Transcribed locus	N																					0.95	0.77	0.46	-0.12	0.15	0.26	-0.22	-0.61	-0.17	-0.58	-0.88
BE952247	Mm.6919	Dctn1	Dynactin 1	Y	7	16	11	3	2	0	7	1	2	6	4	12	4	3	18	4	9	16	4	129	0.11	0	-0.23	-0.66	-0.19	-0.11	0.45	1.07	0.5	1.25	0.91
BE952248		EST	EST	Y																					-1.12	-0.94	-1.34	-0.53	-0.41	-0.6	-0.48	-0.09	0.19	1	0.53
BE952249	Mm.25568	Scrib	Scribbled homolog (Drosophila)	N	8	2	0	0	2	3	0	4	1	5	0	7	4	2	1	3	0	4	1	47	0.5	0.5	0.21	0.29	0.17	-0.24	-0.06	-0.31	-0.55	-1.02	-0.31
BE952250	Mm.12194	Psmd3	Proteasome (prosome, macropain) 26S subunit, non-ATPase, 3	Y	1	16	11	15	7	2	8	3	7	5	4	7	11	5	8	13	9	3	3	138	-0.28	0.96	0.46	0.6	0.48	0.05	0.53	-0.04	-0.23	-0.03	-0.04
BE952252	Mm.306026	Epb4.1l2	Erythrocyte protein band 4.1-like 2	Y																					-1.98	-0.95	-0.84	0.01	0.65	0.05	0.96	0.77	1.05	1	0.72
BE952253	Mm.296971	4921537D05Rik	RIKEN cDNA 4921537D05 gene	Y																					0.47	1.38	0.77	0.67	0.47	0.07	0.15	-0.07	-0.33	-0.65	-0.24
BE952254	Mm.273804	Racgap1	Rac GTPase-activating protein 1	Y																					0.48	0.38	1.08	0.85	1.19	0.8	-0.85	-1.32	-1.6	-1.39	-0.28
BE952255	Mm.408230	Transcribed locus	Transcribed locus	Y																					-3.34	-2.89	-2.7	-2.47	-1.74	-1.91	-0.88	0.79	0.61	1.6	2.39
BE952257	Mm.252497	Kif1b	Kinesin family member 1B	N	1	25	23	20	7	13	16	5	14	24	17	3	13	11	11	8	6	14	15	246	1.11	0.48	1.28	0.96	1.86	0.79	0.5	0.08	-0.42	-0.32	0.17
BE952259	Mm.39001	Polrmt	Polymerase (RNA) mitochondrial (DNA directed)	Y	1	5	3	3	0	0	1	2	5	5	4	4	4	0	6	7	3	6	2	61	-0.62	0.18	-0.16	-0.3	-0.6	-0.6	0.11	0.45	0.46	0.86	0.85
BE952262	Mm.154906	Pgpep1	Pyroglutamyl-peptidase I	N	41	87	108	86	18	6	83	57	77	71	63	46	51	49	98	105	109	76	49	1280	0.13	0.13	0.21	0.13	-0.12	-0.33	0.14	0.31	0.02	0.24	-0.27
BE952263	Mm.393348	4930562D19Rik	RIKEN cDNA 4930562D19 gene	N																					0.57	-0.14	-0.21	-0.46	0.33	0.32	-0.2	0.14	0.11	0.38	0.19
BE952264	Mm.169673	Clint1	Clathrin interactor 1	Y																					0.71	0.7	0.6	0.19	0.04	0.1	0.13	0.18	-0.12	-0.18	-0.28
BE952265	Mm.294315	Capn10	Calpain 10	Y																					0.52	0.32	0.43	-0.18	0.2	0.26	0.16	-0.07	0.21	-0.43	-0.18
BE952266	Mm.2180	Hsp90ab1	Heat shock protein 90kDa alpha (cytosolic), class B member 1	Y	26	125	132	64	45	28	45	89	59	67	27	39	32	21	30	24	18	23	10	904	2.33	1.94	1.04	0.92	0.59	0.34	0.29	0.29	-0.57	-0.2	-0.28
BE952267	Mm.379272	Rnf123	Ring finger protein 123	N																					0.82	0.23	0.18	-0.25	0.22	0.24	0.02	-0.13	-0.31	0.29	0
BE952268	Mm.29815	Mat2a	Methionine adenosyltransferase II, alpha	Y	8	26	18	10	7	8	19	17	19	14	6	24	19	17	33	40	24	31	18	358	-0.6	-0.53	-0.49	-0.3	0.85	0.09	0.12	-1.19	0.04	-0.55	-0.73
BE952271	Mm.8911	Psmb5	Proteasome (prosome, macropain) subunit, beta type 5	N	0	24	34	8	0	6	14	12	39	25	36	13	12	15	17	25	9	6	9	304	0.05	-0.22	0.35	-0.09	0.54	0.08	0.04	-0.5	0.11	0.1	-0.39
BE952272	Mm.78250	KIAA0415	KIAA0415 protein	N	1	5	1	1	2	2	0	2	1	1	0	3	0	1	0	0	0	0	0	20	0.17	0.29	-0.03	0.17	0.03	0.13	-0.08	0	0.01	-0.24	-0.27
BE952273	Mm.126106	Fancc	Fanconi anemia, complementation group C	N																					-0.4	-0.31	0.08	0.02	0.01	0.02	0.58	-0.45	-0.13	-0.36	-0.36
BE952274	Mm.325205	Dnm2	Dynamin 2	N																					0.06	-0.02	0.04	0.13	-0.07	0.15	-0.21	-0.08	-0.42	-0.98	-0.4
BE952276	Mm.4875	Dll1	Delta-like 1 (Drosophila)	N	1	3	0	0	1	1	0	1	2	1	0	1	2	1	1	0	0	0	0	15	-0.79	-0.39	-0.19	0.23	0.44	0.32	-0.01	0.36	0.24	0.37	0.25
BE952277	Mm.21629	Abcf2	ATP-binding cassette, sub-family F (GCN20), member 2	N	4	3	7	8	0	1	1	11	8	8	2	2	4	1	1	2	1	1	3	68	0.39	0.07	0.24	-0.05	0.28	-0.23	0.03	0.32	-0.09	0.35	0.38
BE952280	Mm.246237	5730589K01Rik	RIKEN cDNA 5730589K01 gene	N	0	6	4	3	2	1	3	4	0	6	9	4	4	6	0	1	1	2	2	58	-0.57	0.14	-0.39	0.06	0.49	0.13	0.27	0.62	0.39	0.68	0.64
BE952281	Mm.3555	Vdac1	Voltage-dependent anion channel 1	Y	8	16	13	5	4	2	7	2	0	1	2	3	3	5	6	0	6	14	3	100	-0.07	-0.66	0.33	-0.16	0.72	0.31	0.3	0.72	0.25	0.93	1.04
BE952282	Mm.34302	Lypla2	Lysophospholipase 2	N	3	16	12	4	2	7	10	9	9	6	13	10	8	9	18	5	14	7	3	165	-0.34	0.53	-0.11	-0.08	0.1	-0.26	0.22	0.32	0.13	-0.16	0.08
BE952283	Mm.41372	Vps33a	Vacuolar protein sorting 33A (yeast)	N	1	8	2	2	1	1	2	1	1	2	1	1	2	1	4	2	5	2	2	41	-0.15	-0.2	-0.42	-0.07	-0.09	-0.41	-0.17	0.14	-0.02	0.06	-0.36
BE952284	Mm.22147	Gtpbp2	GTP binding protein 2	Y	1	10	10	13	4	3	11	12	17	13	11	10	4	14	9	14	10	8	6	180	0.47	0.13	0.06	0.15	-0.2	-0.3	0.14	0.29	0.08	0.7	0.68
BE952285	Mm.240473	Klf13	Kruppel-like factor 13	N																					0.58	0.66	0.43	0.33	0.17	-0.16	-0.02	-0.11	-0.18	0.26	0.04
BE952286	Mm.41137	Adcy5	Adenylate cyclase 5	Y	0	1	1	1	0	1	4	1	1	1	1	2	2	1	1	0	1	0	1	20	-0.85	0.29	-0.57	-0.15	-0.36	0.15	0.02	0.51	-0.2	0.64	0.66
BE952287	Mm.37932	Frmd4a	FERM domain containing 4A	N	1	9	5	7	1	1	3	6	6	1	5	4	9	2	3	2	1	1	3	70	0.14	0.44	0.22	0.25	0.6	0.21	0.4	0.25	0.25	0.33	0.33
BE952288	Mm.27606	Tmed3	Transmembrane emp24 domain containing 3	N	4	4	5	1	2	1	3	1	1	6	1	6	1	1	1	4	5	1	2	50	0.36	0.43	-0.03	-0.15	-0.2	0.3	0.23	0.48	0.11	0.27	0.04
BE952289	Mm.38993	Clstn1	Calsyntenin 1	Y	1	16	14	9	2	1	16	2	4	3	3	9	9	11	21	8	23	18	15	185	-1.65	-1.12	-0.87	-0.81	-0.39	-0.23	1.25	1.09	1	1.6	0.99
BE952290	Mm.28231	Rarres2	Retinoic acid receptor responder (tazarotene induced) 2	N	0	1	0	0	0	0	1	0	0	0	0	0	0	0	1	0	0	1	0	4	0.28	-0.09	-0.2	-0.76	-0.05	-0.09	0.27	0.26	0.08	0.29	0.07
BE952291	Mm.36416	Fzd2	Frizzled homolog 2 (Drosophila)	Y	4	7	2	6	4	0	0	2	2	1	2	2	1	3	0	1	2	0	2	41	0.93	0.59	0.5	0.44	0.1	-0.47	-0.36	-1.03	-1.09	-1.62	-1.51
BE952292	Mm.408231	Transcribed locus	Transcribed locus	N																					-0.37	-0.28	-0.11	0.65	0.46	0.38	-0.22	0.14	0.49	-0.05	-1.14
BE952294		EST	EST	Y																					-0.4	0.09	0.15	0.35	0.48	0.49	0.73	0.12	0.21	0.07	-0.33
BE952295	Mm.5027	Ezh1	Enhancer of zeste homolog 1 (Drosophila)	Y	0	2	1	1	1	0	1	1	0	2	0	3	2	3	2	1	0	4	4	28	-0.06	1.32	0.9	1.34	1.12	0.91	1.05	-0.2	0.21	0.04	-0.89
BE952296	Mm.427059	Transcribed locus	Transcribed locus	Y																					2.88	1.84	2.12	0.8	0.1	-0.27	-0.8	-1.71	-2.07	-1.85	-1.68
BE952297	Mm.4269	Tcf4	Transcription factor 4	N	5	68	47	59	12	18	9	7	9	7	11	11	21	9	10	4	14	4	3	328	-0.76	-0.52	-0.69	-0.32	0.66	0.72	-0.08	-0.58	0.29	-0.95	-1.29
BE952298	Mm.332336	Mrfap1	Morf4 family associated protein 1	Y																					1.6	1.13	1.46	1.06	0.71	0.45	0.44	0.04	-0.31	-0.13	-0.33
BE952299	Mm.260360	1500034J01Rik	RIKEN cDNA 1500034J01 gene	Y	0	3	5	1	1	0	2	1	0	1	0	1	3	1	1	0	0	0	0	20	0.59	0.94	0.65	-0.2	0.65	0.36	0.43	0.14	0.13	0.08	-0.01
BE952300	Mm.288442	D5Ertd585e	DNA segment, Chr 5, ERATO Doi 585, expressed	Y																					1.09	1.32	0.81	0.71	0.39	-0.13	0.04	-0.21	-0.4	-0.2	-0.45
BE952301	Mm.330677	Asxl1	Additional sex combs like 1 (Drosophila)	Y																					2.51	1.41	1.94	0.8	0.68	0.57	0.28	0.54	-0.4	0.03	-0.21
BE952303	Mm.8180	Dpysl3	Dihydropyrimidinase-like 3	N	2	52	38	8	14	38	1	8	6	16	11	14	8	9	24	9	14	11	13	296	-0.36	0.1	0.18	0.53	0.57	0.02	0.28	0.65	-0.46	-0.49	-0.12
BE952305	Mm.298	Slc25a3	Solute carrier family 25 (mitochondrial carrier, phosphate carrier), member 3	Y	16	43	63	33	7	9	34	34	46	38	26	32	36	29	33	48	23	18	17	585	1.19	1.1	1.26	0.71	0.6	0.56	0.47	0.19	0.03	0.2	-0.31
BE952306	Mm.221992	Yap1	Yes-associated protein 1	Y	0	0	0	1	0	0	0	0	0	0	0	0	0	0	0	0	0	0	0	1	0.58	0.79	0.1	0.74	0.24	-0.46	-0.34	0.34	-0.57	-0.45	-0.5
BE952307	Mm.301655	Pmpcb	Peptidase (mitochondrial processing) beta	N																					0.62	0.82	0.51	0.19	0.27	0.2	0.57	-0.46	-0.04	0.27	-0.42
BE952308	Mm.426052	Afg3l2	AFG3(ATPase family gene 3)-like 2 (yeast)	N																					-0.25	-0.49	0.11	-0.2	-0.15	0.12	0.31	0.38	0.16	0.31	0.6
BE952310	Mm.379129	Eef1g	Eukaryotic translation elongation factor 1 gamma	Y																					2.14	0.83	1.36	0.22	0.1	0.26	0.21	0.24	-0.17	0.26	-0.39
BE952311	Mm.280083	Rpl4	Ribosomal protein L4	Y																					2.12	0.56	1.74	1.06	0.95	1.09	0.29	-0.25	0.23	0.03	-0.05
BE952312	Mm.382058	Transcribed locus	Transcribed locus	N																					-0.01	-0.17	-0.06	0.11	-0.26	0.14	-0.32	-0.1	0.11	-0.07	0.04
BE952313	Mm.8256	Khdrbs1	KH domain containing, RNA binding, signal transduction associated 1	Y	4	54	40	41	11	2	4	20	22	13	17	12	22	14	12	22	11	6	10	337	-0.29	0.83	0.25	1	0.92	0.8	0.55	-0.23	0.31	-0.16	-1.1
BE952314	Mm.260515	Tceal3	Transcription elongation factor A (SII)-like 3	Y	0	0	3	0	0	5	22	2	0	3	2	0	3	10	5	8	4	5	1	73	-1.28	-0.49	-0.59	-0.75	-0.43	-0.2	0.06	0.2	0.04	0.57	0.47
BE952315		EST	EST	Y																					0.86	1.08	0.16	0.6	0.16	-0.2	-0.5	-0.44	-0.87	-0.45	-0.82
BE952316	Mm.233903	Nnat	Neuronatin	Y	0	0	1	0	0	0	0	0	0	0	0	1	1	0	1	0	0	0	0	4	-0.62	0.61	1.13	0.14	1.16	1.01	1.3	-0.18	-0.02	-2.53	-3.45
BE952319	Mm.431185	Transcribed locus	Transcribed locus	Y																					0.76	0.79	0.5	0.86	0.59	0.3	0.3	-0.07	0.12	-0.1	-0.12
BE952320	Mm.252009	St5	Suppression of tumorigenicity 5	Y	4	0	1	0	0	0	0	3	0	1	2	0	1	0	2	0	2	2	2	20	0.56	0.45	-0.03	0.09	-0.14	0.16	-0.04	-0.21	-0.07	-0.4	-0.66
BE952321	Mm.379086	Smarce1	SWI/SNF related, matrix associated, actin dependent regulator of chromatin, subfamily e, member 1	N																					-0.61	0.75	0.28	0.62	1.31	0.64	0.02	-0.54	-0.4	-0.86	-0.86
BE952323	Mm.98	Psmb6	Proteasome (prosome, macropain) subunit, beta type 6	Y	11	23	17	20	13	7	7	10	15	24	12	17	10	5	12	5	12	16	8	244	1.32	0.84	0.98	0.51	0.36	0.71	0.41	0.38	-0.23	-0.05	-0.08
BE952325	Mm.44183	Prr14	Proline rich 14	Y	1	8	9	9	0	1	1	0	2	1	4	2	3	8	7	5	3	6	3	73	-0.31	-0.24	-0.12	-0.37	-0.42	-0.39	-0.01	0.95	0.62	0.53	0.24
BE952326	Mm.408232	Transcribed locus	Transcribed locus	Y																					0.8	1.08	0.49	0.39	0.3	0.36	0.04	-0.28	-0.33	-0.79	-0.49
BE952327	Mm.212066	Abi2	Abl-interactor 2	N	0	2	0	0	0	0	0	0	0	0	0	0	0	0	0	0	0	0	0	2	-1.15	-0.53	-0.47	0.21	0.85	0.61	0.44	0.38	0.19	0.52	0.41
BE952329	Mm.139176	5230400G24Rik	RIKEN cDNA 5230400G24 gene	Y																					1.91	1.65	1.57	0.55	-0.27	-0.39	-0.78	-0.66	-1.08	-1.23	-0.81
BE952330	Mm.423753	Farp1	FERM, RhoGEF (Arhgef) and pleckstrin domain protein 1 (chondrocyte-derived)	Y																					0.64	0.58	0.35	0.54	0.04	0.3	-0.07	0.14	-0.08	-0.83	-0.16
BE952331	Mm.4657	Apba2	Amyloid beta (A4) precursor protein-binding, family A, member 2	Y	0	19	20	12	4	2	3	5	2	8	8	5	10	4	1	5	1	2	0	111	1.09	0.58	1.34	1.39	0.97	1.24	0.74	0.15	0.25	0.05	-0.83
BE952333	Mm.253518	Brd4	Bromodomain containing 4	N	7	19	18	6	4	4	1	7	6	6	11	6	9	11	11	2	5	5	4	142	-0.4	0.27	0.22	0.77	0.49	0.38	0.17	0.23	0.4	0.29	-0.24
BE952335	Mm.287052	Tbx2	T-box 2	Y																					0.38	0.42	1.06	0.76	0.71	0.63	-0.13	-0.49	-0.02	-0.51	-0.93
BE952336	Mm.42102	Tulp1	Tubby like protein 1	Y	0	3	0	2	1	0	1	1	1	0	3	4	1	10	25	13	18	52	46	181	-4.56	-4.36	-3.84	-3.09	-2.33	-1.38	0.79	1.27	1.19	2.11	2.06
BE952337	Mm.379036	Tuba2	Tubulin, alpha 2	N																					1.37	0.13	1.46	0.85	0.54	0.08	0.61	-0.3	0.47	0.09	-0.44
BE952338	Mm.4154	Il10rb	Interleukin 10 receptor, beta	Y	1	4	3	3	0	1	2	0	3	2	0	0	1	2	2	1	1	1	2	29	-0.12	0.7	0.52	0.7	0.3	0.7	0.33	-0.16	0	-0.77	-0.77
BE952339	Mm.276259	Srgap2	SLIT-ROBO Rho GTPase activating protein 2	Y																					0.17	0.95	0.25	0.89	0.57	0.43	0.2	0.06	-0.42	-0.34	-0.34
BE952340	Mm.29619	Gga2	Golgi associated, gamma adaptin ear containing, ARF binding protein 2	N	2	8	11	11	2	4	2	14	13	12	4	5	4	7	3	1	5	3	0	111	0.51	0.21	0.09	0.43	0.02	-0.2	-0.86	0.14	0.09	0.01	-0.19
BE952341	Mm.294870	D17Wsu104e	DNA segment, Chr 17, Wayne State University 104, expressed	N																					-0.42	-0.24	-0.13	0.18	0.57	-0.24	-0.07	0.33	0.19	1.19	0.96
BE952343	Mm.408234	Transcribed locus	Transcribed locus	Y																					0.46	0.85	0.28	0.64	0.12	0.73	0.15	0.26	0.06	-0.12	-0.72
BE952345	Mm.34411	Pdk1	Pyruvate dehydrogenase kinase, isoenzyme 1	Y	0	0	2	2	2	0	0	2	1	2	1	0	4	3	2	1	1	1	1	25	0.3	0.05	0.5	1.09	-0.26	0.32	0.08	0.06	-0.22	-0.2	-0.15
BE952346	Mm.326167	Pkm2	Pyruvate kinase, muscle	Y																					0.91	0.16	1.11	0.69	-0.36	0.57	0.65	1.11	0.66	1.38	1.2
BE952347		EST	EST	N																					-0.29	-0.54	-0.72	-0.13	0.47	-0.09	0.09	0.28	-0.32	0.46	0.43
BE952348	Mm.127405	Hcfc2	Host cell factor C2	N	4	4	5	4	1	3	13	1	1	3	3	1	1	3	4	5	2	6	4	68	0.02	0.36	0	-0.02	-0.02	-0.01	0.19	-0.37	-0.21	0.59	0.08
BE952349	Mm.162811	Rab8a	RAB8A, member RAS oncogene family	Y																					0.71	0.01	0.33	0.29	-0.02	0	-0.01	-0.02	-0.46	-0.61	-0.5
BE952351	Mm.379371	Aamp	Angio-associated migratory protein	N																					0.38	0.26	0.38	-0.21	0.07	0.19	0.44	-0.32	0.02	0.12	-0.47
BE952352	Mm.290857	Lman1	Lectin, mannose-binding, 1	Y																					0.51	0.18	0.57	0.29	-0.28	-0.2	-0.14	-0.31	-0.1	-0.26	-0.44
BE952353	Mm.21587	Slc9a3r2	Solute carrier family 9 (sodium/hydrogen exchanger), isoform 3 regulator 2	N	1	4	1	1	0	0	1	6	1	4	2	2	4	1	0	3	1	1	1	34	0.09	-0.14	0.01	-0.35	-0.04	-0.26	-0.04	0.14	0.09	0.77	0
BE952354	Mm.408235	Transcribed locus	Transcribed locus	N																					-0.03	0.18	0.27	0.31	0.04	-0.18	0.1	0.12	0.33	0.12	-0.02
BE952355	Mm.29496	Zf	HCF-binding transcription factor Zhangfei	N	0	3	4	0	0	1	0	2	4	7	3	3	3	4	10	10	7	9	1	71	-0.17	0.24	-0.03	-0.35	-0.05	0.34	0.55	0.11	0.09	0.14	0.27
BE952356	Mm.21184	Slc35c2	Solute carrier family 35, member C2	Y	1	4	9	3	2	1	5	0	3	3	5	1	4	2	6	2	3	6	5	65	0.09	0.7	0.45	0.64	0.5	0.29	0.62	-0.13	0.21	0.05	-0.65
BE952357	Mm.297033	Mrps11	Mitochondrial ribosomal protein S11	Y																					0.81	0.32	0.12	-0.35	-0.1	-0.44	0.34	0.23	0.29	0.11	0.16
BE952358	Mm.291533	Hps3	Hermansky-Pudlak syndrome 3 homolog (human)	N																					-0.52	0.15	-0.42	-0.06	0.13	-0.07	-0.02	0.33	0.55	0.7	0.52
BE952359	Mm.44218	2610042O14Rik	RIKEN cDNA 2610042O14 gene	N	2	9	10	5	0	0	6	8	1	5	3	4	7	3	16	16	6	13	8	122	-0.54	0.44	0.21	-0.02	0.94	0.88	0.98	0.25	0.53	0.25	-0.64
BE952360	Mm.2651	Dpf2	D4, zinc and double PHD fingers family 2	N	1	7	4	2	0	0	1	0	3	0	1	1	4	3	0	1	0	1	1	30	0.75	0.14	-0.09	0.23	0.43	-0.15	0.14	0.35	-0.04	0.64	0.18
BE952362	Mm.148425	Slc44a2	Solute carrier family 44, member 2	Y	2	1	3	0	1	2	1	0	2	0	1	3	5	1	1	0	1	2	1	27	0.27	0.59	0.33	0.89	0.79	0.56	0.28	-0.41	-0.12	-0.23	-0.62
BE952363	Mm.247473	Sdcbp	Syndecan binding protein	Y																					0.16	0.42	0.63	0.44	0.43	-0.12	-0.17	-0.32	-0.44	-0.82	-0.73
BE952366	Mm.273874	Pfkp	Phosphofructokinase, platelet	Y																					-0.88	-0.27	-0.19	-0.27	-0.8	-0.06	-0.3	0.48	0.12	1.34	1.5
BE952367	Mm.261329	2900073G15Rik	RIKEN cDNA 2900073G15 gene	Y																					0.35	0.53	0.64	0.41	0.53	0.1	0.16	-0.01	0.09	0.29	-0.18
BE952368	Mm.28549	Denr	Density-regulated protein	Y	5	9	9	4	3	3	7	8	12	8	5	3	2	1	4	1	7	2	2	95	0.41	-0.02	-0.06	-0.79	-0.44	0.01	-0.66	-0.92	-1.15	-1.18	-1.16
BE952369	Mm.245742	Ppp3cc	Protein phosphatase 3, catalytic subunit, gamma isoform	Y																					0.7	0.22	0.36	0.41	0.21	0.24	-0.11	-0.1	-0.24	-0.65	-0.3
BE953365	Mm.27259	Numa1	Nuclear mitotic apparatus protein 1	N	4	7	6	6	1	1	2	8	2	5	2	2	3	1	4	1	4	3	2	64	-0.07	-0.6	0.09	0.08	-0.04	-0.54	-0.02	0.17	-0.15	0	-0.29
BE953366	Mm.35094	Dhx29	DEAH (Asp-Glu-Ala-His) box polypeptide 29	Y	0	2	1	2	0	0	1	2	2	2	3	1	1	6	2	4	2	2	1	34	0.76	0.43	0.66	0.43	-0.49	-0.44	-0.02	0.59	-0.16	-0.28	-0.05
BE953367	Mm.307846	Rpl22	Ribosomal protein L22	Y																					0.75	0.56	0.19	0.41	-0.14	-0.23	0.02	0.06	-0.2	-0.67	-0.41
BE953369	Mm.130148	Ankib1	Ankyrin repeat and IBR domain containing 1	Y																					0.52	0.64	0.51	0.55	0.21	0.64	0.48	-0.19	-0.15	-0.84	-0.44
BE953371	Mm.428524	Transcribed locus	Transcribed locus	Y																					0.22	0.44	0.18	0.73	-0.06	0.79	0.18	-0.52	-1.08	-1.11	-1.01
BE953372	Mm.391700	Foxo3a	Forkhead box O3a	N																					-0.93	-0.4	0.09	0.27	0.5	-0.15	0.69	0.08	-0.26	0.31	0.05
BE953373	Mm.32081	Rfxdc2	Regulatory factor X domain containing 2 homolog (human)	Y	0	3	1	1	0	1	0	0	0	1	0	4	0	0	0	8	3	0	1	23	0.26	-0.19	0.24	0.16	-0.05	0.7	0.33	-0.71	-0.81	-0.94	-1.01
BE953374	Mm.288490	1110034B05Rik	RIKEN cDNA 1110034B05 gene	N																					0.25	0.11	0.11	0.25	0	0.18	-0.62	0.01	-0.17	-0.12	-0.2
BE953375	Mm.240871	Brwd1	Bromodomain and WD repeat domain containing 1	N																					0.77	0.66	0.13	0.34	-0.59	-0.15	-0.04	0.02	-0.43	0.07	0.53
BE953376	Mm.251331	Gga1	Golgi associated, gamma adaptin ear containing, ARF binding protein 1	N																					0.17	-0.07	-0.02	0.05	-0.04	0.34	0.22	0.21	0.05	-0.02	-0.15
BE953378	Mm.37558	Lrrk2	Leucine-rich repeat kinase 2	N	0	0	0	1	0	0	0	0	0	0	0	0	0	1	1	0	0	0	0	3	0.04	0.03	0.34	0.78	-0.32	0.04	0.19	0.38	-0.06	0.23	-0.18
BE953380	Mm.336856	BC064011	CDNA sequence BC064011	Y																					-1.72	-0.81	1.02	1.7	0	0.89	0.46	-0.84	-1.4	-3.19	-3.48
BE953381	Mm.43358	Pbx1	Pre B-cell leukemia transcription factor 1	N	4	12	9	1	3	3	4	4	5	3	3	5	4	5	9	3	4	9	3	93	0.02	-0.1	-0.05	-0.54	0.25	0.48	0.43	0.26	0.07	0.03	0.1
BE953382	Mm.338613	Foxo3a	Forkhead box O3a	N																					0.21	0.13	0.13	0.18	0.04	0.06	0.25	-0.06	0.08	0.02	0
BE953383	Mm.394780	Cyb5r4	Cytochrome b5 reductase 4	N																					-0.23	0.08	-0.13	-0.11	-0.28	0.5	0.19	0.74	0.26	-0.25	-0.45
BE953386	Mm.24838	2810003C17Rik	RIKEN cDNA 2810003C17 gene	N	0	1	0	2	1	0	2	0	0	4	1	2	3	1	1	1	1	0	0	20	0.75	-0.16	0.06	0.09	0.54	0.27	-0.06	-0.08	-0.49	-0.32	-1.19
BE953387	Mm.27738	R3hcc1	R3H domain and coiled-coil containing 1	Y	1	2	0	0	0	0	1	0	0	0	0	0	0	0	1	0	1	1	1	8	0.39	0.32	0.83	0.35	0.18	0.4	0.3	0.02	-0.56	-0.98	-0.85
BE953388	Mm.298091	LOC666704	Similar to sterile alpha motif domain containing 1	N																					0.24	0.42	0.44	0.28	0.04	-0.25	-0.14	0.22	0.25	-0.12	0.08
BE953389	Mm.335639	Mest	Mesoderm specific transcript	Y																					3.08	1.62	1.19	-0.1	-0.4	-0.51	-0.51	0.51	-0.35	-0.61	-0.42
BE953390	Mm.408289	Transcribed locus	Transcribed locus	N																					0.57	0.19	-0.04	-0.04	-0.16	-0.14	-0.26	0.26	-0.26	0.08	-0.14
BE953391		EST	EST	Y																					0.33	0.37	-0.48	0.29	0.44	0.42	0.13	-0.12	-0.48	0.09	0.16
BE953392	Mm.212577	Mta1	Metastasis associated 1	Y	2	7	15	6	3	2	2	7	2	5	2	3	9	4	3	1	2	4	1	80	0.79	0.73	0.55	0.35	-0.24	-0.02	-0.31	-0.12	-0.18	-0.99	-0.07
BE953393	Mm.51116	Maml1	Mastermind like 1 (Drosophila)	Y	1	3	3	2	0	1	0	1	1	2	1	2	1	3	0	0	2	1	0	24	0.64	0.74	0.25	0.26	-0.11	0.29	0.17	-0.48	-0.3	-0.7	-0.64
BE953395	Mm.247456	Nfx1	Nuclear transcription factor, X-box binding 1	N																					0.26	-0.27	-0.06	-0.05	0.04	-0.19	-0.32	0	-0.02	-0.02	-0.23
BE953396	Mm.260360	1500034J01Rik	RIKEN cDNA 1500034J01 gene	Y	0	3	5	1	1	0	2	1	0	1	0	1	3	1	1	0	0	0	0	20	1.06	0.48	0.3	0.77	-0.08	0.18	-0.07	-0.35	-0.41	-0.29	-0.5
BE953397	Mm.1323	Snrpb2	U2 small nuclear ribonucleoprotein B	Y	1	14	10	7	2	3	2	6	1	6	3	3	4	4	2	2	3	3	1	77	0.85	0.59	0.53	0.09	0.56	0.77	0.01	-0.24	-0.21	-0.99	-1.38
BE953398	Mm.275106	Rbm22	RNA binding motif protein 22	Y																					1.19	0.72	0.36	0.06	0.15	0.37	0.48	-0.27	-0.24	-0.57	-0.23
BE953400	Mm.408290	Transcribed locus	Transcribed locus	N																					0.23	-0.5	-0.35	-0.21	0.09	0.16	0.05	0.47	0.02	0.56	0.64
BE953402	Mm.333349	Wnk1	WNK lysine deficient protein kinase 1	Y																					0.65	0.15	-0.02	0.72	0.13	0.55	0.75	0.38	-0.07	-0.01	-0.1
BE953405	Mm.198264	Rab14	RAB14, member RAS oncogene family	N	4	16	6	7	3	2	6	6	10	4	6	15	6	6	3	16	14	11	4	145	0.11	0.01	0.41	-0.05	0.2	0.46	0.26	0.39	0.4	0.51	0.57
BE953407	Mm.214545	Clcc1	Chloride channel CLIC-like 1	N	1	1	0	2	1	0	2	2	0	1	2	2	0	0	1	2	1	2	0	20	0.11	0.16	0.03	-0.23	0.46	0.27	0.14	-0.27	0.07	-0.07	0.27
BE953409	Mm.202727	Pbef1	Pre-B-cell colony-enhancing factor 1	Y	0	7	18	9	1	0	5	10	7	9	10	2	5	15	10	12	9	6	7	142	0.25	0.02	0.28	0.14	-0.68	-0.53	-0.28	-0.03	-0.22	0.04	-0.56
BE953410	Mm.157119	Sort1	Sortilin 1	Y	0	1	2	1	0	0	0	1	1	1	0	1	0	0	0	0	0	0	0	8	-0.11	0.37	0.19	0.8	0.27	-0.01	0.27	-0.25	-0.84	-0.37	-0.29
BE953411		EST	EST	Y																					0.6	0.33	0.41	0.45	0.54	0.14	-0.33	0.04	-0.3	-0.62	-0.19
BE953412	Mm.426860	Transcribed locus	Transcribed locus	Y																					1.3	0.88	0.07	0.54	0.14	0.19	0.22	-0.43	-0.21	-0.55	-0.51
BE953413	Mm.408291	Transcribed locus	Transcribed locus	N																					-0.68	-0.39	-0.54	-0.43	0.06	-0.11	-0.23	-0.09	-0.19	-0.27	0.44
BE953414	Mm.408292	Transcribed locus	Transcribed locus	Y																					-0.1	0.33	0.09	-0.15	0.49	0.22	0.03	-0.62	-0.26	-0.2	-0.36
BE953415	Mm.299073	Zfp358	Zinc finger protein 358	Y																					0.9	0.99	1.07	0.84	0.68	0.47	-0.06	-0.19	-0.18	-0.5	-0.46
BE953416	Mm.258955	2510003E04Rik	RIKEN cDNA 2510003E04 gene	N																					0.97	0.28	0.15	0.16	0.03	-0.02	0	-0.49	-0.54	-0.39	-0.21
BE953417	Mm.26479	Nedd10	Neural precursor cell expressed, developmentally down-regulated gene 10	N	0	3	0	2	0	0	0	1	1	0	4	5	2	0	1	1	4	0	3	27	0.16	0.37	0.05	0.11	0.06	-0.1	-0.57	0.04	-0.17	-0.51	-0.49
BE953418	Mm.386831	Ran	RAN, member RAS oncogene family	Y																					0.92	1.16	1.12	1.12	0.99	0.43	0.03	-0.66	-0.72	-0.81	-1
BE953419		EST	EST	Y																					0.28	-0.12	0.16	0.6	0.03	0.29	-0.51	-0.48	-0.36	-0.26	-0.61
BE953422	Mm.1977	Epha3	Eph receptor A3	Y	0	9	16	7	2	1	1	2	4	5	11	5	7	4	8	5	5	3	5	100	0.5	0.44	0.37	0.68	0.3	0.19	0.27	0.26	-0.09	-0.15	-0.37
BE953425	Mm.101339	D330027G24Rik	RIKEN cDNA D330027G24 gene	N	0	0	0	1	0	1	0	0	0	2	0	0	1	0	1	1	3	2	1	13	0.37	-0.02	0.46	0.18	-0.01	-0.12	-0.46	0.18	0.25	0.03	0.11
BE953426	Mm.386034	Transcribed locus	Transcribed locus	N																					0.01	0.1	-0.15	-0.11	-0.07	-0.24	0.24	0.19	-0.14	0.08	0.04
BE953429	Mm.37126	Pcdh9	Protocadherin 9	N	0	1	0	0	0	0	1	2	2	0	5	0	3	0	3	2	0	1	1	21	-1.05	-0.3	-0.37	-0.11	0.54	-0.16	0.22	0.21	0.24	0.14	-0.27
BE953432	Mm.354863	B630005N14Rik	RIKEN cDNA B630005N14 gene	N																					0.22	-0.47	-0.22	-0.21	-0.19	0.41	-0.08	0.33	0.37	0.53	0.4
BE953433	Mm.384762	6430706D22Rik	RIKEN cDNA 6430706D22 gene	Y																					1.12	0.85	0.82	0.93	0.73	0	-0.68	-0.88	-0.71	-1.44	-1.26
BE953435	Mm.41163	Ust	Uronyl-2-sulfotransferase	N	0	1	0	1	0	1	0	0	0	0	0	0	0	0	0	0	0	0	0	3	0.34	0.78	0.04	0.25	0.03	0.1	0.01	0	-0.36	-0.1	-0.09
BE953436	Mm.2388	D430019H16Rik	RIKEN cDNA D430019H16 gene	N	0	6	3	1	1	2	3	0	1	6	1	4	2	1	3	3	0	1	1	39	-0.24	0.18	0.59	0.2	0.13	-0.36	0.24	0.49	-0.13	-1.33	-2.14
BE953437	Mm.408293	Transcribed locus	Transcribed locus	N																					0.26	0.25	0.09	0.31	-0.06	0.14	0.06	-0.16	0.01	-0.15	-0.14
BE953440	Mm.258324	3010001K23Rik	RIKEN cDNA 3010001K23 gene	N	0	0	1	1	0	0	1	0	1	0	0	0	0	1	0	0	1	1	0	7	0.27	0.08	0.22	-0.21	0.1	0.05	-0.08	0.41	0.08	0.11	-0.18
BE953442	Mm.3118	Actr1a	ARP1 actin-related protein 1 homolog A (yeast)	Y	13	23	25	23	6	3	5	11	4	10	3	8	6	2	5	4	14	6	6	177	0.44	0.1	0.39	-0.69	-0.23	0.33	0.5	0.87	0.14	0.27	0.42
BE953444	Mm.30199	Csnk1e	Casein kinase 1, epsilon	Y	0	11	5	10	5	4	9	3	4	6	5	5	6	8	9	12	6	6	6	120	0.76	0.42	0.51	0.43	0.03	0.36	-0.26	0.21	-0.3	0.03	-0.48
BE953449	Mm.245938	0610040D20Rik	RIKEN cDNA 0610040D20 gene	Y																					0.5	-0.09	0.55	-0.23	0.1	0.72	0.11	-0.12	0.29	-0.47	-0.13
BE953450	Mm.390807	Ptp4a3	Protein tyrosine phosphatase 4a3	Y																					-2.65	-2.71	-2.64	-2.51	-1.26	-0.22	1.01	0.47	1.03	1.15	0
BE953453	Mm.318259	Faf1	Fas-associated factor 1	Y																					0.77	0.6	0.32	0.3	-0.13	0.09	0.44	0.42	0.07	-0.06	0.06
BE953455	Mm.408294	Transcribed locus	Transcribed locus	N																					0.28	0.1	-0.15	0.02	-0.36	-0.37	0.13	0.19	0.11	-0.04	0.06
BE953457	Mm.29148	Rbpms2	RNA binding protein with multiple splicing 2	Y	0	0	1	0	0	0	0	3	4	5	3	1	0	0	0	3	3	1	2	26	0.28	0.64	0.61	0.05	-0.09	-0.51	-0.16	-0.11	-0.27	-0.04	-0.57
BE953460	Mm.144218	Alg5	Asparagine-linked glycosylation 5 homolog (yeast, dolichyl-phosphate beta-glucosyltransferase)	N	1	12	10	5	0	1	0	5	1	3	3	8	5	3	6	3	5	1	3	75	0.35	0.3	0.46	0	0.06	0.27	0.22	0.38	0.2	0.32	0.1
BE953461	Mm.65597	Cpne9	Copine family member IX	N	0	1	1	1	1	0	4	0	0	2	1	1	1	1	0	5	1	0	1	21	-0.05	-0.05	-0.05	0.35	-0.47	-0.13	0.45	0.08	0.25	0.75	-0.08
BE953462	Mm.384318	Catsper2	Cation channel, sperm associated 2	N																					0.09	-0.09	-0.1	0.24	0.17	0.11	-0.03	0.39	0.04	0	0.01
BE953463	Mm.272866	Hmox2	Heme oxygenase (decycling) 2	N																					-0.29	-0.19	-0.34	-0.62	0.12	-0.49	-0.03	-0.03	0.47	0.51	0.06
BE953465	Mm.286457	Bet1	Blocked early in transport 1 homolog (S. cerevisiae)	Y																					-0.1	0.27	0.25	-0.09	0.1	-0.41	-0.35	0.18	0.01	0.2	-0.24
BE953467	Mm.19133	Aplp2	Amyloid beta (A4) precursor-like protein 2	Y	1	14	6	4	2	2	8	8	3	7	2	5	3	6	11	12	13	9	16	132	-2.21	-2.01	-1.8	-1.02	-0.27	-1.27	-1	-1.94	-0.53	-0.19	-1.4
BE953468	Mm.248648	Stx11	Syntaxin 11	N																					0.07	0.04	-0.3	0.52	-0.43	-0.07	0.09	0.23	0.22	-0.29	-0.69
BE953469	Mm.76911	Rbm7	RNA binding motif protein 7	Y																					-0.7	-0.33	-0.45	0.02	0.71	0.77	0.42	-0.35	0.4	0.22	-0.09
BE953471	Mm.381893	Gpr178	G protein-coupled receptor 178	Y																					0.18	0.32	0.46	0.24	0.13	0.02	-0.68	-0.24	-0.44	-0.17	0.16
BE953472	Mm.347915	Higd1a	HIG1 domain family, member 1A	N																					0.48	0.68	0.49	-0.06	0.11	0.2	-0.04	0.16	-0.11	-0.23	-0.06
BE953473	Mm.408295	Transcribed locus	Transcribed locus	N																					0.09	0.06	-0.16	0.09	-0.09	0.07	0.05	0.14	-0.1	-0.09	-0.21
BE953475	Mm.333278	C630007B19Rik	RIKEN cDNA C630007B19 gene	N																					0.23	0.32	-0.04	0.27	-0.01	0.14	0.07	-0.04	-0.1	-0.05	0.02
BE953476	Mm.29923	Sumo2	SMT3 suppressor of mif two 3 homolog 2 (yeast)	Y	5	80	86	92	10	5	26	67	65	58	80	51	67	62	51	61	56	22	25	969	1.04	-0.17	1.24	0.19	0.39	1.17	0.31	0.1	0.14	-0.35	-0.29
BE953477	Mm.389451	Ift80	Intraflagellar transport 80 homolog (Chlamydomonas)	N																					0.33	0.04	0.37	0.27	0.14	0.01	0	0.26	0.21	0.32	0.42
BE953478	Mm.408296	Transcribed locus	Transcribed locus	N																					-0.32	-0.04	0.82	0.11	-0.31	-0.02	-0.25	0.36	0.55	0.29	0.25
BE953480	Mm.200924	Cdc2l6	Cell division cycle 2-like 6 (CDK8-like)	N	1	12	6	2	1	2	3	0	0	1	1	3	3	2	2	7	2	3	6	57	0.19	0.19	-0.15	0.72	0.17	-0.09	-0.12	-0.14	0.12	0.21	0.02
BE953481	Mm.386458	Transcribed locus	Transcribed locus	N																					0.12	0.04	0	0.04	-0.05	-0.11	0.05	-0.1	0	-0.13	0.21
BE953482	Mm.427041	Nudt4	Nudix (nucleoside diphosphate linked moiety X)-type motif 4	Y																					0.54	0.86	0.31	0.1	0.6	0.39	-0.35	-0.24	-0.28	-0.52	-0.22
BE953483	Mm.408297	Transcribed locus	Transcribed locus	Y																					0.25	0.11	-0.15	0.25	0.18	-0.04	0.15	-0.16	-0.11	-0.07	0.06
BE953484	Mm.333157	2500002L14Rik	RIKEN cDNA 2500002L14 gene	Y																					-0.46	-0.59	-0.54	-0.61	-0.22	-0.51	0.41	0.61	0.57	1.01	0.7
BE953485	Mm.1956	Nefl	Neurofilament, light polypeptide	Y	0	0	1	1	0	0	7	7	10	12	11	2	5	6	6	17	11	2	1	99	-1.45	0.29	0.01	0.19	-0.65	-0.87	-0.64	0.23	-0.33	1.06	0.44
BE953487	Mm.10068	4432406C05Rik	RIKEN cDNA 4432406C05 gene	N	1	0	2	0	1	0	2	2	5	1	0	1	2	4	5	1	3	0	2	32	-0.16	-0.33	-0.1	-0.31	-0.12	-0.43	-0.16	-0.54	-0.57	-0.09	-0.21
BE953488	Mm.408298	Transcribed locus	Transcribed locus	Y																					1.16	0.92	1.32	0.99	0.69	-0.03	-1.65	-2.44	-2.01	-2.83	-2.13
BE953489	Mm.2032	Isgf3g	Interferon dependent positive acting transcription factor 3 gamma	N	1	10	8	0	2	2	3	14	2	4	0	0	3	0	3	1	5	7	2	67	0.31	0.34	-0.23	0.27	-0.14	0.02	0.14	-0.11	-0.37	-0.1	-0.24
BE953490	Mm.352311	Dtnbp1	Dystrobrevin binding protein 1	Y																					0.06	0.31	0.64	0.11	0.2	-0.19	-0.57	-0.08	-0.54	0.5	0.19
BE953492	Mm.209419	Hspa9a	Heat shock protein 9A	N																					0.19	0.58	0.15	-0.27	-0.04	-0.05	-0.16	-0.22	-0.12	0.39	0.15
BE953493	Mm.408299	Transcribed locus	Transcribed locus	N																					-0.28	0.1	-0.1	0.32	0.82	0.73	0.17	-0.03	0.26	0.12	-0.27
BE953494	Mm.258352	4121402D02Rik	RIKEN cDNA 4121402D02 gene	N	0	0	0	0	0	1	0	0	0	0	0	0	0	0	0	1	1	1	0	4	0.21	-0.04	0.17	-0.08	0.1	0.2	0.09	-0.55	0.07	-0.05	0.06
BE953495	Mm.41183	4932422M17Rik	RIKEN cDNA 4932422M17 gene	Y	1	3	2	4	2	3	5	1	5	7	7	3	7	12	5	10	2	7	2	88	-0.25	-0.25	0.27	-0.22	0.09	0.33	0.19	-0.16	-0.05	-0.28	-0.18
BE953496	Mm.235300	Lin7c	Lin-7 homolog C (C. elegans)	Y	0	12	20	8	0	5	1	8	5	3	4	9	10	9	10	4	8	3	7	126	-0.49	-0.2	-0.02	0.95	0.89	0.65	-0.02	-0.3	0.66	0.12	-0.19
BE953498	Mm.273108	Abhd3	Abhydrolase domain containing 3	N																					0.55	0.27	0.17	0.06	0.09	0.53	0.13	0.23	0.19	0.01	0.25
BE953499	Mm.290022	Eif4b	Eukaryotic translation initiation factor 4B	N																					0.63	0.25	0.23	-0.11	0.45	-0.08	0.52	-0.02	-0.32	-0.04	-0.05
BE953500	Mm.362118	Sumo1	SMT3 suppressor of mif two 3 homolog 1 (yeast)	Y																					0.85	0.19	0.6	0.15	0.48	0.64	0.21	0.16	0.13	-0.33	0.13
BE953501	Mm.408300	Transcribed locus	Transcribed locus	Y																					0.07	0.15	0	0.83	0.27	0.1	0.14	-0.14	-0.03	-0.57	-0.39
BE953502	Mm.21495	Mapk8	Mitogen activated protein kinase 8	Y	0	5	4	6	2	2	1	4	3	1	0	3	3	4	1	2	5	1	1	48	-0.05	-0.27	-0.61	0.66	0.84	0.93	0.26	-0.2	0.19	0.12	-0.29
BE953503	Mm.290853	Etfa	Electron transferring flavoprotein, alpha polypeptide	N																					-0.11	0.46	0.1	-0.36	0.13	0.01	0.43	0.12	0.31	-0.27	-0.28
BE953506	Mm.29998	Pnpla2	Patatin-like phospholipase domain containing 2	N	0	2	1	0	0	0	2	0	1	0	0	1	0	0	2	1	2	0	2	14	0.2	-0.29	-0.43	-0.9	0.03	0.36	-0.02	0.12	0.03	0.12	0.34
BE953508	Mm.1571	Cdh11	Cadherin 11	Y	17	42	37	32	3	5	11	20	28	21	27	22	27	25	20	17	30	12	14	410	1.97	0.71	0.83	0.41	0.54	-0.01	-0.05	0.52	-0.02	-0.17	-0.43
BE953509	Mm.257952	Tmem159	Transmembrane protein 159	N																					-0.28	-0.54	-0.1	-0.12	0.02	0.46	0.23	0.36	0.17	-0.08	0.17
BE953511	Mm.398762	Transcribed locus	Transcribed locus	Y																					-0.06	0.09	0.27	-0.07	0.68	0.57	-0.16	-0.21	-0.28	-0.62	-0.54
BE953515	Mm.246674	Dnajc1	DnaJ (Hsp40) homolog, subfamily C, member 1	N																					-0.61	-1.11	-1.11	-0.53	-0.5	-0.99	-0.98	-0.78	-0.89	-1.19	-0.91
BE953517	Mm.333881	5330421F07Rik	RIKEN cDNA 5330421F07 gene	Y																					0.02	-0.54	-0.08	-0.03	0.49	0.05	0.46	-0.1	-0.21	-0.37	-0.23
BE953518	Mm.329656	Fibp	Fibroblast growth factor (acidic) intracellular binding protein	N																					0.26	-0.63	0.02	0.18	0.42	0.66	0.25	0.37	0.15	-0.34	-0.48
BE953519	Mm.391892	EST	0 day neonate kidney cDNA, RIKEN full-length enriched library, clone:D630025F14 product:unclassifiable, full insert sequence	Y																					-1.11	-0.63	-0.2	0.14	0.31	0.64	0.37	0.04	0.22	-0.38	-0.48
BE953520	Mm.80685	Crocc	Ciliary rootlet coiled-coil, rootletin	N	0	0	0	0	1	1	0	2	1	2	0	6	1	1	6	9	7	8	8	53	-0.13	-0.27	-0.33	-0.04	-0.06	-0.16	0.28	0.14	0.3	0.04	0.37
BE953521	Mm.293233	Acat1	Acetyl-Coenzyme A acetyltransferase 1	N																					-0.75	-0.68	-0.18	-0.39	-0.08	-0.16	0.08	0.32	0.58	-0.43	-0.71
BE953523	Mm.24202	Fzr1	Fizzy/cell division cycle 20 related 1 (Drosophila)	Y	2	2	1	4	3	3	2	2	3	4	0	1	1	0	2	1	2	1	2	36	0.3	0.47	0.81	0.34	0.15	0.1	0.03	0.18	-0.02	-0.06	-0.17
BE953525	Mm.159681	AW060207	Expressed sequence AW060207	N	0	0	0	0	0	0	0	0	1	0	0	0	0	0	0	0	0	0	0	1	0.19	0	-0.08	0.2	0.01	-0.47	0.43	0.02	0.02	-0.34	-0.02
BE953527	Mm.415735	Transcribed locus	Transcribed locus	Y																					0.39	0.66	1.16	0.77	0.71	1	0.27	-0.14	-0.09	-1.25	-1.19
BE953530	Mm.408301	Transcribed locus	Transcribed locus	Y																					0.46	1.32	0.36	0.78	-0.26	0	-0.01	0.13	0.27	0.02	-0.31
BE953532	Mm.376238	LOC620296	Hypothetical LOC620296	Y																					-0.04	0.48	0.34	0.62	0.65	0.47	0.52	0.1	0.21	-0.45	-0.34
BE953533	Mm.29196	Cyc1	Cytochrome c-1	N	1	29	23	11	5	5	14	9	12	20	17	17	16	16	22	28	17	15	11	288	-0.51	0	0.09	-0.45	0.4	0.01	0.52	0.06	0.25	0.62	0.33
BE953535	Mm.24094	Dirc2	Disrupted in renal carcinoma 2 (human)	N	0	10	5	0	0	1	1	0	6	4	2	0	0	1	1	10	1	0	2	44	0.12	-0.52	0.07	0.15	0.19	0	-0.02	0.47	0.18	0.24	0.04
BE953536	Mm.236123	Sf3b3	Splicing factor 3b, subunit 3	Y																					1.15	0.69	0.88	0.57	0.41	0.1	0.06	0.01	-0.33	0.02	-0.25
BE953538	Mm.288974	Arpc5	Actin related protein 2/3 complex, subunit 5	Y																					-1.18	0.24	0.51	0.74	1.02	0.67	0.06	-0.24	0.5	-0.51	-0.92
BE953539	Mm.216528	Vps29	Vacuolar protein sorting 29 (S. pombe)	N	1	0	0	2	2	0	1	1	0	1	1	0	0	2	1	0	2	1	1	16	0.16	0	0.23	-0.13	0.14	0.09	0.17	0.42	0.64	0.43	0.12
BE953540	Mm.78861	Nolc1	Nucleolar and coiled-body phosphoprotein 1	Y	0	3	4	3	0	0	1	7	4	6	5	2	4	5	1	1	3	2	1	52	-0.05	0.31	-0.19	0.42	0.58	-0.04	-0.19	-0.47	-0.33	-0.43	-0.79
BE953541	Mm.271898	Ulk1	Unc-51 like kinase 1 (C. elegans)	N																					-0.16	0.16	0.26	-0.07	-0.16	0.13	0.87	0.29	0.04	0.31	0.23
BE953542	Mm.29984	Leng4	Leukocyte receptor cluster (LRC) member 4	N	2	36	52	31	7	5	29	16	5	8	27	73	30	21	22	12	20	12	15	423	-0.53	-0.19	-0.03	0.13	-0.06	0.1	0.07	0.3	-0.06	0.25	0.13
BE953543	Mm.408302	Transcribed locus	Transcribed locus	N																					0.39	0.64	0.46	-0.13	0	0.4	0.04	-0.15	-0.47	-0.56	-0.28
BE953544	Mm.358792	Tas1r3	Taste receptor, type 1, member 3	N																					-0.35	-0.32	0.04	0.01	0.07	0.12	0.2	0.43	0.23	0.48	-0.02
BE953545	Mm.253403	1810073N04Rik	RIKEN cDNA 1810073N04 gene	Y	0	14	12	5	3	0	5	4	1	3	4	3	6	1	4	5	5	6	4	85	0.42	-0.08	0.47	-0.59	0.08	0.59	0.56	0.13	-0.17	-0.34	-0.33
BE953546	Mm.2444	Myc	Myelocytomatosis oncogene	Y	0	1	1	3	0	0	1	3	0	2	1	1	2	0	0	0	0	1	1	17	0.16	0.08	0.54	0.21	-0.15	0.44	0.46	0.02	0.24	-0.08	0
BE953547	Mm.1056	Slc1a5	Solute carrier family 1 (neutral amino acid transporter), member 5	Y	2	0	1	1	3	1	3	4	3	2	2	5	5	6	3	4	1	5	1	52	1.35	0.77	0.76	0.8	0.62	0.53	0.03	-0.46	-0.46	-1.3	-0.94
BE953548	Mm.3759	Mnt	Max binding protein	N	0	6	6	4	0	2	2	1	3	5	4	2	3	9	6	3	4	3	1	64	-0.09	0.15	0.2	-0.02	0.17	0.2	0.34	0.08	0.05	0.09	0
BE953549	Mm.174256	Tpr	Translocated promoter region	Y	0	0	0	0	0	0	0	0	0	0	1	0	0	0	0	0	0	0	0	1	0.66	0.56	0.61	0.43	0.39	0.09	0.39	-0.05	-0.17	-0.8	-0.37
BE953550	Mm.249934	Stat3	Signal transducer and activator of transcription 3	N	6	28	28	19	5	8	16	11	5	4	25	5	15	17	16	12	19	19	18	276	-0.32	-0.12	-0.05	-0.34	-0.07	0.07	0.57	0.17	0.48	0.68	0.36
BE953551	Mm.27945	Gins4	GINS complex subunit 4 (Sld5 homolog)	N	2	3	2	0	1	0	1	2	2	1	2	2	1	1	2	1	0	1	0	24	0.18	0.69	0.37	0.62	0.45	0.4	0.6	-0.12	0.26	-0.16	-0.27
BE953552	Mm.392236	Transcribed locus	Transcribed locus	N																					0.16	0.35	0.44	0.04	0.27	-0.03	0.18	0.57	0.36	0.49	0.68
BE953553	Mm.149938	Bhlhb5	Basic helix-loop-helix domain containing, class B5	N																					-0.56	0.4	0.27	-0.08	0.43	0.49	1.03	0.28	0.54	0.54	-0.15
BE953554	Mm.121691	Mef2a	Myocyte enhancer factor 2A	Y	1	6	2	1	1	1	2	1	1	0	1	1	0	4	1	0	1	0	1	25	-0.42	-0.24	-0.14	0.1	-0.13	-0.22	0.03	0.62	0.13	0.61	0.22
BE953555	Mm.2647	Pfn1	Profilin 1	N	58	33	41	26	26	9	10	31	2	11	23	17	35	14	19	2	22	13	3	395	0.15	0.75	0.58	0.41	0.34	0.42	0.41	0.49	0.08	-0.11	0.1
BE953557	Mm.393500	Atp2c1	ATPase, Ca++-sequestering	N																					1	0.09	0.2	0.1	-0.11	-0.04	0.06	0.33	-0.06	0.2	-0.05
BE953559		EST	EST	N																					-0.58	0.08	0.08	0.16	0.02	-0.13	0.47	0.24	-0.23	-0.13	-0.05
BE953560	Mm.30221	Insig1	Insulin induced gene 1	Y	26	29	40	21	6	5	8	7	11	6	11	10	13	6	3	5	2	7	6	222	0.41	0.55	0.71	0.72	0.65	0.48	0.32	0.15	-0.05	-0.28	-0.38
BE953562	Mm.229332	Txnrd3	Thioredoxin reductase 3	Y	0	3	2	0	0	2	4	1	2	0	1	0	2	2	2	1	0	2	0	24	-0.03	0.62	0.56	0.5	0.56	0.52	0.39	-0.38	-0.1	-0.39	-0.52
BE953563	Mm.158726	AF013969	Expressed sequence AF013969	N																					0.55	0.09	-0.12	0.14	-0.18	0.7	0.21	0.33	-0.12	0.06	-0.22
BE953564	Mm.173119	Sec24c	SEC24 related gene family, member C (S. cerevisiae)	Y	0	5	0	5	0	0	2	2	0	0	0	2	0	1	3	0	0	3	1	24	-0.23	0.19	0.94	0.2	0.57	0.67	0.48	-0.58	0.21	-0.22	-0.7
BE953565	Mm.38792	Nsdhl	NAD(P) dependent steroid dehydrogenase-like	Y	2	3	2	0	0	1	0	0	0	1	0	0	1	0	0	1	1	0	0	12	0.05	0.3	0.49	0.79	0	-0.4	-0.16	-0.75	-0.16	-0.38	-1.01
BE953566	Mm.28957	Peli1	Pellino 1	Y	0	6	4	7	3	4	0	5	2	9	2	3	2	1	0	3	6	0	1	58	0.35	0.59	0.49	0.25	0.3	0.54	0.54	-0.27	-0.01	-0.67	-0.72
BE953567	Mm.206555	Zfp655	Zinc finger protein 655	N	0	4	1	0	0	0	3	0	2	0	0	0	1	1	1	1	2	0	2	18	0.02	0.11	0.01	-0.32	-0.13	-0.35	0.09	0.32	0.33	0.19	0.19
BE953568	Mm.174998	Arl8a	ADP-ribosylation factor-like 8A	N	0	25	17	8	5	5	15	3	3	8	3	8	6	2	5	18	13	6	0	150	-0.42	0.14	0.35	-0.15	-0.11	0.07	0.55	0.12	0.1	0.19	0.05
BE953569	Mm.295124	Tpm4	Tropomyosin 4	Y																					0.24	0.63	0.71	0.86	0.58	0.49	0.36	-0.24	-0.36	-0.76	-0.53
BE953570	Mm.169755	Msrb3	Methionine sulfoxide reductase B3	Y	1	1	0	0	1	0	1	1	1	2	0	0	0	0	1	0	0	2	1	12	-0.33	0.28	0.35	0.74	0.2	0.49	0.38	-0.04	-0.01	-0.4	-0.24
BE953572	Mm.277857	Hsd17b4	Hydroxysteroid (17-beta) dehydrogenase 4	Y																					0.73	0.61	0.58	0.28	0.35	-0.15	0.01	0.11	0.26	-0.43	-0.3
BE953573	Mm.22623	Gtrgeo22	Gene trap ROSA b-geo 22	N	14	4	4	0	4	1	5	2	3	4	2	2	2	1	3	15	0	6	1	73	0.1	0.19	-0.02	0.1	0.19	0.22	-0.02	-0.04	0.33	0.41	-0.37
BE953574	Mm.405684	Sh3px3	SH3 and PX domain containing 3	Y																					0.28	0.55	0.13	0.41	-0.02	-0.32	0.08	-0.04	0.03	-0.52	-0.41
BE953575	Mm.24042	Sfrs6	Splicing factor, arginine/serine-rich 6	Y	3	15	7	10	3	1	3	15	15	17	15	14	15	14	6	10	8	10	5	186	0.66	0.56	1.05	0.86	0.73	-0.05	-0.11	0.25	0.04	-0.2	0.04
BE953576	Mm.27404	Unc50	Unc-50 homolog (C. elegans)	N	2	6	3	3	1	1	5	0	1	4	3	3	2	1	2	5	3	3	4	52	-0.2	-0.58	-0.01	-0.24	0.08	0.32	0.19	0.18	0.14	-0.25	0.35
BE953578	Mm.245636	C130071C03Rik	RIKEN cDNA C130071C03 gene	Y																					-1.13	-0.5	0.35	0.23	1.15	1.14	-0.19	-0.42	-0.61	-1.15	-0.62
BE953582	Mm.292834	Pard6b	Par-6 (partitioning defective 6) homolog beta (C. elegans)	N																					0.44	-0.25	-0.34	0.04	-0.53	-0.2	-0.19	0.59	0.29	0.43	0.63
BE953583	Mm.260900	Atxn2	Ataxin 2	Y																					0.31	0.5	0.53	0.25	0.5	0.08	-0.22	-0.34	-0.66	-0.91	-0.78
BE953585	Mm.15701	Trim28	Tripartite motif protein 28	Y	2	7	13	16	1	5	2	8	9	11	3	15	4	5	2	5	5	5	1	119	1.25	0.84	1.35	0.86	0.41	0.21	0.16	-0.55	-0.79	-0.94	-0.95
BE953586	Mm.408304	Transcribed locus	Transcribed locus	Y																					0.3	0.6	0.33	0.18	-0.41	-0.35	-0.28	-0.15	-0.65	-0.57	-0.18
BE953587	Mm.362556	1110030E23Rik	RIKEN cDNA 1110030E23 gene	N																					-0.21	-0.46	-0.21	-0.28	0.13	-0.3	-0.07	-0.14	0.17	-0.04	0.57
BE953588	Mm.24513	Slc25a13	Solute carrier family 25 (mitochondrial carrier, adenine nucleotide translocator), member 13	Y	0	4	2	0	0	0	0	4	4	2	4	0	2	2	2	0	3	1	0	30	0.37	0.46	0.56	0.97	0.31	-0.05	0.03	0.11	-0.34	-1.64	-0.78
BE953589	Mm.387108	Ero1l	ERO1-like (S. cerevisiae)	Y																					0.4	0.65	0.74	0.79	0.3	-0.35	-0.16	-0.04	-0.13	0.02	0.26
BE953590	Mm.408305	Transcribed locus	Transcribed locus	Y																					0.68	1.09	0.64	0.63	0.44	-0.24	-0.39	0.15	-0.71	-0.5	-0.48
BE953593	Mm.272748	4921524J17Rik	RIKEN cDNA 4921524J17 gene	N																					-0.32	-0.01	0.41	0.47	0.47	0.27	0.33	0.15	0	-0.36	-0.22
BE953595	Mm.359633	Ppgb	Protective protein for beta-galactosidase	N																					0.01	0.39	0.18	-0.36	0.16	-0.07	0.12	0.06	0.37	0.19	0.27
BE953598	Mm.257365	P2rx3	Purinergic receptor P2X, ligand-gated ion channel, 3	N	0	1	0	0	0	0	0	0	0	0	0	0	0	0	0	0	0	0	0	1	0	0.69	0.83	0.84	0.19	0.26	-0.03	0.39	-0.05	-0.29	0.45
BE953599	Mm.64065	Ing5	Inhibitor of growth family, member 5	Y	2	5	7	9	0	0	1	4	8	7	11	4	1	2	3	2	4	0	2	72	0.86	1.06	0.6	0.43	0.22	-0.28	-0.55	-0.67	-0.58	-0.93	-0.07
BE953600	Mm.407151	Transcribed locus	Transcribed locus	Y																					-0.06	-1.09	-0.36	-0.46	-0.29	0.08	-0.01	0.41	0.5	0.25	1.02
BE953602	Mm.397125	Ttc3	Tetratricopeptide repeat domain 3	N																					0.09	0.35	0.72	0.56	0.33	0.37	0.11	0.53	0.04	-0.08	0.16
BE953603	Mm.29914	Cbfa2t2h	Core-binding factor, runt domain, alpha subunit 2, translocated to, 2 homolog (human)	N	1	2	5	4	1	1	1	0	6	1	0	4	7	4	3	8	2	0	2	52	0.17	0.45	0.48	0.48	0.19	0.39	-0.7	0.2	0.12	-0.14	0.31
BE953605	Mm.237095	Strbp	Spermatid perinuclear RNA binding protein	Y																					0.49	0.42	0.7	0.39	-0.08	0.27	0	-0.02	0.02	-0.23	-0.02
BE953606	Mm.247203	Pcdhgc3	Protocadherin gamma subfamily C, 3	Y																					-1.22	-0.96	0.18	-0.38	-0.04	0.01	0.4	0.94	0.78	1.12	0.27
BE953607	Mm.308735	Klhl1	Kelch-like 1 (Drosophila)	N																					-0.16	0.06	0.18	-0.39	-0.5	0.14	0.32	0	0.08	-0.28	-0.02
BE953609	Mm.6536	Fanca	Fanconi anemia, complementation group A	Y	0	1	5	2	0	0	1	2	3	3	0	3	0	0	1	0	1	2	1	25	0.18	-0.01	0.51	0.29	0.14	-0.04	-0.27	-0.64	-0.21	-0.49	-0.19
BE953612	Mm.287663	Bcas3	Breast carcinoma amplified sequence 3	N																					-0.4	0.08	-0.03	-0.21	0.5	0.33	0.48	0.1	0.45	0.58	-0.3
BE953615	Mm.333078	4831416G18Rik	RIKEN cDNA 4831416G18 gene	Y																					0.04	0.22	0.28	0.68	0.46	0.03	0.05	0.14	-0.06	0.43	0.06
BE953616	Mm.371601	D17Ertd441e	DNA segment, Chr 17, ERATO Doi 441, expressed	Y																					0.25	0.67	0.68	0.79	0.97	0.33	-0.53	-0.81	-0.56	-1.57	-1.36
BE953617	Mm.12917	Men1	Multiple endocrine neoplasia 1	Y	0	7	2	8	1	0	1	2	2	4	1	2	4	1	2	5	3	1	3	49	0.62	0.5	0.5	0.53	0.17	-0.41	0.29	0.02	-0.15	0.14	-0.2
BE953619	Mm.6370	Pias2	Protein inhibitor of activated STAT 2	N	0	4	9	4	0	1	4	3	5	6	11	2	3	2	4	7	7	5	5	82	-0.43	-0.18	-0.06	-0.09	-0.14	-0.06	0.04	0.07	0.26	-0.31	0.01
BE953624	Mm.208723	Spire1	Spire homolog 1 (Drosophila)	N	0	0	0	0	0	0	0	0	0	0	0	1	0	0	0	0	0	0	0	1	-0.31	-0.04	0.29	0.26	0.14	0	0.12	0.28	0.02	0.11	0.05
BE953625	Mm.87312	Gmfb	Glia maturation factor, beta	N	2	9	14	8	1	2	8	0	1	3	6	5	5	3	7	1	1	2	5	83	0.31	0.92	-0.17	0.51	0.51	0.08	0.52	-0.11	0.25	-0.22	-0.73
BE953626	Mm.240434	Pdcd8	Programmed cell death 8	Y	0	4	1	0	0	1	1	0	2	2	3	0	0	2	1	0	2	2	4	25	0.39	-0.25	0.08	-0.11	-0.41	-0.53	-0.21	0.04	0.15	-0.19	0.2
BE953627	Mm.202152	D14Ertd500e	DNA segment, Chr 14, ERATO Doi 500, expressed	N	3	1	0	0	0	1	0	2	1	0	1	6	0	0	0	0	1	0	0	16	0.38	0.2	0.52	0.55	0.88	0.37	-0.49	-1.45	-0.98	-1.24	-1.34
BE953629	Mm.196325	A730098D12Rik	RIKEN cDNA A730098D12 gene	N	0	3	4	2	0	2	0	4	2	2	2	6	7	4	5	1	3	4	1	52	-0.37	0.21	-0.07	-0.04	-0.17	-0.5	-0.53	-0.23	-0.44	-0.75	-0.37
BE953630	Mm.26700	Tmem16a	Transmembrane protein 16A	Y	2	1	0	0	0	1	1	2	3	2	1	3	0	1	2	1	0	1	0	21	0.81	1.28	1.54	0.5	-0.06	-1.49	-1.74	-1.64	-1.23	-1.11	-1.82
BE953631	Mm.28265	Wdr5	WD repeat domain 5	Y	5	2	8	4	1	2	1	3	10	4	7	6	6	4	1	5	3	2	1	75	0.19	0.58	0.49	0.25	0.13	-0.2	0.02	-0.22	-0.27	-0.78	-0.8
BE953634	Mm.30228	Sntb2	Syntrophin, basic 2	Y	1	0	1	0	0	1	0	1	0	1	1	0	0	1	0	0	0	2	5	14	-0.7	0.29	0.06	0.59	0.59	0.29	0.49	0.06	0.34	-0.32	-0.36
BE953635	Mm.272548	Etnk1	Ethanolamine kinase 1	N																					0.18	0.15	-0.02	0.4	-0.16	-0.07	0.02	0.04	0.07	-0.04	-0.1
BE953638	Mm.209005	Epm2aip1	EPM2A (laforin) interacting protein 1	Y	2	11	11	3	1	2	5	5	2	5	5	5	8	6	6	5	6	10	15	113	-1.17	-0.1	-0.5	0.36	0.43	-0.41	0.41	-0.46	0.44	-0.16	-0.03
BE953640	Mm.290242	Pop7	Processing of precursor 7, ribonuclease P family, (S. cerevisiae)	N																					0.19	0.24	0	0.38	0	-0.02	0.1	0	0	0.01	0
BE953642	Mm.73682	Tmepai	Transmembrane, prostate androgen induced RNA	N	31	0	2	1	4	0	1	3	13	19	7	6	19	9	6	6	1	7	26	161	-0.77	0.13	0.42	0.72	1.24	0.02	0.2	-0.11	-0.26	-0.28	-0.88
BE953645	Mm.156919	Ctsz	Cathepsin Z	Y	4	19	24	9	2	0	9	5	4	1	10	0	9	3	5	1	3	5	0	113	0.72	0.08	0.49	0.11	0.22	-0.16	0.24	-0.16	0.2	-0.13	-0.31
BE953647	Mm.39304	1700045I19Rik	RIKEN cDNA 1700045I19 gene	N	0	0	0	0	0	0	0	3	0	0	0	0	0	0	0	0	0	0	0	3	-0.34	-0.27	-0.63	0.32	-0.02	0.09	0.44	0.08	0.05	-0.07	0
BE953648	Mm.209265	Trip12	Thyroid hormone receptor interactor 12	N	0	0	0	0	0	0	0	0	1	0	0	0	0	0	0	0	0	0	0	1	-0.13	0.26	-0.08	0.33	0.39	0.38	0.19	0.17	0.21	0.04	-0.16
BE953649	Mm.2251	Plxna2	Plexin A2	Y	0	0	2	1	2	5	1	0	0	0	0	0	3	1	0	0	0	0	0	15	-0.94	-1.58	-2.17	-0.61	-0.28	-0.24	0.07	0.38	0.37	-0.52	-0.81
BE953650	Mm.148007	Akt1s1	AKT1 substrate 1 (proline-rich)	Y	8	2	0	1	3	1	0	1	1	1	1	2	1	0	1	0	0	4	1	28	0	0.41	0.48	0.51	0.15	-0.09	0.7	-0.21	-0.18	-0.59	-0.93
BE953652	Mm.408309	Transcribed locus	Transcribed locus	Y																					0.17	0.39	0.89	0.44	-0.19	0.2	-0.02	0.01	-0.41	-0.24	-0.18
BE953653	Mm.334816	Rfwd3	Ring finger and WD repeat domain 3	Y																					-0.02	0.86	0.71	1.05	0.82	0.15	0.01	-0.4	-0.22	-0.46	-0.45
BE953656	Mm.291029	Skiv2l2	Superkiller viralicidic activity 2-like 2 (S. cerevisiae)	N																					0.53	0.5	0.74	0.05	0.27	0.32	-0.02	0.42	0.1	-0.17	0.31
BE953657	Mm.151960	Bcl7a	B-cell CLL/lymphoma 7A	Y	0	0	1	1	0	1	5	0	1	1	0	0	0	0	1	1	1	2	0	15	-0.76	0.6	0.58	0.86	0.87	0.24	0.37	-0.71	-0.34	-1.14	-1.45
BE953658	Mm.196585	Prmt5	Protein arginine N-methyltransferase 5	Y	4	5	14	8	3	5	1	11	12	14	5	5	7	11	6	6	6	7	4	134	0.91	0.74	0.97	0.44	0.4	-0.12	0.16	0.28	-0.03	-0.6	-0.26
BE953659	Mm.43640	4921506J03Rik	RIKEN cDNA 4921506J03 gene	N	10	30	32	22	12	14	16	25	22	39	19	30	28	32	38	18	18	11	8	424	-1.96	0.23	0.37	0.12	0.74	0.64	0.54	-0.22	0.43	-0.09	-0.45
BE953660	Mm.328206	Cblb	Casitas B-lineage lymphoma b	Y																					0.62	0.29	-0.01	0.27	0.5	-0.21	0.34	-0.08	0.16	0.03	-0.68
BE953661	Mm.337339	2310035C23Rik	RIKEN cDNA 2310035C23 gene	N																					-0.47	-0.11	0.06	0.08	0.43	0.12	0.22	0.39	0.14	-0.04	0.26
BE953662	Mm.316402	Kcnab1	Potassium voltage-gated channel, shaker-related subfamily, beta member 1	N																					0.32	-0.03	-0.23	0.15	0	-0.06	0.15	0.08	0.14	0.08	0.05
BE953666	Mm.26908	Csnk1a1	Casein kinase 1, alpha 1	Y	0	0	0	0	0	3	0	1	0	0	0	1	0	1	0	0	1	0	2	9	0.68	0.37	-0.26	0.57	0.67	0.79	0.52	0.37	0.88	0.91	0.59
BE953667	Mm.25527	Hbs1l	Hbs1-like (S. cerevisiae)	Y	0	0	0	0	0	0	0	0	0	0	0	0	0	1	0	1	0	0	0	2	0.98	-0.04	0.38	0.52	0.32	0.34	0.1	0.05	-0.18	-0.39	-0.14
BE953668	Mm.391145	Tm7sf2	Transmembrane 7 superfamily member 2	N																					-0.12	-0.35	0.11	-0.36	-0.22	-0.35	0.36	0.13	0.55	0.39	0.28
BE953669	Mm.12871	Dcx	Doublecortin	Y	0	38	31	16	13	17	1	2	3	7	4	8	1	3	4	1	0	2	1	152	0.08	0.45	1.13	0.8	0.11	0.35	-0.13	-0.26	-0.68	-1.44	-1
BE953670	Mm.247670	Plekha5	Pleckstrin homology domain containing, family A member 5	N																					-0.65	-0.22	-0.49	-0.51	-0.44	-0.53	-0.29	-0.49	-0.15	-0.45	-0.5
BE953671	Mm.41773	Tmem9	Transmembrane protein 9	N	0	4	5	4	0	0	7	1	6	9	4	6	14	6	23	15	8	8	7	127	0.18	0.18	-0.11	0.23	-0.04	-0.03	0.09	0.15	0.05	0.23	0.06
BE953673	Mm.328851	Mrps34	Mitochondrial ribosomal protein S34	N																					0.14	0.2	0.2	0.52	0.53	-0.04	0.22	0.16	-0.08	-0.22	-0.12
BE953674	Mm.45688	E130308A19Rik	RIKEN cDNA E130308A19 gene	N	0	0	2	0	1	0	3	0	1	2	1	3	1	0	3	2	0	1	1	21	-0.11	-0.02	0.21	0.08	0.04	-0.27	-0.18	-0.16	-0.08	-0.12	0.25
BE953675	Mm.296586	Transcribed locus	Transcribed locus	N																					0.16	0.16	-0.08	0.17	-0.1	-0.62	0.09	0.27	-0.06	0.09	-0.1
BE953679	Mm.67938	Cstf2	Cleavage stimulation factor, 3' pre-RNA subunit 2	N	0	5	5	1	1	0	1	2	2	3	3	1	2	0	3	0	2	1	2	34	0.36	0.15	0.06	0.27	0.16	0.43	-0.04	0.05	0.02	-0.22	-0.11
BE953680	Mm.14526	Mylpf	Myosin light chain, phosphorylatable, fast skeletal muscle	N	0	1	0	1	3	0	0	1	0	0	0	0	1	1	1	1	0	1	2	13	0.11	0.55	-0.02	0.3	0.09	0.22	0.16	-0.33	-0.21	-0.94	-0.14
BE953681	Mm.29329	Arhgef10l	Rho guanine nucleotide exchange factor (GEF) 10-like	Y	2	4	3	0	1	1	1	0	1	1	0	1	1	1	4	2	1	0	1	25	-0.41	0.26	0.26	0.37	0.28	0.44	0.41	0.1	-0.15	0.19	-0.22
BE953683	Mm.34511	Tmem153	Transmembrane protein 153	N	4	3	2	0	0	0	1	0	0	0	1	3	0	0	0	0	0	0	0	14	0.31	0.18	0.41	-0.2	0.46	0.49	-0.12	-0.15	-0.18	-0.86	-0.15
BE953684	Mm.276650	Spats2	Spermatogenesis associated, serine-rich 2	N																					0.12	-0.27	-0.2	-0.13	0.21	-0.44	-0.24	0.14	-0.03	-0.28	-0.6
BE953686		EST	EST	N																					-0.92	-0.92	-0.62	-0.21	0.38	0.59	-0.07	0.33	0.05	0.34	0.68
BE953687	Mm.165807	F8a	Factor 8-associated gene A	N																					0.46	0.23	0.4	0.16	0.24	0.06	0.13	0.24	0.24	-0.23	-0.04
BE953689	Mm.52583	D13Wsu50e	DNA segment, Chr 13, Wayne State University 50, expressed	Y																					0.64	0.34	0.58	0.33	0.32	0.78	-0.04	-0.06	-0.19	-0.43	-0.21
BE953692	Mm.66222	Cxadr	Coxsackievirus and adenovirus receptor	N																					0.15	0.27	0.52	0.29	-0.06	-0.01	0.13	0.12	0.1	-0.44	-0.24
BE953693	Mm.38927	Ppil4	Peptidylprolyl isomerase (cyclophilin)-like 4	N	0	2	5	0	0	0	0	3	2	2	4	1	1	1	3	1	1	2	6	34	0.14	-0.27	0.11	0.26	0.38	0.44	0.29	0.07	-0.13	-0.35	-0.3
BE953694	Mm.36557	Zhx2	Zinc fingers and homeoboxes protein 2	Y	1	5	0	0	0	0	0	1	1	1	0	0	0	0	0	0	0	0	0	9	-0.09	1.18	0.97	0.72	-0.5	-0.98	-0.48	-0.44	-0.45	-0.65	-0.68
BE953695	Mm.401111	Sec61a1	Sec61 alpha 1 subunit (S. cerevisiae)	Y																					-0.5	-0.03	0.36	-0.07	0.45	0.05	0.57	-0.48	0.19	-0.42	-0.85
BE953697	Mm.385842	Transcribed locus	Transcribed locus	N																					-0.08	0.24	0.44	0.2	0.05	-0.2	0.1	-0.24	-0.13	-0.15	-0.52
BE953698	Mm.408310	Transcribed locus	Transcribed locus	Y																					0.18	-0.35	-0.79	-0.1	0.1	0.56	0.07	-0.25	-0.12	-0.25	-0.01
BE953699	Mm.408311	Transcribed locus	Transcribed locus	N																					-0.03	0.55	0.16	0.9	0.62	0.09	0.31	-0.57	-0.32	-0.47	-1.2
BE953701	Mm.392780	B230380D07Rik	RIKEN cDNA B230380D07 gene	Y																					-0.15	0.26	0.2	0.06	0	-0.31	-0.01	0.15	0.27	0.25	0.8
BE953703	Mm.3935	Ddx24	DEAD (Asp-Glu-Ala-Asp) box polypeptide 24	N	1	10	11	5	0	0	14	6	3	8	6	3	4	4	5	7	6	1	9	103	-0.02	0.19	-0.27	-0.06	0.05	-0.45	0.03	0.07	0.1	0.06	0.21
BE953704	Mm.329658	AI837181	Expressed sequence AI837181	Y																					-0.12	0.22	0.3	0.21	0.39	0.08	0.59	0.35	0.44	0.04	0.2
BE953705	Mm.262039	Capza2	Capping protein (actin filament) muscle Z-line, alpha 2	N																					-0.25	0.53	0.69	0.21	0.54	-0.03	-0.04	-0.25	0.19	-0.51	0.22
BE953707	Mm.284863	Bambi	BMP and activin membrane-bound inhibitor, homolog (Xenopus laevis)	Y																					1.26	0.53	0.49	0.4	0.33	0.34	0.12	-0.11	-0.1	-0.51	-0.05
BE953709	Mm.177761	Clcn2	Chloride channel 2	N	1	3	8	5	0	2	2	13	5	4	13	7	4	9	4	3	2	3	6	94	-0.05	0.28	0.25	-0.07	0.75	0.02	-0.23	0.04	-0.08	0.07	-0.51
BE953710	Mm.2662	Gsta4	Glutathione S-transferase, alpha 4	Y	1	2	2	0	0	1	2	1	1	1	0	1	0	0	1	0	0	2	0	15	0.55	-0.01	-0.21	0.01	-0.18	-0.2	-0.08	0.37	0.27	0.58	0.61
BE953711	Mm.218837	Gcn5l2	GCN5 general control of amino acid synthesis-like 2 (yeast)	Y	0	6	1	4	4	1	2	4	3	0	4	4	2	0	5	3	3	3	2	51	0.99	0.67	0.69	0.15	0.34	0.04	-0.04	0	0.06	-0.19	-0.23
BE953712	Mm.265744	Dscr1	Down syndrome critical region homolog 1 (human)	N																					0.65	0.04	0.19	0.12	-0.05	0.24	0.12	-0.01	0.26	0.15	0.09
BE953713	Mm.331588	BC057893	CDNA sequence BC057893	N																					-0.44	-0.26	0.28	0.23	0.62	0.01	-0.07	0.1	0.35	-0.12	-0.44
BE953714	Mm.323	Pdcd2	Programmed cell death 2	Y	1	3	1	3	1	1	0	0	0	0	0	1	1	0	2	2	1	1	0	18	0.27	0.14	0.56	-0.04	0.09	0.28	0.11	-0.01	0.14	-0.44	-0.33
BE953715	Mm.71514	Tysnd1	Trypsin domain containing 1	Y																					0.43	-0.12	0.4	-0.04	-0.11	0.29	-0.17	-0.28	0.32	-0.15	-0.01
BE953716	Mm.239814	Chic2	Cysteine-rich hydrophobic domain 2	Y																					-0.34	0.16	0.45	0.24	0.28	-0.17	0.13	-0.14	-0.03	-0.98	-0.57
BE953717	Mm.150813	Fzd5	Frizzled homolog 5 (Drosophila)	N	1	0	0	0	1	0	0	2	0	0	1	0	0	0	0	1	0	1	1	8	0.59	0.85	0.51	0.74	0.59	0.14	0.65	0.04	-0.02	-0.07	-0.31
BE953719	Mm.32700	Sc5d	Sterol-C5-desaturase (fungal ERG3, delta-5-desaturase) homolog (S. cerevisae)	N	1	3	2	2	2	1	4	2	1	1	1	0	1	2	1	0	0	0	0	24	0.17	0.16	0.72	0.6	0.65	0.22	0.01	-0.03	0.02	0.04	-0.11
BE953720	Mm.159621	Sec15l2	SEC15-like 2 (S. cerevisiae)	Y	1	6	12	8	3	1	1	8	18	13	18	6	14	7	5	3	3	3	5	135	0.69	0.67	0.54	0.48	0.15	-0.12	-0.07	-0.01	0.01	-0.41	-0.11
BE953721	Mm.273785	Tmcc2	Transmembrane and coiled-coil domains 2	Y																					-1.35	-0.81	-0.13	-0.41	-0.31	-0.19	0.71	0.89	0.64	0.24	1.09
BE953722	Mm.269800	Chmp2b	Chromatin modifying protein 2B	N																					0.02	0.37	0.17	0.62	0.8	-0.27	0.26	-0.15	0.24	-0.11	-0.89
BE953723	Mm.408313	Transcribed locus	Transcribed locus	Y																					0.84	1.25	0.96	0.86	0.56	0.67	0.3	-0.32	-0.42	-1.2	-1.31
BE953725	Mm.5348	Phf7	PHD finger protein 7	Y	1	1	0	2	0	0	0	1	1	1	1	0	3	0	2	1	1	2	1	18	-0.2	-0.13	-0.09	-0.13	-0.37	0.32	0.23	0.66	0.23	0.8	0.66
BE953726	Mm.392374	Nova2	Neuro-oncological ventral antigen 2	N																					0.04	0.24	0.24	0.14	0.24	-0.72	-0.11	-0.04	-0.46	-0.87	-1.41
BE953728	Mm.392662	Ppp6c	Protein phosphatase 6, catalytic subunit	N																					0.23	0.36	0.4	0.16	-0.1	0.41	-0.02	0.43	0.23	0.09	-0.07
BE953729	Mm.313938	Plxdc2	Plexin domain containing 2	N																					0.19	0.14	-0.16	0.09	-0.08	0.06	0.03	0.03	0.07	0.09	-0.11
BE953730	Mm.28251	Tulp4	Tubby like protein 4	Y	1	11	3	0	1	1	0	1	0	1	0	2	4	3	1	1	4	6	2	42	1.26	1.28	0.83	0.29	0.45	-0.52	-0.44	-0.78	-0.7	-1.38	-1.28
BE953733	Mm.255044	EST	3 days neonate thymus cDNA, RIKEN full-length enriched library, clone:A630012F14 product:unclassifiable, full insert sequence	Y	0	3	0	0	0	1	0	1	3	2	1	8	9	4	2	0	1	0	1	36	-0.37	-0.02	-0.09	0.54	1.15	0.95	0.15	-0.05	0.06	-0.11	-0.2
BE953734	Mm.24103	Dapk1	Death associated protein kinase 1	Y	0	2	5	2	2	1	2	1	0	1	0	3	2	2	1	0	1	1	0	26	0.84	-0.33	0.74	-0.13	1.97	1.95	0.69	-0.68	-0.89	-1.59	-2.29
BE953735	Mm.371601	D17Ertd441e	DNA segment, Chr 17, ERATO Doi 441, expressed	Y																					1.29	1.34	1.17	0.92	0.64	0.82	-0.64	-0.82	-1.31	-1.52	-1.49
BE953736	Mm.431175	Transcribed locus	Transcribed locus	N																					1.46	0.87	1.03	0.66	0.73	0.83	0.04	0.1	-0.45	-0.97	-0.64
BE953738	Mm.250981	Ephb2	Eph receptor B2	Y	4	5	9	5	1	1	1	0	6	2	2	4	4	6	5	9	6	8	1	79	0.64	0.44	0.68	0.59	0.37	-0.09	-0.58	-0.41	-1.03	-1.63	-1.39
BE953739	Mm.408314	Transcribed locus	Transcribed locus	N																					0.58	0.98	0.09	0.3	0	0.23	0.18	-0.2	-0.11	-0.38	-0.04
BE953740	Mm.262466	Gm1103	Gene model 1103, (NCBI)	N	1	0	1	1	0	0	0	0	1	3	1	1	2	1	4	0	1	2	3	22	0.18	0.04	0.33	-0.05	0.07	0.35	0.35	0.39	-0.56	-0.41	-0.41
BE953741	Mm.220423	Gmeb2	Glucocorticoid modulatory element binding protein 2	N																					-0.05	0	0.18	0.13	-0.24	-0.06	0.02	-0.31	-0.15	-0.12	-0.04
BE953742	Mm.24632	Gtf2f1	General transcription factor IIF, polypeptide 1	N	8	6	2	3	3	2	1	3	0	1	1	3	3	3	6	10	3	3	2	63	-0.32	-0.3	-0.4	-0.51	-0.5	-0.27	-0.13	-0.3	-0.43	-0.16	-0.29
BE953743	Mm.261818	Rnf167	Ring finger protein 167	N																					-0.51	-0.5	-0.34	-0.56	0.22	0.38	0.46	0.22	0.28	0.48	0.36
BE953744	Mm.260288	Ppp2ca	Protein phosphatase 2 (formerly 2A), catalytic subunit, alpha isoform	N	0	1	0	0	0	0	0	0	0	0	0	0	0	0	0	0	0	1	0	2	0.36	0.72	0.11	0.03	0.04	0.12	-0.03	-0.06	-0.15	-0.24	0.03
BE953746	Mm.28160	Snx27	Sorting nexin family member 27	N	1	3	4	4	1	1	5	6	1	0	5	5	3	3	4	2	3	2	2	55	0.34	-0.06	-0.07	0.28	0.12	-0.22	-0.05	0.11	0.14	0.06	-0.04
BE953747	Mm.29778	Armet	Arginine-rich, mutated in early stage tumors	Y	2	0	0	1	1	1	1	1	14	1	1	2	0	0	0	1	0	1	8	35	0.2	0.47	0.39	0.24	0.1	0.89	0.46	-0.12	-0.49	-0.78	-0.97
BE953749	Mm.687	Rhob	Ras homolog gene family, member B	N	0	31	33	56	4	5	22	12	13	14	17	2	10	7	6	9	11	4	5	261	0.36	-0.08	0.16	-0.11	0.13	-0.19	-0.02	0.25	0.62	0.19	-0.27
BE953751	Mm.408315	Transcribed locus	Transcribed locus	N																					-0.17	-0.06	0.14	0.35	0.22	0.34	-0.19	0.6	0.01	0.31	0.8
BE953754	Mm.5915	Dph5	DPH5 homolog (S. cerevisiae)	N	0	1	6	0	0	1	1	3	0	5	5	2	2	6	2	3	2	2	0	41	0.41	0.38	0.23	-0.03	0.29	0.04	-0.19	0.13	0.47	-0.38	-0.19
BE953755	Mm.397115	Transcribed locus	Transcribed locus	Y																					0.42	0.11	0.01	-0.03	-0.13	0.39	0.12	0.46	0.07	-0.37	0.33
BE953756	Mm.39001	Polrmt	Polymerase (RNA) mitochondrial (DNA directed)	Y	1	5	3	3	0	0	1	2	5	5	4	4	4	0	6	7	3	6	2	61	0.66	0.37	0.67	0.27	1.03	0.63	0.4	-0.02	-0.19	-0.33	-0.47
BE953758	Mm.408316	Transcribed locus	Transcribed locus	Y																					1.2	0.77	0.66	0.54	0.16	0.06	-0.39	-0.36	-0.92	-1.46	-0.63
BE953760	Mm.274011	B4galt3	UDP-Gal:betaGlcNAc beta 1,4-galactosyltransferase, polypeptide 3	N																					0.28	0.18	0.25	0	0.17	-0.09	0.35	0.69	0.09	0.06	0.11
BE953761	Mm.29689	Lemd2	LEM domain containing 2	Y	2	10	3	2	0	2	4	0	4	3	1	7	3	7	7	4	1	5	2	67	0.37	0.43	0.33	0.39	0.36	0.11	-0.06	0.16	-0.03	-0.45	-0.3
BE953762	Mm.57223	Hells	Helicase, lymphoid specific	Y	3	6	11	4	1	1	3	12	4	7	20	4	9	5	2	1	3	2	2	100	1.76	0.98	1	0.58	-0.04	0.44	-1.05	-0.38	-0.86	-0.54	-0.79
BE953763	Mm.280590	2610044O15Rik	RIKEN cDNA 2610044O15 gene	Y																					1.34	0.32	0.24	0.29	0.26	0.63	0.15	-0.11	-0.39	-0.56	-0.86
BE953764	Mm.291811	2610206B13Rik	RIKEN cDNA 2610206B13 gene	Y																					-0.57	-0.64	-0.23	0.09	0.17	-0.12	-0.11	-0.08	-0.09	0.62	0.49
BE953765		EST	EST	Y																					-0.53	-0.02	-0.08	-0.01	0.85	0.13	0.14	-0.63	-0.04	0.03	-0.44
BE953766	Mm.276386	AW011752	Expressed sequence AW011752	N																					0.17	-0.01	-0.21	-0.05	0.08	-0.1	0.12	0.19	-0.23	-0.59	-0.45
BE953767	Mm.393751	Braf	Braf transforming gene	N																					0.31	0.35	-0.12	0.26	-0.06	0.19	-0.15	0	0.2	0.12	-0.01
BE953769	Mm.254517	Mapk4	Mitogen-activated protein kinase 4	N	0	3	1	1	0	0	2	1	0	0	1	1	1	1	0	6	0	0	1	19	0.61	0.43	0.23	0.38	0.2	0.1	0.06	0.14	-0.04	0.11	-0.04
BE953771	Mm.181836	Mphosph6	M phase phosphoprotein 6	Y	2	6	8	8	2	1	4	2	3	8	4	6	6	5	3	0	7	6	1	82	0.45	-0.28	-0.19	-0.22	-0.05	0.49	-0.15	0.26	-0.34	-0.42	-0.25
BE953772	Mm.22796	Ccdc94	Coiled-coil domain containing 94	N	2	2	1	2	0	0	0	1	0	1	0	1	1	2	1	1	2	1	4	22	0.37	0.32	0.11	-0.08	0.39	0.26	0.23	0.46	0.05	-0.02	0.14
BE953774	Mm.27435	Slc22a17	Solute carrier family 22 (organic cation transporter), member 17	Y	1	6	7	9	2	3	15	7	3	14	2	11	4	5	10	5	2	9	0	115	-0.43	-0.62	-0.4	-0.44	-0.45	-0.04	0.01	0.63	0.24	1.21	0.96
BE953775	Mm.370208	Six3	Sine oculis-related homeobox 3 homolog (Drosophila)	Y																					-0.14	0.23	0.64	0.79	0.55	0.04	0.11	-0.16	-0.48	-0.59	-0.92
BE953776	Mm.276294	Lgtn	Ligatin	N																					0.67	-0.26	0.06	0.09	-0.22	0.32	0.06	0.25	-0.24	-0.07	-0.08
BE953777	Mm.129387	Pou3f2	POU domain, class 3, transcription factor 2	N	1	1	4	1	1	1	0	0	3	0	1	0	0	0	0	0	0	0	0	13	0.06	0.38	0.25	0.56	-0.17	0.26	-0.1	-0.14	-0.7	0.06	0.26
BE953779	Mm.80682	Ntrk1	Neurotrophic tyrosine kinase, receptor, type 1	N	0	0	0	0	1	1	0	0	0	1	0	0	1	0	0	2	0	0	2	8	0.51	0.09	-0.11	-0.11	0.07	0.38	0.38	-0.09	-0.09	0.33	-0.24
BE953780	Mm.260362	B930006L02Rik	RIKEN cDNA B930006L02 gene	Y	2	8	9	5	13	3	9	5	5	5	4	8	7	2	9	12	12	11	1	130	-0.26	0.2	-0.18	0.17	0.89	0.49	1.11	0.66	0.88	0.58	0.08
BE953781	Mm.10229	Fusip1	FUS interacting protein (serine-arginine rich) 1	Y	1	10	4	8	1	1	2	3	4	0	4	2	5	3	1	3	1	1	3	57	-0.44	0.04	0.04	0.24	0.83	0.69	-0.06	-0.5	0.2	-0.23	-0.78
BE953782	Mm.328835	Flywch1	FLYWCH-type zinc finger 1	N																					0.2	0.03	-0.12	-0.06	0.27	-0.09	0.12	0.12	-0.14	0.57	0.05
BE953783	Mm.255723	Mbnl1	Muscleblind-like 1 (Drosophila)	N	0	0	0	0	0	0	0	0	1	0	0	0	0	0	0	0	0	0	0	1	0.39	0.38	-0.03	0.09	0	0.12	0.09	-0.22	0.04	0.16	0.12
BE953784	Mm.29870	Itm2c	Integral membrane protein 2C	Y	6	40	19	27	0	2	68	4	14	11	10	6	14	6	24	59	45	25	5	385	-0.13	-0.99	-1.04	-1.67	-1.19	-0.82	-0.48	0.51	0.43	1.51	1.41
BE953785	Mm.219613	Trim8	Tripartite motif protein 8	Y	4	12	9	4	2	2	4	2	2	2	1	3	2	4	3	2	2	4	1	65	0.19	0.95	0.15	0.28	0.27	0.35	0.43	-0.04	0.04	-0.22	-0.28
BE953786	Mm.383196	Nr2c2	Nuclear receptor subfamily 2, group C, member 2	N																					0.19	0.13	0.5	0.77	0.35	0.59	-0.12	0.21	0.24	0.12	-0.35
BE953787	Mm.422756	Il18bp	Interleukin 18 binding protein	Y																					0.51	0.26	0.53	0.41	0.54	0.36	0.31	0.14	0.23	-0.07	0.03
BE953788	Mm.217216	Magi1	Membrane associated guanylate kinase, WW and PDZ domain containing 1	N																					-0.54	-0.15	-0.01	0.4	0.34	0.46	0.01	0.26	0.39	0.3	0.17
BE953789	Mm.375100	1810006K21Rik	RIKEN cDNA 1810006K21 gene	Y																					0.47	-0.03	0.29	0.11	0.03	0.57	0.11	0.21	0.01	-0.52	-0.68
BE953790	Mm.253329	BC010787	CDNA sequence BC010787	N	4	6	2	2	0	0	3	4	2	2	1	3	0	1	3	4	7	1	4	49	0.37	-0.13	0.05	0.04	0.29	0.59	0.27	0.55	-0.03	-0.2	-0.11
BE953791	Mm.273350	Slc35a4	Solute carrier family 35, member A4	Y																					1.02	0.27	0.36	0.22	-0.09	0.27	0.11	-0.27	-0.38	-0.36	-0.09
BE953792	Mm.159176	4932416N17Rik	RIKEN cDNA 4932416N17 gene	N	2	1	1	1	0	0	0	1	1	0	2	0	0	2	0	2	4	1	3	21	0.07	-0.49	0.34	0.14	-0.29	-0.12	0.41	0.11	0.24	-0.13	-0.2
BE953793	Mm.408317	Transcribed locus	Transcribed locus	N																					1.06	-0.33	-0.3	-0.07	0.42	0.93	0.24	0.43	0.11	0.4	0.55
BE953794	Mm.21848	Bzw1	Basic leucine zipper and W2 domains 1	Y	0	20	11	9	4	12	8	23	9	8	9	11	14	16	11	10	11	9	7	202	0.32	0.38	0.34	0.77	0.49	0.78	0.29	-0.38	-0.36	-0.78	-1.26
BE953795	Mm.348018	9130401M01Rik	RIKEN cDNA 9130401M01 gene	N																					0.51	0.15	0.13	0.05	0.23	0.42	0.01	0.24	-0.07	0.05	0.34
BE953796	Mm.235542	Taf4a	TAF4A RNA polymerase II, TATA box binding protein (TBP)-associated factor	N																					-0.03	0.48	0.01	-0.07	-0.55	-0.01	0.18	-0.2	-0.1	-0.09	-0.02
BE953797	Mm.35584	Skp2	S-phase kinase-associated protein 2 (p45)	N	1	1	10	9	3	1	4	10	11	2	13	4	12	7	3	6	8	0	2	107	0.06	0.28	0.19	0.34	0.69	-0.05	-0.3	-0.32	-0.14	-0.36	-0.49
BE953800	Mm.61526	Hmgcs1	3-hydroxy-3-methylglutaryl-Coenzyme A synthase 1	Y	5	41	38	15	0	7	14	17	16	14	20	12	14	12	2	8	8	3	3	249	1.58	1.25	0.87	0.88	-0.16	-0.3	-1.17	-0.77	-0.91	-1	-0.56
BE953801	Mm.18036	E2f1	E2F transcription factor 1	Y	3	8	4	2	0	0	1	8	3	4	7	10	4	4	0	0	0	0	0	58	-0.18	-0.17	-0.11	0.55	0.87	0.55	0.34	0.51	0.35	0.82	0.6
BE953802	Mm.101836	9630033F20Rik	RIKEN cDNA 9630033F20 gene	N	0	0	2	0	0	1	1	0	0	3	0	1	0	0	0	0	0	2	1	11	-0.01	0.09	-0.16	0.04	0.11	0.13	0.1	0.03	0.8	0.26	-0.15
BE953804	Mm.246174	2810485I05Rik	RIKEN cDNA 2810485I05 gene	Y	1	4	4	3	0	0	0	1	4	3	2	2	4	2	0	1	1	2	0	34	-0.36	0.24	-0.07	0.43	0.5	0.47	0.11	-0.01	0.03	-0.02	-0.31
BE953805	Mm.422265	Zranb3	Zinc finger, RAN-binding domain containing 3	Y																					1.03	1.08	0.71	0.6	0.24	0.37	-0.33	-0.08	-0.25	-0.33	-0.51
BE953809	Mm.290925	Zfp710	Zinc finger protein 710	Y																					0.92	0.67	0.68	0.32	0.28	0.15	-0.21	-0.49	-0.56	-1.21	-1.33
BE953811	Mm.401300	Transcribed locus	Transcribed locus	Y																					0.59	0.13	1.15	0.71	0.52	1.43	0.43	-0.17	-0.43	-0.71	-0.92
BE953813	Mm.260139	Athl1	ATH1, acid trehalase-like 1 (yeast)	Y	3	1	1	0	0	1	0	4	1	4	1	3	0	1	2	2	2	1	1	28	1.23	0.56	0.77	0.53	-0.19	-0.04	-0.05	-0.34	-0.27	-0.7	-0.57
BE953815	Mm.30234	Ik	IK cytokine	Y	2	7	10	4	4	2	5	6	11	7	11	0	9	11	14	5	2	9	3	122	1.22	0.85	0.44	0.03	0	0.27	0.27	-0.27	-0.31	-0.78	-0.65
BE953816	Mm.332522	Wdfy3	WD repeat and FYVE domain containing 3	N																					-0.96	-0.49	-1.07	-0.47	-0.79	-0.74	-0.99	-0.8	-1.14	-0.76	-0.95
BE953819	Mm.408319	Transcribed locus	Transcribed locus	N																					0.17	-0.23	-0.47	-0.15	-0.2	0.03	-0.07	0.25	-0.64	0.04	0
BE953820	Mm.19834	Ndufa8	NADH dehydrogenase (ubiquinone) 1 alpha subcomplex, 8	N	5	16	11	9	0	2	8	3	5	3	3	5	6	6	2	11	7	3	3	108	1.17	1.28	1.72	0.92	-0.19	1.9	0.98	0.72	0.4	0.74	0.95
BE953821	Mm.333233	Rab7	RAB7, member RAS oncogene family	Y																					0.19	-0.3	0.16	-0.43	-0.31	-0.01	-0.04	0.45	0.09	0.57	1.09
BE953822	Mm.206841	Smc4l1	SMC4 structural maintenance of chromosomes 4-like 1 (yeast)	N	5	4	8	6	1	3	0	4	4	6	6	3	10	9	1	1	2	2	3	78	-0.1	0.3	0.05	0.22	-0.64	-0.08	-0.02	-0.34	-0.1	-0.07	0.08
BE953824	Mm.141054	1110011C06Rik	RIKEN cDNA 1110011C06 gene	N	1	3	6	3	0	0	6	1	9	2	5	4	8	3	7	4	7	9	3	81	-0.7	-0.35	-0.39	-0.38	-0.17	-0.65	-0.31	-0.15	0.26	0.62	0.83
BE953825	Mm.281741	Ccdc6	Coiled-coil domain containing 6	N																					0.38	0.43	0.02	0.1	0.15	0.01	0.07	0.32	0.38	-0.08	-0.26
BE953828	Mm.38195	Zfp251	Zinc finger protein 251	N	1	10	8	2	2	3	2	10	7	5	3	3	3	5	5	2	3	5	3	82	-0.01	0.68	-0.04	0.31	-0.01	-0.36	0.13	-0.09	0.17	-0.26	-0.37
BE953829	Mm.182291	Foxp3	Forkhead box P3	N	2	0	1	1	0	0	1	0	0	0	0	0	0	0	0	0	0	0	0	5	0.02	0.39	-0.14	0.68	0.22	0.16	0.1	0.16	-0.02	0.01	0.02
BE953831	Mm.408320	Transcribed locus	Transcribed locus	N																					0.14	0.61	0.06	0.17	-0.01	-0.23	-0.45	-0.21	-0.2	-0.18	-0.19
BE953833		EST	EST	Y																					0.14	0.2	0.01	0.2	-0.06	0.08	-0.14	0.04	-0.09	0.07	-0.06
BE953834	Mm.59171	LOC434147	Hypothetical LOC434147	Y	0	1	0	0	0	0	0	2	0	2	1	0	0	0	0	0	0	0	0	6	2.33	2.33	1.17	0.24	-0.87	-0.64	-0.8	-1.13	-1.54	-2.32	-2.05
BE953835	Mm.41033	Trp53i11	Trp53 inducible protein 11	Y	2	36	25	4	0	2	3	6	7	13	4	7	9	4	1	3	2	3	3	134	0.81	0.82	0.9	0.74	0.38	0.84	-0.32	-0.37	-0.84	-1.15	-1.25
BE953837	Mm.22524	Csdc2	Cold shock domain containing C2, RNA binding	Y	0	3	1	1	3	0	1	0	2	1	2	1	3	0	1	6	0	5	1	31	-1.37	-0.93	0.07	-0.1	-0.38	0.34	0.24	0.69	0	0.73	0.43
BE953839	Mm.428319	Transcribed locus	Transcribed locus	N																					0.65	1.1	0.01	0.23	0.08	0.28	0.22	0.33	-0.34	-0.27	-0.44
BE953840	Mm.12926	Pparbp	Peroxisome proliferator activated receptor binding protein	N	5	1	4	5	3	0	5	3	1	2	3	2	2	3	7	2	4	2	4	58	0.34	-0.05	-0.26	-0.11	0.36	0.21	0.23	-0.07	-0.2	-0.16	0.02
BE953841	Mm.12051	St7	Suppression of tumorigenicity 7	N	0	2	3	4	1	1	0	0	0	2	1	1	1	2	0	0	0	0	0	18	0.35	0.48	0.53	0.22	0.1	0.29	0.05	-0.37	-0.33	-0.77	-0.35
BE953842	Mm.61064	Papolg	Poly(A) polymerase gamma	Y	0	1	1	2	1	1	0	1	4	3	1	0	0	2	1	0	3	1	2	24	0.15	-0.13	-0.18	0.25	0.53	0.33	0.05	0.55	0.06	0.61	0.85
BE953843	Mm.291048	Rnpep	Arginyl aminopeptidase (aminopeptidase B)	N																					-0.04	0.39	0.64	0.14	-0.21	0.17	0.1	0.07	0.07	-0.06	-0.16
BE953844	Mm.10987	Limd1	LIM domains containing 1	N	2	3	6	3	0	0	2	3	7	4	2	1	5	6	2	1	1	4	9	61	0.27	0.28	-0.07	-0.23	0.01	-0.1	0.28	0.25	0.08	0.23	0.1
BE953846	Mm.248907	Map2k1	Mitogen activated protein kinase kinase 1	Y	3	2	1	1	0	1	1	2	2	2	0	3	1	0	2	5	5	1	2	34	-0.56	-0.22	-0.17	0.14	-1.05	-1.02	-0.31	-0.19	0.04	0.71	0.8
BE953847	Mm.193924	Cdc2l5	Cell division cycle 2-like 5 (cholinesterase-related cell division controller)	N	0	1	0	0	0	0	0	0	0	0	0	0	0	0	0	1	0	0	0	2	-0.5	0.12	0.02	-0.04	0.16	-0.36	-0.1	-0.06	-0.27	0.27	0.25
BE953848	Mm.27842	Slc9a3r1	Solute carrier family 9 (sodium/hydrogen exchanger), isoform 3 regulator 1	Y	0	7	6	3	1	0	2	2	3	5	6	2	2	0	2	2	1	2	1	47	0.13	0.58	0.12	0.01	-0.02	0.11	-0.54	-0.38	-0.4	0.11	-0.11
BE953849	Mm.380129	Tcp1	T-complex protein 1	N																					1.1	0.98	0.34	0.24	0.08	-0.2	-0.65	-1.13	-1.14	-1.29	-1.19
BE953850	Mm.30039	Prkar1a	Protein kinase, cAMP dependent regulatory, type I, alpha	N	8	26	26	20	4	4	14	13	5	2	5	14	17	11	15	11	12	14	8	229	0.04	0.12	-0.37	-0.22	-0.09	0.19	0.15	0.58	0.6	0.94	0.87
BE953851	Mm.127892	BC024479	CDNA sequence BC024479	N																					0.34	0.51	0.06	0.26	-0.33	0.35	0.23	0.18	-0.15	-0.11	0.12
BE953853	Mm.286187	Bbs7	Bardet-Biedl syndrome 7	Y																					-0.62	-0.45	-1.12	-0.74	-0.02	-0.32	-0.09	0.3	1.08	1.22	0.22
BE953855	Mm.27086	Rprm	Reprimo, TP53 dependent G2 arrest mediator candidate	N	2	15	16	8	1	3	6	4	4	1	7	5	4	3	3	3	9	7	4	105	0.41	0.39	0.31	0.18	0.11	0.17	0.18	0.22	-0.09	0.05	-0.03
BE953856	Mm.312234	Ston2	Stonin 2	Y																					0.73	0.26	0.44	0.44	0.22	0.15	0.04	-0.14	-0.11	-0.44	-0.41
BE953857	Mm.271178	Arl8b	ADP-ribosylation factor-like 8B	N																					0.35	0.14	0.09	0	-0.19	0.02	-0.15	0.68	0.12	0.38	0.37
BE953861	Mm.22592	Ccnb2	Cyclin B2	Y	9	25	17	5	3	0	2	13	7	4	2	6	5	4	1	2	2	2	1	110	1.31	1.08	0.85	0.38	1.21	0.74	-0.86	-1.27	-2.32	-2.37	-1.62
BE953862	Mm.408322	Transcribed locus	Transcribed locus	Y																					-0.68	-0.5	-0.67	-0.79	-0.47	0.06	-0.39	0.74	0.72	0.94	0.83
BE953863	Mm.30574	Zdhhc15	Zinc finger, DHHC domain containing 15	N	1	0	0	2	0	0	0	0	0	0	1	0	0	1	0	0	0	1	1	7	0.43	0.4	0.36	0.19	0.18	0.04	0.02	0.07	0.08	-0.04	0.03
BE953865	Mm.408323	Transcribed locus	Transcribed locus	N																					0.13	-0.22	-0.11	0.13	-0.05	-0.06	-0.05	-0.07	0.09	0.06	0.03
BE953866	Mm.425398	Capns1	Calpain, small subunit 1	N																					0.91	0.17	0.47	-0.09	-0.07	-0.12	0.13	0.43	0.36	0.74	0.3
BE953868	Mm.416118	Wdr66	WD repeat domain 66	N																					-0.41	-0.38	0.01	0.04	0.01	-0.18	0.11	0.24	0.16	-0.14	-0.41
BE953869	Mm.408324	Transcribed locus	Transcribed locus	N																					0.86	0.63	0.95	0.46	0.62	0.54	-0.45	-1.25	-1.41	-1.18	-1.48
BE953870	Mm.22130	Rpn2	Ribophorin II	N	14	18	20	14	7	4	12	16	17	25	15	16	14	20	21	24	23	25	19	324	0.08	-0.09	0.21	0.28	-0.77	-0.07	-0.1	-0.01	0.14	0.02	-0.27
BE953871	Mm.27397	Cdc42bpb	Cdc42 binding protein kinase beta	Y	3	8	3	3	0	1	1	1	0	1	0	0	0	1	0	1	3	1	1	28	0.37	0.55	0.24	0.46	0.3	-0.06	0.15	0	-0.07	0	0.09
BE953872	Mm.9616	Tieg3	TGFB inducible early growth response 3	N	0	10	25	8	2	1	6	18	12	10	24	16	12	9	7	26	17	14	3	220	0.47	0.28	0.19	-0.17	0.03	0.55	0.1	-0.04	-0.11	0.02	-0.19
BE953873	Mm.392158	EST	7 days neonate cerebellum cDNA, RIKEN full-length enriched library, clone:A730060K18 product:unclassifiable, full insert sequence	Y																					1.63	1.54	0.64	0.31	-0.58	-1.22	-0.74	-0.33	-0.24	-0.8	-0.35
BE953874	Mm.290516	Glb1	Galactosidase, beta 1	N																					0.44	0.79	-0.07	0.08	0.8	0.04	-0.19	-0.21	-0.08	-0.16	-0.34
BE953875	Mm.130344	B230337E12Rik	RIKEN cDNA B230337E12 gene	N	0	1	1	1	0	1	0	0	0	3	1	2	3	0	3	0	1	1	1	19	-0.25	-0.07	-0.03	-0.09	0.01	0.18	-0.06	-0.17	0.05	0.1	-0.11
BE953876	Mm.48724	D630040G17Rik	RIKEN cDNA D630040G17 gene	N	0	1	2	2	0	0	1	0	0	0	0	0	1	0	0	2	0	0	0	9	0.16	0.46	0.32	0.7	0.95	0.54	0.07	0.13	0.15	-0.46	-0.21
BE953878	Mm.391271	LOC546337	Similar to conserved nuclear protein Nhn1 isoform b	N																					0.34	0.5	0.27	-0.19	0.02	-0.23	0.14	0.31	0	-0.59	0.14
BE953879	Mm.245261	Pou2f1	POU domain, class 2, transcription factor 1	N	0	0	0	0	0	0	0	0	0	0	0	0	0	0	0	0	0	0	1	1	-0.15	-0.19	-0.15	-0.08	0.04	0.11	0.05	0.01	-0.06	-0.04	-0.13
BE953883	Mm.288741	Scap	SREBP cleavage activating protein	Y																					0.09	-0.19	-0.22	-0.81	-0.57	-0.08	0.47	1.3	0.89	0.66	0.61
BE953884	Mm.275901	Tbn	Taube nuss	N																					0.22	-0.44	-0.28	-0.47	-0.09	0.11	-0.25	0.09	0.06	-0.23	-0.12
BE953885	Mm.262252	Serf2	Small EDRK-rich factor 2	Y																					0.23	-0.12	-0.06	-0.77	-0.45	-0.33	-0.05	0.04	0.56	0.92	1.14
BE953886	Mm.200775	Tgfbr3	Transforming growth factor, beta receptor III	N	4	0	0	0	0	1	0	0	2	1	0	1	0	0	0	0	0	1	0	10	0.08	0.05	0.02	0.05	-0.13	-0.06	0.16	-0.1	-0.04	0	0.1
BE953888	Mm.396865	EST	16 days neonate cerebellum cDNA, RIKEN full-length enriched library, clone:9630048A22 product:unclassifiable, full insert sequence	Y																					0.4	0.45	0.67	0.52	0.86	0.48	0.37	-0.51	0.18	-0.89	-1.07
BE953890	Mm.239997	Rnu3ip2	RNA, U3 small nucleolar interacting protein 2	Y	0	0	0	0	0	0	0	0	0	0	1	0	0	0	0	0	0	0	0	1	0.63	0.42	0.47	0.27	0.17	0.15	0.13	0.22	-0.24	-0.01	0.02
BE953891	Mm.239566	D11Wsu47e	DNA segment, Chr 11, Wayne State University 47, expressed	N																					0.67	0.34	0.62	0.15	0.33	0.21	0.05	-0.39	-0.06	-0.26	0.33
BE953892	Mm.119343	Rdh14	Retinol dehydrogenase 14 (all-trans and 9-cis)	N	0	0	1	1	0	0	1	0	1	4	1	1	0	3	0	3	3	0	3	22	0.55	0.14	0.19	0.17	0.11	0.33	0.07	0.05	-0.54	-0.15	0.48
BE953893	Mm.291443	Entpd4	Ectonucleoside triphosphate diphosphohydrolase 4	Y																					-0.33	-0.51	-0.87	-1.13	-0.9	-0.31	-0.36	0.53	0.61	0.65	0.94
BE953894	Mm.12882	Hsd17b7	Hydroxysteroid (17-beta) dehydrogenase 7	N	3	22	36	9	4	2	12	10	9	7	17	8	10	15	11	4	5	5	6	195	-0.01	-0.31	-0.45	-0.4	0.06	0.06	-0.06	-0.1	-0.31	0.03	0.35
BE953898	Mm.275154	2700083E18Rik	RIKEN cDNA 2700083E18 gene	N																					0.38	0.5	0.56	0.58	0.57	0.18	-0.09	-0.73	-0.5	-1.99	-1.86
BE953899	Mm.408326	Transcribed locus	Transcribed locus	Y																					0.09	0.86	0.19	0.88	0.37	0.69	0.76	0.3	0.23	-0.43	-0.47
BE953901	Mm.37613	Pigx	Phosphatidylinositol glycan, class X	Y	3	6	3	3	0	1	1	2	3	2	0	2	1	0	0	0	1	0	1	29	1.09	0.48	0.1	0.26	0	-0.27	0.04	-0.22	-0.21	-0.53	-0.29
BE953903	Mm.385707	Transcribed locus	Transcribed locus	N																					0.21	0.34	-0.31	-0.01	0.04	0.26	-0.17	0.19	0.09	0.05	0.39
BE953905	Mm.272230	D10Ertd610e	DNA segment, Chr 10, ERATO Doi 610, expressed	Y																					0.64	0.52	-0.07	-0.23	-0.51	-0.6	-0.02	0.33	0.45	0.23	0.85
BE953907	Mm.44646	EST	7 days neonate cerebellum cDNA, RIKEN full-length enriched library, clone:A730096N24 product:unclassifiable, full insert sequence	N	0	0	0	0	0	0	0	0	0	0	0	0	0	0	0	0	1	0	0	1	0.5	0.37	0.09	0.16	0.18	0.11	0	0.19	0.08	0.13	-0.09
BE953908	Mm.20263	2610020C11Rik	RIKEN cDNA 2610020C11 gene	N	0	0	0	0	0	1	0	0	0	1	0	0	1	0	1	0	0	0	1	5	0.35	-0.07	-0.16	-0.46	-0.23	-0.17	0.1	0.42	-0.03	-0.58	-0.03
BE953909	Mm.32171	Fgf2	Fibroblast growth factor 2	N	0	0	0	0	0	0	0	0	0	2	0	0	0	2	0	2	3	4	0	13	0.28	0.27	0	0.06	0.77	0.26	-0.16	0.02	-0.05	0.11	-0.01
BE953911	Mm.196638	Cdc23	CDC23 (cell division cycle 23, yeast, homolog)	Y	3	5	8	3	3	4	3	2	14	8	8	4	5	8	1	2	7	5	12	105	-1.18	-0.03	0.13	0.1	0.68	0.03	0.27	0.01	0.6	-0.17	-0.83
BE953912	Mm.236656	BC010801	CDNA sequence BC010801	N																					0.23	0.16	0.53	-0.15	0.02	0.25	0.28	0.36	0.23	-0.06	-0.08
BE953913	Mm.44176	Efemp1	Epidermal growth factor-containing fibulin-like extracellular matrix protein 1	N	16	21	15	34	19	14	3	27	4	4	4	14	3	6	4	1	6	2	5	202	0.76	0.39	-0.02	0.12	0.16	0.36	0.12	0.4	0.03	0.64	0.14
BE953914	Mm.34330	Blcap	Bladder cancer associated protein homolog (human)	Y	2	2	3	0	1	1	1	1	0	3	0	2	2	3	6	5	2	4	1	39	-0.88	-0.22	-0.05	-0.02	0.6	0.26	0.37	-0.1	0.67	0.36	-0.12
BE953915	Mm.34641	Amfr	Autocrine motility factor receptor	Y	1	8	0	1	1	0	1	1	4	0	2	1	3	3	1	5	6	2	13	53	-0.02	-0.4	-0.04	-0.76	-0.02	0.23	0.6	0.25	0.35	0.62	0.26
BE953916	Mm.384937	Transcribed locus	Transcribed locus	N																					0.13	-0.1	0.08	0.08	-0.05	-0.1	0.09	-0.04	0.05	-0.23	0.04
BE953917	Mm.422886	H2-K1	Histocompatibility 2, K1, K region	N																					2.29	1.96	1.63	0.52	1.13	0.9	0.22	-0.15	-0.16	-0.56	-0.93
BE953918	Mm.187326	Atxn7l2	Ataxin 7-like 2	Y	0	0	0	2	0	0	0	0	0	3	0	1	0	0	0	0	0	0	0	6	0.42	0.18	0.08	-0.22	0.41	-0.1	0.03	-0.29	-0.4	-0.46	-0.11
BE953919	Mm.22264	Atg5	Autophagy-related 5 (yeast)	N	2	2	1	2	1	0	0	0	0	3	1	0	0	1	0	6	0	0	0	19	0.34	0.23	0.23	0.22	0.36	0.17	0.07	-0.26	-0.21	-0.73	-0.8
BE953921	Mm.358946	Ddef2	Development and differentiation enhancing factor 2	N																					-0.22	0.44	-0.1	0.35	-0.47	-0.17	-0.08	-0.21	-0.35	-0.74	-0.16
BE953922	Mm.158726	AF013969	Expressed sequence AF013969	N																					0.08	0.28	0.11	0.18	-0.03	-0.4	-0.06	-0.04	-0.14	-0.01	0.27
BE953925	Mm.34608	Clybl	Citrate lyase beta like	Y	0	5	7	4	0	0	2	0	1	1	1	0	1	1	0	1	0	0	0	24	0.6	-0.08	-0.16	-0.16	-0.21	-0.29	0.28	-0.21	0.39	0.07	0.07
BE953926	Mm.278798	Ccdc97	Coiled-coil domain containing 97	N																					-0.07	0.06	0.24	-0.14	-0.15	0.13	0.03	0.17	0.17	0.42	0.18
BE953927	Mm.136217	Ascl1	Achaete-scute complex homolog-like 1 (Drosophila)	N																					-0.24	0.23	0.11	0.5	-0.13	-0.08	-0.02	-0.11	-0.17	-0.41	-0.24
BE953928		EST	EST	N																					-0.59	-0.13	0	0.19	0	-0.47	0.25	-0.32	0.3	0.02	-0.04
BE953929	Mm.76659	Sergef	Secretion regulating guanine nucleotide exchange factor	N	0	0	1	0	0	0	3	0	0	2	0	1	0	1	2	0	2	0	0	12	0.03	0.23	0.02	0.5	0.18	0.2	0.04	-0.21	-0.06	-0.37	-0.08
BE953931	Mm.236114	Fignl1	Fidgetin-like 1	Y	0	0	0	0	0	1	0	0	0	0	0	0	0	0	0	0	0	0	0	1	0.98	0.84	0.51	0.3	-0.09	-0.68	-0.12	0.15	-0.14	-0.22	-0.13
BE953932	Mm.29847	Idi1	Isopentenyl-diphosphate delta isomerase	Y	2	4	9	2	0	1	3	2	4	5	2	6	0	2	0	1	1	1	2	47	0.88	0.57	1.07	0.64	1.1	0.47	-0.92	-0.67	-0.62	-0.34	-0.56
BE953933	Mm.202727	Pbef1	Pre-B-cell colony-enhancing factor 1	Y	0	7	18	9	1	0	5	10	7	9	10	2	5	15	10	12	9	6	7	142	0.28	0.74	0.58	0.16	0.36	-0.42	-0.64	-0.31	0.31	-0.01	-0.29
BE953934	Mm.391711	Csnk1a1	Casein kinase 1, alpha 1	N																					0.46	0.26	0.13	-0.08	0.57	0.26	0.14	0.56	0.41	-0.27	0.38
BE953935	Mm.273996	Isl2	Insulin related protein 2 (islet 2)	N																					0.82	-0.09	0.08	0.01	0.01	-0.2	-0.02	-0.06	-0.13	-0.46	0
BE953936	Mm.2115	Hnrpu	Heterogeneous nuclear ribonucleoprotein U	Y	14	55	56	44	8	9	18	31	36	32	16	27	36	23	27	38	32	25	32	559	1.63	1.44	0.94	0.6	0.06	0.18	-0.83	0.32	0.02	0.09	0.48
BE953938		EST	EST	Y																					0.79	-0.7	-0.42	-0.55	0.96	0.49	0.07	1.07	0.03	0.63	0.45
BE953940	Mm.28999	Aurkaip1	Aurora kinase A interacting protein 1	N	2	3	2	3	2	1	3	0	0	0	0	1	1	0	4	2	0	6	1	31	0.58	0.36	0.17	0.15	0.23	0.37	-0.1	0.58	-0.43	0.07	0.35
BE953941	Mm.258568	Yrdc	YrdC domain containing (E.coli)	N																					0.51	0.07	0.45	-0.27	0.25	0.44	0.18	0.15	-0.09	-0.11	-0.06
BE953943	Mm.431036	Transcribed locus	Transcribed locus	N																					-0.01	-0.14	0.03	-0.06	-0.07	0.16	-0.24	0.42	0.53	0.41	0.51
BE953944	Mm.119936	Atrn	Attractin	Y																					-0.29	-0.43	-0.21	-0.54	-0.21	-0.11	-0.29	0.27	0.43	0.47	0.58
BE953945	Mm.389359	Zhx3	Zinc fingers and homeoboxes 3	N																					0.08	-0.03	-0.13	-0.65	0.22	-0.14	0.05	0.13	0.1	0.48	0.13
BE953946		EST	EST	N																					1.72	-0.19	0.48	-0.05	0.74	0.61	0.22	0.18	0.57	0.41	0
BE953947	Mm.144143	Camsap1l1	Calmodulin regulated spectrin-associated protein 1-like 1	Y	5	21	14	7	3	3	12	2	6	3	13	7	7	12	14	6	18	9	4	166	-0.92	-0.34	-0.28	-0.02	-0.11	-0.08	-0.04	0.11	0.56	0.28	-0.18
BE953952	Mm.64962	1810057P16Rik	RIKEN cDNA 1810057P16 gene	Y	0	1	0	0	0	0	1	0	0	1	1	4	0	1	4	0	0	0	1	14	0.09	-0.55	-0.37	0.11	0.23	-0.53	0.08	-0.08	-0.23	0.13	0.11
BE953953		EST	EST	N																					0.39	-0.41	-1.11	-0.67	0.42	0.04	-0.68	-0.14	-0.29	-0.18	-0.11
BE953954	Mm.3475	Rxrg	Retinoid X receptor gamma	Y	0	1	0	1	0	1	3	0	6	2	2	2	4	2	3	15	0	2	0	44	-0.63	-0.21	0.17	0.1	0.14	-0.21	-0.15	-0.19	-0.25	0.13	0.13
BE953955	Mm.408325	Transcribed locus	Transcribed locus	N																					1.34	0.58	0.86	0.7	0.88	0.15	-0.29	-0.87	-0.67	-0.73	-0.92
BE953957	Mm.104789	Wdr48	WD repeat domain 48	N																					0.69	0.8	0.4	0.18	0.35	0.13	0.14	0.18	-0.1	-0.26	0.12
BE953961		EST	EST	N																					0.64	0.21	-0.15	0.17	0.97	0.4	-0.05	-0.13	-0.12	-0.18	0
BE953962	Mm.249479	Dync1i2	Dynein cytoplasmic 1 intermediate chain 2	N																					0.56	0.92	0.46	0.04	-0.1	-0.33	0.03	0.02	0.12	-0.93	-0.29
BE953963	Mm.196472	Twistnb	TWIST neighbor	N	1	1	4	4	0	0	5	0	2	1	2	0	0	2	2	2	1	0	1	28	0.43	0.31	0.58	0.25	0.51	0.01	0.06	0.11	0.13	-0.72	-0.36
BE953964	Mm.241109	Rsn	Restin (Reed-Steinberg cell-expressed intermediate filament-associated protein)	Y																					0.67	0.05	-0.74	-0.44	0.2	0.13	0.1	0.14	0.1	0.28	0.61
BE953965	Mm.73608	Tmem93	Transmembrane protein 93	N																					0.23	0.17	0.05	0.26	-0.02	-0.23	0.01	0.1	-0.33	-0.58	-0.16
BE953966	Mm.30062	Dnttip1	Deoxynucleotidyltransferase, terminal, interacting protein 1	N	1	7	8	4	2	1	9	2	13	5	5	4	5	10	8	11	8	4	5	112	0.23	0.32	0.12	0.25	0.16	0.03	0.13	0.12	-0.03	-0.24	0.61
BE953967	Mm.25610	Ubap2l	Ubiquitin associated protein 2-like	Y	4	9	14	3	0	1	1	4	6	4	7	5	2	5	3	2	3	2	2	77	-0.79	-0.1	0.16	0.42	0.9	0.41	0.66	-0.18	0.31	0.02	-0.59
BE953968	Mm.277408	Anapc1	Anaphase promoting complex subunit 1	N																					0.08	0.63	0.32	-0.09	-0.26	-0.43	0.52	0.52	0.27	0.24	-0.05
BE953969	Mm.184172	Pex14	Peroxisomal biogenesis factor 14	Y	0	0	0	1	0	0	0	0	0	0	0	0	0	0	0	0	0	0	0	1	0.15	0.24	0.23	0.2	0.84	0.29	0.49	0.1	-0.04	0.07	0.26
BE953971	Mm.408327	Transcribed locus	Transcribed locus	N																					1	0.16	0	-0.23	-0.2	-0.22	0.1	0.08	0.14	-0.23	-0.07
BE953973	Mm.254494	Ptk2	PTK2 protein tyrosine kinase 2	N																					0.27	0.12	0.19	0.02	0.12	-0.41	-0.22	0.53	0.38	0.07	-0.25
BE953974	Mm.245355	3110023E09Rik	RIKEN cDNA 3110023E09 gene	N																					0.37	0.01	-0.24	-0.45	-0.29	-0.04	0.23	0.72	0.6	0.48	0.54
BE953975	Mm.285	Kdr	Kinase insert domain protein receptor	Y	0	2	0	0	0	0	0	4	1	2	1	5	6	4	5	1	0	3	0	34	-0.98	-0.26	0.02	0.45	0.49	0.25	0.01	0.63	-0.06	-0.59	-1.13
BE953977	Mm.28507	Arhgap21	Rho GTPase activating protein 21	Y	2	14	9	5	4	1	5	11	9	5	4	5	7	4	8	3	5	3	2	106	1.51	0.83	1.64	0.96	1.7	1.55	0.51	-0.39	-0.37	-0.92	-1.06
BE953978	Mm.25340	6720467C03Rik	RIKEN cDNA 6720467C03 gene	Y	2	1	1	3	0	2	1	1	1	1	1	1	2	0	0	4	0	2	1	24	0.54	0.28	0.29	0.08	0.53	0.99	0.13	0.14	0	-0.49	-0.22
BE953979	Mm.119479	Gga3	Golgi associated, gamma adaptin ear containing, ARF binding protein 3	N	1	0	1	2	0	1	6	2	1	3	2	2	3	1	2	0	1	5	1	34	0.42	0.27	0.11	-0.05	0.23	0	-0.01	-0.23	-0.07	-0.14	0
BE953981	Mm.412270	Transcribed locus	Transcribed locus	N																					-0.11	-0.32	-0.4	-0.66	0.12	-0.1	0.17	-0.06	0.2	0.39	0.13
BE953982	Mm.28071	1810030N24Rik	RIKEN cDNA 1810030N24 gene	Y	0	2	1	1	1	1	1	0	0	1	3	2	2	1	1	4	4	1	3	29	-0.92	-0.68	-0.57	-0.22	0.03	-0.35	0.11	0.17	0.15	0.06	-0.02
BE953984	Mm.138792	Chd7	Chromodomain helicase DNA binding protein 7	N	0	5	2	0	0	0	0	0	0	0	0	1	1	0	0	0	1	0	1	11	-0.52	0.12	-0.21	0.13	-0.13	-0.44	0.03	-0.27	-0.1	-0.74	-0.08
BE953985	Mm.292405	Za20d2	Zinc finger, A20 domain containing 2	Y																					0.09	0.01	-0.11	-0.03	-0.1	-0.05	-0.26	-0.14	-0.09	-0.16	-0.07
BE953986	Mm.296976	Srp72	Signal recognition particle 72	Y																					-0.65	-0.01	-0.31	0.24	0.08	0.06	0.22	0.29	0.15	-0.41	-0.59
BE953987	Mm.408329	Transcribed locus	Transcribed locus	N																					0.17	-0.08	-0.15	-0.14	-0.16	-0.54	0.07	0.1	0.07	0.29	0.98
BE953988	Mm.339972	BC046404	CDNA sequence BC046404	Y																					0.76	0.42	0.6	0.41	0.29	-0.27	0.2	-0.22	-0.17	-0.42	-0.91
BE953990	Mm.188374	Transcribed locus	Transcribed locus, weakly similar to XP_342027.2 PREDICTED: similar to MS4A8B protein [Rattus norvegicus]	N	0	0	0	0	0	0	1	0	0	0	0	0	1	0	0	0	0	0	0	2	0.27	0.04	0.14	-0.03	0	-0.23	0.28	-0.04	-0.1	-0.08	-0.01
BE953991	Mm.12459	Ankrd10	Ankyrin repeat domain 10	Y	5	3	5	2	7	4	2	1	2	1	1	11	3	3	2	4	5	1	3	65	0.48	-0.14	-0.62	-0.05	0.86	0.52	-0.42	-0.45	-0.87	-0.92	-1.06
BE953996	Mm.408330	Transcribed locus	Transcribed locus	N																					0.29	0.07	0.12	-0.36	-0.14	-0.04	0.11	0.08	0.19	-0.35	0.25
BE953997	Mm.211229	Trio	Triple functional domain (PTPRF interacting)	Y																					-0.34	0.09	-0.35	-0.65	-0.7	-0.78	-0.48	0.64	0.18	0.93	0.67
BE953998	Mm.427740	Transcribed locus	Transcribed locus	Y																					-0.14	-0.14	-0.2	-0.69	-0.89	-0.55	-0.01	1.2	0.54	1.69	1.78
BE953999	Mm.390868	1810013L24Rik	RIKEN cDNA 1810013L24 gene	N																					0	0.56	-0.22	0.09	-0.16	-0.31	0.02	0.44	-0.11	-0.17	-0.39
BE954000	Mm.250332	Dtymk	Deoxythymidylate kinase	Y	0	0	0	2	0	1	0	0	1	0	1	1	0	0	0	0	0	0	0	6	0.91	1.19	1.52	1.22	0.61	0.99	0.25	0.12	0.21	-0.42	-0.16
BE954002	Mm.155896	Hnrpa2b1	Heterogeneous nuclear ribonucleoprotein A2/B1	Y	6	118	163	111	12	15	26	91	93	100	72	54	74	71	65	43	45	21	33	1213	0.79	1.12	1.63	0.96	0.88	0.07	-0.34	0	-0.02	-0.77	-0.61
BE954003	Mm.389242	Ppp6c	Protein phosphatase 6, catalytic subunit	Y																					-0.44	0.38	0.23	0.38	0.59	0.49	0.6	-0.53	0.01	-0.02	-0.47
BE954005		EST	EST	Y																					0.17	0.93	0.95	0.78	0.81	0.68	0	-0.44	-0.11	-0.99	-0.91
BE954006	Mm.408331	Transcribed locus	Transcribed locus	Y																					-0.44	0.43	0.19	0.79	0.61	0.44	0.39	-0.4	0	-0.33	-1.33
BE954007	Mm.11171	Dmt2	Dorso-medial telencephalon gene 2	Y	0	2	1	1	0	0	2	4	5	4	2	1	2	3	1	1	2	0	1	32	1.01	0.57	0.91	0.78	0.38	0.27	0.26	-0.39	0.12	-0.89	-0.96
BE954008	Mm.277661	Lrpap1	Low density lipoprotein receptor-related protein associated protein 1	N																					0.57	-0.04	-0.36	-0.35	-0.41	-0.18	0.41	0.33	0.46	0.52	0.48
BE954009	Mm.159453	Rchy1	Ring finger and CHY zinc finger domain containing 1	N	0	0	3	1	0	0	0	0	1	0	1	0	0	0	0	1	0	0	0	7	0.21	-0.1	0.13	0.29	0.35	0.49	0.47	0.59	0.46	0.33	0.26
BE954010	Mm.19016	Dbn1	Drebrin 1	Y	7	67	71	43	7	21	34	53	51	28	44	29	41	43	42	30	32	7	6	656	0.01	1.1	0.93	1.16	0.97	0.75	0.73	-0.15	0.13	-0.7	-1.04
BE954012	Mm.6402	Terf2	Telomeric repeat binding factor 2	Y	0	1	4	4	1	1	1	2	1	3	1	0	3	4	1	0	2	1	1	31	0.71	0.95	0.66	0.81	0.68	0.45	0.06	-0.08	0.13	-0.6	-0.61
BE954014	Mm.148007	Akt1s1	AKT1 substrate 1 (proline-rich)	Y	8	2	0	1	3	1	0	1	1	1	1	2	1	0	1	0	0	4	1	28	-0.39	0.76	0.72	0.99	0.8	0.72	0.59	-0.14	0.3	-0.2	-0.55
BE954015	Mm.29385	Ppp1r10	Protein phosphatase 1, regulatory subunit 10	Y	1	2	3	0	2	2	1	2	2	1	1	0	0	2	1	2	4	6	2	34	0.3	0.76	0.7	0.99	0.74	0.48	0.39	-0.01	0.28	0.06	-0.49
BE954016	Mm.184012	Trim9	Tripartite motif protein 9	Y	0	2	2	1	0	1	3	1	2	4	3	0	0	2	1	0	1	0	5	28	-0.32	-0.87	-1.49	-0.9	-0.15	0.07	0.1	0.29	0.74	0.7	0.19
BE954017	Mm.291158	Transcribed locus	Transcribed locus	Y																					-0.41	0.57	0.5	0.58	0.51	0.39	-0.01	-0.32	-0.22	0.12	-0.61
BE954021	Mm.46761	Rg9mtd3	RNA (guanine-9-) methyltransferase domain containing 3	N	0	1	0	4	1	0	2	1	0	3	2	1	0	0	1	1	2	1	1	21	0.41	0.57	0.74	0.21	-0.25	-0.07	-0.04	0.45	-0.12	0.39	0.47
BE954022	Mm.7688	Kif3c	Kinesin family member 3C	N	1	3	0	0	1	3	1	0	1	1	0	3	1	0	0	2	2	2	2	23	-0.24	0.47	0.08	0.45	0.28	0.33	0.41	0.27	-0.29	0.02	-0.44
BE954023	Mm.293754	Tmem65	Transmembrane protein 65	Y																					-0.03	1	0.67	0.48	0.23	0.67	0.11	-0.4	-0.02	-0.22	-0.2
BE954024	Mm.399597	Transcribed locus	Transcribed locus	Y																					-0.58	0.47	0.46	0.74	0.69	0.57	0.1	-0.03	-0.16	-0.45	-0.86
BE954025	Mm.291783	Tulp3	Tubby-like protein 3	Y																					0.11	0.33	0.13	0.96	0.31	0.17	0.32	-0.3	-0.36	-0.1	-0.89
BE954026	Mm.71045	Kcns2	K+ voltage-gated channel, subfamily S, 2	Y	0	0	1	2	0	0	5	0	1	0	2	0	0	1	2	0	1	0	1	16	-0.4	0.64	0.76	0.92	1.01	0.76	0.49	-0.23	-0.03	-0.52	-0.9
BE954027	Mm.58882	1110007A13Rik	RIKEN cDNA 1110007A13 gene	Y	0	1	3	3	0	3	1	0	3	3	1	0	2	1	0	1	2	1	0	25	0.95	0.79	0.44	0.19	0.3	0	0.14	-0.24	-0.55	-0.86	-0.78
BE954030	Mm.43397	Mrpl54	Mitochondrial ribosomal protein L54	Y	1	6	12	5	3	1	9	6	11	6	18	5	15	6	10	11	9	7	9	150	0.87	-0.07	0.32	-0.28	-0.64	-0.32	0.05	0.11	0.48	0.38	-0.01
BE954032	Mm.33263	H2-K1	Histocompatibility 2, K1, K region	Y	1	23	19	4	3	4	10	11	10	10	12	9	20	12	12	14	14	16	19	223	0.73	0.65	0.47	0.42	0.42	0.3	0.38	-0.05	-0.01	0.19	-0.13
BE954033	Mm.428356	Transcribed locus	Transcribed locus	Y																					0.83	0.44	0.61	0.23	0.3	0.98	0.13	0.11	-0.3	-0.76	-0.04
BE954034	Mm.41557	Scrn1	Secernin 1	Y	1	3	5	3	2	0	3	1	4	4	2	5	4	0	2	8	2	4	2	55	-0.02	0.43	0.29	1.26	0.56	0.44	-0.34	-0.1	0.05	0.41	-0.61
BE954036	Mm.87151	AW413431	Expressed sequence AW413431	Y	0	0	1	0	0	0	0	0	0	0	0	0	1	0	0	0	1	0	0	3	-0.36	0.78	1.09	1.54	1	0.83	0.9	-0.21	0.29	-0.23	-1.26
BE954040	Mm.427192	Atad1	ATPase family, AAA domain containing 1	Y																					0.94	0.47	0.26	0.78	-0.1	-0.3	0.17	-0.42	-0.27	-0.15	-0.11
BE954041	Mm.61682	Pgam5	Phosphoglycerate mutase family member 5	Y	0	5	8	0	0	0	2	3	1	2	0	2	0	0	1	3	2	2	2	33	0.91	0.54	0.52	0.16	0.95	1.22	0.15	0.18	-0.4	-0.97	-0.42
BE954042	Mm.408333	Transcribed locus	Transcribed locus	Y																					-0.36	0.64	0.6	0.44	0.72	0.38	0.39	-0.22	0.21	-0.6	-0.84
BE954043	Mm.300416	C030046I01Rik	RIKEN cDNA C030046I01 gene	N																					-1	0.63	0.56	0.76	0.85	0.54	0.48	0.16	0.21	0.33	-0.44
BE954044	Mm.379036	Tuba2	Tubulin, alpha 2	Y																					0.38	1.16	1.57	1.55	1.1	1.24	0.76	-0.03	0.42	0.35	-0.63
BE954045	Mm.291936	Map4k5	Mitogen-activated protein kinase kinase kinase kinase 5	Y																					-1.01	0.77	0.97	1.18	1.15	0.77	0.6	-0.44	0.17	-0.43	-1.03
BE954046	Mm.21440	Dpp7	Dipeptidylpeptidase 7	N	0	3	1	2	0	2	3	0	3	2	3	2	1	2	1	2	2	2	4	35	-0.16	0.51	0.32	0.3	0.38	0.12	0.32	-0.21	-0.34	-0.12	-0.32
BE954047	Mm.274601	Mrps5	Mitochondrial ribosomal protein S5	Y																					0.43	0.33	0.36	0.26	0.28	0.52	0.04	-0.01	-0.32	-0.39	-0.46
BE954048	Mm.18503	Ninj1	Ninjurin 1	N	0	3	2	0	1	0	5	2	0	0	2	2	1	0	1	0	5	0	2	26	0.15	-0.08	0.01	0.04	0	0.67	0.2	0.11	0.04	0.05	-0.33
BE954049	Mm.233799	Igfbp4	Insulin-like growth factor binding protein 4	Y																					0.84	0.73	0.92	0.57	0.55	0.28	-0.27	-0.23	-0.39	-0.66	-1.46
BE954051	Mm.60224	Mphosph9	M-phase phosphoprotein 9	Y	0	1	0	0	0	2	0	0	0	0	0	0	1	0	0	0	1	0	0	5	1.02	0.21	0.51	0.55	0.59	1.09	0.24	-0.1	-0.62	-1.02	-1
BE954052	Mm.24145	Rin3	Ras and Rab interactor 3	Y	0	1	1	4	0	1	0	0	0	1	0	0	0	0	1	2	0	0	1	12	1.08	0.38	0.27	0.15	0.3	0.52	-0.32	-0.9	-0.54	-1.38	-0.89
BE954055	Mm.273122	Cpeb1	Cytoplasmic polyadenylation element binding protein 1	Y																					-0.05	0.01	0.32	0.36	0.3	-0.12	-0.15	-0.25	-0.05	0.51	0.71
BE954056	Mm.318004	D14Ertd171e	DNA segment, Chr 14, ERATO Doi 171, expressed	N																					0.08	0.08	0.12	0.28	-0.02	0.12	-0.29	0	0.24	-0.04	0.12
BE954058	Mm.259673	Tob1	Transducer of ErbB-2.1	Y	1	0	3	1	0	2	1	1	0	1	0	1	1	3	1	1	3	5	1	26	-0.84	-0.56	-0.97	-0.19	0.15	-0.02	0.21	-0.06	0.73	1	0.06
BE954059	Mm.388127	Ddx49	DEAD (Asp-Glu-Ala-Asp) box polypeptide 49	Y																					0.18	-0.43	0.01	0.6	0.2	-0.14	0.18	-0.37	0.23	-0.28	-0.7
BE954062		EST	EST	Y																					-0.2	0.49	0.25	0.23	0.21	0.45	0.66	-0.65	0.01	-0.98	-0.65
BE954065	Mm.274579	Klhl24	Kelch-like 24 (Drosophila)	Y																					0.19	0.78	-0.03	0	0.59	1.04	0.53	-0.21	-0.15	-0.16	-0.84
BE954066	Mm.336056	6720401G13Rik	RIKEN cDNA 6720401G13 gene	Y																					-1.24	0.87	0.75	0.94	1.14	0.93	0.51	-0.03	0.55	-0.24	-1.3
BE954067	Mm.6994	Hadh2	Hydroxyacyl-Coenzyme A dehydrogenase type II	Y	3	1	3	0	1	1	0	2	1	3	0	3	3	0	3	2	1	3	0	30	0.94	0.29	0.88	0.42	0.37	-0.11	-0.14	-0.29	-0.1	-0.75	-1.11
BE954068	Mm.142132	Timm13	Translocase of inner mitochondrial membrane 13 homolog (yeast)	Y	11	11	17	20	6	5	11	18	6	15	10	8	18	9	15	35	20	6	4	245	0.55	0.84	1.01	0.84	0.72	0.69	0.53	0.04	0.33	-0.1	-0.17
BE954069	Mm.431210	Daam1	Dishevelled associated activator of morphogenesis 1	Y																					0.1	0.28	0.48	0.21	-0.07	-0.48	-0.28	0.14	-0.28	-0.28	-0.45
BE954070	Mm.27289	Wfdc2	WAP four-disulfide core domain 2	N	0	0	2	0	0	0	0	1	0	1	0	0	0	0	0	0	0	0	0	4	0.17	0.17	0.6	-0.15	-0.21	0.38	0.11	0.51	0.07	-0.5	0.04
BE954072	Mm.262707	0610013E23Rik	RIKEN cDNA 0610013E23 gene	N	0	0	0	0	0	0	0	0	0	0	0	0	1	0	0	0	0	0	0	1	0.58	0.24	0.39	0.1	0.3	0.21	0.08	0.1	-0.21	0.05	-0.23
BE954073	Mm.35764	Mobkl1a	MOB1, Mps One Binder kinase activator-like 1A (yeast)	N	0	0	1	2	1	0	1	0	0	1	0	0	2	1	0	0	0	0	2	11	0.08	0.29	0.23	0.28	-0.04	0.21	0.03	-0.07	-0.18	-0.07	-0.21
BE954074	Mm.37642	BC032203	CDNA sequence BC032203	Y	0	0	3	1	0	1	2	2	0	1	0	1	3	1	5	3	2	2	0	27	1.17	0.67	0.43	0.28	0.14	0.37	-0.22	-0.21	-0.03	-0.18	-1.02
BE954076	Mm.290960	Clptm1	Cleft lip and palate associated transmembrane protein 1	N																					1.11	0.29	1.06	0.13	0.58	0.49	0.38	0.18	0.41	0.18	0.02
BE954077	Mm.51136	Csnk2a2	Casein kinase II, alpha 2, polypeptide	N	1	9	9	3	1	2	3	1	3	3	3	3	6	10	1	6	2	2	3	71	-0.57	-0.02	-0.42	0.37	-0.05	-0.41	0.4	-0.1	0.01	-0.24	-0.27
BE954078	Mm.379375	Hnrpa3	Heterogeneous nuclear ribonucleoprotein A3	Y																					1.31	0.75	0.88	0.59	1.03	0.74	-0.21	-0.47	-0.29	-0.97	-0.95
BE954079	Mm.260568	L1cam	L1 cell adhesion molecule	N	0	7	3	1	0	3	1	0	1	3	2	2	2	2	3	0	0	1	1	32	-0.7	0.16	0.31	0.21	0.05	-0.05	0.06	0.21	-0.14	0.22	0.05
BE954080	Mm.277327	H13	Histocompatibility 13	Y																					1	0.67	0.57	0.36	-0.15	-0.27	0.16	-0.54	-0.23	-0.55	-0.25
BE954081	Mm.282499	Dut	Deoxyuridine triphosphatase	Y																					-0.35	-0.03	0.08	0.76	1.13	0.89	0.07	-0.1	0.37	-0.1	-0.59
BE954083	Mm.211762	Map3k2	Mitogen activated protein kinase kinase kinase 2	N	0	0	0	0	1	0	0	0	1	0	0	0	0	1	0	0	0	0	0	3	-0.33	0.01	-0.65	0.75	-0.87	0.03	0.35	0.31	0.43	-0.19	0.65
BE954084	Mm.265744	Dscr1	Down syndrome critical region homolog 1 (human)	Y																					-0.16	0.76	0.87	1.24	0.97	0.68	0.43	-0.15	0.05	-0.16	-0.57
BE954085	Mm.291901	X83328	EST X83328	Y																					0.45	0.37	0.35	0.47	0.6	0.16	0.24	-0.23	0.47	-0.05	-0.81
BE954086	Mm.40717	Cables1	Cdk5 and Abl enzyme substrate 1	N	0	4	3	3	0	1	6	2	2	4	0	2	3	1	1	4	2	0	1	39	-0.88	0.22	0.31	0.47	0.4	0.22	0.55	0.32	0.37	0.72	0.01
BE954087	Mm.38469	Apbb1	Amyloid beta (A4) precursor protein-binding, family B, member 1	Y	3	41	37	21	5	8	18	15	16	17	18	12	24	25	36	48	29	17	12	402	-0.5	-0.28	0.26	-0.56	-0.27	0.09	0.9	1.26	0.62	0.87	0.79
BE954088	Mm.309023	Transcribed locus	Transcribed locus	Y																					0.02	0.51	-0.03	0.16	-0.08	-0.18	-0.01	0.3	-0.29	0.01	-0.02
BE954090	Mm.52682	EST	Adult male corpora quadrigemina cDNA, RIKEN full-length enriched library, clone:B230306E21 product:unclassifiable, full insert sequence	Y	0	0	0	0	0	0	2	0	2	1	0	0	0	0	0	0	2	1	0	8	-0.62	-0.85	-0.72	-1.44	-1.08	-1.1	-0.14	0.78	0.26	0.4	1.27
BE954218	Mm.408351	Transcribed locus	Transcribed locus	N																					0.78	0.42	-0.35	0.16	0.07	-0.2	0.12	-0.69	-0.47	-0.33	-0.49
BE954223	Mm.425734	2010109K11Rik	RIKEN cDNA 2010109K11 gene	Y																					0.8	0.6	0.6	0.56	0.93	0.03	-0.03	-0.03	-0.33	-0.66	-0.91
BE954224	Mm.42247	Rbms2	RNA binding motif, single stranded interacting protein 2	Y	1	1	0	1	0	0	0	0	0	0	1	0	0	0	0	1	0	1	0	6	0.87	0.95	0.89	0.94	0.61	-0.1	0.16	-0.51	0.09	-0.62	-0.39
BE954227	Mm.270139	Dedd	Death effector domain-containing	N	1	4	3	7	0	0	1	1	1	1	1	0	2	0	2	2	0	1	1	28	0.25	0.65	0.37	0.16	0.28	0.1	-0.12	0.01	0.2	-0.09	-0.09
BE954229	Mm.391982	Transcribed locus	Transcribed locus	Y																					0.4	0.69	0.98	0.79	0.74	0.09	0.17	0.37	-0.08	-0.79	0.04
BE954231	Mm.278922	Fubp1	Far upstream element (FUSE) binding protein 1	Y																					0.41	1	0.79	0.07	0.49	-0.26	0.01	-0.3	-0.14	-1.09	-0.11
BE954233	Mm.35691	Fgfrl1	Fibroblast growth factor receptor-like 1	N	2	8	3	2	3	0	2	1	6	5	8	4	2	5	1	5	4	2	4	67	0.08	0.45	0.59	0.32	0.43	0.34	0.26	0.22	0.26	-0.09	-0.13
BE954234	Mm.428526	Transcribed locus	Transcribed locus	N																					0.28	0.31	-0.09	0.09	0.19	-0.12	-0.42	0.04	0.03	-0.17	-0.16
BE954236	Mm.27560	Uble1b	Ubiquitin-like 1 (sentrin) activating enzyme E1B	N	8	11	5	2	1	2	5	4	6	4	1	9	6	1	2	5	3	8	2	85	-0.15	0.39	0.36	0.61	0.53	0.46	0.32	0.15	0.42	0.09	-0.2
BE954238	Mm.29906	Ebna1bp2	EBNA1 binding protein 2	Y	1	2	4	0	2	0	1	1	3	2	1	0	0	0	4	2	2	4	1	30	0.8	0.58	0.33	0.09	0.73	0.2	0	-0.21	0.05	-0.48	-0.6
BE954239	Mm.306482	Polr3k	Polymerase (RNA) III (DNA directed) polypeptide K	Y																					0.39	0.62	0.41	0.84	0.76	0.39	-0.15	-0.14	-0.12	-0.66	-0.7
BE954240	Mm.363770	3110056K07Rik	RIKEN cDNA 3110056K07 gene	N																					-0.08	-0.06	-0.19	-0.03	0.44	0.23	0.24	0.28	-0.09	0.16	0.34
BE954244	Mm.200695	Tor2a	Torsin family 2, member A	Y	0	2	8	2	0	2	0	1	3	1	0	1	3	6	4	3	3	3	1	43	0.85	0.42	0.51	0.31	0.42	0.52	0.33	0.18	0.25	0.1	-0.09
BE954246	Mm.329277	Usp14	Ubiquitin specific peptidase 14	Y																					0.06	0.12	-0.06	0.3	0.04	0.12	-0.03	0.2	0	-0.16	0
BE954247	Mm.149870	Syvn1	Synovial apoptosis inhibitor 1, synoviolin	N	0	2	0	0	0	0	0	1	1	0	0	0	0	0	0	0	0	0	0	4	-0.37	-0.22	0.27	-0.05	0.12	-0.34	0.29	0.1	0.29	0.15	0.1
BE954251	Mm.26840	Alkbh1	AlkB, alkylation repair homolog 1 (E. coli)	N	0	1	2	0	0	0	0	0	0	0	0	0	0	0	0	0	0	0	0	3	-0.56	0.12	0.31	0.78	0.48	-0.02	0.29	-0.04	0.29	0.42	-0.18
BE954252	Mm.2755	Calb2	Calbindin 2	Y	0	0	3	2	0	0	2	1	0	2	2	4	2	1	1	6	4	11	2	43	-2.76	-2.51	-0.76	-0.37	-0.19	-0.53	-0.3	0.59	0.55	1.4	1.25
BE954253	Mm.273081	Rwdd4a	RWD domain containing 4A	N																					-1.95	-0.92	-0.61	0.37	0.13	-0.28	-0.31	-0.06	0.2	0.73	0.08
BE954254	Mm.14297	Nr2f1	Nuclear receptor subfamily 2, group F, member 1	Y	0	3	5	0	1	4	1	4	4	3	0	1	2	1	0	3	0	0	0	32	-0.05	0.56	1.03	0.95	0.89	0.07	0.33	0.03	0.31	-0.23	-0.33
BE954257	Mm.408352	Transcribed locus	Transcribed locus	N																					-0.42	0.26	0.43	0.77	0.32	0.25	-0.13	-0.03	0.37	-0.12	0.15
BE954258	Mm.331486	Dpy19l4	Dpy-19-like 4 (C. elegans)	Y																					0.22	0.89	0.55	0.96	0.68	0.18	0.15	0.21	0.03	-1	-0.14
BE954259	Mm.271657	2010005J08Rik	RIKEN cDNA 2010005J08 gene	N																					-0.04	0.44	0.26	-0.13	0.05	-0.38	0.03	0.12	0.16	0.36	0.6
BE954261	Mm.195310	Hnrpdl	Heterogeneous nuclear ribonucleoprotein D-like	Y	4	25	23	22	0	7	19	37	45	26	32	40	48	31	23	10	13	9	7	421	0.41	0.53	0.29	-0.02	0.88	0.91	0.12	-0.19	-0.45	-1.16	-0.75
BE954336		EST	EST	N																					0.07	0.4	-0.03	0.04	-0.03	0.45	-0.09	-0.28	0.09	-0.15	-0.21
BE954337	Mm.9001	Nlk	Nemo like kinase	Y	0	1	0	1	0	2	1	4	3	6	3	1	9	6	10	5	13	3	6	74	0.83	0.42	0.64	0.39	0.2	0.11	0.31	-0.03	0	-0.47	-0.52
BE954338	Mm.272870	H2afy2	H2A histone family, member Y2	Y																					1.19	0.86	1.28	0.57	0.42	0.28	-0.27	-0.55	-0.74	-1.8	-1.76
BE954340		EST	EST	Y																					1.33	0.89	0.94	0.9	0.1	0.42	-0.11	-0.25	-0.8	-1.28	-1.23
[truncated: 7,102 more rows]
