# Supplementary material for: A biphasic pattern of gene expression during mouse retina development
Source: BMC Dev Biol. 2006 Oct 17;6:48. doi: 10.1186/1471-213X-6-48 (PMC1633734; doi:10.1186/1471-213X-6-48)
Supplement: Additional File 7 — A combined list of microarray, SAGE, and in situ hybridization datasets. Combined information from microarray, SAGE, and in situ hybridization database in one list. [file 1471-213X-6-48-S7.xls]

## Sheet: Additional File 7
Additional File 7. Combined list of microarray, SAGE, and in situ hybridization datasets
Basic information of genes
Developmental stages and the ratio (log2) between gene expression of each time points compared with average expression levels
SAGE information from http://www.pubmedcentral.nih.gov/articlerender.fcgi?tool=pubmed&pubmedid=15226823, Table S2
In situ hybridization data from http://www.pubmedcentral.nih.gov/articlerender.fcgi?tool=pubmed&pubmedid=15226823, Table S5
Accession	Unigene	Title	Annonation	E12.5	E14.5	E16.5	E18.5	PN01	PN03	PN05	PN07	PN10	PN15	PN21	Sage_3T3	Sage_GCPcntr	Sage_GCP+SHH	Sage_GC_P8	Sage_E15_ctx	Sage_P1_ctx	Sage_Hypothalamus	Sage_E12	Sage_E14	Sage_E16	Sage_E18	Sage_P0	Sage_P2	Sage_P4	Sage_P6	Sage_P10 crx-/-	Sage_P10 wildtype	Sage_Adult	Sage_ONL	Sage_Total tags	InSitu_E12	InSitu_E14	InSitu_E16	InSitu_E18	InSitu_P0/P1	InSitu_P2/P3	InSitu_P4/5	InSitu_P6/7	InSitu_P8/10	InSitu_Adult expression	InSitu_Expression in CNS	InSitu_Level in CNS	InSitu_Expression in embryo	InSitu_Level in embryo
BE984949	Mm.40321	Pgrmc2	Progesterone receptor membrane component 2	0.23	0.29	0.09	0.25	0.04	0.36	0.08	0.01	0.05	-0.06	-0.01	1	9	13	7	0	2	14	3	1	3	11	6	6	8	6	5	4	4	2	105	ND	sscO1.5	sscO 3.5	sscO 2	none	none	none	none	none	sG	Widespread	3.5	Widespread	3.5
BE984273	Mm.41423	Endod1	Endonuclease domain containing 1	0.47	0.67	0.47	0.48	0.1	-0.14	0.14	0.1	-0.21	-0.12	-0.21	3	45	46	26	7	11	20	15	14	22	12	24	29	10	25	9	25	17	13	373	I subset 2	I 2	I 2	I/O 2/1.5	O 1.5	O 1	O 1	ONL+INL 1	G subset 1.5	sG	ORN/subset hindbrain neurons	2_1	Liver+kidney/CP+DRG	2_1
BE950092	Mm.255822	Camk2d	Calcium/calmodulin-dependent protein kinase II, delta	-1.3	-1.34	-1.37	-1.18	-0.51	-0.43	-0.38	0.58	0.62	1.49	1.4	1	7	10	4	1	7	8	3	4	4	2	4	5	7	7	15	18	16	15	138	ND	ND	I (posterior retina) 3	ND	I 3	I/svO 3/2	ND	A+G/H 4/2	A+G/H 4/2	sA+sG+H	Hippo/Ctx/Cb	0.6	Widespread	0.6
BE981488	Mm.255822	Camk2d	Calcium/calmodulin-dependent protein kinase II, delta	-1.66	-1.33	-1.21	-0.32	0.13	0.07	0.08	0.25	0.97	0.9	0.73	1	7	10	4	1	7	8	3	4	4	2	4	5	7	7	15	18	16	15	138	ND	ND	I (posterior retina) 3	ND	I 3	I/svO 3/2	ND	A+G/H 4/2	A+G/H 4/2	sA+sG+H	Hippo/Ctx/Cb	0.6	Widespread	0.6
BE949920	Mm.268902	Cplx2	Complexin 2	-1.58	-1.13	-0.53	-0.37	-0.2	1.4	1.23	1.02	0.7	-0.01	0.01	0	0	1	0	0	0	1	0	0	4	2	0	1	3	8	1	1	1	0	23	none	none	I/sscO 2.5/1.5	I+scO 3	I+scO 3	scO/sI 3/0.5	scO/sI 3/0.5	ONL/sA+sG 3/2	ONL/sA+sG 2/3	sA+sG	Ctx/Hippo/Cb(not elsewhere)	3	Nervous system/muscle	3
BF462489	Mm.29846	Ndrg4	N-myc downstream regulated gene 4	-0.33	0.27	0.03	0.52	0.26	-0.13	-0.25	-0.36	-0.25	0.02	-0.4	0	4	2	2	1	6	15	0	1	1	3	6	1	1	2	13	10	26	3	97	ND	ND	ND	none	I 3	I 3	I+svO 3	A+G+H/subset A+G 3/5	A+G+H/subset A+G 3/5	sA+sG	Widespread	5	OB+hindbrain+PNS(subset)	2.5
BE951820	Mm.250919	Ndn	Necdin	-0.06	0.32	-0.53	0.81	-0.04	0.22	0.88	-0.11	0	0.5	0.41	0	0	0	0	0	0	0	0	0	0	0	0	0	0	0	0	1	0	0	1	I(central retina) 1	I/sO 2/1	I/sO 2/0.5	I 1.5	I 0.5	I 0.5	I 0.5	A+G 0.5	A+G+H(small subset) 2	sA+sG	Widespread (not Cb/low outside layer 6 of Ctx)	2	CNS(except cortex)+PNS	2
BE952291	Mm.36416	Fzd2	Frizzled homolog 2 (Drosophila)	0.93	0.59	0.5	0.44	0.1	-0.47	-0.36	-1.03	-1.09	-1.62	-1.51	4	7	2	6	4	0	0	2	2	1	2	2	1	3	0	1	2	0	2	41	RPE+sO 2.5	RPE+sO 3.5	sO 2.5	sO 2	svO1.5	vO 1.5	vO(MG) 2	INL(A?)/ONL(IS) 2/0.5	INL(A?)/ONL(IS) 2/0.5	sA	Hippo/Ctx/Cb	4	Widespread	4
BF455664	Mm.7444	Slc32a1	Solute carrier family 32 (GABA vesicular transporter), member 1	-0.68	-1.51	-0.94	-0.59	-0.28	-0.5	0.26	-0.25	0.93	0.98	0.29	0	2	1	0	2	0	2	0	0	0	0	0	2	3	2	5	0	2	0	21	none	none	none	none	scI 0.5	scI 2	ND	A 2.5	ND	sA	Hippo(interneurons)+striatum	1.25	MGE+Ctx(VZ)	0.5
BE950161	Mm.7444	Slc32a1	Solute carrier family 32 (GABA vesicular transporter), member 1	0.08	0.37	0.05	-0.15	0.18	-0.01	0.34	0.15	0.05	-0.63	-0.22	0	2	1	0	2	0	2	0	0	0	0	0	2	3	2	5	0	2	0	21	none	none	none	none	scI 0.5	scI 2	ND	A 2.5	ND	sA	Hippo(interneurons)+striatum	1.25	MGE+Ctx(VZ)	0.5
BF466353	Mm.27768	6330403K07Rik	RIKEN cDNA 6330403K07 gene	-0.76	-0.14	0.16	0.58	0.42	-0.01	0.22	0.06	0.14	0.48	0.45	0	14	4	14	3	8	72	20	17	17	13	4	15	8	22	8	8	1	2	250	ND	ND	I 4	I 4	I 3	I 3	I 3	A+G 3	Smaller number of A+G 3	sA	Widespread	4	CNS/lung	2_4
BE984314	Mm.34901	Grtp1	GH regulated TBC protein 1	0.18	-0.14	-0.4	-0.15	-0.18	-0.17	-0.37	0.05	-0.11	0.76	1.32	0	0	0	1	0	1	1	1	0	1	0	1	1	0	1	1	5	13	4	31	ND	ND	ND	ND	ND	ND	ND	ONL/INL 2/3	ND	P	Widespread	3	Widespread	3
BE951468	Mm.29815	Mat2a	Methionine adenosyltransferase II, alpha	-0.17	-0.36	-0.4	-0.18	0.25	0.03	0.17	0.18	0.22	0.7	0.75	8	26	18	10	7	8	19	17	19	14	6	24	19	17	33	40	24	31	18	358	ND	ND	none	ND	O/scI 1/2.5	O/scI 1/2.5	ND	ND	ND	P	Widespread	2.5	None	0
BE995610	Mm.41271	Stard7	START domain containing 7	0.45	-0.04	-0.47	0.45	-0.14	-0.03	-0.02	-0.23	-0.33	0.35	0.72	1	11	12	15	0	2	7	7	3	6	4	7	5	4	4	2	5	13	15	123	ND	ND	ND	P 1	O/scI s0.5/1	O+scI s1	O+scI s1	ONL+INL+A subset 1.5	ONL/A subset 2/0.5	P	Widespread	1	CP/CNS/liver	2_1.5_0.4
BF460708	Mm.34901	Grtp1	GH regulated TBC protein 1	-0.26	-0.41	-0.27	-0.54	-0.07	0	0.18	0.13	0.35	0.38	0.57	0	0	0	1	0	1	1	1	0	1	0	1	1	0	1	1	5	13	4	31	ND	ND	ND	ND	ND	ND	ND	ONL/INL 2/3	ND	P	Widespread	3	Widespread	3
BF464581	Mm.41271	Stard7	START domain containing 7	-0.48	-0.11	-0.07	0.18	0.01	-0.14	-0.11	0.06	0.31	0.58	0.48	1	11	12	15	0	2	7	7	3	6	4	7	5	4	4	2	5	13	15	123	ND	ND	ND	P 1	O/scI s0.5/1	O+scI s1	O+scI s1	ONL+INL+A subset 1.5	ONL/A subset 2/0.5	P	Widespread	1	CP/CNS/liver	2_1.5_0.4
BE981324	Mm.138434	Gramd1b	GRAM domain containing 1B	0	-0.17	-0.22	-0.37	-0.85	-0.68	0.23	0.4	0.16	0.48	0.28	0	10	9	5	1	1	3	0	3	3	2	2	3	8	12	23	17	14	13	129	ND	ND	ND	ND	O 3	O 3	O 3	ONL/INL 3/3.5	P 3	P	None	0	Widespread	1.225
BF464583	Mm.102496	Ndfip1	Nedd4 family interacting protein 1	0.13	0.35	0.04	0.02	0.05	0.22	0.01	0.2	0	0.01	0.17	3	6	3	7	1	2	7	2	1	5	1	8	6	8	10	16	12	10	7	115	ND	I 3	I 3	I 1.5	P 1.5	P 2	P 2.5	P 2	P 1	P	Widespread	1.25	Widespread	1.875
BE984026	Mm.138434	Gramd1b	GRAM domain containing 1B	0.05	0.34	0.1	-0.22	0.14	-0.07	0.23	0.05	0.37	0.19	0.11	0	10	9	5	1	1	3	0	3	3	2	2	3	8	12	23	17	14	13	129	ND	ND	ND	ND	O 3	O 3	O 3	ONL/INL 3/3.5	P 3	P	None	0	Widespread	1.225
BF466437	Mm.274868	Brsk2	BR serine/threonine kinase 2	-0.12	0.05	0.28	0.35	0.18	0.32	0.14	-0.05	0.07	0.44	0.09																					ND	none	none	I/O 2/1.5	I/O 2/1.5	I/O 2/1.5	I/O 2.5/1.5	A+G/INL+ONL 2.5/1.5	ND	P	Widespread	2.5	Widespread	2.5
BE987682	Mm.3444	Brd2	Bromodomain containing 2	0.65	0.38	0.39	-0.46	-0.11	-0.27	-0.16	0.01	-0.2	-0.15	0.06	0	29	24	24	3	7	12	16	19	17	19	4	31	29	27	12	10	3	15	301	ND	ND	P 2	P 2	P 3	vO/P 4/2	vO/P 4/2	INL+INL/P 4/2	ONL+INL 3	P	Widespread	4	Lymphatic tissues, muscle	4
BF461630	Mm.3444	Brd2	Bromodomain containing 2	0.82	-0.11	0.08	0.02	-0.13	-0.42	-0.05	0.31	-0.39	-0.17	0.01	0	29	24	24	3	7	12	16	19	17	19	4	31	29	27	12	10	3	15	301	ND	ND	P 2	P 2	P 3	vO/P 4/2	vO/P 4/2	INL+INL/P 4/2	ONL+INL 3	P	Widespread	4	Lymphatic tissues, muscle	4
BE981407	Mm.274868	Brsk2	BR serine/threonine kinase 2	0.6	0.56	0.44	-0.09	0.03	-0.33	-0.12	0.15	0.22	0.04	0																					ND	none	none	I/O 2/1.5	I/O 2/1.5	I/O 2/1.5	I/O 2.5/1.5	A+G/INL+ONL 2.5/1.5	ND	P	Widespread	2.5	Widespread	2.5
BE996382	Mm.182281	F630110N24Rik	RIKEN cDNA F630110N24 gene	0.58	0.51	0.22	0.01	-0.02	0.1	0.13	0.16	0.04	0.14	-0.1	0	4	4	5	0	0	1	2	7	1	6	0	3	8	11	6	2	2	8	70	ND	ND	ND	ND	ND	O 1.5	O 1.5	ONL+INL 1.5	ND	P	Widespread	1.5	Widespread	1.5
BE985320	Mm.38912	2410129H14Rik	RIKEN cDNA 2410129H14 gene	0.55	0.32	0.08	-0.13	0.34	0.53	0.01	-0.06	0	-0.26	-0.12	4	15	24	19	2	2	12	16	15	20	17	20	20	18	11	4	21	5	5	250	ND	ND	ND	P 2	P 2	P 2	O/scI 2/2.5	ONL+INL/A 1/2.5	A subsets 1.5	P	Widespread	2.5	Widespread	2.5
BF463505	Mm.274868	Brsk2	BR serine/threonine kinase 2	0.01	-0.28	-0.09	0.18	0.25	-0.03	0.23	-0.31	0.28	0.04	-0.13																					ND	none	none	I/O 2/1.5	I/O 2/1.5	I/O 2/1.5	I/O 2.5/1.5	A+G/INL+ONL 2.5/1.5	ND	P	Widespread	2.5	Widespread	2.5
BF463737	Mm.1243	Rxrb	Retinoid X receptor beta	0.65	0.24	-0.34	0.09	0.13	0.42	0.1	-0.06	0.05	-0.13	-0.22	0	9	7	3	3	1	5	6	0	3	3	2	4	7	3	6	3	4	3	72	ND	ND	O/I 2/3	P 2	O 3	O 3	O/scI 1.5/3	ONL/INL(A) 1.5/3	ONL/INL(A) 1/2	P	Widespread	3	Widespread	3
BE984524	Mm.2950	Pms2	Postmeiotic segregation increased 2 (S. cerevisiae)	0.01	-0.12	-0.69	-0.05	0.85	0.65	0.36	-0.02	0.16	-0.39	-0.3	0	2	2	1	0	0	3	6	1	4	1	1	5	0	2	0	1	3	7	39	ND	ND	ND	ND	ND	O 2	O 2	ONL+INL 2	ONL+INL 2	P	Cb	0.4	ND	ND
BF466165	Mm.102496	Ndfip1	Nedd4 family interacting protein 1	0.3	0.2	-0.16	0.35	-0.24	-0.44	-0.52	-0.25	0	-0.15	-0.4	3	6	3	7	1	2	7	2	1	5	1	8	6	8	10	16	12	10	7	115	ND	I 3	I 3	I 1.5	P 1.5	P 2	P 2.5	P 2	P 1	P	Widespread	1.25	Widespread	1.875
BE954422	Mm.28038	Cdca8	Cell division cycle associated 8	0.63	0.6	0.49	0.2	0.27	0.33	-0.2	-0.14	-0.48	-0.78	-0.66	1	2	5	4	1	0	2	6	8	4	12	0	4	2	2	1	1	3	3	61	ND	ND	ND	ND	O 2	O 2	scO/vO 3/2	ND	ND	P	Widespread	3	Widespread	3
BE949710	Mm.1318	Abl1	V-abl Abelson murine leukemia oncogene 1	1.48	1.14	0.57	0.37	0	-0.37	-0.59	-0.62	-0.7	-1.35	-0.68	0	6	6	8	0	0	0	1	5	2	1	2	3	5	3	1	0	0	8	51	ND	O 1	O 1	O 1	O/scattered vO 1/2	O 2	I/O 2/1	INL+INL/P 3/0.5	P 1.5	P	Widespread	3	Widespread	3
BE952268	Mm.29815	Mat2a	Methionine adenosyltransferase II, alpha	-0.6	-0.53	-0.49	-0.3	0.85	0.09	0.12	-1.19	0.04	-0.55	-0.73	8	26	18	10	7	8	19	17	19	14	6	24	19	17	33	40	24	31	18	358	ND	ND	none	ND	O/scI 1/2.5	O/scI 1/2.5	ND	ND	ND	P	Widespread	2.5	None	0
BE983923	Mm.33840	D930046M13Rik	RIKEN cDNA D930046M13 gene	0.67	0.66	0.96	0.6	0.56	0.68	0.47	0.14	-0.09	-0.88	-0.98	0	9	7	4	1	3	0	0	1	2	1	7	4	2	7	1	1	2	1	53	ND	ND	O/I 1/2	O/I 1/1.5	O1	O 1	O 1	ONL+INL 1	P 2	P	None	0	ND	ND
BE951664	Mm.5236	Ralgds	Ral guanine nucleotide dissociation stimulator	-0.07	-0.1	0.15	-0.08	0.24	0.83	0.75	-0.16	-0.19	-1.02	-1.06	3	10	7	8	2	1	3	3	4	1	1	6	6	2	13	5	3	4	4	86	ND	I 3	I 3/O 0.5	P 2	P 2	vO 3	vO 3	INL 3	ONL/INL 1/2.5	P	Ctx/hippo, widespread	3_0.6_1.5	Nervous system, widespread	3_0.6_1.5
BE988466	Mm.33840	D930046M13Rik	RIKEN cDNA D930046M13 gene	0.94	1.46	0.85	0.97	0.88	0.69	0.52	-0.46	-0.4	-0.83	-1.32	0	9	7	4	1	3	0	0	1	2	1	7	4	2	7	1	1	2	1	53	ND	ND	O/I 1/2	O/I 1/1.5	O1	O 1	O 1	ONL+INL 1	P 2	P	None	0	ND	ND
BE983591	Mm.6256	Fzd9	Frizzled homolog 9 (Drosophila)	0.36	0.07	0.2	0.11	-0.11	-0.11	0.11	0.01	-0.03	-0.1	0.16	0	0	0	0	0	0	1	0	0	0	0	0	1	0	0	0	0	0	0	2	O 0.5	O 0.5	O 0.5	O 0.5	O 0.5	O 0.5	O 0.5	ONL/INL (M) 0.5/1	ONL/INL (M) 0.5/1	ONL+M (M>ONL)	Cb	0.5	CNS, muscle, liver, kidney, lung	0.5
BF465373	Mm.17709	Foxn4	Forkhead box N4	1.29	1.41	1.35	1.23	0.89	-0.3	-1.8	-2.34	-2.66	-2.97	-2.08	1	1	1	0	0	0	0	15	11	27	12	7	7	1	2	5	0	1	0	91	none	sO 3	sO 4	O 1.5	O 1.5	O 1.5	O 1.5	ONL+INL 1.5	ONL+INL 1.5	ONL+M (M>ONL)	Widespread	0.4	Widespread	0.8
BF462099	Mm.133615	2810457I06Rik	RIKEN cDNA 2810457I06 gene	0.79	0.67	-0.03	-0.41	-0.49	0.06	-0.18	0.13	-0.4	0.21	0.1	3	6	9	8	1	0	4	1	1	1	1	3	3	4	8	1	5	7	3	69	ND	ND	ND	scI/O 2.5/0.5	scI/O 2.5/0.5	scI/O 2/1	ND	A/ONL+INL 1.5/1	A/ONL+INL 1.5/1	ONL+INL+sG	Purkinje cells+GP+Hippo(interneurons also)/widespread	3.5_0.7	DRG+ventral CNS+Kuffler cells?	7
BE986548	Mm.39487	Sall2	Sal-like 2 (Drosophila)	1.47	0.82	0.34	-0.03	-0.16	-0.67	0.2	0.72	0.2	-0.41	0.52	0	4	6	0	0	0	4	2	1	2	1	3	1	1	1	1	2	2	2	33	O 0.5	O 2	O 1.5	O 0.5	vO 0.5	vO 0.5	ND	ONL+INL/M 0.5/1.5	ONL+INL/M 0.5/1.5	ONL+INL(weak)	Hippo	0.4	Cochlea/CNS+kidney cortex	4_1
BE950575	Mm.7883	Apc	Adenomatosis polyposis coli	-1.19	-0.95	-0.76	-0.48	-0.33	0	0.07	0.69	0.81	0.61	0.47	1	6	8	11	3	4	2	3	0	3	4	7	4	2	0	4	6	2	4	74	sO/O 1.5/0.5	ND	O 0.5	O 1	sO/O 1.5/0.5	O 1	O 1	ONL/INL 1/1.5	ONL/INL 1/1.5	ONL+INL	ND	ND	ND	ND
BE988193	Mm.7883	Apc	Adenomatosis polyposis coli	0.35	0.36	0.58	0.29	0.46	0.82	-0.14	-0.06	-0.07	-0.28	-0.13	1	6	8	11	3	4	2	3	0	3	4	7	4	2	0	4	6	2	4	74	sO/O 1.5/0.5	ND	O 0.5	O 1	sO/O 1.5/0.5	O 1	O 1	ONL/INL 1/1.5	ONL/INL 1/1.5	ONL+INL	ND	ND	ND	ND
BF461535	Mm.160124	Phactr1	Phosphatase and actin regulator 1	-0.83	-1.01	-1.61	-0.73	-0.29	-0.38	0.42	0.71	0.44	0.26	0.28	0	8	2	6	3	4	1	0	1	4	4	1	5	10	7	5	3	3	1	68	sO 3	sO 3	O 1	O 1	O 1	O 1	O 1	ONL 1	ONL+INL 1	ONL+INL	Widespread	3	Widespread	3
BE949786	Mm.234641	Rorb	RAR-related orphan receptor beta	-0.2	-0.07	0.3	0.76	1.42	0.99	1.1	-0.07	0.56	0.33	-0.41	0	0	0	0	0	0	0	0	0	0	0	0	0	0	0	1	0	0	1	2	O 1	O/sO 1/3.5 (posterior retina only)	O/sO 2/3.5 (posterior retina only	O 2.5	vO 2	vO 2	vO 2	INL(M)/ONL 3/0.5	ND	ONL+INL	Ctx	1.75	CP	1.75
BF463935	Mm.148877	Recc1	Replication factor C 1	2.17	0.83	0.64	0.17	0.05	0.19	-0.4	-0.58	-0.72	-0.39	-0.48	41	146	162	112	33	5	68	110	207	233	140	83	97	83	65	197	92	24	32	1930	O 1	O 2	O 2	O 2	O 2	O 1	O 1	ONL+INL 1	ONL+INL 1	ONL+INL	EGL, hippo	1	Widespread	2
BE981374	Mm.251013	Kpnb1	Karyopherin (importin) beta 1	-0.88	-1.16	-0.76	-1.19	-1.3	-0.57	-0.1	0.55	0.6	1.48	1.4	10	7	19	11	4	3	3	13	10	12	11	11	8	13	16	2	11	11	2	177	O 0.5	O 0.5	O 0.5	O 0.5	O 1.5	O 2.5	O 2	ONL+INL 2	ONL+INL/A subset 1.5/2.5	ONL+INL	none	0	Liver+pancreas	1.875
BE984741	Mm.251013	Kpnb1	Karyopherin (importin) beta 1	1.56	1.1	0.85	0.6	-0.03	-0.01	-0.22	-0.13	-0.58	-0.16	-0.22	10	7	19	11	4	3	3	13	10	12	11	11	8	13	16	2	11	11	2	177	O 0.5	O 0.5	O 0.5	O 0.5	O 1.5	O 2.5	O 2	ONL+INL 2	ONL+INL/A subset 1.5/2.5	ONL+INL	none	0	Liver+pancreas	1.875
BE988896	Mm.251013	Kpnb1	Karyopherin (importin) beta 1	-0.14	0.91	0.56	0.71	0.81	0.16	-0.21	-0.4	-0.46	-0.4	-0.34	10	7	19	11	4	3	3	13	10	12	11	11	8	13	16	2	11	11	2	177	O 0.5	O 0.5	O 0.5	O 0.5	O 1.5	O 2.5	O 2	ONL+INL 2	ONL+INL/A subset 1.5/2.5	ONL+INL	none	0	Liver+pancreas	1.875
BF464726	Mm.251013	Kpnb1	Karyopherin (importin) beta 1	0.63	1.04	1.07	0.53	0.28	-0.61	-0.49	-0.43	-0.46	-0.46	-0.64	10	7	19	11	4	3	3	13	10	12	11	11	8	13	16	2	11	11	2	177	O 0.5	O 0.5	O 0.5	O 0.5	O 1.5	O 2.5	O 2	ONL+INL 2	ONL+INL/A subset 1.5/2.5	ONL+INL	none	0	Liver+pancreas	1.875
BE984887	Mm.251013	Kpnb1	Karyopherin (importin) beta 1	1.33	1.36	0.74	0.96	0.46	-0.1	-0.48	-0.69	-0.82	-1.05	-1.38	10	7	19	11	4	3	3	13	10	12	11	11	8	13	16	2	11	11	2	177	O 0.5	O 0.5	O 0.5	O 0.5	O 1.5	O 2.5	O 2	ONL+INL 2	ONL+INL/A subset 1.5/2.5	ONL+INL	none	0	Liver+pancreas	1.875
BE985532	Mm.3667	Vtn	Vitronectin	-3.36	-2.92	-3.92	-4.23	-4.2	-2.63	-2.63	-0.57	-0.41	2.77	2.98	0	2	4	2	0	0	3	1	3	2	0	3	0	0	0	0	0	45	17	82	ND	ND	ND	P 2	P 2	ND	ND	ND	ONL(IS)+BV 4	ONL+INL	Widespread	4	CNS, muscle	4
BE951981	Mm.83949	Elovl4	Elongation of very long chain fatty acids (FEN1/Elo2, SUR4/Elo3, yeast)-like 4	-1.82	-1.87	-1.54	-1.59	-1.25	-0.41	0.14	1.24	0.81	1.56	2.22	0	5	4	3	3	0	0	1	1	0	2	5	6	6	11	8	11	19	13	98	ND	ND	ND	ND	ND	ND	scO/O 2/1.5	ONL(IS)/INL 2/1.5	ONL+INL 2	ONL+INL	Widespread	2	ND	ND
BE949994	Mm.194050	A930011O12Rik	RIKEN cDNA A930011O12 gene	-1.9	-2.96	-1.83	-1.71	-0.93	0.05	0.1	0.93	0.93	1.88	2	0	18	8	2	4	1	11	4	6	15	9	7	33	80	112	73	53	78	33	547	ND	sscO 1	sO 2	scO 2	sscO 2	sscO/svO 2.5/1	sscO/svO 3/1	ONL/INL 3/1	ONL/INL 4/1	ONL+INL	None	0	None	0
BF466507	Mm.3667	Vtn	Vitronectin	-0.62	-0.62	-0.65	-0.67	-0.55	-0.83	-0.84	-0.36	-0.53	0.33	1.46	0	2	4	2	0	0	3	1	3	2	0	3	0	0	0	0	0	45	17	82	ND	ND	ND	P 2	P 2	ND	ND	ND	ONL(IS)+BV 4	ONL+INL	Widespread	4	CNS, muscle	4
BE985628	Mm.154303	Wwp1	WW domain containing E3 ubiquitin protein ligase 1	-0.95	-1.24	-1.06	-0.9	-0.76	-0.92	0.04	0.63	0.72	1.64	1.08	0	21	11	14	0	0	7	1	1	3	4	4	3	7	16	15	16	8	4	135	ND	ND	ND	P 2	O 3	O 3	O 3	ONL/INL 1.5/3	ONL/INL/G subset 1.5/3/3	ONL+INL	None	0	CNS	1.5
BE982467	Mm.4871	Timp3	Tissue inhibitor of metalloproteinase 3	-0.64	-0.68	-1.28	-0.62	-1.06	-0.63	-0.93	0.35	0.12	0.85	1.02	4	13	10	12	0	0	6	2	5	2	1	3	0	3	0	1	1	3	0	66	ND	ND	ND	ND	P 2	O 2	O 2	ONL/INL(M) 2/3	ONL+INL 3	ONL+INL	RPE+VZ+meninges/glia	2	ND	ND
BE952289	Mm.38993	Clstn1	Calsyntenin 1	-1.65	-1.12	-0.87	-0.81	-0.39	-0.23	1.25	1.09	1	1.6	0.99	1	16	14	9	2	1	16	2	4	3	3	9	9	11	21	8	23	18	15	185	ND	ND	ND	O 2	O 2	O 2	O 2	ONL+INL 2	ONL+INL 2	ONL+INL	Widespread	0.7	CNS, intestine	0.4
BE954765	Mm.41063	Trim24	Tripartite motif protein 24	0.39	-0.24	0.3	-0.33	-0.08	0.04	0.55	0.72	0.82	0.98	0.93	1	6	5	7	0	0	3	6	6	16	13	6	6	7	11	6	5	1	5	110	ND	ND	P/scI 1/1.5	P 1.5	P 1.5	P/scI 1.5/2.5	P/scI 1/2	INL/ONL 2.5/1.5	INL/ONL 2.5/1.5	ONL+INL	Widespread	2.5	Widespread	2.5
BF463202	Mm.259254	Rnasel	Ribonuclease L (2', 5'-oligoisoadenylate synthetase-dependent)	-1.68	-1.49	-1.12	-0.75	-1.74	-1.46	-0.97	-0.13	0.28	1.29	0.92	0	0	0	0	0	0	0	0	0	0	0	0	0	1	1	1	0	0	1	4	ND	ND	ND	O 1.5	O 1.5	O/vO 1.5/2	O/vO 1.5/3	ONL+INL 1.5	ONL+INL 1	ONL+INL	Cb, Hippo	1.5	Widespread	2
BE982527	Mm.27256	Dlgh4	Discs, large homolog 4 (Drosophila)	-0.31	-0.45	-1.22	-0.73	-0.13	0.2	0.55	0.27	0.86	0.9	0.75	1	2	0	2	0	2	3	1	3	0	1	3	0	0	4	0	5	7	16	50	ND	ND	ND	ND	O/scI 0.5/2	O/scI 1/2	scO 2	ONL(IS)+INL 2	ONL+INL 2.5	ONL+INL	Widespread	1.875	ND	ND
BE996480	Mm.24950	Alg3	Asparagine-linked glycosylation 3 homolog (yeast, alpha-1,3-mannosyltransferase)	0.2	0.07	0.36	-0.08	-0.24	-0.2	-0.08	0.09	0.51	0.99	0.75	0	5	3	3	2	0	1	8	1	3	2	2	5	7	3	0	2	2	1	50	ND	ND	P/scI 1.5/2	P/scI 1.5/2	P/scI 2/3	P/vO 1/2	P/vO 1/2	ONL/INL 1.5/2.5	ONL/INL 1.5/2.5	ONL+INL	Widespread	3	Widespread	2.25
BE988058	Mm.200912	Prkab1	Protein kinase, AMP-activated, beta 1 non-catalytic subunit	-1.75	-1.76	-1.16	-0.89	-0.58	-0.18	0.49	0.4	0.37	0.87	0.71	6	42	51	49	4	16	35	102	64	61	44	33	34	33	32	60	41	16	19	742	ND	ND	ND	O 1	O 2	O 3	O 3	ONL+INL 3	ONL/INL 1.5/0.5	ONL+INL	Cb	0.6	CNS	0.6
BE950590	Mm.9001	Nlk	Nemo like kinase	-1.77	-1.16	-1.03	-0.57	-0.34	-0.23	0.46	0.24	0.51	0.7	0.64	0	1	0	1	0	2	1	4	3	6	3	1	9	6	10	5	13	3	6	74	ND	O 1	O/svO 1/1.5	O 1	O 1	svO/O 1.5/1	svO/O 2/1	ONB+B 3	ONL+INL 3	ONL+INL	ND	ND	ND	ND
BE950313	Mm.18517	Rasa3	RAS p21 protein activator 3	-0.77	-0.64	-0.57	-0.29	-0.54	-0.6	-0.07	0.19	0.58	1.13	0.56	3	4	2	0	0	1	1	2	0	2	0	1	0	0	0	2	7	1	3	29	ND	O 1	O 1	O 1	O 1	O 1	O 1	ONL+INL 2	ONL+INL 2	ONL+INL	Cb, Hippo	2	CNS/widespread	2_0.4
BE986741	Mm.11112	2210013K02Rik	RIKEN cDNA 2210013K02 gene	0.27	0.07	0.11	-0.53	-0.02	0.13	0.05	0.41	0.26	0.45	0.49	1	15	13	4	3	1	8	3	1	6	4	4	6	7	8	4	6	2	6	102	ND	ND	ND	ND	ND	P 2	P/vO 1.5/2	P/INL+INL 1/2	ONL+INL 1.5	ONL+INL	Ctx+Cb+Hippo	1	ND	ND
BF460746	Mm.261259	Traf3ip3	TRAF3 interacting protein 3	0.09	0.09	0	0.19	-0.18	-0.05	-0.08	0.05	-0.01	0.19	0.49	0	0	0	0	0	0	0	0	0	1	0	0	2	1	1	0	0	7	7	19	ND	ND	ND	ND	ND	O 3	O 3	ONL+INL 3	ONL+INL 3	ONL+INL	ND	ND	ND	ND
BE983288	Mm.29385	Ppp1r10	Protein phosphatase 1, regulatory subunit 10	0.18	0.88	-0.39	-0.1	0.09	-0.26	0.07	0.19	0.01	0.23	0.34	1	2	3	0	2	2	1	2	2	1	1	0	0	2	1	2	4	6	2	34	ND	ND	ND	P 1	P 2	O 2.5	O/vO 2/3	ONL/INL 2/3	ONL+INL 3	ONL+INL	Ctx, Cb	1.5	CNS	0.6
BE954782	Mm.9086	Slc16a1	Solute carrier family 16 (monocarboxylic acid transporters), member 1	-0.66	-0.42	-0.96	-0.27	-0.05	0.1	-0.61	0.01	0.12	0.18	0.25	0	3	2	9	1	1	2	0	0	1	0	3	0	0	0	1	5	5	6	39	ND	ND	ND	ND	ND	ND	ND	ONL+INL 1	ND	ONL+INL	None	0	ND	ND
BE985260	Mm.17898	Cirbp	Cold inducible RNA binding protein	-0.08	-0.34	-0.64	-0.09	-0.87	-0.82	-0.45	0.44	1.29	1.77	0.25	1	18	19	19	1	3	8	8	7	15	5	37	42	17	50	17	18	21	20	326	ND	ND	I 2.5	O/I 1/2.5	ND	ND	O/I 2/2.5	ONL/INL 1.5/2.5	ONL/INL 0.5/2.5	ONL+INL	Hippo/Cb	1.875	Widespread	2.5
BF461633	Mm.2080	Gtl3	Gene trap locus 3	0.18	0.07	0.34	-0.03	0.4	0.14	-0.13	0.31	0.43	0.52	0.22	2	5	1	1	1	0	0	1	3	2	0	10	1	1	2	7	1	5	0	43	ND	none	O 1	O 1	O 2	O 2	O 1	ONL+INL 1	INL 2	ONL+INL	ORN/widespread	2_0.7	CNS+lung+spleen	2
BF460779	Mm.9086	Slc16a1	Solute carrier family 16 (monocarboxylic acid transporters), member 1	0.04	-0.07	-0.12	-0.24	-0.1	-0.03	0.06	0.13	0.12	0.06	0.19	0	3	2	9	1	1	2	0	0	1	0	3	0	0	0	1	5	5	6	39	ND	ND	ND	ND	ND	ND	ND	ONL+INL 1	ND	ONL+INL	None	0	ND	ND
BE985760	Mm.27256	Dlgh4	Discs, large homolog 4 (Drosophila)	0.11	0.19	0	0.21	-0.13	-0.01	0.15	0.09	0.08	0.03	0.17	1	2	0	2	0	2	3	1	3	0	1	3	0	0	4	0	5	7	16	50	ND	ND	ND	ND	O/scI 0.5/2	O/scI 1/2	scO 2	ONL(IS)+INL 2	ONL+INL 2.5	ONL+INL	Widespread	1.875	ND	ND
BF464372	Mm.34210	Ctxn1	Cortexin 1	0.05	0.08	0.32	0.37	0.16	0.35	0.13	-0.21	0.34	0.05	0.14	0	11	6	7	1	3	5	5	3	11	12	5	7	6	4	2	2	1	1	92	ND	ND	ND	P 3	P 3	P 3	P 3	P 3	ND	ONL+INL	ND	ND	Widespread	3
BE984117	Mm.30200	Etfb	Electron transferring flavoprotein, beta polypeptide	1.64	0.63	0.46	0.04	0.31	0.06	0.35	0.18	0.2	0.34	0.12	3	1	2	3	0	2	3	6	7	5	1	5	2	4	3	6	3	3	3	62	ND	ND	ND	ND	O 2	P 2	O 3	ONL+INL 3	ONL+INL 3	ONL+INL	Widespread	3	Widespread	3
BF460782	Mm.41220	Btbd9	BTB (POZ) domain containing 9	0.15	-0.1	0	0.24	-0.05	-0.04	0.16	0.04	0.02	0	0.09	2	10	6	5	0	5	3	4	5	2	3	5	13	6	6	11	4	9	6	105	ND	ND	O 0.5	O 0.5	O 1	O 2	O 1	ONL+INL 3	ONL+INL 2	ONL+INL	Widespread	3	Liver+mature CNS/widespread	3_1.05
BE988890	Mm.269061	9130404D08Rik	RIKEN cDNA 9130404D08 gene	0.1	0.2	-0.12	0.44	0.47	-0.05	0.09	0.07	0.21	0.28	0.05	0	1	1	1	0	0	1	0	0	0	0	0	0	0	0	0	0	5	0	9	ND	ND	ND	ND	ND	ND	ND	ONL+INL 1.5	ND	ONL+INL	OE	0.525	ND	ND
BE983025	Mm.20428	Clec11a	C-type lectin domain family 11, member a	0.24	0.24	-0.05	0.14	-0.1	0.01	0.11	0.13	0.08	-0.13	0.04	0	6	3	0	0	0	4	0	1	1	1	1	1	1	3	0	4	3	1	30	ND	ND	O 0.5	O 0.5	vO 0.5	vO 1	ND	INL(M) 0.5	ND	ONL+INL	Widespread	2.5	Bone	5
BE949790	Mm.23876	Pcca	Propionyl-Coenzyme A carboxylase, alpha polypeptide	0.2	0.37	0.18	-0.03	0.48	-0.03	0.11	0.11	0.4	0.22	0	1	0	1	1	0	1	1	3	2	0	0	2	0	0	1	1	1	1	2	18	ND	ND	ND	ND	O 2	O 2	O 2	ONL+INL 2	ONL+INL 2	ONL+INL	Cb, Hippo, Ctx	1	ND	ND
BF461324	Mm.225649	A930008G19Rik	RIKEN cDNA A930008G19 gene	0.26	0.47	-0.23	-0.08	-0.26	-0.16	0.1	0.12	-0.11	0.06	-0.03	0	12	15	8	3	1	1	0	1	1	1	0	5	2	5	5	2	3	6	71	ND	ND	ND	O 2.5	O 3	ND	scO/vO 4/1.5	ND	ONL/INL 4/2	ONL+INL	EGL	4	Liver	2
BE986543	Mm.26594	BC024969	CDNA sequence BC024969	0.41	0.3	0.19	0.33	0.1	0.19	0.03	0.13	0.19	0.1	-0.06	0	1	1	0	0	0	0	1	1	0	0	1	0	1	0	0	0	2	1	9	ND	ND	ND	O 1.5	O 2.5	O 2.5	O 2.5	ONL+INL 3	ONL+INL 3	ONL+INL	Ctx, Hippo	2.25	Widespread	0.6
BF463233	Mm.181959	Egr1	Early growth response 1	-0.9	-0.85	-2.01	-0.81	-1.67	-1.24	-0.64	2.5	1.18	0.08	-0.09	5	6	1	24	0	0	3	0	0	1	0	3	1	1	4	2	4	0	2	57	ND	ND	ND	ND	O 0.5	O 1.5	O/scO 0.5/3	INL+ONL/larger subset in ONL+smaller subset in INL 0.5/3	INL+ONL/smaller subset in ONL+few in INL 0.5/3	ONL+INL	Ctx, Hippo, Cb	2.25	Muscle	1.5
BF455780	Mm.34855	Kns2	Kinesin 2	0.2	0.42	-0.02	0.07	0.03	0.12	-0.08	0.21	0.06	-0.11	-0.1	0	7	1	4	3	0	2	2	0	1	2	3	1	3	4	2	8	7	3	53	ND	ND	ND	ND	O 0.5	O 0.5	O 1	ONL+INL 2.5	ONL+INL 2.5	ONL+INL	Cb, Hippo, Ctx	0.875	ND	ND
BE951787	Mm.43640	4921506J03Rik	RIKEN cDNA 4921506J03 gene	0.83	0.45	0.82	0.5	0.43	0.59	0.19	0.08	-0.22	-0.03	-0.11	10	30	32	22	12	14	16	25	22	39	19	30	28	32	38	18	18	11	8	424	ND	ND	ND	O/scI 0.5/2.5	O/scI 0.5/2.5	O/scI 1/2.5	scO/scI+vO 1.5/2	ONL/INL 1.5/2.5	ONL/INL 1.5/2.5	ONL+INL	Widespread	4	Widespread	2
BE986580	Mm.36715	Pmf1	Polyamine-modulated factor 1	0.21	0.36	0.36	-0.03	-0.15	0.24	-0.34	-0.62	-0.83	-0.35	-0.13	1	3	14	8	2	0	1	8	10	9	8	10	6	3	1	1	0	0	1	86	ND	ND	sO 2	O 2	vO 2	vO 1.5	ND	M(INL) 2	INL/ONL 2/0.5	ONL+INL	Hippo/SVZ	2_0.7	CNS+muscle+thymus	1.5
BE981920	Mm.29385	Ppp1r10	Protein phosphatase 1, regulatory subunit 10	0.09	0.58	-0.15	0.06	0.34	0.35	0.37	0.24	0.04	-0.02	-0.15	1	2	3	0	2	2	1	2	2	1	1	0	0	2	1	2	4	6	2	34	ND	ND	ND	P 1	P 2	O 2.5	O/vO 2/3	ONL/INL 2/3	ONL+INL 3	ONL+INL	Ctx, Cb	1.5	CNS	0.6
BE985781	Mm.4871	Timp3	Tissue inhibitor of metalloproteinase 3	-0.53	0.42	0.01	0.72	0.02	0.29	0.34	-0.43	-0.12	0.13	-0.15	4	13	10	12	0	0	6	2	5	2	1	3	0	3	0	1	1	3	0	66	ND	ND	ND	ND	P 2	O 2	O 2	ONL/INL(M) 2/3	ONL+INL 3	ONL+INL	RPE+VZ+meninges/glia	2	ND	ND
BE952173	Mm.261259	Traf3ip3	TRAF3 interacting protein 3	0.21	0.28	0.06	0.05	0.37	-0.16	0.03	0.33	-0.17	-0.11	-0.24	0	0	0	0	0	0	0	0	0	1	0	0	2	1	1	0	0	7	7	19	ND	ND	ND	ND	ND	O 3	O 3	ONL+INL 3	ONL+INL 3	ONL+INL	ND	ND	ND	ND
BE952333	Mm.253518	Brd4	Bromodomain containing 4	-0.4	0.27	0.22	0.77	0.49	0.38	0.17	0.23	0.4	0.29	-0.24	7	19	18	6	4	4	1	7	6	6	11	6	9	11	11	2	5	5	4	142	ND	ND	P/I 1.5/3	P/scI 1.5/3.5	P/scI 1.5/3.5	vO 3	vO 3	ONL+INL 3	ONL+INL 2	ONL+INL	Widespread	3.5	Widespread	3.5
BE982925	Mm.253518	Brd4	Bromodomain containing 4	0.23	0.13	0.17	0.37	0.05	0.11	0.08	-0.06	0.02	-0.16	-0.24	7	19	18	6	4	4	1	7	6	6	11	6	9	11	11	2	5	5	4	142	ND	ND	P/I 1.5/3	P/scI 1.5/3.5	P/scI 1.5/3.5	vO 3	vO 3	ONL+INL 3	ONL+INL 2	ONL+INL	Widespread	3.5	Widespread	3.5
BE986588	Mm.261259	Traf3ip3	TRAF3 interacting protein 3	0.92	0.78	0.53	0.42	0.51	0.01	0.18	-0.34	-0.34	0.04	-0.26	0	0	0	0	0	0	0	0	0	1	0	0	2	1	1	0	0	7	7	19	ND	ND	ND	ND	ND	O 3	O 3	ONL+INL 3	ONL+INL 3	ONL+INL	ND	ND	ND	ND
BE951349	Mm.12145	Rbbp4	Retinoblastoma binding protein 4	0.32	0.22	0.71	0.5	0.56	0.72	0.13	-0.18	0.02	-0.54	-0.28	8	28	33	25	3	8	11	29	32	29	48	30	21	20	9	25	17	8	9	393	ND	ND	scI/I P 4/1.5	ND	sO/O 3.5/1.5	vO/vI 3.5/1	vO 3	ONL/INL 1/3	ND	ONL+INL	Widespread	2	Kidney+intestine+CNS	2
BF465232	Mm.196846	Rad23b	RAD23b homolog (S. cerevisiae)	0.3	0.43	0.25	0.15	-0.12	0.58	0.04	-0.17	-0.04	-0.62	-0.29	1	9	15	9	1	2	5	4	1	7	3	8	2	2	5	4	3	4	2	87	ND	ND	O/I 2/2.5	ND	O 2	O 2	O 2	ONL+INL 2	ONL+INL 2	ONL+INL	Widespread	0.5	ND	ND
BF465157	Mm.6698	Sar1a	SAR1 gene homolog A (S. cerevisiae)	-0.17	0.16	-0.07	-0.09	-0.38	0.26	0.12	-0.21	-0.15	-0.13	-0.3	6	30	25	15	7	2	15	10	11	17	15	15	12	15	12	30	13	10	4	264	ND	ND	vO 1	ND	vO 1	vO 2	ND	ONL/INL 1/2	ONL+INL 2	ONL+INL	Hippo/Ctx/Cb	1.5	Liver+muscle/CNS prog	4_2
BE988838	Mm.30602	Usp22	Ubiquitin specific peptidase 22	-0.14	0.73	0.64	0.69	0.42	0.5	0.44	0.09	0.27	-0.12	-0.32	1	28	24	12	3	8	4	9	5	4	3	5	12	7	6	4	2	2	3	142	ND	I/I 0.5/1	I/I 0.5/1	I 2	O 1.5	O 1	ND	ONL+INL 1	ONL+INL 1	ONL+INL	Cb+hippo	2	Widespread	2
BF463482	Mm.38877	Tmem64	Transmembrane protein 64	0.01	0.24	0.47	0.72	0.71	0.34	0.05	-0.1	0.32	0.14	-0.37	0	1	2	6	1	1	3	0	0	2	1	4	2	1	1	1	1	0	1	28	ND	ND	ND	O 1.5	O 1.5	O 2	O 2	ONL+INL 2	ONL+INL 2	ONL+INL	Meninges/Ctx+Cb+Hippo	1.5_0.7	Widespread	1
BE984291	Mm.4756	Leprot	Leptin receptor overlapping transcript	0.53	0.39	0.46	0.17	0.34	0.28	0.32	0.21	0.07	-0.35	-0.38	1	10	9	8	3	0	4	8	12	8	8	9	6	5	6	0	4	1	3	105	ND	ND	O 2.5	O 2.5	O 2.5	O 2.5	ND	ND	ONL/INL 2.5/1.5	ONL+INL	Widespread	2.5	ND	ND
BE953659	Mm.43640	4921506J03Rik	RIKEN cDNA 4921506J03 gene	-1.96	0.23	0.37	0.12	0.74	0.64	0.54	-0.22	0.43	-0.09	-0.45	10	30	32	22	12	14	16	25	22	39	19	30	28	32	38	18	18	11	8	424	ND	ND	ND	O/scI 0.5/2.5	O/scI 0.5/2.5	O/scI 1/2.5	scO/scI+vO 1.5/2	ONL/INL 1.5/2.5	ONL/INL 1.5/2.5	ONL+INL	Widespread	4	Widespread	2
BE954015	Mm.29385	Ppp1r10	Protein phosphatase 1, regulatory subunit 10	0.3	0.76	0.7	0.99	0.74	0.48	0.39	-0.01	0.28	0.06	-0.49	1	2	3	0	2	2	1	2	2	1	1	0	0	2	1	2	4	6	2	34	ND	ND	ND	P 1	P 2	O 2.5	O/vO 2/3	ONL/INL 2/3	ONL+INL 3	ONL+INL	Ctx, Cb	1.5	CNS	0.6
BF461260	Mm.196846	Rad23b	RAD23b homolog (S. cerevisiae)	0.79	0.57	0.59	0.38	0.25	0.53	0	-0.04	-0.04	-0.62	-0.49	1	9	15	9	1	2	5	4	1	7	3	8	2	2	5	4	3	4	2	87	ND	ND	O/I 2/2.5	ND	O 2	O 2	O 2	ONL+INL 2	ONL+INL 2	ONL+INL	Widespread	0.5	ND	ND
BE954337	Mm.9001	Nlk	Nemo like kinase	0.83	0.42	0.64	0.39	0.2	0.11	0.31	-0.03	0	-0.47	-0.52	0	1	0	1	0	2	1	4	3	6	3	1	9	6	10	5	13	3	6	74	ND	O 1	O/svO 1/1.5	O 1	O 1	svO/O 1.5/1	svO/O 2/1	ONB+B 3	ONL+INL 3	ONL+INL	ND	ND	ND	ND
BF464663	Mm.17898	Cirbp	Cold inducible RNA binding protein	-1.15	-1.72	-0.84	-1.14	1.09	1.79	1	0.4	0.37	0.23	-0.52	1	18	19	19	1	3	8	8	7	15	5	37	42	17	50	17	18	21	20	326	ND	ND	I 2.5	O/I 1/2.5	ND	ND	O/I 2/2.5	ONL/INL 1.5/2.5	ONL/INL 0.5/2.5	ONL+INL	Hippo/Cb	1.875	Widespread	2.5
BE982293	Mm.194050	A930011O12Rik	RIKEN cDNA A930011O12 gene	-0.25	-0.34	-0.25	-0.02	0.6	-0.1	-0.02	-0.37	-0.15	0.07	-0.6	0	18	8	2	4	1	11	4	6	15	9	7	33	80	112	73	53	78	33	547	ND	sscO 1	sO 2	scO 2	sscO 2	sscO/svO 2.5/1	sscO/svO 3/1	ONL/INL 3/1	ONL/INL 4/1	ONL+INL	None	0	None	0
BE986566	Mm.218284	2610301G19Rik	RIKEN cDNA 2610301G19 gene	1.05	0.54	0.72	0.4	1.1	0.53	0.28	-0.64	-0.51	-0.29	-0.68	0	7	2	7	6	0	0	13	2	1	3	1	3	2	1	0	0	1	3	52	ND	ND	P 2	P 2	vO/I 1.5/3	O/scI 1/3	O/scI 1/3	ONL/A+INL 2/3	ND	ONL+INL	Widespread	3	Widespread	3
BE984298	Mm.142275	Cdk5r1	Cyclin-dependent kinase 5, regulatory subunit (p35) 1	0.51	0.37	0.25	0.41	0.3	0.21	-0.01	-0.13	-0.23	-0.24	-0.7	1	31	22	31	18	17	20	2	23	25	11	12	9	19	12	22	9	7	3	294	ND	ND	P 1	P 1	vO 2.5	vO 3	vO 3	INL/ONL 3/1	INL 2	ONL+INL	Widespread	3	Widespread	3
BE951601	Mm.30602	Usp22	Ubiquitin specific peptidase 22	0.76	0.75	0.48	0.98	0.83	0.65	0.61	-0.08	0.11	-0.01	-0.78	1	28	24	12	3	8	4	9	5	4	3	5	12	7	6	4	2	2	3	142	ND	I/I 0.5/1	I/I 0.5/1	I 2	O 1.5	O 1	ND	ONL+INL 1	ONL+INL 1	ONL+INL	Cb+hippo	2	Widespread	2
BF460961	Mm.9086	Slc16a1	Solute carrier family 16 (monocarboxylic acid transporters), member 1	1.31	0.47	0.38	0.51	0.12	0.43	-0.22	-0.61	-0.5	-0.59	-0.78	0	3	2	9	1	1	2	0	0	1	0	3	0	0	0	1	5	5	6	39	ND	ND	ND	ND	ND	ND	ND	ONL+INL 1	ND	ONL+INL	None	0	ND	ND
BF466518	Mm.9086	Slc16a1	Solute carrier family 16 (monocarboxylic acid transporters), member 1	-0.24	0.71	0.5	0.29	1.02	0.77	-0.5	-0.94	-0.7	-0.93	-1.07	0	3	2	9	1	1	2	0	0	1	0	3	0	0	0	1	5	5	6	39	ND	ND	ND	ND	ND	ND	ND	ONL+INL 1	ND	ONL+INL	None	0	ND	ND
BE953835	Mm.41033	Trp53i11	Trp53 inducible protein 11	0.81	0.82	0.9	0.74	0.38	0.84	-0.32	-0.37	-0.84	-1.15	-1.25	2	36	25	4	0	2	3	6	7	13	4	7	9	4	1	3	2	3	3	134	ND	ND	ND	I 3	O 1	O/vO 1/2.5	O/vO 1/2.5	ONL+INL 1	ONL+INL 1	ONL+INL	Meninges	6	Mature neurons	3
BE986358	Mm.24337	Pbk	PDZ binding kinase	0.95	0.46	0.7	0.49	0.57	0.69	-0.71	-1.71	-2.18	-2.53	-2.06	0	3	7	5	1	1	1	10	2	3	9	6	11	1	5	0	1	0	1	67	ND	ND	O 3	O 2.5	ND	O 3.5	O 1.5	ND	ONL+INL 1	ONL+INL	Cb+Hippo+Ctx	1.75	CNS+liver	3.5
BF464710	Mm.41702	Sox11	SRY-box containing gene 11	1.93	1.87	1.59	0.68	0.47	-0.1	-0.95	-2.57	-2.8	-4.4	-3.82	0	39	22	23	37	6	1	16	5	4	5	9	6	1	0	1	0	2	1	178	ND	ND	none	none	none	none	none	ND	ND	ONL+INL	None	0	CNS	0
BE952011	Mm.41702	Sox11	SRY-box containing gene 11	-0.54	1.31	1.1	1.2	0.85	-0.65	-1.31	-3.52	-2.5	-3.54	-3.84	0	39	22	23	37	6	1	16	5	4	5	9	6	1	0	1	0	2	1	178	ND	ND	none	none	none	none	none	ND	ND	ONL+INL	None	0	CNS	0
BE952051	Mm.32191	Gabbr1	Gamma-aminobutyric acid (GABA-B) receptor, 1	1.15	0.63	0.77	0.37	0.57	0.27	0.13	-0.13	-0.04	-0.09	0.19	1	22	14	10	3	3	16	3	4	5	3	4	10	8	12	5	8	13	5	149	ND	O 0.5	O 0.5	O 2	O 2	O 2	O 2	ONL+B 2	ONL+B 2	ONL+B (ONL>B)	Widespread	0.4	Widespread	2
BE983726	Mm.32191	Gabbr1	Gamma-aminobutyric acid (GABA-B) receptor, 1	0.05	0.22	-0.08	0.1	-0.09	0.11	0.07	0.29	-0.23	0.16	0	1	22	14	10	3	3	16	3	4	5	3	4	10	8	12	5	8	13	5	149	ND	O 0.5	O 0.5	O 2	O 2	O 2	O 2	ONL+B 2	ONL+B 2	ONL+B (ONL>B)	Widespread	0.4	Widespread	2
BF461188	Mm.23758	Poldip3	Polymerase (DNA-directed), delta interacting protein 3	-1.06	-0.78	-0.28	0.17	0.4	0.36	0.29	0.3	0.31	0.28	-0.58	0	6	10	5	3	2	1	9	3	2	8	2	7	8	7	2	7	5	11	98	ND	ND	ND	O 2.5	O 2.5	O 2.5	O 2.5	ONL/INL 1/3	ONL+INL 2	ONL+B (B>ONL)	Ctx+Cb+Hippo	2.25	Widespread	3
BE953625	Mm.87312	Gmfb	Glia maturation factor, beta	0.31	0.92	-0.17	0.51	0.51	0.08	0.52	-0.11	0.25	-0.22	-0.73	2	9	14	8	1	2	8	0	1	3	6	5	5	3	7	1	1	2	5	83	ND	ND	ND	O/scI 2/2.5	O 2	O 2	O 2.5	ONL/INL 1/2	ONL/INL(A) 2/3	ONL+B (B>ONL)	Widespread	2.5	Widespread	2.5
BF466471	Mm.9287	Mast2	Microtubule associated serine/threonine kinase 2	0.32	0.35	0.25	0.28	-0.29	-0.01	-0.26	0.24	0.15	0.07	0.99	1	12	10	3	2	3	3	4	11	7	9	3	6	6	7	3	2	12	5	109	O 0.5	O/I 1/1.5	O/scI 2/2.5	O 1.5	vO 2	vO 1	ND	INL(INL) 0.5	ND	ONL+B	Hippo	2	CNS+lung epithelium	1.5
BF464366	Mm.9287	Mast2	Microtubule associated serine/threonine kinase 2	-0.28	-0.28	-0.08	0.05	0.45	0.06	0.18	0.24	0.25	0.51	0.82	1	12	10	3	2	3	3	4	11	7	9	3	6	6	7	3	2	12	5	109	O 0.5	O/I 1/1.5	O/scI 2/2.5	O 1.5	vO 2	vO 1	ND	INL(INL) 0.5	ND	ONL+B	Hippo	2	CNS+lung epithelium	1.5
BE985124	Mm.9287	Mast2	Microtubule associated serine/threonine kinase 2	0.22	0.15	0.46	0.11	0.15	0.12	0.22	0.15	0.17	-0.01	-0.08	1	12	10	3	2	3	3	4	11	7	9	3	6	6	7	3	2	12	5	109	O 0.5	O/I 1/1.5	O/scI 2/2.5	O 1.5	vO 2	vO 1	ND	INL(INL) 0.5	ND	ONL+B	Hippo	2	CNS+lung epithelium	1.5
BE950134	Mm.9287	Mast2	Microtubule associated serine/threonine kinase 2	0.17	0.07	-0.02	-0.1	0.06	-0.03	-0.12	-0.13	-0.1	0.12	-0.16	1	12	10	3	2	3	3	4	11	7	9	3	6	6	7	3	2	12	5	109	O 0.5	O/I 1/1.5	O/scI 2/2.5	O 1.5	vO 2	vO 1	ND	INL(INL) 0.5	ND	ONL+B	Hippo	2	CNS+lung epithelium	1.5
BE985967	Mm.17613	6330514A18Rik	RIKEN cDNA 6330514A18 gene	-2.11	-2	-2.36	-2.1	-2.31	-1.92	-0.92	-0.11	0.87	1.9	2.03	0	0	0	0	0	0	2	0	0	0	0	1	1	0	1	9	6	17	10	47	ND	ND	ND	ND	O 2	O 2	ND	ND	ONL/INL+GL 3/1.5	ONL+B	Widespread	3	Widespread	3
BF464602	Mm.259976	Adipor1	Adiponectin receptor 1	-0.77	-0.82	-0.71	-1.18	-1.36	-1.44	-0.58	0.56	-0.22	1.45	1.98	2	9	8	8	2	1	9	6	2	2	3	3	9	8	6	5	15	21	43	162	ND	ND	P 0.5	P 0.5	P 0.5	P 0.5	scO 1.5	rods 2	rods 3	ONL+B	Widespread	0.6	CNS, liver, muscle	1.5
BF466431	Mm.39513	A830039N20Rik	RIKEN cDNA A830039N20 gene	-0.93	-0.87	-0.8	-0.22	-0.25	-0.43	-0.15	0.72	0.31	0.88	1.06	0	0	0	0	0	2	0	0	0	0	0	0	2	0	2	4	8	2	2	22	ND	ND	ND	ND	ND	O 1.5	O 1.5	ONL+INL 2	ONL+INL 1	ONL+B	Widespread	0.4	ND	ND
BF463685	Mm.30688	4932414K18Rik	RIKEN cDNA 4932414K18 gene	-1.02	-0.62	-0.44	-0.65	-0.05	-0.46	-0.05	0.33	0.39	0.24	0.4	1	5	1	0	1	1	3	1	2	1	2	0	4	2	11	2	5	6	10	58	ND	ND	ND	ND	O 2	O 2	O 2	ONL(IS)+INL 2	ONL+INL 2	ONL+B	Widespread	1.5	ND	ND
BE950550	Mm.6667	Ssbp4	Single stranded DNA binding protein 4	0.11	-0.05	-0.25	0.11	-0.31	0.21	-0.23	0.16	-0.62	0.32	0.32	0	3	0	1	0	0	1	4	3	0	0	1	2	0	3	0	1	4	8	31	ND	ND	ND	ND	ND	ND	scO 3	ONL+INL 3	ONL+INL 2	ONL+B	Ctx, Hippo	1.5	ND	ND
BE988185	Mm.25504	5830434P21Rik	RIKEN cDNA 5830434P21 gene	-0.15	0.24	0.63	-0.02	0.35	0.22	-0.14	0.45	0.12	0.66	0.25	6	13	21	12	3	6	6	5	11	12	15	12	10	5	12	2	7	7	5	170	ND	ND	ND	ND	ND	O 1.5	O 3	ONL+INL 3	ONL/INL 3/2	ONL+B	Widespread	0.6	ND	ND
BE950156	Mm.6667	Ssbp4	Single stranded DNA binding protein 4	-0.68	0.1	-0.23	-0.19	0.14	-0.19	-0.01	0.6	0.67	0.11	0.22	0	3	0	1	0	0	1	4	3	0	0	1	2	0	3	0	1	4	8	31	ND	ND	ND	ND	ND	ND	scO 3	ONL+INL 3	ONL+INL 2	ONL+B	Ctx, Hippo	1.5	ND	ND
BF463312	Mm.259976	Adipor1	Adiponectin receptor 1	1.21	1.7	-0.15	-0.21	-0.24	-0.1	-0.01	-0.07	0.05	-0.1	0.02	2	9	8	8	2	1	9	6	2	2	3	3	9	8	6	5	15	21	43	162	ND	ND	P 0.5	P 0.5	P 0.5	P 0.5	scO 1.5	rods 2	rods 3	ONL+B	Widespread	0.6	CNS, liver, muscle	1.5
BF464303	Mm.18834	Pwp1	PWP1 homolog (S. cerevisiae)	0.33	0.6	0.2	0.73	0.11	0.06	0.36	0.03	-0.24	-0.44	-0.07	1	5	5	7	0	2	6	3	3	11	3	3	12	15	19	45	4	5	1	150	ND	O 0.5	O 2	O 2	O 1	O 1	O 2	ONL+INL 2	ONL+INL 0.5	ONL+B	EGL, Hippo	0.4	Widespread	2
BE953733	Mm.255044	EST	3 days neonate thymus cDNA, RIKEN full-length enriched library, clone:A630012F14 product:unclassifiable, full insert sequence	-0.37	-0.02	-0.09	0.54	1.15	0.95	0.15	-0.05	0.06	-0.11	-0.2	0	3	0	0	0	1	0	1	3	2	1	8	9	4	2	0	1	0	1	36	ND	ND	ND	I/O 2/1	O 1.5	O 1.5	O 1.5	ONL+INL 1	ONL+INL 1	ONL+B	Widespread	2	Widespread	2
BE982891	Mm.25504	5830434P21Rik	RIKEN cDNA 5830434P21 gene	-0.29	-0.14	-0.14	0.07	0.6	-0.19	-0.18	-0.37	0.34	0.78	-0.21	6	13	21	12	3	6	6	5	11	12	15	12	10	5	12	2	7	7	5	170	ND	ND	ND	ND	ND	O 1.5	O 3	ONL+INL 3	ONL/INL 3/2	ONL+B	Widespread	0.6	ND	ND
BF464544	Mm.25504	5830434P21Rik	RIKEN cDNA 5830434P21 gene	0.59	0.29	-0.06	0.2	0.32	0.19	0.06	0.1	-0.39	-0.16	-0.26	6	13	21	12	3	6	6	5	11	12	15	12	10	5	12	2	7	7	5	170	ND	ND	ND	ND	ND	O 1.5	O 3	ONL+INL 3	ONL/INL 3/2	ONL+B	Widespread	0.6	ND	ND
BF455612	Mm.30688	4932414K18Rik	RIKEN cDNA 4932414K18 gene	0.9	0.34	1.09	0.4	0.19	-0.24	-0.59	-0.54	-0.19	-0.4	-0.66	1	5	1	0	1	1	3	1	2	1	2	0	4	2	11	2	5	6	10	58	ND	ND	ND	ND	O 2	O 2	O 2	ONL(IS)+INL 2	ONL+INL 2	ONL+B	Widespread	1.5	ND	ND
BE986060	Mm.34779	Uxt	Ubiquitously expressed transcript	-0.03	0.35	0.11	0.15	0.2	0.03	0.13	-0.27	-0.31	-0.31	-0.69	0	1	3	4	1	0	0	2	2	3	4	2	1	0	2	2	3	4	6	40	ND	O 1.5	O 1.5	O 1.5	vO 1.5	O 1	ND	ONL+INL 2	ONL+INL 2	ONL+B	Hippo+Cb	2	Widespread	2
BF463891	Mm.18834	Pwp1	PWP1 homolog (S. cerevisiae)	-0.52	0.17	-0.7	0.45	0.02	0.02	-0.14	-0.21	-0.74	-0.38	-0.71	1	5	5	7	0	2	6	3	3	11	3	3	12	15	19	45	4	5	1	150	ND	O 0.5	O 2	O 2	O 1	O 1	O 2	ONL+INL 2	ONL+INL 0.5	ONL+B	EGL, Hippo	0.4	Widespread	2
BF465330	Mm.4383	Bin1	Bridging integrator 1	-0.72	-0.43	-0.87	-0.57	-0.42	-0.07	0.39	0.76	0.41	0.17	0.79	6	15	11	6	1	4	8	5	10	9	4	13	12	13	46	21	32	35	17	268	ND	ND	ND	sO/O 2/1	ND	O/I 1/3.5		ONL/A 2.5/1	ONL/A 2/0.5	ONL+A	Widespread	1.75	CNS+PNS+muscle	7
BF464350	Mm.20422	Nrl	Neural retina leucine zipper gene	-4.14	-4.14	-3.88	-3.85	-2.04	-0.58	0.91	1.48	1.06	1.53	2.13	0	1	0	2	0	0	0	0	0	0	2	1	7	12	62	16	26	73	32	234	ND	none	none	none	sscONL/I 1/0.5	sscONL/I 1.5/0.5	sscONL/I 2/0.5	ONL(IS) 4	ONL(IS)/A+G 2.5/0.5	ONL(IS)+weak P	ND	ND	ND	ND
BE982468	Mm.20422	Nrl	Neural retina leucine zipper gene	-2.49	-2.04	-2.71	-2.42	-1.14	-0.12	0.92	0.49	0.68	1.42	0.26	0	1	0	2	0	0	0	0	0	0	2	1	7	12	62	16	26	73	32	234	ND	none	none	none	sscONL/I 1/0.5	sscONL/I 1.5/0.5	sscONL/I 2/0.5	ONL(IS) 4	ONL(IS)/A+G 2.5/0.5	ONL(IS)+weak P	ND	ND	ND	ND
BE953489	Mm.2032	Isgf3g	Interferon dependent positive acting transcription factor 3 gamma	0.31	0.34	-0.23	0.27	-0.14	0.02	0.14	-0.11	-0.37	-0.1	-0.24	1	10	8	0	2	2	3	14	2	4	0	0	3	0	3	1	5	7	2	67	ND	ND	ND	O 1	O 2	O 2	O 2	ONL+INL 2	ONL(IS)+INL 2	ONL(IS)+INL	ORN/widespread	3_0.6	ND	ND
BE951434	Mm.86322	Tacc2	Transforming, acidic coiled-coil containing protein 2	-0.24	-0.38	0.19	-0.5	-0.51	-0.04	0.33	0.02	0.13	-0.54	-0.41	3	13	9	0	1	1	1	5	9	6	2	1	3	4	5	4	2	2	0	71	ND	I/sO 1/1	I/sO 1/1	O 1.5	O 1.5	O 2	O 3	ONL+INL 3	ONL+INL 3	ONL(IS)+INL	Widespread	3	CNS+liver/widepsread	2.25_0.6
BE952039	Mm.4071	Rpsa	Ribosomal protein SA	2.74	1.12	1.39	1.55	1.47	1.19	0.56	-0.14	-0.21	-0.15	-0.53	73	86	97	39	21	21	83	56	27	44	20	70	29	25	38	30	16	60	31	866	ND	ND	ND	ND	O 4	O/vO 3/4	O/vO 2/5	ONL(IS)+INL 2	ONL(IS)+INL 2.5	ONL(IS)+INL	EGL+hippo/widespread	5_1	ND	ND
BE952266	Mm.2180	Hsp90ab1	Heat shock protein 90kDa alpha (cytosolic), class B member 1	2.33	1.94	1.04	0.92	0.59	0.34	0.29	0.29	-0.57	-0.2	-0.28	26	125	132	64	45	28	45	89	59	67	27	39	32	21	30	24	18	23	10	904	ND	ND	O/subset sO 1.5/3.5	O/sO 1/2	vO 1.5	vO 1.5	ND	INL(M)+H 3	ND	ONL(IS)+G+A	Widespread	3	Widespread	3
BE988855	Mm.133687	Slco4a1	Solute carrier organic anion transporter family, member 4a1	-1.12	-1.74	-1.92	-2.02	-1.11	-1.17	-0.02	1.03	0.55	1.37	1.51	0	0	0	1	0	0	0	2	0	0	1	0	1	1	1	1	5	6	5	24	ND	ND	ND	ND	O 2	O 2	O 3	ONL+INL 3	ONL/INL 3/2	ONL(IS)+B	Widespread	1.5	ND	ND
BE988827	Mm.80685	Crocc	Ciliary rootlet coiled-coil, rootletin	0.37	-0.46	-0.44	-0.77	-0.66	-0.32	0.02	0.36	0.7	0.88	1.13	0	0	0	0	1	1	0	2	1	2	0	6	1	1	6	9	7	8	8	53	ND	ND	ND	ND	ND	O/extreme scO 2.5/3	O/extreme scO 2.5/3	ONL+INL/extreme outer ONL 2.5/4	ONL(IS)/INL 4/1	ONL(IS)+B	VZ	2	ND	ND
BF463226	Mm.3879	Hif1a	Hypoxia inducible factor 1, alpha subunit	-0.35	-0.53	-0.4	-0.72	-0.67	-0.71	0.15	0.91	0.5	0.52	0.77	2	3	4	2	1	3	1	3	6	4	6	6	5	5	8	13	12	7	17	108	ND	ND	ND	O/scI 0.5/1	O/scI 0.5/1	O/scI 1/2	ND	ONL+INL(A) 2	ONL(IS)+INL 2	ONL(IS)+B	Limb (muscle?)+inner ear+CNS subsets	2	Hippo	2
BE953520	Mm.80685	Crocc	Ciliary rootlet coiled-coil, rootletin	-0.13	-0.27	-0.33	-0.04	-0.06	-0.16	0.28	0.14	0.3	0.04	0.37	0	0	0	0	1	1	0	2	1	2	0	6	1	1	6	9	7	8	8	53	ND	ND	ND	ND	ND	O/extreme scO 2.5/3	O/extreme scO 2.5/3	ONL+INL/extreme outer ONL 2.5/4	ONL(IS)/INL 4/1	ONL(IS)+B	VZ	2	ND	ND
BE987838	Mm.276336	Ihpk2	Inositol hexaphosphate kinase 2	2.26	0.52	0.74	0.95	1.39	1.21	0.55	-0.44	-0.22	-0.24	-0.36																					ND	ND	ND	ND	O/scI 1/1.5	O/vO+scI 1/1.5	ND	ND	ONL/INL(B subset?) 1/2.5	ONL(IS)+B	Cb, Hippo, Ctx	2.5	ND	ND
BE954739	Mm.16224	Guca1a	Guanylate cyclase activator 1a (retina)	-0.97	-1.39	-1.59	-1.9	-1.54	-1.07	-0.44	0.09	-0.06	1.94	3.05	0	0	0	0	0	0	0	0	0	0	0	0	0	0	0	5	9	60	90	164	none	none	none	none	none	none	none	none	none	ONL(IS)	None	0	None	0
BE954673	Mm.95398	Gngt1	Guanine nucleotide binding protein (G protein), gamma transducing activity polypeptide 1	-4.8	-5.11	-5.59	-5.42	-4.41	-3.44	-0.83	1.31	1.09	1.2	2.58	0	0	0	0	0	2	1	0	0	0	0	0	0	2	8	7	27	61	117	225	none	none	none	none	none	none	none	ONL(IS) 1	ONL(IS) 3	ONL(IS)	None	0	None	0
BE950361	Mm.39200	Pde6g	Phosphodiesterase 6G, cGMP-specific, rod, gamma	-4.99	-4.67	-4.56	-4.47	-3.58	-2.97	-0.49	1.94	1.11	1.43	2.15	0	0	0	0	0	0	1	0	0	1	1	1	5	14	80	42	184	241	304	874	none	none	none	none	none	none	sscO 0.5	ONL(IS) 1	ONL(IS) 3	ONL(IS)	None	0	None	0
BE950188	Mm.2965	Rho	Rhodopsin	-5.81	-4.85	-5.65	-5.34	-5.38	-5.03	-2.64	0.4	0.69	2.14	2.1	3	5	21	4	1	4	13	5	11	11	14	9	13	16	38	39	335	1058	1198	2798	none	none	none	none	none	none	sscO 2	ONL(IS) 2	ONL(IS) 5	ONL(IS)	None	0	None	0
BE950266	Mm.2965	Rho	Rhodopsin	-5.66	-5.52	-6.02	-5.47	-5.62	-5.25	-2.54	0.41	0.83	1.85	2.06	3	5	21	4	1	4	13	5	11	11	14	9	13	16	38	39	335	1058	1198	2798	none	none	none	none	none	none	sscO 2	ONL(IS) 2	ONL(IS) 5	ONL(IS)	None	0	None	0
BF466709	Mm.1276	Sag	Retinal S-antigen	-4.27	-3.66	-4.33	-4.41	-3.36	-1.87	0.05	1.05	1.09	1.95	1.99	0	2	1	3	1	1	2	0	1	3	3	7	15	41	173	127	611	371	394	1756	none	none	none	none	none	ssO 2	ssO 2	ONL 3	ONL(IS) 4	ONL(IS)	None	0	None	0
BF465992	Mm.21662	Rpgrip1	Retinitis pigmentosa GTPase regulator interacting protein 1	-1.53	-1.33	-2.34	-1.83	-1	0.16	0.14	0.94	0.76	1.74	1.85	0	4	5	2	1	1	1	3	3	4	3	7	22	39	43	13	54	23	22	250	none	none	none	none	none	none	scO 1	ONL 1	ONL 2	ONL(IS)	None	0	None	0
BE950531	Mm.1276	Sag	Retinal S-antigen	-5.55	-5.08	-5.49	-5.17	-3.95	-2.18	-0.46	1.14	1.38	1.41	1.71	0	2	1	3	1	1	2	0	1	3	3	7	15	41	173	127	611	371	394	1756	none	none	none	none	none	ssO 2	ssO 2	ONL 3	ONL(IS) 4	ONL(IS)	None	0	None	0
BE950359	Mm.156506	Pcdh21	Protocadherin 21	-1.51	-1.57	-0.87	-0.87	-0.44	-0.8	-0.04	0.47	0.1	0.17	1.27	0	1	1	2	0	1	2	2	3	4	7	4	10	27	60	37	55	29	52	297	none	none	none	sscO 0.5	sscO 0.5	scO 0.5	scO 1.5	rods/v.small subset A or G 3.5/4	rods/v.small subset A or G 4/4	ONL(IS)	Layer IV/frontal Ctx+OB(mitral cells)	4	OB	0.8
BF466620	Mm.156506	Pcdh21	Protocadherin 21	0.12	-0.84	-1.84	-1.07	-0.57	-0.37	0.46	0.09	0.43	1.24	1.21	0	1	1	2	0	1	2	2	3	4	7	4	10	27	60	37	55	29	52	297	none	none	none	sscO 0.5	sscO 0.5	scO 0.5	scO 1.5	rods/v.small subset A or G 3.5/4	rods/v.small subset A or G 4/4	ONL(IS)	Layer IV/frontal Ctx+OB(mitral cells)	4	OB	0.8
BE985253	Mm.1276	Sag	Retinal S-antigen	-4.88	-4.76	-5.05	-4.5	-3.35	-2.29	0.16	0.43	1.15	1.9	1.05	0	2	1	3	1	1	2	0	1	3	3	7	15	41	173	127	611	371	394	1756	none	none	none	none	none	ssO 2	ssO 2	ONL 3	ONL(IS) 4	ONL(IS)	None	0	None	0
BF463186	Mm.1276	Sag	Retinal S-antigen	-1.3	-0.75	-2.04	-1.66	-1.96	-1.78	-1.11	-0.33	-0.83	-0.07	0.54	0	2	1	3	1	1	2	0	1	3	3	7	15	41	173	127	611	371	394	1756	none	none	none	none	none	ssO 2	ssO 2	ONL 3	ONL(IS) 4	ONL(IS)	None	0	None	0
BE983709	Mm.21662	Rpgrip1	Retinitis pigmentosa GTPase regulator interacting protein 1	0.1	0.3	-0.34	-0.22	-0.01	-0.08	0.06	0.15	0.32	0.42	0.51	0	4	5	2	1	1	1	3	3	4	3	7	22	39	43	13	54	23	22	250	none	none	none	none	none	none	scO 1	ONL 1	ONL 2	ONL(IS)	None	0	None	0
BE985747	Mm.21662	Rpgrip1	Retinitis pigmentosa GTPase regulator interacting protein 1	-1.66	-0.89	-0.98	-0.67	-0.3	-0.09	0.17	0.44	0.6	1.07	0.35	0	4	5	2	1	1	1	3	3	4	3	7	22	39	43	13	54	23	22	250	none	none	none	none	none	none	scO 1	ONL 1	ONL 2	ONL(IS)	None	0	None	0
BE987190	Mm.151562	Rbp3	Retinol binding protein 3, interstitial	-0.59	-0.92	-0.12	-1.46	-0.77	0.24	0.16	0.19	0.84	1.16	0.24	1	1	0	0	0	0	0	1	1	1	1	11	12	12	29	49	39	76	75	309	none	none	sscO 0.5	sscO 0.5	sscO 0.5	sscO 1	sscO 2	ONL 3	ONL(IS) 3	ONL(IS)	None	0	None	0
BE982585	Mm.1276	Sag	Retinal S-antigen	0	0.25	0.02	0.05	-0.01	0.08	-0.1	-0.06	0.03	-0.05	0.12	0	2	1	3	1	1	2	0	1	3	3	7	15	41	173	127	611	371	394	1756	none	none	none	none	none	ssO 2	ssO 2	ONL 3	ONL(IS) 4	ONL(IS)	None	0	None	0
BE983215	Mm.1276	Sag	Retinal S-antigen	-0.08	-0.36	-0.3	-0.15	0.19	0.04	0.04	-0.48	0.18	-0.03	-0.19	0	2	1	3	1	1	2	0	1	3	3	7	15	41	173	127	611	371	394	1756	none	none	none	none	none	ssO 2	ssO 2	ONL 3	ONL(IS) 4	ONL(IS)	None	0	None	0
BE950182	Mm.151562	Rbp3	Retinol binding protein 3, interstitial	-0.23	0.35	0.18	-0.16	0.39	-0.27	0.08	-0.03	0	-0.87	-0.52	1	1	0	0	0	0	0	1	1	1	1	11	12	12	29	49	39	76	75	309	none	none	sscO 0.5	sscO 0.5	sscO 0.5	sscO 1	sscO 2	ONL 3	ONL(IS) 3	ONL(IS)	None	0	None	0
BF464170	Mm.151562	Rbp3	Retinol binding protein 3, interstitial	-1.68	-1.69	-2.22	-1.33	-0.01	0.2	0.41	0.21	0.56	1.31	-0.55	1	1	0	0	0	0	0	1	1	1	1	11	12	12	29	49	39	76	75	309	none	none	sscO 0.5	sscO 0.5	sscO 0.5	sscO 1	sscO 2	ONL 3	ONL(IS) 3	ONL(IS)	None	0	None	0
BE989041	Mm.1276	Sag	Retinal S-antigen	0.61	0.2	0.57	0.45	0.01	0.43	0.09	-0.3	-0.6	-0.83	-0.77	0	2	1	3	1	1	2	0	1	3	3	7	15	41	173	127	611	371	394	1756	none	none	none	none	none	ssO 2	ssO 2	ONL 3	ONL(IS) 4	ONL(IS)	None	0	None	0
BF466915	Mm.116683	Tnfaip3	Tumor necrosis factor, alpha-induced protein 3	-1.17	-1.35	-1.59	-1.44	-2.14	-1.53	-1.91	-0.58	-0.42	1.7	2.57	0	1	1	0	1	0	0	0	0	0	0	0	1	0	0	0	0	6	2	12	ND	ND	ND	O 1	O 2	O 2	O 2	ONL+INL 2	ONL/INL 2/2.5	ONL(IS)	Widespread	1.25	ND	ND
BE985995	Mm.152952	Ankrd33	Ankyrin repeat domain 33	-2.57	-2.7	-2.81	-2.64	-2.07	-1.87	-0.72	1.14	0.96	1.91	1.65	0	4	0	1	0	0	0	0	0	0	2	0	4	0	17	2	32	22	24	108	ND	ND	ND	O 1	O/scO 1/3	O/scO 1/3	O/scO 2/3	ONL(IS)/INL 3/1	ONL(IS) 4	ONL(IS)	None	0	ND	ND
BF461481	Mm.46764	Cds1	CDP-diacylglycerol synthase 1	-0.86	-0.76	-1.54	-0.81	-1.3	-1.17	-0.78	-0.36	-0.04	1.86	1.45	0	1	1	0	1	2	9	1	4	1	0	1	0	0	2	0	5	19	15	62	ND	O 0.5	O 0.5	O 0.5	O 0.5	O 0.5	O 0.5	ONL+INL 0.5	ONL+INL 0.5	ONL(IS)	ND	ND	ND	ND
BE988807	Mm.28405	Sgk	Serum/glucocorticoid regulated kinase	0.34	0.07	-0.87	-0.2	-0.48	-0.47	0.14	-0.3	-0.08	1.02	1.24	0	2	3	3	0	1	2	0	1	0	0	0	2	1	1	3	1	11	11	42	ND	ND	CM/RPE 4/1.5	CM 1.5	CM 1.5	CM 1.5	ND	ND	ND	ONL(IS)	Dorsomedial thalamus	2	Kidney ducts	2
BE954679	Mm.41877	5730438N18Rik	RIKEN cDNA 5730438N18 gene	-0.1	-0.02	-0.12	-0.39	-0.3	-0.65	-0.18	0.33	0.32	-0.05	0.89	0	2	2	0	0	0	2	1	2	3	3	3	2	7	9	5	10	9	16	76	ND	ND	ND	O 0.5	scO 0.5	scO 1	scO 1.5	ONL 2	ONL 3	ONL(IS)	Subset of brainstem neurons	1.5	Liver, sensory neurons	1.5
BE985436	Mm.36756	Hsdl1	Hydroxysteroid dehydrogenase like 1	0.13	-0.15	-0.1	-0.41	-0.36	0.02	0.18	0.44	0.35	0.68	0.58	1	4	6	6	1	0	0	3	1	2	2	2	1	1	3	3	4	4	3	47	ND	ND	ND	none	none	O 0.5	O 1	ONL(IS)/INL 3/1	ONL(IS)/A 3/0.5	ONL(IS)	Widespread	0.3	ND	ND
BE988254	Mm.1843	Hsp90aa1	Heat shock protein 90kDa alpha (cytosolic), class A member 1	-0.33	-0.17	-0.1	0.2	-0.11	0.08	-0.05	0.12	0.21	0.81	0.49	27	51	41	40	22	17	27	34	31	23	27	14	22	17	26	54	35	27	45	580	ND	ND	ND	ND	ND	O/vO 1/3	P 3	P 3	P 3	ONL(IS)	Widespread	1.5	ND	ND
BE988821	Mm.36756	Hsdl1	Hydroxysteroid dehydrogenase like 1	1.08	0.85	0.42	0.33	0.49	0.16	0.03	0.13	0.34	0.18	0.25	1	4	6	6	1	0	0	3	1	2	2	2	1	1	3	3	4	4	3	47	ND	ND	ND	none	none	O 0.5	O 1	ONL(IS)/INL 3/1	ONL(IS)/A 3/0.5	ONL(IS)	Widespread	0.3	ND	ND
BF466379	Mm.24642	AW146242	Expressed sequence AW146242	0.21	0.5	0.32	0.49	0.14	0.23	0.05	-0.1	-0.26	-0.34	-0.01	0	16	10	8	1	3	2	2	2	4	10	10	17	19	27	27	18	20	12	208	ND	I 2	I 2	I/O 2/0.5	I+scO 2	I+scO 1	scO 3	ONL 3	ONL 3	ONL(IS)	ORN/Cb+Hippo+Ctx	2.25_0.6	CNS+PNS+liver	2.25
BE950133	Mm.28147	Reep6	Receptor accessory protein 6	0.29	0.35	0.01	0.17	0.21	0.26	0.03	0.04	0.04	-0.14	-0.05	1	6	2	0	0	0	0	2	0	0	0	0	0	2	8	1	13	54	56	145	ND	ND	ND	ND	ND	ND	O 2	ONL(IS)/INL 3/2	ONL(IS)/INL 5/1.5	ONL(IS)	Widespread	1	ND	ND
BF467545	Mm.1843	Hsp90aa1	Heat shock protein 90kDa alpha (cytosolic), class A member 1	-0.15	0.1	0.47	0.61	0.06	0.36	0.01	-0.11	-0.13	-0.04	-0.12	27	51	41	40	22	17	27	34	31	23	27	14	22	17	26	54	35	27	45	580	ND	ND	ND	ND	ND	O/vO 1/3	P 3	P 3	P 3	ONL(IS)	Widespread	1.5	ND	ND
BE949989	Mm.24642	AW146242	Expressed sequence AW146242	0.08	0.49	-0.1	0.01	0.39	0.22	0.14	-0.2	-0.12	-0.53	-0.14	0	16	10	8	1	3	2	2	2	4	10	10	17	19	27	27	18	20	12	208	ND	I 2	I 2	I/O 2/0.5	I+scO 2	I+scO 1	scO 3	ONL 3	ONL 3	ONL(IS)	ORN/Cb+Hippo+Ctx	2.25_0.6	CNS+PNS+liver	2.25
BE987707	Mm.1843	Hsp90aa1	Heat shock protein 90kDa alpha (cytosolic), class A member 1	-0.35	-0.08	-0.11	0.69	0.44	0.27	0.04	-0.2	0.14	0.34	-0.24	27	51	41	40	22	17	27	34	31	23	27	14	22	17	26	54	35	27	45	580	ND	ND	ND	ND	ND	O/vO 1/3	P 3	P 3	P 3	ONL(IS)	Widespread	1.5	ND	ND
BF463483	Mm.46764	Cds1	CDP-diacylglycerol synthase 1	0.25	0.47	0.91	0.77	0.11	0.45	-0.57	-0.73	-0.43	-0.3	-0.27	0	1	1	0	1	2	9	1	4	1	0	1	0	0	2	0	5	19	15	62	ND	O 0.5	O 0.5	O 0.5	O 0.5	O 0.5	O 0.5	ONL+INL 0.5	ONL+INL 0.5	ONL(IS)	ND	ND	ND	ND
BE951323	Mm.24642	AW146242	Expressed sequence AW146242	1.05	0.5	1.39	0.91	1.5	1.58	0.02	-0.3	-0.2	-0.19	-0.69	0	16	10	8	1	3	2	2	2	4	10	10	17	19	27	27	18	20	12	208	ND	I 2	I 2	I/O 2/0.5	I+scO 2	I+scO 1	scO 3	ONL 3	ONL 3	ONL(IS)	ORN/Cb+Hippo+Ctx	2.25_0.6	CNS+PNS+liver	2.25
BE949702	Mm.1843	Hsp90aa1	Heat shock protein 90kDa alpha (cytosolic), class A member 1	-0.63	0.64	0.06	0.2	0.49	-0.04	0.11	-0.11	0	-0.93	-0.93	27	51	41	40	22	17	27	34	31	23	27	14	22	17	26	54	35	27	45	580	ND	ND	ND	ND	ND	O/vO 1/3	P 3	P 3	P 3	ONL(IS)	Widespread	1.5	ND	ND
BE981862	Mm.222680	Rgs9bp	Regulator of G-protein signalling 9 binding protein	-2.25	-2.13	-2.65	-2.86	-2.66	-2.13	-1.29	0.66	0.48	2.56	2.82	0	0	0	0	0	0	0	0	1	0	0	0	0	0	3	2	1	10	9	26	none	sO 2	O 0.5	P 2	O 2	O 2	O 2	ONL+INL 2	ONL+INL 1	ONL	ORN	2	Widespread	2
BF461282	Mm.3488	Aurkb	Aurora kinase B	1.51	1.22	0.88	0.58	0.52	0.46	-0.56	-0.7	-0.79	-1.31	-1.04	0	3	10	3	0	0	0	12	6	2	9	2	7	1	0	0	0	0	1	56	none	none	O 0.5	ND	vO 1	vO 1.5	vO 1.5	M 1	ND	ONL	EGL+hippo	1.5	Widespread	0.525
BE950081	Mm.31395	Cpe	Carboxypeptidase E	-2.31	-1.12	-1.1	-0.68	-0.7	-1.09	-0.08	0.79	0.57	1.34	1.98	2	32	20	6	1	9	51	4	3	12	7	11	9	6	11	40	22	28	47	321	ND	ND	ND	ND	ND	P 2	P 2	ONL(IS)/INL2.5/2	ONL+INL 2	ONL	Widespread	0.5	Widespread	1.875
BF460674	Mm.261326	Tmem136	Transmembrane protein 136	0.05	0.3	-0.24	-0.11	-0.05	0.03	0.08	0.02	0.22	0.5	1.69	0	1	0	0	0	0	0	1	0	0	0	1	1	0	1	1	0	9	3	18	ND	ND	ND	O 1	O 2.5	O 3	O 3	ONL+INL 2	ONL+INL 2	ONL	None	0	ND	ND
BF466106	Mm.34308	Susd3	Sushi domain containing 3	-1.99	-1.48	-3.47	-2.99	-2.51	-2.23	-0.94	0.33	0.82	2.36	1.66	0	0	1	0	1	0	1	0	1	0	0	1	0	1	2	1	3	8	11	31	ND	ND	ND	none	none	O 0.5	O 1.5	ONL 4	ONL 4	ONL	None	0	Subset of cells in kidney medulla	2
BF466104	Mm.87077	1110034C04Rik	RIKEN cDNA 1110034C04 gene	-0.2	-0.1	-0.88	-0.67	-0.1	-0.34	-0.29	-0.4	-0.37	1.29	1.54	5	2	3	0	2	2	0	2	1	2	0	5	1	1	1	2	1	3	3	36	ND	ND	ND	ND	ND	ND	ND	ND	ONL(IS)+INL 2	ONL	Widespread	0.7	ND	ND
BE950141	Mm.23494	AI481772	Expressed sequence AI481772	-1.56	-1.47	-1.87	-2.01	-1.05	-1.78	-1.18	-0.56	-0.02	1.51	1.43	0	4	2	2	0	2	1	2	4	0	3	2	2	1	4	3	14	6	11	63	ND	ND	ND	ND	O 1	O 1	ND	ND	ONL 2	ONL	Cb+Hippo	0.4	Liver	1
BE994908	Mm.8149	Mak	Male germ cell-associated kinase	-1.98	-2.19	-1.73	-1.87	-1.54	-0.79	0.27	1.02	0.63	0.97	1.35	0	1	0	1	0	0	2	0	0	0	2	0	5	3	7	1	3	6	2	33	ND	none	sscO 0.5	sscO 2	scO 1	scO 2	scO 2	ONL 3	ONL 3	ONL	VZ	1.5	Heart	1.05
BF460610	Mm.8149	Mak	Male germ cell-associated kinase	1.31	0.35	1.14	-0.02	0.38	1.12	0.22	0.87	0.42	0.74	1.34	0	1	0	1	0	0	2	0	0	0	2	0	5	3	7	1	3	6	2	33	ND	none	sscO 0.5	sscO 2	scO 1	scO 2	scO 2	ONL 3	ONL 3	ONL	VZ	1.5	Heart	1.05
BE984478	Mm.151332	Pex2	Peroxin 2	-1.81	-2.15	-2.46	-2.03	-1.63	-1.39	-0.11	0.71	0.87	1.75	1.25	1	1	0	0	0	0	1	0	1	1	0	1	0	4	5	6	1	13	10	45	ND	ND	ND	ND	O 1	O(scO) 2	ND	ND	ONL 2	ONL	None	0	ND	ND
BE986647	Mm.173826	Dym	Dymeclin	-0.41	-1.76	-0.96	-1.01	-0.61	-0.55	0.5	-0.22	0.44	1.08	1.13	0	4	3	2	2	2	2	0	3	3	1	3	0	5	0	0	2	2	1	35	ND	ND	ND	ND	ND	O 1.5	O 1.5	ONL/INL 2/1.5	ONL/INL 2/1	ONL	Cb	1	ND	ND
BF461734	Mm.47052	1700008G05Rik	RIKEN cDNA 1700008G05 gene	-0.15	-0.43	-0.57	-0.74	-1.25	-0.13	-0.3	0.29	0.09	1.49	1.09	0	0	0	0	0	0	0	0	0	0	0	0	0	1	2	6	4	3	9	25	ND	ND	ND	ND	ND	O 2	O 2	ONL(IS)/INL 2/1	ONL/INL 1.5/0.5	ONL	None	0	None	0
BE954567	Mm.246240	Ctbp2	C-terminal binding protein 2	-0.43	-0.73	-0.37	-0.44	-0.22	0.36	0.43	0.64	0.47	0.95	0.94	3	11	9	8	3	2	4	5	9	14	6	9	18	23	32	33	25	8	8	230	ND	O 1	O 1	O 1	O/sO 1/2	O 2.5	O 4	ONL+INL 2	ONL+INL 1	ONL	Cb+Hippo	1.25	Widespread	0.5
BE981778	Mm.22831	Leng8	Leukocyte receptor cluster (LRC) member 8	-0.56	-0.52	-0.36	-0.29	0.49	-0.01	0.3	0.52	0.2	0.52	0.78	0	18	13	3	1	2	17	9	12	15	9	21	26	27	25	12	19	22	6	257	ND	O 3	O 3	vO 1.5	vO 1.5	vO 3	vO 1.5	INL/M 1.5	INL/M 1.5	ONL	EGL+SVZ	1.05	Progenitors (CNS, liver, lung, intestine)	1.5
BE952215	Mm.30038	Epb4.1	Erythrocyte protein band 4.1	-1.29	0.11	-0.3	-0.59	-0.23	-0.27	0.62	1.11	0.91	0.63	0.77	0	8	8	2	0	0	3	4	4	5	1	3	12	6	9	16	10	7	17	115	ND	ND	O 1	O 1	O 1	O 1	O 1	ONL+INL 2	ONL/INL 2/1	ONL	Cb, Hippo	1	ND	ND
BE986746	Mm.151332	Pex2	Peroxin 2	-1.04	-0.88	-1.39	-1.13	-0.86	-0.62	-0.22	0.04	0.52	1.73	0.73	1	1	0	0	0	0	1	0	1	1	0	1	0	4	5	6	1	13	10	45	ND	ND	ND	ND	O 1	O(scO) 2	ND	ND	ONL 2	ONL	None	0	ND	ND
BE950269	Mm.30038	Epb4.1	Erythrocyte protein band 4.1	-0.14	-0.7	-1.42	-0.08	-0.76	-0.75	-0.02	-0.03	0.18	0.45	0.56	0	8	8	2	0	0	3	4	4	5	1	3	12	6	9	16	10	7	17	115	ND	ND	O 1	O 1	O 1	O 1	O 1	ONL+INL 2	ONL/INL 2/1	ONL	Cb, Hippo	1	ND	ND
BE984825	Mm.41744	Klhl18	Kelch-like 18 (Drosophila)	0.25	0.21	-0.1	-0.14	0.32	0.54	0.32	1.12	0.28	0.46	0.52	1	27	25	11	1	10	15	21	19	22	14	6	15	20	32	18	17	21	10	305	ND	ND	ND	ND	O 1.5	O 1.5	scO/vO 2/1.5	ONL(IS)/INL 2.5/1.5	ONL(IS)/INL 2.5/1	ONL	Widespread	0.5	ND	ND
BF467644	Mm.268925	Abhd14a	Abhydrolase domain containing 14A	0.06	0.05	-0.29	-0.08	0.04	0.22	0.22	0.28	0.75	0.27	0.44	0	5	1	1	0	2	1	0	0	2	0	2	0	0	1	2	1	10	6	34	ND	ND	ND	O 1	O 2	O 2	O 2	ONL+INL 2	ONL/INL 3/1	ONL	Cb, Hippo	1	ND	ND
BE982016	Mm.1635	Pias3	Protein inhibitor of activated STAT 3	-0.8	-1.02	-1.23	-0.85	-0.65	-0.27	0.91	0.79	0.72	0.19	0.35	1	6	3	12	1	2	1	6	7	7	5	17	47	46	45	7	28	5	4	250	ND	none	none	sscO 0.5	sscO 0.5	scO 1	scO 3.5	ONL 4	ONL 2	ONL	meninges	1.25	hair follicles/bone/lung	1.25_2.5_0.5
BE983918	Mm.235550	Esrrb	Estrogen related receptor, beta	0.7	0.73	0.7	0.49	-0.28	0.49	0.12	-0.03	-0.19	0.08	0.32	0	0	0	0	0	0	0	1	1	1	0	2	0	1	1	1	2	10	16	36	ND	none	O 0.5	sO 1.5	O 0.5	O/sO 1/2	O/sO 1.5/4	ONL/sONL 2/3	ONL/sINL 3/3	ONL	Brainstem subset+EGL	2	CNS subsets	2
BE981360	Mm.59151	Guca1b	Guanylate cyclase activator 1B	-0.2	0.5	-0.06	0.23	-0.23	-0.42	-0.45	-0.13	-0.18	0.32	0.29	0	0	0	0	0	0	0	1	0	0	0	0	0	0	0	0	0	33	53	87	ND	ND	none	ND	ND	ND	ND	ONL 0.5	ONL 1	ONL	None	0	None	0
BE952231	Mm.103641	Nr2e3	Nuclear receptor subfamily 2, group E, member 3	-4.08	-4.37	-5.13	-3.26	-1.9	-0.52	1.43	1.53	1.64	0.41	0.25	2	2	0	0	2	1	1	0	2	0	0	1	20	41	71	20	40	18	14	235	ND	none	none	none	O/scO 0.5/1	O/scO 0.5/1	scO 2	scONL 2	ONL(IS) 2	ONL	None	0	ND	ND
BE988814	Mm.31395	Cpe	Carboxypeptidase E	-0.39	-0.33	-0.02	0.24	0.11	0.28	0.14	0.37	0.3	0.09	0.25	2	32	20	6	1	9	51	4	3	12	7	11	9	6	11	40	22	28	47	321	ND	ND	ND	ND	ND	P 2	P 2	ONL(IS)/INL2.5/2	ONL+INL 2	ONL	Widespread	0.5	Widespread	1.875
BF460734	Mm.30038	Epb4.1	Erythrocyte protein band 4.1	-0.28	0.22	-0.23	-0.17	-0.19	0.01	0.1	0.1	-0.14	0.17	0.25	0	8	8	2	0	0	3	4	4	5	1	3	12	6	9	16	10	7	17	115	ND	ND	O 1	O 1	O 1	O 1	O 1	ONL+INL 2	ONL/INL 2/1	ONL	Cb, Hippo	1	ND	ND
BE982335	Mm.103489	Gmeb1	Glucocorticoid modulatory element binding protein 1	-0.95	-0.63	-0.29	0.32	0.87	0.09	0.16	-0.62	0.14	0.6	0.21	2	3	8	2	2	2	0	4	0	1	2	3	1	1	2	1	1	2	1	38	ND	ND	ND	ND	P 1	O 2	ND	ND	ONL/INL 2.5/1	ONL	Cb, Hippo, Ctx	0.5	ND	ND
BE988822	Mm.32416	6330407D12Rik	RIKEN cDNA 6330407D12 gene	0.15	0.22	-0.02	0.24	0	-0.14	0.13	0.08	0.03	-0.01	0.16	0	0	0	1	1	0	0	0	0	1	1	0	1	2	1	1	6	5	20	40	ND	ND	ND	ND	ND	ND	ND	ONL+INL 1.5	ONL+INL 1	ONL	ND	ND	Muscle+liver+intestine+kidney/widespread	3_0.75
BF464657	Mm.20488	Trafd1	TRAF type zinc finger domain containing 1	0.25	-0.2	-0.07	-0.08	-0.04	0.18	0	-0.13	-0.03	0.23	0.14	2	10	10	4	4	4	0	3	4	2	3	7	7	7	20	11	26	26	16	166	ND	O 1	O 1	O 1	O 1	O 1.5	O 2	ONL+INL 3	ONL+INL 1.5	ONL	Widespread	1.5	ND	ND
BE981255	Mm.41998	Ppp4c	Protein phosphatase 4, catalytic subunit	0.32	-0.06	-0.16	-0.23	-0.58	-0.15	0.12	0.22	-0.22	0.08	0.12	0	11	6	2	3	1	6	6	19	14	2	2	5	3	5	11	3	4	2	105	ND	sO 2	sO 2	sO 2	sO 3	O 1	O/vO 2/3	ONL+INL 2	ONL 1	ONL	EGL, ORN	1.5	Widespread prog	1.05
BF461193	Mm.31395	Cpe	Carboxypeptidase E	-0.04	0.14	0.01	0.29	0.06	-0.02	0.24	-0.2	-0.11	-0.02	0.12	2	32	20	6	1	9	51	4	3	12	7	11	9	6	11	40	22	28	47	321	ND	ND	ND	ND	ND	P 2	P 2	ONL(IS)/INL2.5/2	ONL+INL 2	ONL	Widespread	0.5	Widespread	1.875
BE982701	Mm.235550	Esrrb	Estrogen related receptor, beta	0.42	0.55	0.46	0.3	0.12	0.06	0.25	0.31	0.04	0.14	0.09	0	0	0	0	0	0	0	1	1	1	0	2	0	1	1	1	2	10	16	36	ND	none	O 0.5	sO 1.5	O 0.5	O/sO 1/2	O/sO 1.5/4	ONL/sONL 2/3	ONL/sINL 3/3	ONL	Brainstem subset+EGL	2	CNS subsets	2
BE986268	Mm.30038	Epb4.1	Erythrocyte protein band 4.1	-0.03	-0.73	-0.35	-0.23	-0.83	-0.29	-0.11	0.32	-0.06	-0.18	0.02	0	8	8	2	0	0	3	4	4	5	1	3	12	6	9	16	10	7	17	115	ND	ND	O 1	O 1	O 1	O 1	O 1	ONL+INL 2	ONL/INL 2/1	ONL	Cb, Hippo	1	ND	ND
BE985117	Mm.20488	Trafd1	TRAF type zinc finger domain containing 1	0.6	0.32	0.3	0.16	0.26	-0.33	0.28	-0.01	-0.17	-0.63	-0.03	2	10	10	4	4	4	0	3	4	2	3	7	7	7	20	11	26	26	16	166	ND	O 1	O 1	O 1	O 1	O 1.5	O 2	ONL+INL 3	ONL+INL 1.5	ONL	Widespread	1.5	ND	ND
BF462478	Mm.1635	Pias3	Protein inhibitor of activated STAT 3	0.35	0.47	0.43	0.25	0.49	0.47	-0.03	0.05	-0.35	0.16	-0.05	1	6	3	12	1	2	1	6	7	7	5	17	47	46	45	7	28	5	4	250	ND	none	none	sscO 0.5	sscO 0.5	scO 1	scO 3.5	ONL 4	ONL 2	ONL	meninges	1.25	hair follicles/bone/lung	1.25_2.5_0.5
BE985196	Mm.25298	Statip1	Signal transducer and activator of transcription interacting protein 1	1.03	0.35	0.57	0.03	-0.18	0.15	0.14	0.1	-0.01	-0.08	-0.06	1	8	13	8	2	2	5	11	9	16	3	3	9	9	7	9	5	6	5	131	ND	ND	O 1.5	O 1.5	O 1.5	O/vO 1.5/2.5	O/vO 1.5/2	ND	ND	ONL	Widespread	0.5	Liver	2.5
BF462509	Mm.24430	Unc5c	Unc-5 homolog C (C. elegans)	0.45	0.37	0.41	0.09	0.11	-0.02	-0.15	-0.32	0.07	-0.17	-0.06	0	37	27	6	0	2	0	0	1	0	1	1	0	2	1	2	1	5	4	90	ND	ND	ND	O 1	O 1	O 1	O 1	ONL+INL 1.5	ONL/INL 3/1	ONL	Cb	0.3	None	0
BE987329	Mm.151332	Pex2	Peroxin 2	0.23	0.29	-0.03	0.25	0	0.09	-0.12	0.12	0.01	0.08	-0.07	1	1	0	0	0	0	1	0	1	1	0	1	0	4	5	6	1	13	10	45	ND	ND	ND	ND	O 1	O(scO) 2	ND	ND	ONL 2	ONL	None	0	ND	ND
BE952303	Mm.8180	Dpysl3	Dihydropyrimidinase-like 3	-0.36	0.1	0.18	0.53	0.57	0.02	0.28	0.65	-0.46	-0.49	-0.12	2	52	38	8	14	38	1	8	6	16	11	14	8	9	24	9	14	11	13	296	ND	ND	ND	I/outer retina 3/0.5	I/scO 1.5/1	I/scO 1.5/0.5	I/scO 1.5/0.5	A+G/outer retina 1.5/0.5	A+G/ONL(IS) 2/2	ONL	Widespread	2	CNS/PNS	2
BE987833	Mm.30038	Epb4.1	Erythrocyte protein band 4.1	-0.53	-0.74	-0.21	-0.24	-0.03	-0.02	0.65	0.57	0.43	0.48	-0.13	0	8	8	2	0	0	3	4	4	5	1	3	12	6	9	16	10	7	17	115	ND	ND	O 1	O 1	O 1	O 1	O 1	ONL+INL 2	ONL/INL 2/1	ONL	Cb, Hippo	1	ND	ND
BE986911	Mm.4881	Pcsk1n	Proprotein convertase subtilisin/kexin type 1 inhibitor	0.04	0.44	-0.22	-0.01	0.04	-0.06	0.17	-0.01	0.1	0.23	-0.15	0	5	1	0	2	6	14	0	0	1	2	2	1	2	5	0	0	15	5	61	ND	ND	ND	scI/O 3/1	scI/O 2.5/2	scI/O 2.5/2	O 3	ND	ONL(IS)/INL 4/2	ONL	Ctx, Hippo	4	CNS	2
BF466029	Mm.235550	Esrrb	Estrogen related receptor, beta	-0.69	-0.18	-0.72	0.43	-0.4	0.08	-0.03	-0.74	-0.31	-0.23	-0.15	0	0	0	0	0	0	0	1	1	1	0	2	0	1	1	1	2	10	16	36	ND	none	O 0.5	sO 1.5	O 0.5	O/sO 1/2	O/sO 1.5/4	ONL/sONL 2/3	ONL/sINL 3/3	ONL	Brainstem subset+EGL	2	CNS subsets	2
BE982056	Mm.22831	Leng8	Leukocyte receptor cluster (LRC) member 8	-0.14	0.44	0.25	0.23	0.12	-0.08	0.34	-0.14	0.15	0	-0.19	0	18	13	3	1	2	17	9	12	15	9	21	26	27	25	12	19	22	6	257	ND	O 3	O 3	vO 1.5	vO 1.5	vO 3	vO 1.5	INL/M 1.5	INL/M 1.5	ONL	EGL+SVZ	1.05	Progenitors (CNS, liver, lung, intestine)	1.5
BF464790	Mm.252213	Baz2a	Bromodomain adjacent to zinc finger domain, 2A	-0.17	0.12	-0.59	0.14	0.34	0.17	0.38	-0.25	0.33	0.2	-0.2																					ND	ND	ND	O 2	O 2	O 2	O 2	ONL+INL 1	ONL/INL 1/0.5	ONL	Cb	1	None	0
BE984518	Mm.30038	Epb4.1	Erythrocyte protein band 4.1	0.46	0.19	-0.12	0.19	0.02	0.35	-0.02	0.11	0.19	-0.28	-0.21	0	8	8	2	0	0	3	4	4	5	1	3	12	6	9	16	10	7	17	115	ND	ND	O 1	O 1	O 1	O 1	O 1	ONL+INL 2	ONL/INL 2/1	ONL	Cb, Hippo	1	ND	ND
BE951813	Mm.224354	Tsc1	Tuberous sclerosis 1	-0.25	-0.21	0.56	0.09	0.07	-0.16	-0.13	0.39	-0.66	0.18	-0.22	0	3	5	2	3	1	5	2	0	3	2	1	1	1	1	1	2	1	7	41	ND	ND	ND	ND	ND	O 2	O 2	ONL+INL 2	ONL+INL 2	ONL	None	0	ND	ND
BF467099	Mm.203928	Mrpl16	Mitochondrial ribosomal protein L16	-0.23	0.62	-0.59	0.07	-0.12	-0.25	-0.51	0.06	-0.51	-0.45	-0.3	0	2	6	0	0	3	1	3	5	2	4	2	6	7	20	18	25	19	27	150	ND	ND	ND	ND	ND	ND	ND	ND	ONL 2	ONL	Hippo	0.4	Liver	0.4
BF461388	Mm.30038	Epb4.1	Erythrocyte protein band 4.1	-0.33	0.36	-0.13	0.06	0.51	0.08	-0.8	-0.28	-0.75	-0.26	-0.42	0	8	8	2	0	0	3	4	4	5	1	3	12	6	9	16	10	7	17	115	ND	ND	O 1	O 1	O 1	O 1	O 1	ONL+INL 2	ONL/INL 2/1	ONL	Cb, Hippo	1	ND	ND
BE950451	Mm.260103	Cep164	Centrosomal protein 164	1.51	0.51	0.67	0.82	0.64	0.82	0.73	-0.04	-0.58	-1.52	-0.49	0	4	4	1	0	0	1	2	2	0	0	1	0	5	4	1	1	6	10	42	ND	ND	ND	ND	O 2	O 2	O 2	ONL(IS)+INL 2	ONL+INL 2	ONL	Cb, Ctx, Hippo	0.7	ND	ND
BE985443	Mm.275981	Secisbp2	SECIS binding protein 2	-0.09	0.03	-0.05	0.1	-0.08	-0.21	0.12	0.02	0.35	-0.35	-0.57																					ND	ND	ND	ND	ND	O 2	O 2	ONL(IS)+INL 2	ONL+INL 2	ONL	Cb	1	ND	ND
BE949444	Mm.33118	6720460F02Rik	RIKEN cDNA 6720460F02 gene	1.45	1.14	1.26	0.82	0.83	0.79	0.22	0.3	-0.34	-0.54	-0.78	0	3	1	0	0	2	2	0	0	2	1	0	3	2	13	6	19	12	8	74	ND	none	none	none	none	scO 1	scO 2	ONL 2	ONL 2	ONL	None	0	None	0
BE950165	Mm.260164	Hadhsc	L-3-hydroxyacyl-Coenzyme A dehydrogenase, short chain	0.35	0.35	0.36	0.15	0.46	0.27	-0.32	-0.44	-0.27	-0.71	-0.83	1	0	1	4	0	1	0	2	1	0	1	2	1	1	2	0	0	4	0	21	ND	ND	O 0.5	O 1	vO 1	vO 1	ND	INL(M) 0.5	ND	ONL	None	0	Widespread	0.5
BF462367	Mm.29730	Fjx1	Four jointed box 1 (Drosophila)	0.73	0.76	0.85	0.79	0.08	0.01	-0.5	-0.12	-0.85	-0.91	-1.65	0	1	4	2	2	4	0	1	1	3	1	3	0	2	0	3	1	1	4	33	ND	ND	ND	ND	ND	O 1	O 1	ONL/INL 2/1	ONL 2	ONL	None	0	ND	ND
BE983927	Mm.87130	4921533L14Rik	RIKEN cDNA 4921533L14 gene	0.38	0.22	0.11	0.23	0.02	-0.15	-0.22	0.1	-0.01	-0.09	-0.06	0	10	18	15	0	5	8	17	19	12	13	13	20	18	14	7	7	4	7	207	ventral sO 2	O 3.5	O 1	O 0.5	O 0.5	O 0.5	O 0.5	B/H(small subset) 3	B/H(small subset) 3	none	None	0	PNS(E12)/widespread	2_0.2
BE995178	Mm.87130	4921533L14Rik	RIKEN cDNA 4921533L14 gene	-0.34	0.38	0.04	0.52	0.75	0.77	0.37	0.49	0.61	-0.37	-0.57	0	10	18	15	0	5	8	17	19	12	13	13	20	18	14	7	7	4	7	207	ventral sO 2	O 3.5	O 1	O 0.5	O 0.5	O 0.5	O 0.5	B/H(small subset) 3	B/H(small subset) 3	none	None	0	PNS(E12)/widespread	2_0.2
BE951821	Mm.4438	Hmga1	High mobility group AT-hook 1	0.86	0.61	1.39	0.99	0.87	0.42	0.01	-1.46	-1.54	-1.31	-1.83	7	41	35	20	10	8	10	26	14	21	35	63	50	36	34	10	13	16	9	458	sO 5	sO/O 5/1	sO/O 3/2	O 2	vO 1.5	vO 1	vO 1	INL(M) 0.5	ND	none	none	0	Lung+liver	1
BE983429	Mm.19155	Sfrp2	Secreted frizzled-related protein 2	-0.07	-0.06	-0.16	-0.01	-0.61	-0.67	0.31	0.37	0.24	0.53	0.21	3	1	2	1	0	0	1	157	27	4	2	3	0	1	3	1	1	1	0	208	O 5	O 5	svO 3	svO 1.5	marginal vO 1	none	none	none	none	none	None	0	Ependyma/Ctx VZ	5_2.5
BF463274	Mm.19155	Sfrp2	Secreted frizzled-related protein 2	3.36	3.57	1.14	-0.37	-1.2	-1.89	-2.26	-3.29	-2.48	-4.03	-3.73	3	1	2	1	0	0	1	157	27	4	2	3	0	1	3	1	1	1	0	208	O 5	O 5	svO 3	svO 1.5	marginal vO 1	none	none	none	none	none	None	0	Ependyma/Ctx VZ	5_2.5
BE985388	Mm.150838	Six3os1	Six3 opposite strand transcript 1	-0.48	-0.12	0.22	0.19	0.31	0.54	0.34	-0.2	0.13	-0.25	-0.3	0	0	0	0	0	0	0	6	12	14	10	9	11	7	6	2	2	2	0	81	O 2.5	O 2.5	O/scI 2.5/3.5		vO 1.5	vO 1.5	vO 2	ONL/INL 0.5/1.5		None	Vascular system	3.5	None	0
BE949511	Mm.150838	Six3os1	Six3 opposite strand transcript 1	0.84	0.33	0.66	0.48	0.28	0.32	-0.12	-0.18	-0.25	-0.3	-0.35	0	0	0	0	0	0	0	6	12	14	10	9	11	7	6	2	2	2	0	81	O 2.5	O 2.5	O/scI 2.5/3.5		vO 1.5	vO 1.5	vO 2	ONL/INL 0.5/1.5		None	Vascular system	3.5	None	0
BF461098	Mm.150838	Six3os1	Six3 opposite strand transcript 1	0.06	0.53	0.84	1.24	1.03	0.74	-0.24	-0.82	-0.72	-0.83	-1.38	0	0	0	0	0	0	0	6	12	14	10	9	11	7	6	2	2	2	0	81	O 2.5	O 2.5	O/scI 2.5/3.5		vO 1.5	vO 1.5	vO 2	ONL/INL 0.5/1.5		None	Vascular system	3.5	None	0
BE952015	Mm.3904	Fgf15	Fibroblast growth factor 15	1.84	2	3.03	1.33	0.07	-2.55	-1.76	-2.31	-2.34	-2.96	-2.74	1	1	0	0	0	0	1	26	68	55	22	7	1	3	0	0	1	0	2	188	O 2	O 4	O/sO 1.5/4	sO 3	svO 1	few marginal vO 1	none	none	none	none	None	0	(E14) Basal forebrain/(E16) none	2
BF466173	Mm.806	Cd81	CD 81 antigen	-0.32	-0.32	-0.12	-1.18	-0.29	0.27	0.15	0.03	0.16	0.44	0.48	5	13	31	24	7	4	23	8	11	8	28	9	16	15	16	28	18	10	15	289	none	none	none	none	none	none	none	none	none	none	None	0	None	0
BE982021	Mm.806	Cd81	CD 81 antigen	-0.03	0.73	0.62	0.11	0.07	0.19	-0.05	0.19	-0.09	-0.15	0.05	5	13	31	24	7	4	23	8	11	8	28	9	16	15	16	28	18	10	15	289	none	none	none	none	none	none	none	none	none	none	None	0	None	0
BE986875	Mm.229330	Sez6	Seizure related gene 6	-0.89	-0.63	-0.46	-0.02	0.22	-0.02	0.3	-0.01	0.36	0.27	0.04	7	9	14	2	10	5	4	2	2	1	1	8	5	3	13	4	3	3	4	100	none	none	none	sO 1	sO 1	sscO 3	svO 3	sB 3	sB/INL 3/1	none	High	ND	CNS	3
BE954233	Mm.35691	Fgfrl1	Fibroblast growth factor receptor-like 1	0.08	0.45	0.59	0.32	0.43	0.34	0.26	0.22	0.26	-0.09	-0.13	2	8	3	2	3	0	2	1	6	5	8	4	2	5	1	5	4	2	4	67	none	none	none	O 0.5	O 0.5	vO 1.5	O 0.5	none	none	none	ND	ND	ND	ND
BE953797	Mm.35584	Skp2	S-phase kinase-associated protein 2 (p45)	0.06	0.28	0.19	0.34	0.69	-0.05	-0.3	-0.32	-0.14	-0.36	-0.49	1	1	10	9	3	1	4	10	11	2	13	4	12	7	3	6	8	0	2	107	none	none	vO 1	vO 1.5	O 1.5	O 1.5	ND	ONL+INL 1.5	ONL+INL 1	none	None	0	Widespread	1.125
BF466389	Mm.35584	Skp2	S-phase kinase-associated protein 2 (p45)	1.73	1.04	1.24	0.79	0.39	-0.3	-0.7	-0.7	-1.09	-0.88	-1.49	1	1	10	9	3	1	4	10	11	2	13	4	12	7	3	6	8	0	2	107	none	none	vO 1	vO 1.5	O 1.5	O 1.5	ND	ONL+INL 1.5	ONL+INL 1	none	None	0	Widespread	1.125
BF461942	Mm.29680	Asf1b	ASF1 anti-silencing function 1 homolog B (S. cerevisiae)	1.2	0.43	0.83	0.75	0.65	0.67	-1.3	-1.57	-2.11	-2.33	-1.57	2	5	0	2	0	0	2	3	8	7	7	7	3	6	0	1	0	0	3	56	none	vO 0.5	vO 0.5	vO 1	I/O 1.5/0.5	vO 1	ND	ONL+INL 1	ONL+INL 1	none	Cb+hippo	1.5	Widespread	1.5
BF461364	Mm.4137	Chga	Chromogranin A	-2.09	-1.3	-1.11	-0.87	-0.62	-0.93	-0.23	0.48	0.13	1.31	1.47	0	18	9	2	0	1	9	0	0	0	4	1	2	1	3	5	13	6	1	75	ND	O 1	O 1	O 2	O 2	O 2	O 2	ONL+INL 1	INL 1	none	ORN/widespread	2_0.7	Widespread	0.7
BE982034	Mm.24214	Foxk1	Forkhead box K1	-0.85	-0.46	-0.41	-0.55	-0.64	-0.56	-0.4	-0.28	-0.12	0.94	1.09	0	8	3	1	1	0	2	0	0	1	2	0	0	0	9	5	64	120	127	343	ND	ND	ND	none	none	none	none	none	none	none	none	0	none	0
BE950445	Mm.2214	Sept4	Septin 4	-0.07	-0.69	-0.32	-0.12	-0.17	-0.16	0.04	0.16	-0.09	0.01	0.72	0	11	4	9	1	2	8	1	0	0	0	0	1	0	4	7	7	8	3	66	ND	ND	O/sO 1.5/2	ND	O 1.5	O 1.5	O/vO 0.5/1.5	ONL+INL 1.5	ONL+INL 1.5	none	OE/EGL	2_1	Widespread	2
BE982322	Mm.4032	Resp18	Regulated endocrine-specific protein 18	0.25	0.24	0.16	0.19	0.48	0.68	0.3	0.17	0.29	0.72	0.34	0	0	0	0	0	1	6	0	0	2	1	1	0	0	0	0	0	0	0	11	ND	ND								none	ND	ND	ND	ND
BE995349	Mm.29353	Higd2a	HIG1 domain family, member 2A	-0.39	-0.64	0.3	-0.11	0.27	0.85	1.27	0.48	0.65	0.53	0.34	1	11	7	0	0	1	4	4	1	8	9	6	7	15	13	6	3	3	3	102	ND	ND	O 1	O 1.5	O 1.5	O 1.5	O 1.5	ONL/INL 1/1.5	ONL/INL 1/1.5	none	Widespread	0.75	Thymus+liver	0.525
BE951353	Mm.38347	1500005I02Rik	RIKEN cDNA 1500005I02 gene	0.37	0.05	0.05	0.22	0.01	-0.06	-0.12	0.05	-0.27	-0.67	0.22	0	7	6	0	1	0	0	1	2	2	1	5	2	0	1	1	0	0	4	33	ND	O(posterior only) 3	O/sO 1/3	sscO 2.5	sscO 2.5	svO 2.5	vO 3	INL(INL)/ONL+INL 3/0.5	INL(peripheral)/ONL+INL 2/0.5	none	Midline hypothalamic nucleus+EGL(outermost layer only)	3	Liver+intestine+OE+hindbrain(subset)	1.5
BE988042	Mm.24214	Foxk1	Forkhead box K1	0.18	0.22	-0.2	-0.33	-0.09	0.08	-0.15	-0.23	-0.24	-0.11	0.09	0	8	3	1	1	0	2	0	0	1	2	0	0	0	9	5	64	120	127	343	ND	ND	ND	none	none	none	none	none	none	none	none	0	none	0
BE982373	Mm.24214	Foxk1	Forkhead box K1	0.28	0.48	0.17	0.25	0.22	0.26	-0.16	-0.02	0.14	0.07	0.03	0	8	3	1	1	0	2	0	0	1	2	0	0	0	9	5	64	120	127	343	ND	ND	ND	none	none	none	none	none	none	none	none	0	none	0
BF463429	Mm.24765	Rnf20	Ring finger protein 20	0.53	0.57	0.64	0.52	0.35	0.16	-0.12	0.11	-0.35	-0.6	0.01	2	8	11	4	2	2	5	5	8	10	13	4	14	7	6	0	7	2	5	115	ND	ND	none	I/O 2.5/1.5	I/vO 2.5/1.5	I/vO 2.5/1.5	vO 3	INL/A 3	INL/A 3	none	Ctx/hippo/Cb	2.25	Muscle	6
BE953548	Mm.3759	Mnt	Max binding protein	-0.09	0.15	0.2	-0.02	0.17	0.2	0.34	0.08	0.05	0.09	0	0	6	6	4	0	2	2	1	3	5	4	2	3	9	6	3	4	3	1	64	ND	ND	I 1.5	O 0.5	O 3	O/vO 1/3	ND	ND	ONL/INL 1/3	None	Ctx	1.5	Muscle, liver	2.25
BF462451	Mm.7919	Hgs	HGF-regulated tyrosine kinase substrate	0.28	0.34	0	-0.1	0.08	0.1	0.12	0.08	0	0.01	0	0	14	13	8	6	0	5	2	4	3	6	2	15	6	10	17	30	16	15	172	ND	none	scO 0.5	scO 0.5	scO 0.5	scO 1	scO 1.5	ONL 2.5	ONL/sG 4/1	none	Purkinje cells/mitral cells/subset of brainstem neurons	2.625	Ventral CNS	1.75
BF466478	Mm.38347	1500005I02Rik	RIKEN cDNA 1500005I02 gene	-0.23	0.35	0.38	0.51	-0.08	-0.29	-0.4	-0.35	-0.74	0.03	-0.07	0	7	6	0	1	0	0	1	2	2	1	5	2	0	1	1	0	0	4	33	ND	O(posterior only) 3	O/sO 1/3	sscO 2.5	sscO 2.5	svO 2.5	vO 3	INL(INL)/ONL+INL 3/0.5	INL(peripheral)/ONL+INL 2/0.5	none	Midline hypothalamic nucleus+EGL(outermost layer only)	3	Liver+intestine+OE+hindbrain(subset)	1.5
BE985810	Mm.154614	Dnase2a	Deoxyribonuclease II alpha	0.17	0.36	0.22	0.27	0.27	0.12	0.07	0.12	0.13	-0.01	-0.1	0	13	8	4	3	3	6	6	2	4	12	8	6	14	18	1	14	9	5	136	ND	I 3	I 3	sI 1.5	scI 2	O/scI 1/3	O/scI 1/2	INL/A 1/3	INL/A 1/3	none	Widespread	4.5	Nervous system, muscle	1.5_0.6
BE984567	Mm.628	Mlx	MAX-like protein X	0.15	-0.01	0.34	0.55	-0.16	0.32	0.04	0.27	0.53	-0.02	-0.13	4	8	5	3	1	2	4	1	3	4	4	3	3	4	3	6	3	4	1	66	ND	none	none	none	O 1	O 1	O 1	ONL+INL 1	ONL+INL 1	none	None	0	CNS	1
BF466901	Mm.3862	Igf2	Insulin-like growth factor 2	2.16	0.05	-0.47	-0.27	0.03	0.45	0.92	0	0.09	-0.24	-0.32	3	22	12	16	2	0	3	7	2	3	1	2	7	5	9	4	4	2	3	107	ND	ND	ND	astrocytes(central retina only) 4	astrocytes(larger region) 4	astrocytes/CM 4/1.5	astrocytes 4	astrocytes(higher at margin) 4	astrocytes(higher at margin) 4	none	CP+VZ+meninges	4	Widespread (not CNS)	4
BF466254	Mm.180410	4930566A11Rik	RIKEN cDNA 4930566A11 gene	0	0.2	-0.2	-0.03	0.45	0.5	0.24	0.36	0.28	-0.23	-0.4	0	19	11	9	3	0	3	13	13	16	17	14	11	15	15	15	7	2	5	188	ND	ND	ND	I 0.5	I 1	I/svO1.5/0.5	I/vO 1.5/1.5	INL 3	INL 1.5	none	Widespread	1.5	ND	ND
BE986657	Mm.122725	Mgea5	Meningioma expressed antigen 5 (hyaluronidase)	0.68	0.35	0.85	0.42	1.24	1.09	0.33	0.03	0.12	-0.24	-0.41	0	0	0	0	0	0	0	0	0	0	0	0	0	0	0	0	1	0	0	1	ND	ND	O 2.5	O 2.5	ND	vO 2.5	O 1	ND	ONL+INL 0.5	none	None	0	VZ	0.875
BE951465	Mm.28876	Tspan14	Tetraspanin 14	0.95	0.44	0.93	0.92	0.22	0.05	0.07	-0.08	-0.52	-0.97	-0.45	1	1	4	2	0	1	1	5	3	4	4	6	10	1	4	0	0	1	3	51	ND	ND	O 3	O 2.5	ND	vO 3	vO 3	ND	ND	none	Widespread	0.6	Salivary gland+Kuffler cells?/widespread	3_0.6
BE949950	Mm.218423	Riok2	RIO kinase 2 (yeast)	0.7	0.6	0.41	0.28	0.32	0.85	0.39	-0.06	0.29	-0.6	-0.6	0	0	0	0	0	0	0	0	1	0	0	1	2	0	1	0	0	0	1	6	ND	ND	P 1	O/I 1/1.5	O 1.5	vO 2	vO 2	INL/A 1/1.5	INL/A 1/1.5	none	Widespread	2	Widespread	2
BE987688	Mm.100399	Smad4	MAD homolog 4 (Drosophila)	-0.07	0.5	0.49	0.24	0.85	0.86	0.32	-0.64	-0.08	-0.24	-0.92	1	6	7	7	1	1	0	4	7	4	8	5	3	12	11	2	1	1	1	82	ND	ND	none	none	none	none	none	none	none	none	None	0	None	0
BE996446	Mm.140	Ppp1r14b	Protein phosphatase 1, regulatory (inhibitor) subunit 14B	-2.15	-1.92	-1.31	-0.84	-0.08	-0.02	-0.06	0.42	0.22	1.42	0.6	19	75	71	56	20	12	8	46	31	33	34	45	37	35	29	17	15	18	17	618	I+scO 3	I/scO 3/1.5	scO/O 2/1	scO/O 2/1	scO/O 2/1	vO 1.5	vO 1.5	INL/M 1	M 1.5	none	EGL	1.5	Widespread	1.13
BE989173	Mm.140	Ppp1r14b	Protein phosphatase 1, regulatory (inhibitor) subunit 14B	0.61	0.3	0.19	0.27	0.25	0.14	0.29	0.43	0.44	0.23	0.26	19	75	71	56	20	12	8	46	31	33	34	45	37	35	29	17	15	18	17	618	I+scO 3	I/scO 3/1.5	scO/O 2/1	scO/O 2/1	scO/O 2/1	vO 1.5	vO 1.5	INL/M 1	M 1.5	none	EGL	1.5	Widespread	1.13
BE950650	Mm.134224	A930036K24Rik	RIKEN cDNA A930036K24 gene	-0.96	-0.95	-1.6	-1.3	-1.26	-1.05	-0.98	-0.31	-0.59	1.43	2.19	0	0	0	0	0	0	0	0	0	0	0	0	0	0	0	0	0	2	0	2	none	none	anterior O 2	ND	sO 0.5	sO+scI 0.5	O/scI 1/1.5	INL+ONL/INL+A 1.5/2	ND	ND	Ctx+Cb+Hippo	2	CNS+PNS+liver	2
BE988374	Mm.102278	Scamp5	Secretory carrier membrane protein 5	-1.26	-1.15	-1.12	-1.17	-0.5	-0.31	0.15	0.5	0.68	1.37	1.22	0	7	0	2	2	1	5	1	1	1	0	3	4	2	4	12	3	21	12	81	ND	ND	P 0.5	P 0.5	P 0.5	P 0.5	P 1	P 1	ONL+NL 1	ND	Widespread	0.5	Widespread	0.5
BE953550	Mm.249934	Stat3	Signal transducer and activator of transcription 3	-0.32	-0.12	-0.05	-0.34	-0.07	0.07	0.57	0.17	0.48	0.68	0.36	6	28	28	19	5	8	16	11	5	4	25	5	15	17	16	12	19	19	18	276	ND	ND	ND	I 0.5	O 1	O/vO 1/2.5	scO 0.5/3	ONL/INL 0.5/3	ONL/INL 0.5/3	ND	Midbrain subset+ORN/widespread	3_0.6	ND	ND
BF455801	Mm.2137	Sin3b	Transcriptional regulator, SIN3B (yeast)	0.47	0.4	-0.08	0.29	-0.03	-0.3	0.31	0.62	-0.01	0.38	0.26	7	16	20	9	3	1	4	4	9	12	5	15	10	11	9	25	7	4	7	178	ND	P 0.5	P 0.5	P 0.5	P 0.5	P 1	P 1	P 1	P 1	ND	EGL	0.35	CNS prog subsets	0.35
BF463984	Mm.205569	Ppp2r5a	Protein phosphatase 2, regulatory subunit B (B56), alpha isoform	-0.26	-0.04	0.17	0.34	0.2	0.08	0.02	0.16	0.16	0.53	0.04	3	0	2	2	0	1	0	6	0	2	2	1	2	1	0	0	1	1	3	27	ND	O 1.5	O 1.5	O 1	vO 2	O/vO 1/2	O/vO 2/3	ONL+INL 1.5	ND	ND	VZ/EGL+hippo	6_1.05	VZ+spleen+liver+muscle	3
BE987505	Mm.29685	Dnajc8	DnaJ (Hsp40) homolog, subfamily C, member 8	0.83	-0.15	0.38	-0.04	0.19	0.37	-0.01	-0.02	-0.06	-0.24	0.01	9	9	9	7	5	1	2	10	7	7	6	6	13	3	6	10	8	11	4	133	ND	ND	O/I 3/3.5	ND	O/scI 3/2	O/I 1.5/3	P 1.5/2.5	P/INL 1.5/2.5	ONL+INL 3	ND	Widespread	3.5	Widespread	3.5
BE996461	Mm.12964	Nsd1	Nuclear receptor-binding SET-domain protein 1	0.21	0.48	0.08	-0.02	0.21	-0.27	-0.05	0.38	0.08	-0.16	-0.2	14	38	35	20	8	4	56	24	19	15	41	13	15	30	36	14	28	17	12	439	ND	I/O 2/1	I/O 3/1	ND	O/scI 1.5/2	O/scI 1.5/2	O/vO 1.5/2	ONL/INL 0.5/1.5	ND	ND	EGL/hippo+ctx	3_0.6	ND	ND
BE952148	Mm.137268	Hes5	Hairy and enhancer of split 5 (Drosophila)	0.99	0.68	0.36	0.44	0.92	0.34	0.29	-0.22	-0.34	0	-0.21	0	3	2	1	2	2	10	35	43	72	93	64	98	64	21	10	4	1	0	525	ND	O/small sO 1/2.5	O 2.5	O 2	vO+prec 1.5	vO+prec 1.5	O(scI) 0.5/1.5	ND	P 0.5	ND	ND	ND	ND	ND
BE953658	Mm.196585	Prmt5	Protein arginine N-methyltransferase 5	0.91	0.74	0.97	0.44	0.4	-0.12	0.16	0.28	-0.03	-0.6	-0.26	4	5	14	8	3	5	1	11	12	14	5	5	7	11	6	6	6	7	4	134	ND	ND	O/sO 1.5/3.5	O 3	vO 2.5	O 2.5	O 3	ND	ONL/INL 1.5/2.5	ND	Widespread	4	Widespread	4
BE981489	Mm.35790	BC056474	CDNA sequence BC056474	0.45	0.21	0.77	0.36	0.37	0.47	0.5	0.12	0.15	-0.24	-0.33	0	14	10	8	0	1	8	8	5	5	12	6	8	6	9	2	3	2	2	109	ND	ND	O 0.5		O 0.5	vO 1	vO 1	ONL/INL 1/2	ND	ND	Cb+Ctx+Hippo	2	Widespread	2
BE986575	Mm.140380	Rpl23	Ribosomal protein L23	2.52	0.93	2.1	1.01	1.53	1.01	0.36	-0.1	-0.28	-0.6	-0.5	31	126	155	110	14	21	48	187	169	162	145	100	89	99	72	61	38	33	31	1691	ND	O/sO 2/3	O/sO 2/3	P/O 0.5/1.5	P/vO 0.5/1.5	P/vO 0.5/1.5	P/vO 0.5/1	P/INL(INL) 0.5/1	P 0.5	ND	Widespread	1.05	Widespread nonCNS subset	3
BE986557	Mm.28297	Cdk5rap3	CDK5 regulatory subunit associated protein 3	0.69	0.08	0.15	-0.17	0.11	0.56	0.37	0.18	-0.06	-0.31	-0.54	1	4	4	2	2	0	12	5	8	3	1	4	2	3	4	8	2	0	2	67	ND	O 0.5	O 1.5	O 1.5	O 1	O 1	ND	M(INL) 1	ONL+INL 1.5	ND	Hippo	1.5	CNS+thymus+intestine	ND
BE953762	Mm.57223	Hells	Helicase, lymphoid specific	1.76	0.98	1	0.58	-0.04	0.44	-1.05	-0.38	-0.86	-0.54	-0.79	3	6	11	4	1	1	3	12	4	7	20	4	9	5	2	1	3	2	2	100	ND	O 0.5	O 1.5	O 1.5	O 1.5	O/scI 1.5/2.5	O/scI 1.5/2.5	INL+ONL 3	ONL+INL 3	ND	Hippo/widespread	3_1.05	Liver/CNS	6_3
BF465008	Mm.8552	Birc5	Baculoviral IAP repeat-containing 5	1.25	0.85	1.19	0.67	0.96	0.34	-1.15	-1.43	-2.23	-1.98	-1.85	7	12	30	12	1	0	0	29	20	19	18	15	14	9	1	2	0	0	2	191	sO 3	sO 4	sO 2	sO 2	vO 3	vO 2	vO (at margins) 2	INL(at margins) 2	ONL+INL 0.5	M	SVZ+EGL(subset)	2	Liver+lung+intestine+CNS prog subset (above ventricular face)	4
BE996359	Mm.200608	Clu	Clusterin	-2.95	-3.02	-2.82	-2.71	-3.11	-2.67	-1.7	-0.04	-0.12	2.79	2.5	3	110	76	41	10	11	107	13	31	29	29	14	35	32	39	70	57	57	12	776	RPE 4	RPE 4	RPE 4	RPE 4	RPE 4	RPE 4	RPE 4	RPE/M 4/1	RPE/M 4/1	M	ORN+olfactory glia/CNS glia	3_0.6	ND	ND
BE953508	Mm.1571	Cdh11	Cadherin 11	1.97	0.71	0.83	0.41	0.54	-0.01	-0.05	0.52	-0.02	-0.17	-0.43	17	42	37	32	3	5	11	20	28	21	27	22	27	25	20	17	30	12	14	410	O 3.5	sO 3	O 1.5	O 1.5	vO 1	vO 0.5	ND	INL(M) 2	M 2	M	Hippo	2.625	CP+PNS+lung+limb(subset--more distal E12+E14)	2.625
BE952277	Mm.21629	Abcf2	ATP-binding cassette, sub-family F (GCN20), member 2	0.39	0.07	0.24	-0.05	0.28	-0.23	0.03	0.32	-0.09	0.35	0.38	4	3	7	8	0	1	1	11	8	8	2	2	4	1	1	2	1	1	3	68	O 3	O 1.5	sO 1	O 0.5	vO 0.5	vO 0.5	ND	ONL+INL/M 0.5/1	ONL+INL/M 0.5/1	M	Hippo/SVZ	3_1.05	CNS+thymus+intestine(crypts)	1.05
BE953717	Mm.150813	Fzd5	Frizzled homolog 5 (Drosophila)	0.59	0.85	0.51	0.74	0.59	0.14	0.65	0.04	-0.02	-0.07	-0.31	1	0	0	0	1	0	0	2	0	0	1	0	0	0	0	1	0	1	1	8	O 3	O 3	O 2	O 2	vO (S-phase?) 1.5	vO (S-phase?) 1.5	vO (S-phase?) 1.5	INL (S-phase?) 1.5	M 1.5	M	Ctx+Cb+Hippo/Widespread	1.5_0.6	Liver+muscle+CNS	0.6
BF466091	Mm.5114	Dvl2	Dishevelled 2, dsh homolog (Drosophila)	0.09	0.03	0.04	0.45	-0.04	-0.43	0.05	-0.07	0.02	0.05	0.12	1	3	4	1	0	0	4	3	1	6	6	4	4	3	1	1	4	0	3	49	O 1		O 1	O 1	O 1	O 1	O 1	M (INL) 1	M 1	M	SVZ+hippo	0.5	Widespread prog(E12)	1
BE986324	Mm.234247	Ddah1	Dimethylarginine dimethylaminohydrolase 1	-0.09	-1.24	-0.24	-0.36	-0.8	0.18	0.04	0.55	0.7	0.42	0.16	1	0	1	0	0	0	0	0	1	0	0	2	0	0	2	0	0	2	1	10	none	O 0.5	O 0.5	O 0.5	vO 0.5	vO 0.5	vO 0.5	INL 0.5	INL/G(subset at periphery) 0.5/3	M	EGL+hippo+SVZ	1.05	MGE(E12)/Ctx+MGE(E14)/SVZ(E16)	6
BE987664	Mm.20465	Gpr37	G protein-coupled receptor 37	-0.21	0.15	-0.27	0.03	0	0.06	0.26	-0.07	0.45	0.18	0.01	0	1	1	1	1	1	3	4	1	5	8	2	15	8	21	10	30	6	2	120	none	O 0.5	O 0.5	O 0.5	O 0.5	O 0.5	vO 2	INL(M) 2.5	M 2.5	M	None	0	Liver	0.25
BE987521	Mm.23002	5330410G16Rik	RIKEN cDNA 5330410G16 gene	-1.67	-0.86	-0.68	-0.95	-1.2	-0.53	-0.78	0.14	0.23	1.38	1.83	0	0	1	0	0	1	2	0	0	0	0	0	0	0	1	6	1	6	2	20	ND	ND	O/sO 1/2.5	ND	vO 2	vO 1.5	ND	INL(A?) 1.5	INL/A subset 1/2.5	M	Hippo+EGL	1.25	Liver+muscle/CNS+lung	2.5_1.25
BE996363	Mm.29729	Ttyh1	Tweety homolog 1 (Drosophila)	-2.35	-2.1	-1.35	-0.71	0.03	0.39	0.39	0.9	0.66	1.72	1.07	0	1	1	3	1	0	12	0	1	1	4	8	4	8	11	8	9	14	6	92	ND	O 0.5	O 0.5	sO 1	vO 1	vO 3	vO 4	INL/M 4	INL/M 3	M	EGL+VZ	1.05	ND	ND
BF466849	Mm.871	Rfng	Radical fringe gene homolog (Drosophila)	0.49	0.48	0.18	0.24	0.08	0.01	-0.08	0.32	0.14	0.42	0.89	0	2	5	0	2	1	3	0	0	0	0	2	2	1	0	1	1	5	1	26	ND	none	ND	O/sO 0.5/2	scI/O 3/1.5	scI/O 2.5/1.5	O/vO 1/3	ONL/INL(M) 1/3	ONL/INL(M) 1/3	M	Ctx layer 2, hippo	3	CNS (subplate, spinal cord)	3
BF465341	Mm.12903	Sema3f	Sema domain, immunoglobulin domain (Ig), short basic domain, secreted, (semaphorin) 3 F	-0.55	-0.31	-0.23	-0.23	-0.54	0.06	-0.09	0.01	-0.04	0.93	0.85	1	2	0	0	0	0	2	2	1	3	2	3	9	4	6	9	5	7	4	60	ND	ND	O 2	O 2	vO 2	vO 2	vO 2	INL/M 2	M 1	M
BE995531	Mm.46675	Kbtbd11	Kelch repeat and BTB (POZ) domain containing 11	-0.03	0.21	0.44	0.28	0.15	0.01	0.13	0.22	0.2	0.3	0.57	0	7	10	1	2	1	4	1	3	4	15	2	7	9	2	1	2	5	0	76	ND	O 2	O 2	O 2	O 2	O 2	vO 3	ONL/INL(M) 3	ONL/INL(M) 3	M
BE985099	Mm.33776	AI426330	Expressed sequence AI426330	-0.17	0.03	-0.24	-0.26	0.02	0.3	0.5	0.27	0.28	-0.07	0.37	0	2	6	1	0	0	0	1	1	2	2	4	1	3	8	4	1	2	3	41	ND	P 2.5	O 1	O 1.5	O 1.5	O 2	ND	ONL/INL 1/2	ONL/INL 1/2	M	EGL+hippo+Ctx	2.5	CNS/widespread	1.875/0.875
BE950497	Mm.2734	Sat1	Spermidine/spermine N1-acetyl transferase 1	-0.93	-1.21	-1.03	-0.49	-0.23	0.2	0.72	0.08	0.02	0.06	0.17	1	6	1	2	0	1	3	1	3	6	3	5	12	11	24	16	8	6	3	112	ND	ND	ND	O 0.5	O 1	vO 3	ND	M 4	M 4	M	Subset blood vessels/Cb	2_0.8	Blood vessels	2
BE995078	Mm.21652	3930401K13Rik	RIKEN cDNA 3930401K13 gene	0.65	0.14	0.68	0.29	-0.12	0.32	0.21	0.52	0.22	-0.2	0.08	1	18	30	13	2	1	5	15	8	14	9	11	6	6	13	21	17	7	9	206	ND	ND	ND	O 0.5	O 0.5	vO 2.5	ND	M 3	M 3	M	Ctx+Cb+Hippo/widespread	2.25_0.6	Widespread (prog subset)	2.25
BF464977	Mm.21652	3930401K13Rik	RIKEN cDNA 3930401K13 gene	0.32	-0.28	-0.33	0.12	0.6	0.35	0.21	0.21	0.53	0.46	0.01	1	18	30	13	2	1	5	15	8	14	9	11	6	6	13	21	17	7	9	206	ND	ND	ND	O 0.5	O 0.5	vO 2.5	ND	M 3	M 3	M	Ctx+Cb+Hippo/widespread	2.25_0.6	Widespread (prog subset)	2.25
BE952172	Mm.40035	Pak3	P21 (CDKN1A)-activated kinase 3	-0.43	0.04	0.57	0.43	1.18	0.44	0.53	0.36	0.3	0.43	0	0	0	1	3	1	4	3	2	1	4	2	3	5	6	12	13	5	5	1	71	ND	ND	I 3	O+prec/I 0.5/3	O/I 1.5/3	vO 3	vO 3	INL/M 3	INL/M 2	M	Widespread	1.05	Liver+intestine+fatwidespread	3_1.05
BF466856	Mm.3126	Fhl1	Four and a half LIM domains 1	0.17	0.13	0.11	0.32	0.16	0.27	-0.09	0.06	0.05	-0.27	0	4	1	3	2	1	3	5	3	2	2	0	3	7	0	1	1	1	1	0	40	ND	ND	P 2	O 2	vO 2	vO 2	vO 3.5	INL/M 3.5	INL/M 3	M	Forebrain+midbrain (not Cb)	2.625	Muscle	7
BE995425	Mm.110	Id3	Inhibitor of DNA binding 3	1.03	0.89	0.67	0.45	0.3	-0.05	-0.07	-0.15	-0.24	0.04	-0.1	1	3	2	2	0	1	9	8	17	15	22	5	6	8	4	8	6	1	0	118	ND	ND	I+O/I 2/1	ND	O/svO 2/3	O/svO 2/3	vO 2.5	INL/M 3.5	M 3	M	Widespread subset	3.5	Widespread subset	2.625
BE986944	Mm.55143	Dkk3	Dickkopf homolog 3 (Xenopus laevis)	-0.42	0.95	0.91	1.16	1.2	0.42	-0.04	-0.83	-0.61	0.32	-0.11	0	33	50	30	7	6	29	58	30	38	51	104	56	39	37	47	45	32	21	713	ND	sO/O 3.5/2	O 3.5	O 3.5	vO 3.5	vO 3.5	vO 4	INL(M) 4	INL(M) 5	M	SVZ	1.75	SVZ only	2.5
BE949764	Mm.258771	Ptprs	Protein tyrosine phosphatase, receptor type, S	-0.19	0.01	-0.16	0.22	0.06	0.02	-0.07	-0.33	0.48	0.15	-0.13	0	0	1	0	0	0	0	1	0	0	1	0	0	1	0	1	0	0	3	8	ND	P 1	P 1	P 1	O 1	O 1	vO 2	INL/M 2	M 1.5	M	Cb+Hippo+Ctx	1.5	Adrenal/DRG	4_2
BE954366	Mm.5021	Ddr1	Discoidin domain receptor family, member 1	-0.66	-0.05	0.41	0.6	-0.22	0.23	0.3	-0.26	-0.25	-0.78	-0.39	1	13	15	6	4	1	2	8	9	4	6	8	8	9	8	5	1	4	3	115	ND	sO/O 2/1	O 2	O 2	O 2	O 2	vO 3	INL 4	M 4	M	VZ+EGL+scattered subsets	3	ND	ND
BE996522	Mm.29820	Bnip3l	BCL2/adenovirus E1B interacting protein 3-like	-0.7	-0.06	0.18	0.4	0.17	0.33	0.47	-0.35	-0.07	-0.31	-0.42	2	36	33	17	5	2	12	19	22	29	35	19	26	36	21	16	15	8	8	361	ND	ND	ND	O 1	O 1.5	vO 2	vO 2	INL 2	INL/M 1.5	M	Ctx+Hippo	2	ND	ND
BE953813	Mm.260139	Athl1	ATH1, acid trehalase-like 1 (yeast)	1.23	0.56	0.77	0.53	-0.19	-0.04	-0.05	-0.34	-0.27	-0.7	-0.57	3	1	1	0	0	1	0	4	1	4	1	3	0	1	2	2	2	1	1	28	ND	I 1.5	ND	O 2	O 2	O 2	ND	INL(M)/ONL+INL 2/1	ONL/INL 1/2	M	Hippo+Cb	2	Widespread	2
BF461672	Mm.21652	3930401K13Rik	RIKEN cDNA 3930401K13 gene	-0.5	-0.09	0.42	0.43	0.91	0.39	0.43	0.1	0.36	0.24	-0.68	1	18	30	13	2	1	5	15	8	14	9	11	6	6	13	21	17	7	9	206	ND	ND	ND	O 0.5	O 0.5	vO 2.5	ND	M 3	M 3	M	Ctx+Cb+Hippo/widespread	2.25_0.6	Widespread (prog subset)	2.25
BF463698	Mm.46675	Kbtbd11	Kelch repeat and BTB (POZ) domain containing 11	1.72	0.38	0.7	0.69	1.11	0.94	0.58	-0.34	-0.6	-0.64	-0.78	0	7	10	1	2	1	4	1	3	4	15	2	7	9	2	1	2	5	0	76	ND	O 2	O 2	O 2	O 2	O 2	vO 3	ONL/INL(M) 3	ONL/INL(M) 3	M
BE949869	Mm.5021	Ddr1	Discoidin domain receptor family, member 1	0.39	0.46	0.85	0.71	0.54	0.71	0.19	-0.24	-0.41	-0.34	-0.84	1	13	15	6	4	1	2	8	9	4	6	8	8	9	8	5	1	4	3	115	ND	sO/O 2/1	O 2	O 2	O 2	O 2	vO 3	INL 4	M 4	M	VZ+EGL+scattered subsets	3	ND	ND
BE951288	Mm.196464	Gnai2	Guanine nucleotide binding protein, alpha inhibiting 2	0.6	1.06	0.93	1.17	0.72	0.57	0.42	-0.94	-1.06	-0.27	-0.9	12	7	33	21	6	3	17	36	47	54	33	19	42	25	13	16	10	7	10	411	ND	O 1	scO/O 2.5/1	sO 2	O 2	vO 3	vO 3	INL 3	INL 3	M	Widespread	3	CNS+PNS+lung+liver+kidney	3
BE987457	Mm.4079	EST	CDNA, clone:Y2G0115A01, strand:plus, reference:ENSEMBL:Mouse-Transcript-ENST:ENSMUST00000040967, based on BLAT search	-1.32	-0.93	0.01	-0.3	0.68	1.27	0.96	0.16	-0.32	-0.15	-0.95	2	21	17	13	4	1	0	9	2	2	4	9	12	13	11	7	9	5	2	143	ND	ND	sO+scI 1.5	O 3	O 4	O 4	vO/scO 3.5/1.5	INL+INL/ONL 1/2	M 3	M	Widespread	0.8	Widespread	3
BE952130	Mm.2734	Sat1	Spermidine/spermine N1-acetyl transferase 1	-0.93	-1.39	-1.3	-1	0.29	0.91	2	0.72	0.89	-0.77	-1.03	1	6	1	2	0	1	3	1	3	6	3	5	12	11	24	16	8	6	3	112	ND	ND	ND	O 0.5	O 1	vO 3	ND	M 4	M 4	M	Subset blood vessels/Cb	2_0.8	Blood vessels	2
BF464297	Mm.871	Rfng	Radical fringe gene homolog (Drosophila)	-0.2	-0.6	-0.49	-0.04	0.3	-0.03	-0.14	-0.13	0.12	0.32	-1.03	0	2	5	0	2	1	3	0	0	0	0	2	2	1	0	1	1	5	1	26	ND	none	ND	O/sO 0.5/2	scI/O 3/1.5	scI/O 2.5/1.5	O/vO 1/3	ONL/INL(M) 1/3	ONL/INL(M) 1/3	M	Ctx layer 2, hippo	3	CNS (subplate, spinal cord)	3
BE987967	Mm.55143	Dkk3	Dickkopf homolog 3 (Xenopus laevis)	-1.24	0.48	0.52	1.18	1.49	0.98	-0.98	-1.4	-1.16	-0.54	-1.38	0	33	50	30	7	6	29	58	30	38	51	104	56	39	37	47	45	32	21	713	ND	sO/O 3.5/2	O 3.5	O 3.5	vO 3.5	vO 3.5	vO 4	INL(M) 4	INL(M) 5	M	SVZ	1.75	SVZ only	2.5
BF461151	Mm.3126	Fhl1	Four and a half LIM domains 1	-1.15	-0.6	-0.21	0.77	1.36	0.89	0.04	-0.51	-0.12	-0.71	-1.38	4	1	3	2	1	3	5	3	2	2	0	3	7	0	1	1	1	1	0	40	ND	ND	P 2	O 2	vO 2	vO 2	vO 3.5	INL/M 3.5	INL/M 3	M	Forebrain+midbrain (not Cb)	2.625	Muscle	7
BE995688	Mm.3400	Dvl1	Dishevelled, dsh homolog 1 (Drosophila)	0.54	0.18	0.13	0.14	0.25	0.08	0.02	0.14	-0.04	0.41	0.27	0	4	2	3	0	0	1	3	5	6	3	5	2	3	6	8	2	6	1	60	P 1	ND	P 1	P 1	P 1	P 1	P 1	P 1	P 1	INL>ONL	Widespread	3	Widespread	3
BE986885	Mm.28893	Rap1gds1	RAP1, GTP-GDP dissociation stimulator 1	-0.26	-0.17	-0.1	-0.5	-1.04	-1.18	-0.56	0.32	0.32	1.21	1.19	0	3	4	3	1	0	14	1	1	2	0	1	2	1	0	8	7	4	3	55	ND	ND	O/sO/I 1.5/2.5/0.5	ND	O/scI 2/2.5	O/scI 1/2	ND	ONL/INL 2/3	ONL/INL 2/3	INL>ONL	Hippo/Ctx/Cb	3	Liver+muscle/CNS	6_3
BE950537	Mm.8004	Gabrb3	Gamma-aminobutyric acid (GABA-A) receptor, subunit beta 3	-1	-1.15	-0.39	-0.61	-0.44	-0.23	0.1	1.16	0.46	0.36	0.78	0	1	2	1	0	2	5	3	40	1	16	1	2	0	4	2	2	0	95	177	ND	O 1	O 1	O 1	O 1	O 1	O 1	ONL+INL 1	INL/ONL 2/1	INL>ONL	Cb, Hippo	2	CNS	2
BF463471	Mm.8004	Gabrb3	Gamma-aminobutyric acid (GABA-A) receptor, subunit beta 3	0.29	-0.38	-0.51	0.09	0.23	-0.09	0.18	0.24	0.18	0.66	0.66	0	1	2	1	0	2	5	3	40	1	16	1	2	0	4	2	2	0	95	177	ND	O 1	O 1	O 1	O 1	O 1	O 1	ONL+INL 1	INL/ONL 2/1	INL>ONL	Cb, Hippo	2	CNS	2
BE983638	Mm.220923	Rab24	RAB24, member RAS oncogene family	0.39	0.33	-0.16	-0.02	-0.27	0.03	0.04	0	-0.19	-0.21	0.52	4	4	6	2	0	3	3	6	5	10	6	3	5	5	4	3	3	8	0	80	ND	ND	ND	I 2	O 1	O 2	vO 2.5	INL/ONL 2.5/1	INL/ONL 2/1	INL>ONL	ND	ND	ND	ND
BE953915	Mm.34641	Amfr	Autocrine motility factor receptor	-0.02	-0.4	-0.04	-0.76	-0.02	0.23	0.6	0.25	0.35	0.62	0.26	1	8	0	1	1	0	1	1	4	0	2	1	3	3	1	5	6	2	13	53	ND	ND	I 2/O 0.5		I 2/O 1	I 2/O 1.5	O/vO 1.5/2	ONL/INL 1/2.5	ONL(IS)/INL 1/2.5	INL>ONL	Widespread	2.5	Liver/CNS	2.5/1.875
BF463823	Mm.42855	Ptov1	Prostate tumor over expressed gene 1	0.95	0.57	1.2	0.07	0.16	0.41	0.61	0.82	0.51	-0.11	-0.07	16	48	38	13	21	13	28	18	15	22	11	51	23	25	39	35	28	45	20	509	ND	ND	ND	O/vO 3/4	O/vO 3/4	O/vO 3/4	O/vO 3/4	ONL/INL 2/3	ONL/INL 2/3	INL>ONL	Widespread	3	Muscle+lung+fat+CNS	3
BF461368	Mm.5027	Ezh1	Enhancer of zeste homolog 1 (Drosophila)	0.21	0.06	0.05	0.26	-0.04	0	0.04	0.2	-0.13	-0.05	-0.1	0	2	1	1	1	0	1	1	0	2	0	3	2	3	2	1	0	4	4	28	ND	ND	O/scI 0.5/3	O/scI 2/2.5	O/scI 0.5/2	O/scI 0.5/1.5	ND	ND	ND	INL>ONL	Widespread	3	Widespread	3
BE995643	Mm.28893	Rap1gds1	RAP1, GTP-GDP dissociation stimulator 1	0.78	0.16	0.62	0.26	0.31	0.33	0.1	-0.12	-0.19	-0.36	-0.13	0	3	4	3	1	0	14	1	1	2	0	1	2	1	0	8	7	4	3	55	ND	ND	O/sO/I 1.5/2.5/0.5	ND	O/scI 2/2.5	O/scI 1/2	ND	ONL/INL 2/3	ONL/INL 2/3	INL>ONL	Hippo/Ctx/Cb	3	Liver+muscle/CNS	6_3
BE988722	Mm.259333	Pik3r1	Phosphatidylinositol 3-kinase, regulatory subunit, polypeptide 1 (p85 alpha)	0.77	0.56	0.63	-0.04	0.05	0.25	0.23	-0.33	-0.26	-0.82	-0.2	0	2	2	1	0	0	1	1	0	4	1	2	8	3	4	2	2	1	2	36	ND	ND	ND	P 2.5	P 2.5	O 2	O 2	ONL/INL 1.5/2.5	ONL/INL 1.5/2	INL>ONL	Forebrain	2.5	Widespread	2.5
BE949499	Mm.925	Tfdp1	Transcription factor Dp 1	0.7	0.55	0.68	0.29	0.15	0.24	0.1	-0.53	-0.36	-0.73	-0.72	1	4	13	14	2	2	4	8	10	10	23	5	9	9	7	6	5	4	3	139	ND	ND	ND	I 3	P/scI 1.5/3	P/scI 1.5/2	P 2/3	P/INL 1/2	ND	INL>ONL	Widespread	3	Widespread	3
BE952295	Mm.5027	Ezh1	Enhancer of zeste homolog 1 (Drosophila)	-0.06	1.32	0.9	1.34	1.12	0.91	1.05	-0.2	0.21	0.04	-0.89	0	2	1	1	1	0	1	1	0	2	0	3	2	3	2	1	0	4	4	28	ND	ND	O/scI 0.5/3	O/scI 2/2.5	O/scI 0.5/2	O/scI 0.5/1.5	ND	ND	ND	INL>ONL	Widespread	3	Widespread	3
BE996504	Mm.14547	Cbx2	Chromobox homolog 2 (Drosophila Pc class)	1.46	1.07	0.41	0.44	0.23	0.64	-0.27	-1.15	-1.4	-1.57	-1.78	4	74	47	12	29	37	11	18	11	15	23	62	18	8	15	5	4	2	1	396	ND	ND	ND	ND	O/scI 0.5/1	vO/scI 2/2.5	O(scI) 1.5/3	ONL/INL 2/3	ONL/INL 2/3	INL>ONL	Widespread	3	Widespread	0.6
BE950121	Mm.25339	Mta2	Metastasis-associated gene family, member 2	-0.48	0.05	-0.17	-0.17	-0.4	-0.4	0.07	0.5	0.19	0.57	0.89	1	3	6	3	1	2	1	5	3	2	5	4	3	6	8	2	5	7	6	73	none	none	O 1.5	O 2	O 2.5	O 2.5	O 3.5	ONL+INL 3	INL/ONL 2/1	INL	None	0	Liver/CNS	3.5_1.225
BF460537	Mm.2050	Rpl15	Ribosomal protein L15	1.12	0.86	1	0.78	0.38	0.23	-0.16	-0.18	0.06	-1.03	-0.85	42	39	41	53	17	17	13	31	10	8	16	50	17	8	9	50	20	20	15	476	none	O 0.5	O 2	O/sI(at periphery) 1.5/2.5	O/sI (at periphery) 1/2	O/scI s1/2	O/sscI 0.5/1	ONL+INL/A subset 1/2	ONL+INL 1	INL	EGL (subset higher)/ORN	5	Liver+pancreas	1.875
BE985857	Mm.1761	Clk1	CDC-like kinase 1	-0.63	-0.85	-0.45	-0.37	-0.3	-0.57	-0.39	0.43	0.29	0.89	0.96	2	15	8	18	7	4	7	22	10	17	25	13	24	21	19	22	40	21	17	312	ND	O 0.5	O 0.5	O0.5	O 0.5	vO 0.5	vO0.5	INL 0.5	INL 0.5	INL	Cb+Hippo	0.175	CNS+liver	0.175
BE982689	Mm.1761	Clk1	CDC-like kinase 1	-0.47	-0.4	-0.39	-0.21	-0.63	-0.32	0.4	0.45	0.36	0.5	0.55	2	15	8	18	7	4	7	22	10	17	25	13	24	21	19	22	40	21	17	312	ND	O 0.5	O 0.5	O0.5	O 0.5	vO 0.5	vO0.5	INL 0.5	INL 0.5	INL	Cb+Hippo	0.175	CNS+liver	0.175
BE988643	Mm.1761	Clk1	CDC-like kinase 1	-0.26	-0.07	-0.1	0.55	0.32	0.51	-0.01	-0.26	-0.18	0.08	-0.03	2	15	8	18	7	4	7	22	10	17	25	13	24	21	19	22	40	21	17	312	ND	O 0.5	O 0.5	O0.5	O 0.5	vO 0.5	vO0.5	INL 0.5	INL 0.5	INL	Cb+Hippo	0.175	CNS+liver	0.175
BE989156	Mm.181709	Rgs16	Regulator of G-protein signaling 16	0.76	0.37	0.69	0.47	0.37	0.23	0.2	-0.02	-0.21	-0.08	-0.09	0	4	2	1	0	1	3	1	4	1	2	2	6	4	4	0	4	0	0	39	ND	O 2	O 2	O 2	O 2	O 2	vO 3	INL/ONL 3/1	INL/ONL 3/1	INL	ND	ND	ND	ND
BE951568	Mm.39265	0610010K14Rik	RIKEN cDNA 0610010K14 gene	1.15	0.78	0.8	0.58	0.47	0.46	0.1	-0.33	-0.19	-0.32	-0.36	6	18	23	18	3	0	4	11	5	8	17	8	7	11	9	5	11	7	6	177	ND	ND	O 3	O 3	O 3	O 3	O/vO 3/4	ONL/INL 3/4	ONL/INL 1.5/2.5	INL	Widespread	3	ND	ND
BE988771	Mm.268104	Lsm16	LSM16 homolog (EDC3, S. cerevisiae)	0.77	-0.21	0.09	-0.19	-0.1	-0.18	0.3	0.19	-0.09	-0.47	-0.46	0	6	8	6	1	0	1	7	6	6	7	4	9	6	9	4	5	2	3	90	ND	ND	ND	ND	O 0.5	O 0.5	vO 1.5	ONL/INL 0.5/2	INL 1.5	INL	Cb+Hippo	2	Widespread	0.4
BE989188	Mm.181709	Rgs16	Regulator of G-protein signaling 16	1.15	0.68	0.78	0.61	0.05	0.55	-0.4	0	0.15	-0.16	-0.86	0	4	2	1	0	1	3	1	4	1	2	2	6	4	4	0	4	0	0	39	ND	O 2	O 2	O 2	O 2	O 2	vO 3	INL/ONL 3/1	INL/ONL 3/1	INL	ND	ND	ND	ND
BF462036	Mm.12553	Rfc3	Replication factor C (activator 1) 3	1.48	-0.09	0.87	0.49	0.56	0.74	-0.18	-0.53	-0.64	-1.36	-1.03	0	3	2	6	1	1	1	4	6	12	6	3	5	6	5	6	6	6	4	83	ND	ND	I/sO 1.5/4	ND	vO 1.5	vO 1.5	ND	ONL/INL(A) 0.5/1.5	ONL/INL(A) 0.5/1.5	INL	EGL/SVZ	2_0.8	Liver+muscle+E16 S-phase CNS prog	4
BF460814	Mm.234165	2610318N02Rik	RIKEN cDNA 2610318N02 gene	1.71	1.07	0.79	0.25	0.38	0.35	-1.29	-1.3	-1.75	-0.87	-1.94	0	1	1	2	2	0	0	4	4	10	8	2	5	2	2	0	0	0	0	43	ND	ND	ND	P 2	P 2	P 2	P 2	ONL/INL 1.5/2.5	ONL+INL 2.5	INL	Widespread	0.5	Liver	2.5
BF466806	Mm.103427	Pcid2	PCI domain containing 2	-0.36	-0.45	0.23	0.4	1.04	0.36	0.08	-0.53	-0.06	-0.09	-0.62	0	2	1	1	0	1	0	2	1	0	0	0	0	2	0	0	1	1	0	12	ND	ND	ND	ND	ND	ND	ND	ND	ONL/B 1/2.5	B (weak ONL)	Ctx+Cb+Hippo	2.5	CNS+PNS+muscle+lung	1.875
BF461223	Mm.4405	Chx10	C. elegans ceh-10 homeo domain containing homolog	0.27	-0.29	0.48	0.41	-0.16	0.19	-0.21	-0.04	-0.21	0.24	0.11	0	0	1	0	0	0	0	47	18	15	35	23	25	27	72	18	34	8	2	325	sO 3	sO 1.5	sO 1.5	sO 3	svO 1.5	svO 1.5	svO 3	B 4	B 4	B	None	0	Subset of spinal interneurons	4
BE952355	Mm.29496	Zf	HCF-binding transcription factor Zhangfei	-0.17	0.24	-0.03	-0.35	-0.05	0.34	0.55	0.11	0.09	0.14	0.27	0	3	4	0	0	1	0	2	4	7	3	3	3	4	10	10	7	9	1	71	ND	none	sscO 0.5	sscO 1.5	sscO 1.5	vO 2	vO 2	INL(B) 4	B 4	B	Subset of pontine nuclei	3	Ventral CNS	4
BF467055	Mm.181061	Phyhipl	Phytanoyl-CoA hydroxylase interacting protein-like	-1.06	-0.28	-0.08	-0.23	-0.09	-0.36	0.11	0.28	0.32	1.16	0.78	0	4	1	4	0	3	4	0	0	1	2	2	0	1	4	3	3	1	1	34	ND	ND	ND	I 2	I 1	I 0.5	vO 2	A+G/INL+INL 1/1	A+G/INL 2/2	A+G+INL	Widespread	2	CNS/widespread	2_0.4
BE988678	Mm.110444	Chrnb3	Cholinergic receptor, nicotinic, beta polypeptide 3	1.03	-0.07	0.59	-0.07	0.22	0.04	0.1	0.14	0.14	-0.07	0	0	2	0	0	0	0	0	0	0	0	0	0	0	0	0	2	0	3	2	9	none	svI) 2.5	I 4	I/O 4/0.5	vI/O 2/1.5	vI/O 3/1.5	ND	G/ONL+INL 3/1.5	G/ONL+INL 3/1.5	A+G	Brainstem subset	3	DRG(subset)/intestine+liver	2.25_0.6
BE986073	Mm.260881	Cadps	Ca<2+>dependent activator protein for secretion	-0.62	-0.64	-0.23	-0.96	-0.95	-1.02	-0.81	0.16	0.76	1.22	1.51	0	8	5	1	0	2	7	1	2	3	2	0	0	3	4	6	7	8	1	60	ND	ND	scI 4	ND	scI/O 4/2.5	scI/O 4/1.5	ND	A/INL 4/1.5	A+G 1.5	A+G	Widespread	4	Widespread	4
BF466986	Mm.3608	Pax6	Paired box gene 6	-1.66	-1.54	-0.85	-0.95	-0.79	-0.07	0.32	0.68	1.05	0.87	1.05	0	18	16	20	0	1	0	25	12	16	18	24	16	21	11	14	7	12	4	235	ND	P 3	P 3	O/scI 1/2	scI 0.5/3.5	scI 3.5	scI 3.5	A 3.5	A/G 3.5/0.5	A+G	Widespread	2.5	Widespread	2.5
BE982890	Mm.260881	Cadps	Ca<2+>dependent activator protein for secretion	0.04	0	-0.6	-0.6	-0.98	-0.42	-0.08	0.54	0.53	1.31	0.86	0	8	5	1	0	2	7	1	2	3	2	0	0	3	4	6	7	8	1	60	ND	ND	scI 4	ND	scI/O 4/2.5	scI/O 4/1.5	ND	A/INL 4/1.5	A+G 1.5	A+G	Widespread	4	Widespread	4
BE982660	Mm.2389	Mll1	Myeloid/lymphoid or mixed-lineage leukemia 1	0.4	0.36	0.29	0.37	-0.26	-0.57	-0.4	-0.21	-0.06	0.4	0.69	6	20	24	18	2	4	10	19	7	17	23	11	21	28	10	12	12	13	21	278	ND	ND	O 0.5	O 0.5	O 0.5	O 0.5	vO 1	INL 0.5	INL 0.5	A+G	Widespread	0.75	ND	ND
BE985437	Mm.2210	Abca2	ATP-binding cassette, sub-family A (ABC1), member 2	-0.89	-0.47	-1.04	-0.54	-1.01	-0.28	-0.2	0.23	0.32	0.36	0.66	1	9	6	8	3	2	20	3	3	2	3	7	11	7	21	19	9	3	4	141	ND	scI+sO 1	scI+sO 1	P 1	O 2	O 2	O 2	sB/ON L+INL 2/1	A+G/ONL+INL 1/0.5	A+G	ND	ND	ND	ND
BE950560	Mm.260881	Cadps	Ca<2+>dependent activator protein for secretion	-0.64	-0.31	-0.29	-0.19	-0.18	-0.24	0.04	0.27	0.45	0.46	0.54	0	8	5	1	0	2	7	1	2	3	2	0	0	3	4	6	7	8	1	60	ND	ND	scI 4	ND	scI/O 4/2.5	scI/O 4/1.5	ND	A/INL 4/1.5	A+G 1.5	A+G	Widespread	4	Widespread	4
BE981793	Mm.2210	Abca2	ATP-binding cassette, sub-family A (ABC1), member 2	-0.65	-0.12	-0.56	-0.25	0	0.04	0.24	0.64	0.37	0.84	0.11	1	9	6	8	3	2	20	3	3	2	3	7	11	7	21	19	9	3	4	141	ND	scI+sO 1	scI+sO 1	P 1	O 2	O 2	O 2	sB/ON L+INL 2/1	A+G/ONL+INL 1/0.5	A+G	ND	ND	ND	ND
BE982423	Mm.2389	Mll1	Myeloid/lymphoid or mixed-lineage leukemia 1	0.41	0.18	0	0.22	-0.08	0.03	0.04	-0.21	0	0	0.01	6	20	24	18	2	4	10	19	7	17	23	11	21	28	10	12	12	13	21	278	ND	ND	O 0.5	O 0.5	O 0.5	O 0.5	vO 1	INL 0.5	INL 0.5	A+G	Widespread	0.75	ND	ND
BE987831	Mm.2389	Mll1	Myeloid/lymphoid or mixed-lineage leukemia 1	-0.4	0.04	-0.24	-0.08	0.23	0.17	0.01	-0.33	-0.15	0.17	-0.06	6	20	24	18	2	4	10	19	7	17	23	11	21	28	10	12	12	13	21	278	ND	ND	O 0.5	O 0.5	O 0.5	O 0.5	vO 1	INL 0.5	INL 0.5	A+G	Widespread	0.75	ND	ND
BE950507	Mm.2389	Mll1	Myeloid/lymphoid or mixed-lineage leukemia 1	-0.21	-0.62	-0.44	0.13	0.31	0.08	-0.28	0.21	-0.13	0.27	-0.12	6	20	24	18	2	4	10	19	7	17	23	11	21	28	10	12	12	13	21	278	ND	ND	O 0.5	O 0.5	O 0.5	O 0.5	vO 1	INL 0.5	INL 0.5	A+G	Widespread	0.75	ND	ND
BF466732	Mm.29027	Sparcl1	SPARC-like 1 (mast9, hevin)	0.63	0.28	0.61	0.1	0.25	0.14	-0.15	-0.21	-0.37	-0.35	-0.32	2	12	12	40	5	9	76	5	2	3	5	3	6	3	6	19	16	18	6	248	ND	ND	ND	ND	ND	ND	ND	ND	ND	A+G	Widespread subset	0	CNS	0
BE987960	Mm.3608	Pax6	Paired box gene 6	0.27	0.66	-0.03	-0.08	0.54	0.66	1.31	-0.21	-0.2	-0.4	-0.45	0	18	16	20	0	1	0	25	12	16	18	24	16	21	11	14	7	12	4	235	ND	P 3	P 3	O/scI 1/2	scI 0.5/3.5	scI 3.5	scI 3.5	A 3.5	A/G 3.5/0.5	A+G	Widespread	2.5	Widespread	2.5
BE949498	Mm.260539	Psmd11	Proteasome (prosome, macropain) 26S subunit, non-ATPase, 11	0.39	-0.25	-0.18	0.2	0.42	0.14	-0.15	-0.35	-0.56	-0.45	-0.16	2	8	15	10	5	0	3	5	9	6	6	4	8	6	4	4	6	2	2	105	I (posterior retina) 1	I (posterior retina) 3	I 4	I 4	O/I 1/3	O/I 1/3	O/I 2/1	ONL+INL/A 3/3.5	ONL+INL/A 3/3.5	A+G	Hippo/Ctx/Cb	3.5	CNS/muscle+heart	2.2625_1.225
BF460855	Mm.57138	Six6	Sine oculis-related homeobox 6 homolog (Drosophila)	1.59	1.41	1.21	0.89	0.49	0.1	-0.21	-0.5	-0.94	-1.26	-1.12	1	0	0	0	0	1	0	15	10	13	11	16	7	3	4	3	6	2	1	93	O 2	O 3.5	O/sO 1.5/3	O 2.5	vO 2	O/scI 0.5/2	O/scI 0.5/2	ONL+INL/A 1/2.5	ONL+INL/A 1/2.5	A	Widespread	1.225	Hypothalamus(E12+14 only)/widespread	1.775_0.35
BE952314	Mm.260515	Tceal3	Transcription elongation factor A (SII)-like 3	-1.28	-0.49	-0.59	-0.75	-0.43	-0.2	0.06	0.2	0.04	0.57	0.47	0	0	3	0	0	5	22	2	0	3	2	0	3	10	5	8	4	5	1	73	ND	ND	scI 0.5	scI 0.5	scI 0.5	scI 1	scI 1.5	A/H 2/1	A/H 3/2	A	Widespread	3	CNS+PNS+muscle	3
BE982643	Mm.34404	Sema4g	Sema domain, immunoglobulin domain (Ig), transmembrane domain (TM) and short cytoplasmic domain, (semaphorin) 4G	0.11	-0.1	-0.29	-0.27	-0.78	0.16	-0.12	0.55	0.09	0.01	0.01	0	9	8	0	0	4	1	3	3	7	7	7	15	10	14	5	1	1	0	95	ND	ND	I 2	I 2	I 2	I/sscI 2/3	scI/I 3.5/1	A/INL 4/1	A/INL 4/1	A	Widespread	1.4	CNS+PNS+liver+intestine	2
BF464988	Mm.29924	Arl6ip1	ADP-ribosylation factor-like 6 interacting protein 1	0.36	-0.76	0.07	-0.32	-0.12	0.27	0.12	0.23	0.33	0.29	-0.02	1	31	34	30	1	3	22	11	20	22	22	8	27	13	21	4	6	9	5	290	ND	sscO 4	sscO 4	sscO 3	sscO 3	vO 3	sO 1	P/ONL 1.5/2.5	A 0.5	A	CP/widespread	3_1.5	ND	ND
BF466224	Mm.29924	Arl6ip1	ADP-ribosylation factor-like 6 interacting protein 1	-0.3	0.22	0.23	0.47	0.41	0.88	0.05	-0.02	0.11	-0.14	-0.06	1	31	34	30	1	3	22	11	20	22	22	8	27	13	21	4	6	9	5	290	ND	sscO 4	sscO 4	sscO 3	sscO 3	vO 3	sO 1	P/ONL 1.5/2.5	A 0.5	A	CP/widespread	3_1.5	ND	ND
BF465293	Mm.42126	Mknk2	MAP kinase-interacting serine/threonine kinase 2	1.04	0.44	0.03	0.31	0.2	0.55	0.15	-0.12	0.05	-0.07	-0.13	3	7	10	9	3	0	1	5	3	3	4	2	4	6	9	2	1	3	4	79	ND	I 2	I 2	I 2	I 2	I/vO 2/2.5	I/vO 2/3.5	A+G/INL+INL 2/3.5	A+G/INL+INL 2/3.5	A	Widespread subset	3.5	Salivary gland+fat/widespread	7_1.775
BF466046	Mm.29924	Arl6ip1	ADP-ribosylation factor-like 6 interacting protein 1	-0.48	0.36	0.01	0.2	0.3	0.17	0.31	0.03	0.22	-0.11	-0.4	1	31	34	30	1	3	22	11	20	22	22	8	27	13	21	4	6	9	5	290	ND	sscO 4	sscO 4	sscO 3	sscO 3	vO 3	sO 1	P/ONL 1.5/2.5	A 0.5	A	CP/widespread	3_1.5	ND	ND
BF464081	Mm.140804	Gng5	Guanine nucleotide binding protein (G protein), gamma 5 subunit	1.17	1	1.05	-0.33	0.48	0.24	-0.76	-1.09	-0.82	-1.08	-1.38	2	26	25	17	1	3	7	39	32	35	31	14	20	20	9	13	11	2	1	308	ND	ND	none	I 3	O 1	vO 2.5	vO 3	INL/M 2	INL/M 1.5	A	ND	ND	ND	ND
BE987644	Mm.20350	Mxd3	Max dimerization protein 3	0.42	-0.02	0.96	0.42	1.12	0.43	-0.42	-1.81	-1.53	-2.52	-1.69	1	27	46	28	1	6	10	23	31	48	50	12	33	33	28	16	15	14	7	429	ND	O 1	O 1	O 1	O/svO1/2.5	O 1	I/P 2/1	A/P 3/1	A/P 3/1	A	Widespread	3	Widespread	3
BF461457	Mm.3918	Abca4	ATP-binding cassette, sub-family A (ABC1), member 4	-2.93	-3.1	-3.72	-3.03	-3.13	-3.01	-1.66	0.39	0.07	2.77	2.97	0	0	0	0	0	0	0	0	0	0	0	0	0	0	0	0	2	7	4	13
BE984775	Mm.156124	Slc24a1	Solute carrier family 24 (sodium/potassium/calcium exchanger), member 1	-3.13	-2.68	-2.99	-2.85	-3.18	-2.56	-1.51	0.08	0.28	3.16	2.95	0	0	0	0	0	0	1	0	0	0	0	0	0	1	0	0	0	0	0	2
BE987422	Mm.408583	Transcribed locus	Transcribed locus	-3.05	-2.5	-3.53	-3.39	-3.19	-3.16	-2.36	-1.56	-1.93	2.02	2.91
BE985622	Mm.297250	Gm237	Gene model 237, (NCBI)	-2.52	-2.29	-3.46	-2.72	-3.27	-3.08	-1.96	-0.21	-0.69	2.38	2.89
BE982205	Mm.294641	4933407N01Rik	RIKEN cDNA 4933407N01 gene	-1.76	-1.74	-2.54	-2.26	-1.82	-1.6	-1.84	-1.55	-1.11	1.96	2.86
BE983400	Mm.408609	Transcribed locus	Transcribed locus	-3.86	-3.72	-4.26	-3.77	-3.06	-2.26	-1.38	1.56	0.94	2.13	2.84
BF465031	Mm.21002	Slc2a1	Solute carrier family 2 (facilitated glucose transporter), member 1	-1.78	-0.36	-1.15	-1.32	-0.81	-1.73	-1.41	-0.38	-0.08	1.97	2.83	2	8	3	4	3	0	3	8	6	21	8	14	8	3	2	9	5	8	5	120
BE987866	Mm.24053	C730048C13Rik	RIKEN cDNA C730048C13 gene	-0.45	-1.02	-1.05	-1.13	-1.11	-1.5	-0.86	0	-0.48	1.33	2.8	0	2	5	0	0	0	1	2	0	1	1	4	1	0	1	2	0	0	0	20
BF464882	Mm.44261	Pitpnm2	Phosphatidylinositol transfer protein, membrane-associated 2	-0.44	-1.22	-1.43	-1.6	-1.54	-2.32	-0.83	-0.56	-0.86	1.01	2.74	1	3	3	1	1	1	1	1	2	1	1	1	1	1	1	2	1	6	1	30
BE982231	Mm.63584	Svop	SV2 related protein	-2.43	-2.33	-2.72	-2.3	-2.52	-2.16	-2.47	-1.71	-1.64	2.62	2.72	1	2	0	1	4	0	3	2	3	1	1	5	3	1	5	5	5	9	0	51
BE984325	Mm.95518	Arr3	Arrestin 3, retinal	-1.71	-1.86	-1.87	-1.36	-1.81	-1.63	-1.12	-0.49	0.12	0.96	2.61	0	0	0	0	0	0	0	0	0	0	0	0	0	0	1	0	0	9	4	14
BF461267	Mm.23872	Rtbdn	Retbindin	-4.13	-3.1	-3.89	-3.7	-2.87	-2.5	-1.27	0.61	0.39	2.38	2.61	4	2	1	0	0	1	2	2	12	11	3	1	0	1	4	4	1	3	6	58
BE950297	Mm.291370	Rds	Retinal degeneration, slow (retinitis pigmentosa 7)	-5.35	-4.53	-4.36	-4.88	-3.96	-3.08	-0.43	1	1.28	2.4	2.6
BE995885	Mm.79993	Dact2	Dapper homolog 2, antagonist of beta-catenin (xenopus)	-5.25	-4.52	-6.02	-5.38	-3.21	-2.02	0.29	0.66	1.56	1.89	2.58	1	0	1	0	0	1	1	1	0	0	0	0	1	1	0	1	1	0	0	9
BE986454	Mm.386765	Lhx3	LIM homeobox protein 3	-1.35	-1.47	-1.59	-1.7	-1.79	-1.52	-0.58	-0.27	-0.4	2.36	2.54
BE983173	Mm.95707	Aipl1	Aryl hydrocarbon receptor-interacting protein-like 1	-4.11	-4.58	-4.29	-3.68	-3.32	-2.64	-0.84	1.45	1.08	2.17	2.52	0	0	1	0	0	0	1	0	2	0	2	1	1	6	13	4	21	47	53	152
BE954784	Mm.1372	Pde6b	Phosphodiesterase 6B, cGMP, rod receptor, beta polypeptide	-4.53	-4.37	-4.78	-5.01	-4.14	-2.85	-0.7	1.86	0.84	1.98	2.48	0	0	0	0	0	0	0	0	1	0	0	0	1	8	29	36	66	102	96	339
BE985322	Mm.393181	E130013N09Rik	RIKEN cDNA E130013N09 gene	-1.6	-0.97	-0.79	-0.61	-0.16	-0.14	-1.04	0.27	0.39	1.36	2.48
BE950276	Mm.385270	Transcribed locus	Transcribed locus	-0.45	-0.66	-1.58	-1.01	-1.05	-1.4	-1.67	-0.73	-0.88	1.53	2.45
BE954672	Mm.241134	F730014I05Rik	RIKEN cDNA F730014I05 gene	-2.44	-2.09	-2.19	-2.1	-2.16	-1.88	-0.73	1.49	1.23	1.78	2.43
BE952255	Mm.408230	Transcribed locus	Transcribed locus	-3.34	-2.89	-2.7	-2.47	-1.74	-1.91	-0.88	0.79	0.61	1.6	2.39
BE954783	Mm.408404	Transcribed locus	Transcribed locus	-3.33	-2.77	-2.92	-3.61	-2.65	-2.13	-0.52	1.22	1.07	1.57	2.35
BE983428	Mm.291370	Rds	Retinal degeneration, slow (retinitis pigmentosa 7)	-4.57	-5.14	-5.29	-4.79	-3.22	-2.08	0.67	1.5	2.22	2.09	2.34
BE987394	Mm.291854	Plekhg3	Pleckstrin homology domain containing, family G (with RhoGef domain) member 3	0.06	-0.08	-0.27	0.14	-0.4	0.41	-0.74	-0.36	0.01	2.12	2.34
BE950401		EST	EST	-4.27	-4.12	-3.33	-2.38	-1.78	-0.59	0.58	1.23	0.44	1.89	2.33
BE985376		EST	EST	-1.48	-0.59	-1.02	-0.47	-1.7	-1.05	-0.12	0.53	1.02	1.6	2.31
BF466122	Mm.296560	Slc38a3	Solute carrier family 38, member 3	-1.92	-2.64	-2.59	-1.49	-0.89	-0.58	-0.28	0.36	0.07	1.73	2.26
BE996537	Mm.249861	Pfkfb2	6-phosphofructo-2-kinase/fructose-2,6-biphosphatase 2	-1.07	-1	-1.72	-1.83	-1.27	-1.2	-1.29	0.21	-0.3	1.64	2.24
BE985926	Mm.247352	Slc6a6	Solute carrier family 6 (neurotransmitter transporter, taurine), member 6	-2.22	-1.98	-1.99	-2.05	-1.2	-1.34	-0.94	-0.19	0.43	2.14	2.23
BE950239	Mm.426094	Rom1	Rod outer segment membrane protein 1	-5.11	-4.62	-5.27	-4.63	-3.35	-1.6	0.58	1.29	1.54	1.99	2.22
BF466274	Mm.410006	Transcribed locus	Transcribed locus	-1.27	-1.7	-1.54	-2.03	-2.22	-2.33	-1.01	0.69	0.26	1.45	2.21
BE950404	Mm.347728	6720469N11Rik	RIKEN cDNA 6720469N11 gene	-4.87	-5.13	-5.28	-5.17	-5.2	-5.08	-2.58	0.54	0.14	1.17	2.2
BE983230	Mm.408580	Transcribed locus	Transcribed locus	-0.72	0.24	-0.24	-0.72	-1.7	-1.59	-0.9	0.64	0.62	1.61	2.2
BE987910	Mm.151594	2300002D11Rik	RIKEN cDNA 2300002D11 gene	-2.7	-2.22	-3.42	-2.78	-2.62	-2.34	-1.09	1.89	1.18	1.95	2.2
BF466858	Mm.286066	Supt16h	Suppressor of Ty 16 homolog (S. cerevisiae)	-0.33	-0.32	-0.37	-0.91	-0.53	0.01	-0.41	0.63	0.75	1.57	2.17
BE950084	Mm.396813	Transcribed locus	Transcribed locus	-3.53	-2.65	-2.31	-2.01	-1.19	-1.42	-0.18	0.64	0.72	1.66	2.15
BE954781	Mm.343607	Kcnma1	Potassium large conductance calcium-activated channel, subfamily M, alpha member 1	-2.68	-3.17	-2.7	-3.08	-2.84	-2.17	-0.37	1.12	0.9	1.62	2.15
BE982910	Mm.408619	Transcribed locus	Transcribed locus	4.4	3.58	3.46	2.79	1.32	3.25	3.72	3.39	2.36	1.35	2.13
BE988793	Mm.430885	Calm1	Calmodulin 1	-1.56	-1.59	-0.83	-1.2	-1.28	-0.96	-0.5	1.56	1.02	1.76	2.11
BF460495	Mm.101274	2010008E23Rik	RIKEN cDNA 2010008E23 gene	-0.92	-0.9	-0.34	-0.61	-0.81	-0.12	-0.17	-0.23	0.05	0.83	2.07	2	4	4	8	0	4	7	2	1	3	3	2	3	12	4	0	1	0	2	62
BE951385	Mm.210745	Glul	Glutamate-ammonia ligase (glutamine synthetase)	-0.7	-1.03	-0.09	-0.46	-0.29	-0.81	-1.49	0.04	0.02	1.58	2.06	0	0	0	0	0	0	1	0	0	0	0	0	0	0	0	0	0	0	1	2
BE952336	Mm.42102	Tulp1	Tubby like protein 1	-4.56	-4.36	-3.84	-3.09	-2.33	-1.38	0.79	1.27	1.19	2.11	2.06	0	3	0	2	1	0	1	1	1	0	3	4	1	10	25	13	18	52	46	181
BF466385	Mm.61022	Osbp2	Oxysterol binding protein 2	-2.14	-1.92	-1.38	-1.68	-2.03	-2.03	-1.03	0.74	0.49	2.28	2.06	0	1	3	5	0	0	1	0	0	0	1	1	0	0	1	1	8	14	2	38
BE950351	Mm.275831	Aldoa	Aldolase 1, A isoform	-1.26	-1.51	-0.36	-0.22	-2.26	-1.13	0.11	0.92	0.52	1.97	2.05
BF464014	Mm.236454	AW822216	Expressed sequence AW822216	-1.11	-2	-1.72	-1.39	-2.65	-1.51	-1.72	0.74	0.48	1.54	2.05
BE985263	Mm.151600	Transcribed locus	Transcribed locus	-1.54	-2.06	-2.17	-1.74	-2.03	-1.43	0.12	0.52	0.99	1.63	2.03
BE995615	Mm.24742	Pank1	Pantothenate kinase 1	-2.63	-2.86	-2.65	-2.64	-2.25	-1.39	0.03	1.2	1.09	2.08	2.02	0	2	2	1	0	1	1	3	0	2	1	0	2	0	1	0	1	2	0	19
BE984677	Mm.2453	Sst	Somatostatin	-0.1	0.24	-1.19	-1.43	-2.61	-2.18	-1.17	1.02	0.2	1.53	2.01
BF463817	Mm.409868	Transcribed locus	Transcribed locus	-0.98	-0.71	-2.21	-1.56	-2.28	-1.83	-1.38	0.19	0.65	1.82	2.01
BF463438	Mm.409848	Transcribed locus	Transcribed locus	-2.1	-2.03	-1.44	-1.05	-0.7	-0.48	-0.51	0.75	0.57	1.62	2
BE950574	Mm.408165	Transcribed locus	Transcribed locus	-1.24	-1.61	-1.52	-1.37	-2.03	-1.43	-1.84	-1.13	-0.93	1.81	1.99
BE982230	Mm.21353	Dnajc11	DnaJ (Hsp40) homolog, subfamily C, member 11	-0.48	-0.37	-0.34	-0.38	-0.54	-0.85	-0.67	-0.43	-0.51	1.29	1.95	0	5	7	4	5	0	3	8	8	9	2	5	6	4	7	5	3	3	3	87
BE950254	Mm.3918	Abca4	ATP-binding cassette, sub-family A (ABC1), member 4	-2.38	-2.65	-3.03	-3.2	-2.98	-2.41	-1.11	0.71	0.35	2.09	1.93	0	0	0	0	0	0	0	0	0	0	0	0	0	0	0	0	2	7	4	13
BF464934	Mm.278865	Stxbp1	Syntaxin binding protein 1	-2.04	-1.03	-0.59	-1.21	-1.4	-0.47	0.29	0.92	0.25	1.12	1.93
BE986550	Mm.273339	4930583H14Rik	RIKEN cDNA 4930583H14 gene	0.02	-0.23	-0.74	-0.92	-0.84	-0.66	-0.64	0.59	0.33	1.99	1.92
BE996351	Mm.428597	Transcribed locus	Transcribed locus	-0.71	-1.32	-1.06	-0.93	-0.84	-0.61	-0.56	0.11	0.29	1.46	1.92
BF467028	Mm.754	Ace	Angiotensin I converting enzyme (peptidyl-dipeptidase A) 1	-0.13	-0.44	-0.31	-0.57	-0.35	0.01	-0.09	1.5	0.59	1.52	1.91	0	2	5	2	0	1	1	0	1	1	0	3	3	1	0	2	3	0	2	27
BE950185	Mm.41982	Rs1h	Retinoschisis 1 homolog (human)	-1.36	-1.56	-1.85	-2.03	-1.92	-1.43	-0.67	0.57	0.2	1.86	1.9	0	0	0	0	1	0	0	0	0	0	0	0	1	0	8	0	16	48	36	110
BE950350	Mm.384171	Apc	Adenomatosis polyposis coli	-1.86	-1.73	-1.5	-1.57	-1.84	-1.61	-0.39	1.09	0.96	2.19	1.9
BF463128	Mm.274540	Camkv	CaM kinase-like vesicle-associated	-1.44	-1.74	-2.21	-1.06	-1.98	-1.59	-0.45	0.4	0.25	1.59	1.9
BF466172	Mm.288567	Hbb-b1	Hemoglobin, beta adult major chain	2.01	2.21	1.53	0.4	-1.51	-1.16	-0.81	0.06	-0.93	-0.46	1.9
BF467018	Mm.278865	Stxbp1	Syntaxin binding protein 1	-1.61	-0.86	-0.73	-0.95	-0.66	-0.05	0.3	0.48	0.25	1.87	1.89
BE985362		EST	EST	-1.43	-1.4	-1.73	-1.03	-0.8	-0.95	-0.58	0.72	0.64	1.29	1.88
BE986480		EST	EST	-1.72	-1.45	-1.67	-1.48	-1.37	-0.98	0	0.52	0.65	2.09	1.88
BF462252	Mm.397964	Sidt2	SID1 transmembrane family, member 2	-2.01	-1.94	-2.26	-1.97	-2.02	-1.26	-0.28	0.93	0.75	1.92	1.86
BE986037	Mm.408815	Transcribed locus	Transcribed locus	-0.29	-0.41	0.05	-0.39	-0.87	-0.01	-0.73	-0.18	-0.06	0.5	1.85
BE988804	Mm.46614	Obfc2b	Oligonucleotide/oligosaccharide-binding fold containing 2B	-0.89	-1.28	-0.64	-1.07	-0.77	-0.58	-0.12	0.86	1.09	1.99	1.85	3	6	1	2	3	0	3	5	3	3	1	4	1	3	3	3	4	3	2	53
BF466050	Mm.44736	Dnm1	Dynamin 1	-1.08	-1.33	-1.34	-1.24	-1.09	-0.73	-0.54	1.1	0.87	0.96	1.85	1	1	2	1	2	5	0	0	0	1	0	5	0	0	0	2	1	2	1	24
BF466532	Mm.260877	BC016201	CDNA sequence BC016201	-2.46	-3.33	-3.34	-3.04	-3.36	-1.88	-0.31	1.25	1.23	1.87	1.84	0	0	0	0	0	0	0	0	0	0	0	0	0	0	13	9	21	29	30	102
BE954628	Mm.254898	Pcp2	Purkinje cell protein 2 (L7)	-1.93	-2.13	-2.1	-2.28	-2.38	-1.75	-1.27	1.4	1.45	2.05	1.83	0	0	1	0	0	2	1	1	0	2	0	0	0	2	1	0	0	0	0	10
BE950233	Mm.152121	Rcvrn	Recoverin	-5.22	-4.82	-5.95	-5.15	-5.25	-4.34	-1.98	1.54	1.29	1.63	1.82	5	0	1	1	0	4	1	1	1	0	0	1	1	0	0	1	4	3	3	27
BE950544	Mm.374791	Gnat2	Guanine nucleotide binding protein, alpha transducing 2	-2.2	-1.32	-1.37	-0.93	-0.79	-1.04	-0.43	-0.04	0.06	1.49	1.82
BE987331	Mm.24783	Frmpd1	FERM and PDZ domain containing 1	-1.28	-1.72	-0.84	-1.63	-0.95	-1.03	-1.25	-0.72	-0.85	2.31	1.82	0	1	0	0	0	0	1	0	0	1	1	2	1	0	0	0	1	5	3	16
BF465072	Mm.386754	Lrtm1	Leucine-rich repeats and transmembrane domains 1	-1.43	-1.66	-1.02	-1.02	-0.73	-1.01	-0.95	-0.49	-0.43	1.61	1.82
BE950232	Mm.391153	Tbc1d12	TBC1D12: TBC1 domain family, member 12	-2.46	-2.17	-1.88	-2.54	-2.09	-2.23	-1.47	0.45	0.67	1.68	1.81
BE982832	Mm.408614	Transcribed locus	Transcribed locus	-1.42	-1.58	-0.65	-1.19	-0.63	-0.29	0.47	0.39	0.88	1.74	1.81
BE950631	Mm.276259	Srgap2	SLIT-ROBO Rho GTPase activating protein 2	-1.61	-1.98	-2.09	-2.16	-1.72	-1.99	-1.22	-0.79	-0.34	1.55	1.8
BE981276	Mm.277464	Icmt	Isoprenylcysteine carboxyl methyltransferase	-2.28	-1.6	-2.03	-2.05	-1.9	-1.09	-0.05	0.78	1.06	1.93	1.8
BE985032	Mm.408396	Transcribed locus	Transcribed locus	-1.35	-0.84	-0.7	-1.23	-1.19	-0.88	-0.86	0.54	0.43	0.22	1.79
BE988628	Mm.41540	Drr1	Developmentally regulated repeat element-containing transcript 1	-0.42	-1.37	-1.6	-1.69	-1.77	-1	-0.78	0.33	0.39	1.81	1.79	1	1	1	2	0	0	2	1	1	0	0	0	0	0	2	0	0	1	0	12
BE953998	Mm.427740	Transcribed locus	Transcribed locus	-0.14	-0.14	-0.2	-0.69	-0.89	-0.55	-0.01	1.2	0.54	1.69	1.78
BE987392	Mm.272356	Thap4	THAP domain containing 4	-0.74	-0.13	-0.11	-0.03	0.23	0.03	-0.23	-0.33	-0.01	1.8	1.78
BF466521	Mm.8983	Tnfsf12	Tumor necrosis factor (ligand) superfamily, member 12	-0.92	-0.51	-0.96	-1.42	-1.92	-0.84	-0.96	-0.27	0.94	1.51	1.78	0	0	2	0	0	1	1	0	0	2	0	0	0	0	1	1	0	1	4	13
BE985375	Mm.159842	Cacna2d1	Calcium channel, voltage-dependent, alpha2/delta subunit 1	0.15	-0.4	-0.06	0.22	0.11	-0.02	-0.43	0.31	0.05	0.31	1.77	0	0	0	1	0	0	0	0	0	0	0	0	0	0	0	0	0	0	0	1
BF461683	Mm.400809	Transcribed locus	Transcribed locus	0	-0.05	-0.39	0	-0.49	-0.07	-0.21	-0.13	-0.04	0.65	1.77
BF463378	Mm.292539	Slc31a2	Solute carrier family 31, member 2	-1.22	-1.33	-1.48	-1.34	-1.71	-1.44	-1	-0.66	-0.02	1.28	1.77
BF464494	Mm.151293	Nlgn2	Neuroligin 2	-5.38	-4.75	-4.71	-4.49	-3.99	-2.46	-0.62	0.84	0.95	1.15	1.77
BF461571	Mm.221244	6430547I21Rik	RIKEN cDNA 6430547I21 gene	-2.31	-1.43	-1.41	-0.98	0.34	0	-0.42	0.28	0.75	1.36	1.76	0	2	1	1	0	0	0	1	0	0	0	0	0	2	0	1	3	1	1	13
BE950252	Mm.387390	Kcnb1	Potassium voltage gated channel, Shab-related subfamily, member 1	-1.72	-1.25	-1.77	-1.61	-1.71	-1.31	-1.22	0.52	0.09	1.97	1.75
BE954670	Mm.408396	Transcribed locus	Transcribed locus	-1.06	-0.8	-0.75	-0.75	-0.59	-1.2	-0.53	0.61	0.13	0.59	1.75
BE987865		EST	EST	-2.12	-1.65	-1.05	-0.76	-1.42	-1.39	-0.8	-0.09	0.3	1.72	1.75
BF464624	Mm.185937	Vax2os1	Vax2 opposite strand transcript 1	0.25	-0.12	-0.55	-0.15	-0.29	0.23	-0.24	-0.17	-0.39	0.87	1.75	0	0	0	0	0	0	0	0	0	1	0	1	1	0	1	0	0	3	4	11
BE988690	Mm.279603	Synj2bp	Synaptojanin 2 binding protein	-0.13	-0.28	-1.17	-1.06	-0.91	-1.45	-0.66	0.42	0.42	1.76	1.74
BE988876	Mm.332295	Mapre3	Microtubule-associated protein, RP/EB family, member 3	-1.27	-0.94	-0.73	-1.03	-0.87	-0.93	-0.35	0.88	0.26	1.23	1.74
BE950075	Mm.351793	A330068P14Rik	RIKEN cDNA A330068P14 gene	-0.58	-1.13	-0.39	-1.1	-0.46	-0.25	-0.24	0.32	0.17	1.81	1.73
BE954655	Mm.148163	Foxp3	Forkhead box P3	-0.47	-0.35	-0.43	-0.78	-0.5	-0.68	0.01	0.87	0.79	1.17	1.72	1	1	4	3	0	1	1	2	2	0	0	2	0	1	7	5	1	0	1	32
BE987252	Mm.426363	Zbtb4	Zinc finger and BTB domain containing 4	-1.21	-1.21	-1.67	-1.35	-0.72	-1.51	0.19	0.5	0.76	1.52	1.72
BE987782	Mm.227183	Eif4e2	Eukaryotic translation initiation factor 4E member 2	-0.64	-0.24	-0.97	-1.12	-0.91	-1.01	-0.54	0.47	-0.07	0.75	1.72	2	12	11	5	0	1	1	7	9	5	5	7	7	2	4	5	5	2	5	95
BF463369	Mm.28643	Vamp2	Vesicle-associated membrane protein 2	-1.69	-1.75	-1.6	-1.41	-1.11	-0.58	0.01	1.03	0.51	1.85	1.72	0	21	15	7	4	7	40	4	6	11	12	7	18	14	50	35	36	42	16	345
BF464097	Mm.408987	Adarb1	Adenosine deaminase, RNA-specific, B1	-0.26	-1.37	-0.93	-1.02	-1	-0.45	-0.36	0.49	-0.16	1.5	1.72
BE981838	Mm.430880	Transcribed locus	Transcribed locus	-1.18	-1.1	-1.74	-1.88	-1.75	-1.42	-0.66	0.18	0.08	1.72	1.71
BE984455	Mm.274308	Napb	N-ethylmaleimide sensitive fusion protein attachment protein beta	-2.49	-2.15	-1.3	-1.34	-1.06	-1.19	-0.68	0.44	0.85	1.09	1.71
BF462013	Mm.3918	Abca4	ATP-binding cassette, sub-family A (ABC1), member 4	-1.17	-1.2	-1.61	-1.67	-1.61	-1.32	-0.83	0.07	0.52	2.05	1.71	0	0	0	0	0	0	0	0	0	0	0	0	0	0	0	0	2	7	4	13
BE954785	Mm.408405	Transcribed locus	Transcribed locus	-0.88	-1.04	-1.32	-1.53	-0.9	-0.18	-0.04	1.06	1.01	1.71	1.7
BE985410	Mm.294975	Dohh	Deoxyhypusine hydroxylase/monooxygenase	-1.62	-1.15	-2.39	-2.42	-1.58	-0.89	-0.81	0.2	0.22	2.17	1.7
BE988658	Mm.268094	Wap	Whey acidic protein	-2.36	-2.94	-2.88	-2.89	-2.9	-2.27	-0.46	0.86	0.81	1.46	1.7	0	3	2	0	1	0	0	0	1	2	3	1	1	0	1	9	2	0	2	28
BF456941	Mm.403877	Transcribed locus	Transcribed locus	0.05	-0.64	-1.53	-1.57	-1.75	-0.78	-0.67	0.09	0.49	1.54	1.7
BF465115	Mm.101958	6430548M08Rik	RIKEN cDNA 6430548M08 gene	-1.92	-1.58	-1.73	-1.43	-1.36	-0.41	-0.06	0.27	0.23	1.53	1.7	1	3	3	4	2	1	1	2	1	1	1	1	3	1	0	5	2	5	2	39
BE950076	Mm.192303	Sec24b	SEC24 related gene family, member B (S. cerevisiae)	-0.39	-0.43	-0.9	-0.88	-0.96	-0.86	-0.69	0.71	0.55	1.73	1.69	0	16	12	11	3	5	4	3	2	4	6	3	6	2	7	5	4	3	6	102
BE950454	Mm.393710	Transcribed locus	Transcribed locus	-2.62	-1.94	-1.91	-1.31	-1	-0.97	0.6	0.36	0.27	1.93	1.69
BE950611	Mm.27136	Insig2	Insulin induced gene 2	-0.71	-0.59	-0.95	-1.2	-0.47	-0.37	-0.01	0.85	0.39	1.49	1.69	0	2	0	0	0	0	1	1	0	0	0	0	0	2	1	2	1	1	0	11
BE950382	Mm.408144	Transcribed locus	Transcribed locus	-1.43	-1.41	-0.85	-0.86	-0.46	-1.08	-0.7	-0.32	-0.54	0.51	1.68
BE950349	Mm.379135	Taok1	TAO kinase 1	-0.86	-1.19	-1	-0.52	-1.24	-0.9	-0.24	0.43	0.22	1.24	1.67
BE954798	Mm.28427	BC021395	CDNA sequence BC021395	-0.7	-0.7	-0.83	-0.57	-0.81	-0.7	0.09	0.68	0.87	1.26	1.67	0	4	0	0	0	2	6	2	2	2	1	1	3	1	1	3	1	0	1	30
BE988362	Mm.299442	Iqsec3	IQ motif and Sec7 domain 3	-1.29	-1.38	-0.97	-0.64	-0.39	-0.61	-0.1	0.84	0.09	1.09	1.67
BE981373	Mm.239583	Opa3	Optic atrophy 3 (human)	-1.99	-2.16	-1.83	-2.62	-1.88	-1.24	-0.42	1.13	0.64	1.85	1.66
BF465056	Mm.341186	Hsp90aa1	Heat shock protein 90kDa alpha (cytosolic), class A member 1	1.31	0.16	0.33	-0.29	-0.23	0.34	-0.57	0.36	0.62	1.26	1.66
BF463683	Mm.427773	Slc25a25	Solute carrier family 25 (mitochondrial carrier, phosphate carrier), member 25	-0.85	-0.91	-0.92	-0.82	-1.08	-0.89	-0.7	0.29	0.33	1.65	1.65
BE949970	Mm.86664	4933436C20Rik	RIKEN cDNA 4933436C20 gene	-1.33	-0.83	-0.67	-1.24	-0.55	-0.59	0.09	1.17	1.04	0.89	1.64	1	1	1	3	0	0	0	1	2	1	1	4	3	1	1	0	1	1	1	23
BE950181	Mm.408118	Transcribed locus	Transcribed locus	-2.41	-2.78	-2.64	-2.33	-0.28	-0.24	0.47	1.13	1.02	1.67	1.64
BE986679	Mm.45193	Ctnnbl1	Catenin, beta like 1	2.53	2.2	1.98	2.15	1.08	2.54	2.15	1.5	1.78	1.41	1.64	4	8	10	3	2	1	4	4	3	5	2	4	3	2	1	2	2	2	2	64
BE982748	Mm.1860	Pitpnm1	Phosphatidylinositol membrane-associated 1	-0.84	-0.99	-0.82	-1.58	-0.6	-0.39	0.53	0.86	0.94	1.35	1.63	6	0	1	0	0	6	2	4	2	1	0	6	4	3	17	10	4	21	9	96
BE983700	Mm.196110	Hba-a1	Hemoglobin alpha, adult chain 1	3.94	2.52	1.83	-0.03	-1.42	-2.62	-0.45	0.13	-0.65	-0.55	1.63	8	47	36	69	41	8	47	48	70	46	29	21	35	30	25	13	23	15	33	644
BE985130	Mm.269759	Kcnv2	Potassium channel, subfamily V, member 2	-1.49	-1.76	-1.64	-2.13	-2.61	-1.68	-0.77	0.86	0.82	1.51	1.63	0	0	0	0	0	0	0	0	0	0	0	0	0	2	2	3	5	3	12	27
BE985624	Mm.408793	Transcribed locus	Transcribed locus	-0.81	-1.36	-1.56	-0.98	-0.67	-0.6	-0.39	0.14	0.26	1.48	1.63
BE986479	Mm.352945	1110034O07Rik	RIKEN cDNA 1110034O07 gene	-1.03	-1.15	-0.75	-1.26	-0.85	-0.16	0.82	1.18	1.16	1.45	1.63
BE987143	Mm.255667	Scgn	Secretagogin, EF-hand calcium binding protein	-1.36	-1.83	-2.03	-1.88	-1.95	-1.83	-0.9	0.59	0.89	1.63	1.63
BF465170	Mm.209813	Efnb2	Ephrin B2	-1.96	-1.75	-2.42	-1.96	-2.06	-1.62	-1.17	0.76	0.94	1.77	1.63	0	0	0	0	0	0	0	0	0	0	1	0	0	0	0	0	0	0	0	1
BF460609	Mm.179243	4930519N16Rik	RIKEN cDNA 4930519N16 gene	-2.77	-1.97	-3.06	-2.86	-2.01	-0.8	0.16	1.02	1.02	1.48	1.62	0	0	0	0	0	0	0	0	0	1	1	1	2	0	3	2	5	4	5	24
BE950634	Mm.293811	Rb1cc1	RB1-inducible coiled-coil 1	-3.37	-2.33	-2.19	-1.58	-1.29	-1.09	-0.32	0.31	0.14	1.61	1.61
BE985208	Mm.20852	Epb4.1l1	Erythrocyte protein band 4.1-like 1	-0.56	-0.81	-1.18	-0.32	-1.31	-0.85	-0.26	0.68	1.1	0.86	1.61	1	27	25	11	1	6	11	2	5	2	3	2	3	5	5	3	5	3	9	129
BE987293	Mm.324588	Fts	Fused toes	-0.37	-0.45	-0.01	-0.21	-0.18	-0.38	0.3	0.76	1	1.24	1.61
BF461482	Mm.146275	Pclo	Piccolo (presynaptic cytomatrix protein)	-0.29	-0.27	-0.73	-0.04	-0.88	-0.59	0.19	-0.38	-0.01	1.39	1.61	0	3	3	3	0	1	1	1	4	1	0	4	2	2	2	4	5	1	1	38
BF466191	Mm.185453	Eif4g2	Eukaryotic translation initiation factor 4, gamma 2	-1.6	-2.31	-1.5	-2.35	-2.51	-1.1	-1.39	0	0.39	1.98	1.61
BE987820	Mm.408908	Transcribed locus	Transcribed locus	-1.73	-1	-1.07	-0.9	-1.42	-0.11	0.22	0.62	0.75	1.04	1.6
BF464280	Mm.19039	Got1	Glutamate oxaloacetate transaminase 1, soluble	-1.28	-0.92	-1.24	-1.27	-0.89	-0.61	-0.05	0.14	1.03	1.62	1.6	0	2	2	1	1	1	8	1	1	4	1	2	4	1	3	15	3	5	6	61
BE986221	Mm.24186	Bin3	Bridging integrator 3	-1.41	-1.8	-1.19	-1.38	-1.15	-0.92	-0.47	0.47	0.35	2.51	1.59	1	2	4	3	1	1	1	3	1	1	1	3	1	0	3	0	1	0	3	30
BE986973	Mm.252145	Ckmt1	Creatine kinase, mitochondrial 1, ubiquitous	-2.21	-1.65	-1.69	-2.64	-2.12	-1.62	-0.09	1.59	0.91	1.53	1.59
BF460867	Mm.205341	AI852064	Expressed sequence AI852064	-0.4	-0.37	-0.48	0.09	-0.53	-0.45	-0.82	0.31	0.07	1.47	1.58	0	0	0	0	0	0	0	0	0	1	0	0	0	0	0	0	0	1	1	3
BE954754	Mm.226941	Gpsm2	G-protein signalling modulator 2 (AGS3-like, C. elegans)	-0.37	-0.21	0.03	-0.1	0.21	-0.57	-0.92	-0.74	-0.56	1.59	1.57	0	2	0	2	0	0	1	0	2	0	0	3	0	3	1	0	2	1	2	19
BF463840	Mm.28371	Tex261	Testis expressed gene 261	-0.98	-0.95	-0.69	-0.4	-0.78	-0.69	-0.38	0.28	-0.05	1.08	1.57	2	7	6	6	1	1	2	7	4	6	6	8	6	5	6	3	3	4	3	86
BE950374	Mm.423752	Transcribed locus	Transcribed locus	-0.87	-1.35	-1.09	-0.54	-1.82	-0.87	-0.27	0.41	0.24	1.85	1.56
BF466207	Mm.430759	D15Wsu75e	DNA segment, Chr 15, Wayne State University 75, expressed	-0.65	-0.73	-0.54	-0.72	-0.76	-1.37	-0.22	0.78	0.29	1.23	1.55
BE983540	Mm.300655	Rp1hl1	Retinitis pigmentosa 1 homolog (human)-like 1	-2.36	-2.95	-3.04	-2.54	-2.55	-1.86	-0.03	1.34	1.48	1.5	1.54
BF463215	Mm.234204	Pak2	P21 (CDKN1A)-activated kinase 2	-1.85	-1.79	-2.41	-1.4	-1.59	-1.97	-0.69	0.9	1.08	1.54	1.54	1	0	0	0	0	0	0	0	0	0	2	0	0	1	0	0	0	0	0	4
BF464860	Mm.134064	Transcribed locus	Transcribed locus	0.2	0.17	-0.03	0.44	-0.23	-0.12	0	0.01	-0.08	0.29	1.54	0	0	0	1	0	0	0	0	0	0	0	0	0	0	0	0	0	2	0	3
BE983423	Mm.185467	Gtf2h3	General transcription factor IIH, polypeptide 3	-0.79	-1.75	-1.02	-1.47	-1.87	-1.29	0.1	0.44	1.03	2.09	1.53
BE988245	Mm.274553	Slc6a8	Solute carrier family 6 (neurotransmitter transporter, creatine), member 8	-0.66	-0.36	-0.93	0.22	-0.8	-0.45	-0.15	0.28	0.31	0.55	1.53
BE950638	Mm.408174	Transcribed locus	Transcribed locus	-0.46	-1.5	-0.97	-0.51	-0.58	-0.43	-0.28	0.21	0.03	0.21	1.52
BE954761	Mm.247767	D14Abb1e	DNA segment, Chr 14, Abbott 1 expressed	0.03	0.39	-0.04	-0.08	-0.1	0.01	-0.01	0.08	0.09	0.5	1.52
BE994854	Mm.287381	3010001F23Rik	RIKEN cDNA 3010001F23 gene	-0.32	-0.4	-0.45	-0.94	-0.51	-0.69	-0.22	0.13	-0.37	1.57	1.52
BE950100	Mm.390596	LOC628746	Similar to RING1 and YY1 binding protein	-1.32	-1.58	-1.24	-0.85	0.13	-0.59	0.13	0.67	0.34	0.49	1.51
BE950168	Mm.405734	Transcribed locus	Transcribed locus	1.6	1.57	1.54	0.55	-0.36	0.19	0.49	0.47	1.01	1.42	1.51
BE950287	Mm.391615	Transcribed locus	Transcribed locus	-4.89	-4.29	-3.75	-2.84	-1.91	-1.37	0.47	1.41	1.36	2.41	1.51
BE950288	Mm.371595	Pebp1	Phosphatidylethanolamine binding protein 1	-0.34	-1.25	-0.26	-0.85	-0.87	-0.34	-0.29	0.96	1.3	1.38	1.51
BE954804	Mm.398073	Bsg	Basigin	0.32	-0.65	0.31	-0.33	-0.17	-0.09	0.1	0.92	0.26	1.22	1.51
BE981953	Mm.182654	Syt7	Synaptotagmin VII	-1.46	-1.22	-0.82	-1.35	-0.63	-0.8	-0.28	0.25	0.26	1.13	1.51	0	0	0	0	0	0	0	0	0	0	0	0	0	0	0	0	0	0	1	1
BE986872	Mm.74605	Faim	Fas apoptotic inhibitory molecule	-0.23	0.09	0.33	-0.01	-0.04	-0.42	-0.53	-0.14	-0.54	0.78	1.51	1	4	2	3	1	0	2	1	0	2	1	2	1	0	1	0	0	4	4	29
BE988636	Mm.257067	Lynx1	Ly6/neurotoxin 1	-0.83	-1.08	-2.63	-2.44	-2.19	-1.55	-1.11	0.4	0.07	2.18	1.51	0	7	1	1	0	2	4	0	0	1	0	0	1	1	1	2	1	7	3	32
BE952366	Mm.273874	Pfkp	Phosphofructokinase, platelet	-0.88	-0.27	-0.19	-0.27	-0.8	-0.06	-0.3	0.48	0.12	1.34	1.5
BF455814	Mm.261676	Hist1h2bc	Histone 1, H2bc	-0.21	0.07	0.02	-0.55	-0.78	-0.36	-0.74	-0.48	-0.25	0.86	1.5
BF466875	Mm.166944	Atp2b1	ATPase, Ca++ transporting, plasma membrane 1	-0.3	0.38	0.72	0.81	0.94	1.07	0.76	2.31	2.51	2.25	1.5	0	0	0	0	0	1	0	0	0	0	0	0	0	0	0	0	1	0	0	2
BE949795	Mm.27005	Vsnl1	Visinin-like 1	-0.17	-0.08	-1.74	-1.76	-0.93	-0.72	-0.52	0.73	0.52	1.69	1.49	1	13	22	17	5	5	32	6	7	12	8	8	15	14	8	8	8	6	2	197
BE986579	Mm.428544	Transcribed locus	Transcribed locus	-1.27	-1.53	-1.36	-1.57	-1.34	-1.36	-0.63	-0.15	0.52	1.47	1.49
BE988791	Mm.18705	Vps4b	Vacuolar protein sorting 4b (yeast)	-1.06	-1.15	-0.72	-0.25	-0.79	-0.73	-0.59	0.54	0.58	1.31	1.49	1	6	4	4	0	1	1	3	2	3	4	2	2	5	3	1	2	6	2	52
BF456891	Mm.188432	Spin	Spindlin	-1.15	-1.3	-0.38	-0.53	-0.05	0.03	0.37	0.31	0.63	0.34	1.49	0	0	0	0	0	0	0	0	0	0	0	0	0	1	0	0	0	0	0	1
BF466830	Mm.410026	Transcribed locus	Transcribed locus	-2.61	-2.76	-2.25	-1.78	-1.75	-0.91	0.4	1.47	1.06	1.18	1.49
BF460532	Mm.148155	Mod1	Malic enzyme, supernatant	-1.34	-1.17	-1.02	-1.36	-1.48	-0.67	0.01	0.49	0.65	1.02	1.48	25	27	35	17	5	7	40	47	4	6	26	20	14	14	30	9	18	15	14	373
BE982238		EST	EST	-0.06	-0.06	-0.31	0.05	-0.27	0	-0.07	-0.53	0.08	0.82	1.47
BE983473	Mm.426254	AI314027	Expressed sequence AI314027	-0.47	-0.36	-0.16	-0.69	-0.47	-0.38	-0.45	0.5	0.39	0.91	1.47
BE983988	Mm.386754	Lrtm1	Leucine-rich repeats and transmembrane domains 1	-0.1	-0.28	-0.36	-0.29	-0.43	-0.11	-0.28	-0.22	0.07	0.32	1.47
BE951307	Mm.45953	Snap25	Synaptosomal-associated protein 25	-1.25	-2	-0.84	-0.85	0.66	0.11	0.24	0.69	0.31	1.5	1.46
BE989033	Mm.394228	Tmlhe	Trimethyllysine hydroxylase, epsilon	-0.23	0.11	0.08	0.15	-0.47	0.17	-0.14	-0.28	0.04	0.61	1.46
BF465224	Mm.41926	Ndufa4	NADH dehydrogenase (ubiquinone) 1 alpha subcomplex, 4	0.26	-0.64	-0.41	-0.67	-0.5	0.23	0.18	1.08	1.26	1.25	1.46	0	44	46	11	1	2	44	8	24	19	24	6	6	15	16	24	14	15	14	333
BF466095	Mm.1415	Epas1	Endothelial PAS domain protein 1	-0.42	-0.65	-0.3	0.18	0.18	0.51	0.45	0.39	0.06	0.91	1.46	7	14	17	15	3	3	11	12	12	13	14	9	14	12	10	4	8	9	11	198
BE954734	Mm.183076	2510039O18Rik	RIKEN cDNA 2510039O18 gene	-1.12	-0.82	-1.4	-1.39	-1.19	-1.23	-0.16	0.79	0.73	0.66	1.45	1	0	3	1	0	1	3	0	1	0	3	2	1	0	1	3	1	2	3	26
BE986477	Mm.4263	Cst3	Cystatin C	-1.94	-1.66	-1.02	-1	-0.68	-0.67	1	0.98	1.04	1.75	1.45	38	57	77	51	6	12	214	22	23	45	29	24	62	70	112	91	118	107	88	1246
BE988014	Mm.56097	D330017J20Rik	RIKEN cDNA D330017J20 gene	-0.23	-0.14	-1.49	-1.26	-1.28	-0.74	-0.23	0.12	0.38	1.23	1.45	0	2	2	2	1	0	1	3	1	1	0	0	1	1	3	4	1	4	1	28
BE988101	Mm.277891	Rpp30	Ribonuclease P/MRP 30 subunit (human)	-1.17	-0.4	-0.69	-0.7	-0.33	-0.57	-0.68	0.69	0.49	0.98	1.45
BE988715	Mm.383517	5730412N02Rik	RIKEN cDNA 5730412N02 gene	-0.17	-0.09	-0.72	-0.53	-0.9	0.04	-0.06	0.44	0.29	1.45	1.45
BF462051	Mm.400099	AI848218	Expressed sequence AI848218	2	1.88	1.55	1.56	1.84	2.12	1.22	1.25	1.25	1.45	1.45
BE950556	Mm.275130	Hexdc	Hexosaminidase (glycosyl hydrolase family 20, catalytic domain) containing	-1.46	-0.77	-1.67	-1.12	-1.25	-0.63	0.04	0.8	0.84	1.11	1.44
BE981428	Mm.218875	Tom1l2	Target of myb1-like 2 (chicken)	-0.89	-1.32	-1.23	-0.26	-0.9	-1.02	-0.55	0.24	0.45	0.38	1.44	10	15	11	3	0	1	14	1	4	2	8	9	9	6	11	6	11	6	4	131
BE986209	Mm.298731	Igsf21	Immunoglobin superfamily, member 21	-0.16	-0.63	-0.86	-0.48	-0.74	-0.14	-0.22	0.42	0.16	1.1	1.44
BE988102	Mm.170103	Vps54	Vacuolar protein sorting 54 (yeast)	-0.13	-0.29	-0.28	-0.32	-0.99	-0.28	-0.54	1.24	0.49	0.99	1.44	0	1	0	0	0	0	0	1	0	0	0	2	0	0	0	0	0	0	0	4
BF463432	Mm.392650	Transcribed locus	Transcribed locus	-3.41	-2.77	-2.68	-2.65	-2.62	-1.61	0.06	0.75	0.87	1.67	1.44
BE951391	Mm.234261	Pou4f2	POU domain, class 4, transcription factor 2	-0.87	-0.59	-0.08	-0.47	0.06	-1.28	-0.97	-0.38	-0.8	0.97	1.43	0	1	0	0	0	0	1	2	2	0	0	0	1	1	0	1	1	0	0	10
BE950262	Mm.309296	Rims2	Regulating synaptic membrane exocytosis 2	-1.45	-1.5	-1.47	-1.67	-1.42	-0.77	-0.12	0.77	0.63	1.16	1.42
BE988192	Mm.425673	Xbp1	X-box binding protein 1	-0.19	-0.45	-0.88	-0.34	-0.24	-0.51	-0.33	0.87	0.2	1.22	1.42
BF464718	Mm.330469	A530058N18Rik	RIKEN cDNA A530058N18 gene	0.2	0.29	-0.65	-1.53	-0.52	-0.66	-0.42	0.19	0.15	1.04	1.42
BE953784	Mm.29870	Itm2c	Integral membrane protein 2C	-0.13	-0.99	-1.04	-1.67	-1.19	-0.82	-0.48	0.51	0.43	1.51	1.41	6	40	19	27	0	2	68	4	14	11	10	6	14	6	24	59	45	25	5	385
BE954760	Mm.27227	5730469M10Rik	RIKEN cDNA 5730469M10 gene	-0.04	-0.62	-0.75	-1.02	-1.35	-0.51	-0.56	1.13	0.16	1.07	1.41	5	3	1	1	2	2	4	4	1	1	2	3	3	2	2	2	4	3	0	45
BE983529	Mm.5083	Rab3a	RAB3A, member RAS oncogene family	-2.7	-2.06	-1.22	-0.99	-1.14	-0.36	0.4	0.84	1.01	2.08	1.41	0	6	7	5	2	3	6	1	1	0	1	5	2	3	3	1	0	11	5	62
BE986899	Mm.35796	Evi5	Ecotropic viral integration site 5	-0.87	-1.71	-1.95	-1.52	-1.26	-1.01	-1.1	0.28	0.57	1.27	1.41	1	2	4	4	0	0	3	2	3	3	1	1	2	4	2	1	4	0	4	41
BE987432	Mm.334658	Cacna1a	Calcium channel, voltage-dependent, P/Q type, alpha 1A subunit	0.36	0.14	0.11	0.14	-0.34	-0.22	-0.01	-0.12	-0.58	1.21	1.41
BE987523	Mm.187079	Synj1	Synaptojanin 1	-1.86	-1.44	-0.83	-0.95	-1.1	-0.53	-0.17	0.86	0.72	1.27	1.41	0	1	0	0	0	0	0	0	0	0	0	0	1	0	0	1	0	0	0	3
BE949890	Mm.231802	Pura	Purine rich element binding protein A	-0.17	-0.31	-0.82	-0.38	-0.12	-0.1	0.38	0.99	0.71	1.61	1.4
BE950554	Mm.299519	LOC270335	Hypothetical gene supported by BC019681; BC027236	-1.08	-1.65	-1.93	-2.02	-1.69	-1.11	-0.37	0.87	1.09	2.01	1.4
BE981802	Mm.408554	Transcribed locus	Transcribed locus	-0.99	-0.69	-1.13	-0.53	-0.37	-0.04	-0.25	0.23	0.34	0.83	1.4
BE985703	Mm.430754	B230112C05Rik	RIKEN cDNA B230112C05 gene	-1.09	-1.16	-0.72	-0.75	-1.33	-1.49	-0.75	0.1	0.35	1.43	1.4
BE986450	Mm.392272	Smurf2	SMAD specific E3 ubiquitin protein ligase 2	-0.77	-0.61	-0.58	-0.89	-0.82	0	0.18	0.29	0.16	1.37	1.4
BF460776	Mm.22398	Jag1	Jagged 1	0.35	-0.35	0.02	0.09	-0.39	-0.14	-0.47	0.37	0.33	1.29	1.4	0	0	0	0	0	0	0	0	0	0	0	0	0	0	0	0	0	0	1	1
BE950339	Mm.395650	Transcribed locus	Transcribed locus	-1.14	-1.56	-1.47	-0.46	-0.98	-1.4	-1.31	-0.22	-0.42	0.81	1.39
BF460613	Mm.181624	Adck5	AarF domain containing kinase 5	-1.66	-1.43	-1.46	-1.44	-1.14	-1.22	-0.12	0.21	0.49	0.76	1.39	1	2	3	0	0	2	1	3	2	5	4	2	3	1	2	0	3	2	3	39
BF461143	Mm.428640	Transcribed locus	Transcribed locus	-0.97	-0.94	-0.67	-0.3	-0.58	-0.87	-0.29	0.45	0.5	0.76	1.39
BF464689	Mm.291058	Cacna1i	Calcium channel, voltage-dependent, alpha 1I subunit	-0.78	-0.13	-0.58	0.03	-0.75	-0.2	-0.08	0.28	0.09	1.51	1.39
BE988109	Mm.250256	Enpp2	Ectonucleotide pyrophosphatase/phosphodiesterase 2	1.52	-0.03	0.99	-0.07	-0.59	1.1	0.31	1.48	0.57	1.03	1.38
BF455776	Mm.431091	Transcribed locus	Transcribed locus	0.22	-0.52	-0.46	-1.05	-0.94	0.16	0.24	0.99	0.66	0.8	1.38
BF462258	Mm.398040	Zfp612	Zinc finger protein 612	-0.52	-0.88	-0.72	-0.83	-1.2	-0.91	-0.55	0.49	0.56	0.77	1.38
BF465298	Mm.121918	Ddhd1	DDHD domain containing 1	-0.81	-0.54	-0.83	-0.95	-0.42	-0.75	-0.31	0.43	0.58	1.37	1.38	0	0	0	0	0	0	0	0	0	0	0	0	0	0	0	0	0	0	1	1
BE986447	Mm.4009	Rit1	Ras-like without CAAX 1	-1.14	-0.86	-0.58	-0.66	-1.24	-0.37	0.26	0.06	0.48	1.46	1.37	1	4	4	2	2	2	1	1	4	1	5	1	1	8	1	1	4	1	2	46
BE988259	Mm.408938	Transcribed locus	Transcribed locus	-0.29	-0.64	-0.62	-0.3	-1.72	-0.34	0.09	0.18	0.36	1.28	1.37
BE988529	Mm.185937	Vax2os1	Vax2 opposite strand transcript 1	0.32	-0.03	-1.18	-0.71	-0.7	-0.93	-0.52	0.18	-0.2	1.27	1.37	0	0	0	0	0	0	0	0	0	1	0	1	1	0	1	0	0	3	4	11
BF461985	Mm.4926	Pacsin1	Protein kinase C and casein kinase substrate in neurons 1	-1.7	-1.64	-1.57	-1.82	-1.57	-1.12	-0.89	-0.59	-0.06	1.65	1.37	0	4	4	1	0	0	2	0	0	2	1	1	3	0	3	4	4	4	4	37
BE949837	Mm.393137	AI875142	Expressed sequence AI875142	-1.34	-1.38	-1.69	-1.77	-1.12	-1.05	-0.33	1.09	0.84	1.78	1.36
BE949838	Mm.284503	Cds2	CDP-diacylglycerol synthase (phosphatidate cytidylyltransferase) 2	-1.13	-0.96	-1.07	-0.58	-0.81	-0.79	-0.18	0.3	-0.07	1.23	1.36
BE988747	Mm.391720	Transcribed locus	Transcribed locus	-0.86	-0.12	-0.51	-0.68	-0.58	-0.65	-0.14	0.7	0.42	0.61	1.36
BE989044	Mm.409001	Transcribed locus	Transcribed locus	-1.93	-1.94	-1.91	-1.62	-2.08	-2.53	-0.67	0.94	1.16	1.56	1.36
BF464742	Mm.408524	Transcribed locus	Transcribed locus	-0.38	-0.76	-0.86	-1.01	-0.78	-0.87	-0.82	0.34	0.63	0.86	1.36
BE954674	Mm.334766	Slc9a5	Solute carrier family 9 (sodium/hydrogen exchanger), member 5	-1.45	-1.21	-0.91	-0.95	-0.65	-1.22	-0.64	0.71	0.64	1.13	1.35
BE982194	Mm.408575	Transcribed locus	Transcribed locus	2.24	1.37	1.58	1.57	2.23	2.88	1.76	2.06	1.13	0.45	1.35
BE983401	Mm.371590	Tpd52	Tumor protein D52	-0.16	-1.26	-1.4	-0.27	-0.22	-0.29	0.14	0.68	0.88	0.86	1.35
BE950088	Mm.374877	Wdr78	WD repeat domain 78	-0.15	-0.52	-0.63	-0.39	0	-0.49	-0.5	0.56	0.78	1.31	1.34
BE985261		EST	EST	0.03	0.37	0.35	0.31	0.52	0.46	0.34	0.36	0.65	1.3	1.34
BE986272	Mm.22665	Hdac5	Histone deacetylase 5	-0.45	-0.24	0.05	-0.23	-0.07	0.23	0.21	0.55	0.06	0.71	1.34	2	14	22	11	11	1	13	7	11	20	10	15	11	17	25	20	22	19	8	259
BE949658	Mm.408089	Transcribed locus	Transcribed locus	-0.25	0.24	0.37	0.01	0.38	0.74	0.73	0.61	0.61	1.05	1.33
BE950066	Mm.292751	Plekhb2	Pleckstrin homology domain containing, family B (evectins) member 2	-1.85	-1.81	-1.33	-1.01	-0.36	-0.34	0.21	0.7	0.82	1.29	1.33
BE987046	Mm.275845	Syn2	Synapsin II	0.34	-0.04	-0.27	-0.19	-0.17	-0.15	-0.01	0.1	0.29	1.25	1.33
BE989165	Mm.23662	Sema6c	Sema domain, transmembrane domain (TM), and cytoplasmic domain, (semaphorin) 6C	-0.57	-1.05	-1.15	-0.88	-0.84	-0.37	0.64	1.17	0.87	1.36	1.33	0	4	2	1	0	1	0	0	0	1	0	2	3	1	0	0	0	0	0	15
BF464501	Mm.4831	Htr3a	5-hydroxytryptamine (serotonin) receptor 3A	-0.36	-0.51	-0.43	-0.15	-0.22	-0.24	-0.41	0.03	-0.23	0.85	1.33	0	1	1	0	0	0	0	0	0	0	0	0	0	0	0	0	0	0	0	2
BE950424	Mm.86472	1200014M14Rik	RIKEN cDNA 1200014M14 gene	-1.27	-1.48	-0.91	-1.86	-1.62	-0.92	0.1	0.46	-0.31	0.7	1.32	1	6	6	4	6	1	1	4	2	3	2	3	4	3	1	1	5	6	2	61
BF464738	Mm.40673	Usp6nl	USP6 N-terminal like	-0.26	-0.77	-0.53	-0.26	-0.15	-0.45	-0.15	0.35	0.01	0.58	1.32	0	1	4	2	0	0	2	0	0	1	2	1	1	1	1	0	3	3	4	26
BF465026	Mm.217161	Ablim1	Actin-binding LIM protein 1	0.53	0.34	0.15	-0.34	-0.5	-0.88	-0.39	0.31	0.07	0.6	1.32
BE950352	Mm.399265	Tmem129	Transmembrane protein 129	-1.53	-1.37	-1.11	-1.1	-1.46	-1.49	-0.34	0.99	0.37	1.41	1.31
BE950364	Mm.203208	AU040377	Expressed sequence AU040377	-1.13	-0.78	-0.61	-0.77	-0.83	-1.2	-0.11	0.28	0.12	1.26	1.31	0	6	10	3	0	1	6	4	9	5	10	3	8	12	13	5	5	10	11	121
BE954624	Mm.408390	Transcribed locus	Transcribed locus	-1.18	-1.4	-0.75	-0.64	-0.85	-0.29	0.02	0.68	0.79	1.47	1.31
BE981423	Mm.5127	Kcnj3	Potassium inwardly-rectifying channel, subfamily J, member 3	-1.56	-2.05	-2.54	-1.42	-1.45	-1.37	-0.69	0.82	1.22	1.05	1.31	2	7	4	4	1	0	0	0	0	0	0	0	0	1	0	2	0	1	0	22
BE985840	Mm.268475	Ccpg1	Cell cycle progression 1	-1.1	-1.2	-1.29	-0.65	-1.18	-1.07	-0.28	0.91	0.03	1.9	1.31	2	5	3	1	1	0	0	1	1	2	3	2	3	2	2	2	2	3	2	37
BE988669	Mm.408967	Transcribed locus	Transcribed locus	-0.23	0.22	-0.32	-0.15	-1.03	-0.47	-0.57	0.12	0.22	1.17	1.31
BF463672	Mm.209175	Mllt10	Myeloid/lymphoid or mixed lineage-leukemia translocation to 10 homolog (Drosophila)	-0.32	-0.77	-0.49	-0.34	-0.42	-0.48	-0.59	0.1	0.07	1.07	1.31	0	0	0	0	0	0	0	0	0	0	0	0	0	0	0	1	0	0	0	1
BF464700	Mm.648	Prnp	Prion protein	-1.6	-0.95	-0.8	-1.12	-1.2	-0.97	0.23	0.35	0.62	1.39	1.31	1	22	18	16	2	2	34	3	10	8	8	7	14	12	16	20	13	16	19	241
BE950105	Mm.26908	Csnk1a1	Casein kinase 1, alpha 1	-0.86	-0.72	-0.75	-0.87	-0.52	-0.48	-0.35	1	0.19	1.26	1.3	0	0	0	0	0	3	0	1	0	0	0	1	0	1	0	0	1	0	2	9
BE950300	Mm.331964	D4Wsu53e	DNA segment, Chr 4, Wayne State University 53, expressed	0	-0.2	0.03	-0.51	0.05	0.13	0.25	1.12	0.68	1.19	1.3
BE950605	Mm.184021	Ptprd	Protein tyrosine phosphatase, receptor type, D	-0.98	-1.18	-1.09	-1.22	-1.24	-0.75	-0.11	0.88	0.48	1.55	1.3	0	0	0	1	0	0	0	0	0	0	0	0	0	1	0	0	2	2	1	7
BE954635	Mm.267664	Ankrd34	Ankyrin repeat domain 34	0.08	0	-0.36	-0.61	-0.18	-0.13	-0.03	0.49	0.41	0.91	1.3	0	0	0	0	1	0	0	1	0	0	1	0	0	0	2	1	0	1	2	9
BE983004	Mm.383426	Grb2	Growth factor receptor bound protein 2	0.21	-0.06	-0.27	-0.45	-0.46	-0.77	-0.56	0.01	-0.03	0.33	1.3
BE983228	Mm.3815	Sdc4	Syndecan 4	-0.57	-0.56	-1.16	-0.96	-1.04	-0.78	-0.16	0.32	0.28	1.5	1.3	11	1	6	0	0	0	3	1	0	2	2	1	2	4	2	1	3	2	3	44
BE985555	Mm.20460	Rgr	Retinal G protein coupled receptor	-0.32	-1.18	-1.14	-0.57	-0.8	-0.7	-0.39	0.22	-0.06	1.58	1.3	0	1	3	1	0	0	0	0	3	2	0	2	0	0	0	0	1	0	2	15
BE988850	Mm.87724	Fhod1	Formin homology 2 domain containing 1	0.04	-0.51	-0.2	-0.44	0.52	0.17	0.08	0.71	0.51	0.66	1.3	0	0	0	4	1	0	1	1	3	1	1	2	0	1	2	1	1	2	2	23
BE995617	Mm.276618	Atp6v1c1	\ATPase, H+ transporting, lysosomal V1 subunit C1	-0.07	-1.04	-0.65	-0.61	-0.91	-0.28	-0.36	0.52	0.23	1.01	1.3
BE996464	Mm.427376	Transcribed locus	Transcribed locus	-0.29	-0.19	-0.31	-0.25	-0.32	-0.31	-0.06	0.58	0.12	0.58	1.3
BF464005	Mm.393970	Transcribed locus	Transcribed locus	0.63	0.12	-0.08	-0.5	-0.63	-0.59	-0.56	-0.18	-0.09	0.51	1.3
BF464354		EST	EST	-1.24	-1.05	-1.15	-1.01	-1.19	-0.31	0.62	0.98	0.44	0.88	1.3
BF465027	Mm.392224	Transcribed locus	Transcribed locus	-0.34	-0.28	-0.27	-0.27	-0.61	-0.77	-0.34	-0.23	0.01	0.88	1.3
BF465045	Mm.16766	Prkacb	Protein kinase, cAMP dependent, catalytic, beta	0.63	-0.54	-0.13	-0.1	-0.21	-0.08	-0.17	0.33	0.55	1.28	1.3	3	12	11	5	4	5	6	1	1	5	4	3	5	4	3	5	7	6	1	91
BE950563	Mm.283138	Hnt	Neurotrimin	-0.89	-0.93	-0.8	-0.71	-0.95	-0.82	0.06	0.44	0.76	0.84	1.29
BE954773	Mm.405125	Transcribed locus	Transcribed locus	-1.65	-1.48	-1.65	-1.12	-1.52	-1.08	-0.6	0.29	0.2	0.85	1.29
BE983503	Mm.427586	Transcribed locus	Transcribed locus	0.46	0.45	0.52	0.01	-0.69	-0.43	-0.24	0.75	0.36	0.68	1.29
BE985543	Mm.259879	Birc4	Baculoviral IAP repeat-containing 4	-1.68	-1.09	-0.54	0.28	0.32	0.42	0.37	0.58	0.89	1.66	1.29	0	0	0	0	0	0	0	0	0	0	0	0	1	0	0	0	0	0	0	1
BE988936	Mm.392656	Kif3c	Kinesin family member 3C	-1.42	-1.36	-1.25	-1.63	-1.14	-0.52	-0.05	0.74	0.73	1.32	1.29
BF462124	Mm.396796	Transcribed locus	Transcribed locus	-0.91	-0.15	-0.12	-0.18	-0.04	-0.04	-0.1	-0.04	-0.09	0.89	1.29
BE949693	Mm.46401	Son	Son cell proliferation protein	-1.02	-1	-0.93	-0.88	-0.67	0.22	0.6	1.12	0.47	0.94	1.28	7	6	2	2	5	4	0	4	4	1	3	6	3	4	3	2	3	4	2	65
BE952111	Mm.306026	Epb4.1l2	Erythrocyte protein band 4.1-like 2	-0.87	-0.74	-0.77	-0.67	-0.42	-0.04	0.2	0.55	0.54	1.15	1.28
BE984648	Mm.181166	Rph3a	Rabphilin 3A	-2.07	-1.31	0.16	-0.18	-0.35	-0.69	-0.33	0.37	0.11	1.13	1.28	0	1	1	4	2	0	12	2	5	12	3	5	4	2	5	6	8	5	1	78
BE988292	Mm.38009	Plcb4	Phospholipase C, beta 4	-0.83	-1.02	-0.74	-0.8	-0.81	-0.24	-0.29	0.41	0.1	0.89	1.28	0	0	1	1	0	1	6	3	1	3	1	1	2	1	6	3	4	3	1	38
BE996425	Mm.409333	Transcribed locus	Transcribed locus	-2.1	-1.28	-2.09	-1.48	-1.74	-1.46	-0.56	0.47	0.19	1.54	1.28
BF463789	Mm.407197	4921509J17Rik	RIKEN cDNA 4921509J17 gene	-0.32	0.29	-0.22	0.07	-0.19	0.18	-0.33	0.35	0.44	1.05	1.28
BF464490	Mm.116942	Optn	Optineurin	-1.22	-0.84	-0.47	-0.2	-0.5	-0.43	-0.6	-0.08	-0.59	1.17	1.28	0	1	2	0	0	0	0	0	0	1	0	0	0	0	1	1	0	0	3	9
BE950573	Mm.44101	Atp1a3	ATPase, Na+/K+ transporting, alpha 3 polypeptide	-4.09	-3.5	-2.8	-2.14	-2.01	-1.06	0.59	0.92	0.57	1.71	1.27	0	17	6	2	12	16	11	0	0	0	2	3	8	7	22	14	16	36	20	192
BE954090	Mm.52682	EST	Adult male corpora quadrigemina cDNA, RIKEN full-length enriched library, clone:B230306E21 product:unclassifiable, full insert sequence	-0.62	-0.85	-0.72	-1.44	-1.08	-1.1	-0.14	0.78	0.26	0.4	1.27	0	0	0	0	0	0	2	0	2	1	0	0	0	0	0	0	2	1	0	8
BE981326	Mm.286187	Bbs7	Bardet-Biedl syndrome 7	-1.02	-1.09	-1.25	-1.57	-1.52	-1.13	-0.24	1.05	0.79	1.17	1.27
BE983046	Mm.379256	7530408C15Rik	RIKEN cDNA 7530408C15 gene	-0.16	0.12	-0.49	-0.16	-0.27	-0.11	-0.4	-0.1	0.28	1.05	1.27
BE950639	Mm.285968	Wdr47	WD repeat domain 47	-1.43	-1.22	-0.74	-0.65	-0.57	-0.44	-0.09	0.45	0.39	0.95	1.26
BE987659	Mm.383517	5730412N02Rik	RIKEN cDNA 5730412N02 gene	-0.21	-0.52	-0.45	-0.38	-1.16	-0.98	0.02	0.32	0.38	1.44	1.26
BE988242	Mm.390817	Pnpla3	Patatin-like phospholipase domain containing 3	-0.37	-0.61	-1.45	-0.5	-0.77	-0.92	-0.75	0.36	-0.01	0.98	1.26
BF466273	Mm.196325	A730098D12Rik	RIKEN cDNA A730098D12 gene	-0.54	-0.13	0.11	-0.24	-0.89	-0.16	0.03	0.17	0.14	1.05	1.26	0	3	4	2	0	2	0	4	2	2	2	6	7	4	5	1	3	4	1	52
BE949647	Mm.320896	Atp6v0c	ATPase, H+ transporting, lysosomal V0 subunit C	-1.17	-0.92	-0.5	-0.65	-0.16	-0.1	0.84	0.8	1.06	1.85	1.25
BE954252	Mm.2755	Calb2	Calbindin 2	-2.76	-2.51	-0.76	-0.37	-0.19	-0.53	-0.3	0.59	0.55	1.4	1.25	0	0	3	2	0	0	2	1	0	2	2	4	2	1	1	6	4	11	2	43
BE954779	Mm.18535	Myef2	Myelin basic protein expression factor 2, repressor	-0.7	-0.84	-0.4	-0.46	-0.12	-0.44	0.27	0.72	0.74	0.87	1.25	2	11	9	10	1	7	3	5	6	3	5	4	7	8	4	4	3	3	4	99
BE988519	Mm.333849	Ndg2	Nur77 downstream gene 2	-0.82	-0.88	-0.79	-0.67	-0.96	-0.63	-0.08	0.77	0.6	1.34	1.25
BF461042	Mm.205341	AI852064	Expressed sequence AI852064	-1.32	-0.3	-0.17	-0.23	0.48	-0.58	-0.25	-0.1	0.25	1.02	1.25	0	0	0	0	0	0	0	0	0	1	0	0	0	0	0	0	0	1	1	3
BF461479	Mm.260594	Fryl	Furry homolog-like (Drosophila)	-1.12	-1.35	-1.09	-1.21	-1.1	-0.71	-0.08	0.59	0.65	1.43	1.25	6	8	8	1	2	1	4	2	1	5	2	2	9	5	12	9	7	16	6	106
BF463704	Mm.178	Cryab	Crystallin, alpha B	1.16	-1.66	-1.58	-1.73	-1.89	-1.85	-0.64	1.64	0.9	1.71	1.25	0	2	2	1	0	0	2	1	2	0	0	16	0	1	1	0	1	0	0	29
BE951831	Mm.589	Gpi1	Glucose phosphate isomerase 1	-0.51	-0.12	0.03	0.15	-0.66	-0.86	-0.25	0.5	0.5	1.78	1.24	4	86	64	24	7	1	43	29	15	23	41	20	55	49	52	31	65	51	19	679
BE985063	Mm.238094	Sgip1	SH3-domain GRB2-like (endophilin) interacting protein 1	-1.84	-0.9	-0.6	-0.41	-0.45	-0.46	-0.17	0.35	0.5	1.19	1.24
BE987453	Mm.37395	Slc25a25	Solute carrier family 25 (mitochondrial carrier, phosphate carrier), member 25	-0.76	-0.68	-0.98	-0.85	-0.79	-0.51	-0.26	0.35	0.19	1.61	1.24	6	27	19	6	6	4	13	2	6	8	6	9	9	2	9	12	8	19	7	178
BE988346	Mm.30145	Enpp5	Ectonucleotide pyrophosphatase/phosphodiesterase 5	-0.88	-1.5	-0.96	-0.84	-0.95	-0.63	-0.61	0.42	0.11	1.21	1.24	0	12	14	5	1	2	7	2	3	3	13	5	5	10	9	6	8	12	8	125
BF464109	Mm.336625	Dst	Dystonin	0.28	0.34	0.39	-0.05	-0.37	-0.74	-1	0.13	-0.44	0.52	1.24
BF464797	Mm.232472	Kcnab3	Potassium voltage-gated channel, shaker-related subfamily, beta member 3	-0.62	-0.67	-0.55	-0.19	-0.21	0.15	-0.4	-0.13	-0.41	1.12	1.24
BE986131	Mm.431123	Transcribed locus	Transcribed locus	-0.41	0.34	-0.32	-0.08	-0.21	-0.28	-0.16	0.04	0.08	0.33	1.23
BE987891	Mm.121361	Per3	Period homolog 3 (Drosophila)	0.3	0.07	-0.85	-0.61	-0.95	-0.35	-0.67	0.73	0.46	1.55	1.23	0	0	0	0	0	0	0	0	0	0	0	0	1	0	0	0	0	0	0	1
BF461636	Mm.392420	Transcribed locus	Transcribed locus	-0.27	0.03	-0.54	-0.5	-0.18	-0.1	-0.35	0.34	0.05	1.02	1.23
BF463996	Mm.400294	Transcribed locus	Transcribed locus	-0.09	-0.81	-0.16	-0.25	-0.2	-0.03	-0.09	0.44	-0.14	0.51	1.23
BE950119	Mm.251445	Gnao1	Guanine nucleotide binding protein, alpha o	-1.77	-1.03	-0.26	-0.31	0.15	-0.23	0.1	1.11	0.8	0.38	1.22
BE982819	Mm.191949	Camk1d	Calcium/calmodulin-dependent protein kinase ID	-1.59	-1.33	-1.2	-1.02	-0.81	-0.28	-0.07	0.14	0.71	1.61	1.22	0	0	0	1	0	0	0	0	0	0	0	0	0	0	0	0	0	0	0	1
BE984780	Mm.212227	Cdkal1	CDK5 regulatory subunit associated protein 1-like 1	-0.28	-0.69	-0.58	-0.53	0.02	0.67	-0.34	-0.96	-0.12	0.91	1.22
BE988832	Mm.29567	Dnm3	Dynamin 3	-1.5	-1.23	-0.91	-1.12	-1.09	-0.79	-0.04	0.15	0.3	1.22	1.22	0	1	1	1	1	1	0	0	1	0	3	1	0	1	0	0	3	0	2	16
BE995051	Mm.422638	Cnnm4	Cyclin M4	-0.4	-0.32	-0.66	-0.51	-0.63	-0.54	-0.29	0.1	0.08	0.91	1.22
BE995903	Mm.2559	Slc2a3	Solute carrier family 2 (facilitated glucose transporter), member 3	-0.14	-0.93	-0.91	-0.45	-1.53	-1.44	-0.48	0.23	0.15	1.08	1.22	15	28	41	15	5	2	34	36	12	23	39	32	32	26	49	26	49	47	25	536
BE949958	Mm.331547	Aco1	Aconitase 1	-3.06	-2.36	-2.27	-2.05	-1.04	-0.54	0.62	1.23	0.39	1.73	1.21
BE950337	Mm.408140	Transcribed locus	Transcribed locus	-1.58	-0.81	-0.63	-0.54	-0.93	-1.21	-0.07	0.72	0.52	1.17	1.21
BE982861	Mm.291370	Rds	Retinal degeneration, slow (retinitis pigmentosa 7)	-4.09	-3.4	-4.62	-4.05	-3.17	-2.28	0.24	0.12	1.62	2.9	1.21
BE988861	Mm.408983	Transcribed locus	Transcribed locus	0.05	-0.32	0.36	-0.06	0.57	0.88	0.45	0.38	0.57	1.27	1.21
BF461097	Mm.423451	6330527O06Rik	RIKEN cDNA 6330527O06 gene	-0.85	-1.41	-2.17	-1.37	-2.37	-0.45	0.59	0.56	0.82	1.01	1.21
BF464171	Mm.385012	Scn8a	Sodium channel, voltage-gated, type VIII, alpha	-0.65	-0.33	-0.75	-0.42	-0.75	-0.6	-0.41	0.4	0.03	0.85	1.21
BF464600	Mm.400355	B130024M06Rik	RIKEN cDNA B130024M06 gene	-0.09	-0.44	-0.3	-0.46	-0.71	-0.4	-0.41	-0.02	-0.13	0.89	1.21
BF464890	Mm.102253	Zfp207	Zinc finger protein 207	0.28	-0.76	-0.57	-0.63	-0.29	0.22	0.36	0.5	0.09	0.53	1.21
BF466147	Mm.323554	Plekha1	Pleckstrin homology domain containing, family A (phosphoinositide binding specific) member 1	2.14	2.35	2.56	1.48	1.38	2.01	1.82	-0.01	1.19	0.01	1.21
BE950646	Mm.428518	Transcribed locus	Transcribed locus	-2.36	-2.16	-1.8	-1.55	-1.1	-0.29	0.43	1.1	1.16	1.28	1.2
BE952346	Mm.326167	Pkm2	Pyruvate kinase, muscle	0.91	0.16	1.11	0.69	-0.36	0.57	0.65	1.11	0.66	1.38	1.2
BE954576	Mm.269649	Pfkl	Phosphofructokinase, liver, B-type	0.44	-0.14	-0.07	0.41	-1.68	-1.22	-0.54	0.11	0.19	1.38	1.2
BE985834	Mm.226994	Rhbdd1	Rhomboid domain containing 1	1.22	0.48	1.63	0.21	0.05	1.69	0.12	0.26	0.22	0.02	1.2	5	15	4	6	6	1	11	7	13	6	9	7	13	7	22	8	4	4	18	166
BE986444	Mm.4428	Prkrir	Protein-kinase, interferon-inducible double stranded RNA dependent inhibitor, repressor of (P58 repressor)	-0.17	-0.02	-0.09	0.17	0.24	0.33	0.1	0.2	0.26	1.35	1.2	0	4	4	6	2	0	3	4	6	6	3	7	3	2	3	4	4	3	2	66
BE987852	Mm.95780	Lrtm1	Leucine-rich repeats and transmembrane domains 1	-0.28	0.02	-0.94	-0.6	-0.18	-0.13	-0.14	-0.02	-0.45	1.04	1.2	0	0	0	0	0	1	0	0	0	0	0	0	0	1	0	1	1	6	1	11
BE988940	Mm.28184	Mef2d	Myocyte enhancer factor 2D	-1.81	-1.97	-1.88	-1.45	-0.87	-0.1	0.43	1.02	0.72	1.65	1.2	1	17	10	9	0	1	3	0	3	3	0	2	5	13	9	10	4	5	9	104
BF461232	Mm.71015	Pdia5	Protein disulfide isomerase associated 5	-0.09	-0.19	-0.01	-0.65	-1.22	-0.88	-1.1	-0.29	-0.3	1.05	1.2	1	2	2	2	0	1	1	2	2	0	0	2	2	0	1	2	1	11	5	37
BF464165	Mm.44434	5730509K17Rik	RIKEN cDNA 5730509K17 gene	-0.11	-0.8	-0.47	-0.99	-0.77	-0.54	0.2	0.18	0.27	1.12	1.2	0	1	3	0	0	0	1	0	1	1	1	1	1	2	6	2	0	0	5	25
BE983404	Mm.397357	Transcribed locus	Transcribed locus	-0.5	-0.35	-0.31	-0.41	-0.07	-0.07	0.19	0.43	0.53	1.03	1.19
BE950124	Mm.204836	A930041I02Rik	RIKEN cDNA A930041I02 gene	-0.45	-0.44	-0.52	-0.52	-0.37	-0.37	-0.25	1	0.15	1.28	1.18	0	0	1	0	0	1	0	0	0	0	0	0	0	0	1	1	0	0	0	4
BE950209	Mm.271222	Eif5	Eukaryotic translation initiation factor 5	-0.32	-0.51	-0.26	-0.72	-0.44	-0.21	-0.66	-0.01	-0.03	0.29	1.18
BE951511	Mm.296150	Purb	Purine rich element binding protein B	-1.33	-1.13	-1.06	-0.89	-0.6	-0.59	-0.28	0.31	0.54	1.28	1.18
BE981245	Mm.428539	Transcribed locus	Transcribed locus	-2.58	-2.97	-3.32	-2.08	-1.96	-1.13	0.37	0.83	0.92	1.63	1.18
BE981329	Mm.101836	9630033F20Rik	RIKEN cDNA 9630033F20 gene	-0.16	0.16	-0.63	0.15	-1.37	-1.1	-0.11	0.48	0.26	0.39	1.18	0	0	2	0	0	1	1	0	0	3	0	1	0	0	0	0	0	2	1	11
BE984787	Mm.266611	Gpsm1	G-protein signalling modulator 1 (AGS3-like, C. elegans)	-0.22	-0.45	-0.52	-0.59	-0.42	-0.49	0.16	0.16	0.18	1.03	1.18
BE985258	Mm.426440	Ssbp2	Single-stranded DNA binding protein 2	-0.44	-0.66	-1.52	-1.98	-1.06	-0.35	0.71	0.36	1.12	1.66	1.18
BE987465	Mm.336955	Rpl10a	Ribosomal protein L10A	-0.41	0.44	0.08	-0.23	-0.65	1.8	1.06	0.84	0.51	1.39	1.18
BE950267	Mm.386335	Transcribed locus	Transcribed locus	0.03	-0.61	-0.09	-0.16	-0.8	-0.67	0.15	-0.13	-0.51	1.02	1.17
BE950363	Mm.1129	Ndufb10	NADH dehydrogenase (ubiquinone) 1 beta subcomplex, 10	-0.66	-0.6	0.48	-0.22	-0.49	-0.33	0.29	0.96	0.52	0.41	1.17	164	58	86	41	16	23	31	83	31	32	28	84	31	21	37	24	23	36	19	868
BE950617	Mm.210305	Ppa2	Pyrophosphatase (inorganic) 2	-0.77	-0.65	-1.05	-0.93	-0.69	-0.25	0.05	0.87	0.65	1.13	1.17	1	0	0	0	0	0	0	0	0	0	0	0	0	0	0	0	0	0	0	1
BE951424	Mm.408199	Transcribed locus	Transcribed locus	-0.34	0.21	0.65	-0.11	0.33	0.07	0.38	0.66	0.5	0.59	1.17
BE981836	Mm.408557	Transcribed locus	Transcribed locus	-0.2	0.72	-0.28	-0.54	-0.3	-0.3	-0.36	0.29	0.11	0.48	1.17
BE985514	Mm.262547	Ing4	Inhibitor of growth family, member 4	-0.15	-0.53	-0.05	0.17	-0.13	-0.18	0.01	0.13	0.39	0.3	1.17	0	0	1	0	0	0	0	0	2	0	0	0	0	0	0	0	0	0	0	3
BE987815	Mm.152048	Hapln4	Hyaluronan and proteoglycan link protein 4	-0.74	-0.21	-0.45	-0.36	-0.75	-0.89	-0.18	0.28	1.08	1.99	1.17	0	0	0	0	0	1	3	0	1	1	1	0	0	0	0	0	0	2	1	10
BE988571	Mm.26840	Alkbh1	AlkB, alkylation repair homolog 1 (E. coli)	-0.74	0.05	-0.02	0.32	0.72	0.07	0.18	0.38	0.29	0.82	1.17	0	1	2	0	0	0	0	0	0	0	0	0	0	0	0	0	0	0	0	3
BE995404	Mm.409268	Transcribed locus	Transcribed locus	-0.56	-0.32	-0.61	0.59	-0.95	-0.54	-0.08	0.66	0.47	0.91	1.17
BF455823	Mm.409559	Transcribed locus	Transcribed locus	-0.04	0.14	-0.7	-0.32	-1.23	-1.15	-0.31	0.05	0.24	1.46	1.17
BF461526	Mm.409739	Transcribed locus	Transcribed locus	0.16	0.8	0.19	-0.13	0.08	0.32	0.25	0.3	-0.21	-0.03	1.17
BF462320	Mm.270587	Clcn7	Chloride channel 7	-0.82	-0.1	-0.95	-0.25	-0.75	-0.79	-0.62	0.35	0.12	0.53	1.17	0	2	5	2	0	1	2	1	4	1	3	5	3	5	3	5	4	4	2	52
BF464127	Mm.404266	Transcribed locus	Transcribed locus	-1.58	-0.92	-0.25	-0.79	-0.73	-0.88	-0.4	0.26	0.48	0.9	1.17
BE950244	Mm.316418	Rsrc1	Arginine/serine-rich coiled-coil 1	-1.56	-1.65	-1.6	-1.25	-1.12	-0.69	0.35	0.65	0.66	0.87	1.16
BE983321	Mm.408654	Transcribed locus	Transcribed locus	-0.35	-0.13	-0.67	-0.6	-0.33	0.09	0.17	0.92	0.87	0.83	1.16
BE984962	Mm.57154	C1ql1	Complement component 1, q subcomponent-like 1	-0.9	-1.18	-1.46	-1.41	-1.29	-0.4	0.32	0.73	0.73	1.4	1.16	0	2	5	0	0	0	0	0	0	0	1	2	1	0	0	2	0	3	0	16
BE985596	Mm.158827	2410003P15Rik	RIKEN cDNA 2410003P15 gene	0.24	0.06	0	-1.11	-0.18	0.06	0.31	0	0.19	0.84	1.16
BE988035	Mm.252406	4930430E16Rik	RIKEN cDNA 4930430E16 gene	-1.06	-0.58	-1.8	-1.29	-1.46	-0.93	-0.6	0.55	-0.29	1.34	1.16	0	0	0	0	0	0	0	0	0	0	1	1	2	1	2	2	1	6	5	21
BF465288	Mm.392176	Peg3	Paternally expressed 3	0.74	0.09	-0.08	-0.92	-0.28	-0.04	-1.04	-0.13	-0.37	0.23	1.16
BE950190	Mm.383426	Grb2	Growth factor receptor bound protein 2	-1.03	-0.82	-0.56	-0.35	-0.35	-0.38	-0.36	-0.18	-0.07	0.58	1.15
BE986460	Mm.383426	Grb2	Growth factor receptor bound protein 2	-1.27	-0.84	-0.81	-0.97	-0.76	0.08	0.67	0.49	0.65	0.96	1.15
BF461237	Mm.29870	Itm2c	Integral membrane protein 2C	-0.71	-0.67	-0.79	-0.82	-1.02	-0.61	-0.26	0.34	0.38	1.72	1.15	6	40	19	27	0	2	68	4	14	11	10	6	14	6	24	59	45	25	5	385
BF466597	Mm.407158	Transcribed locus	Transcribed locus	-0.67	0.06	0.67	0.03	-0.62	-0.07	-0.23	1.53	0.85	1.21	1.15
BE950235	Mm.428514	Transcribed locus	Transcribed locus	-1.03	-1.26	-0.93	-0.94	-0.45	-0.39	-0.29	0.36	-0.03	1.01	1.14
BE953885	Mm.262252	Serf2	Small EDRK-rich factor 2	0.23	-0.12	-0.06	-0.77	-0.45	-0.33	-0.05	0.04	0.56	0.92	1.14
BE981450	Mm.23977	Ccr9	Chemokine (C-C motif) receptor 9	-0.59	-0.49	-0.39	0.2	0.5	0.76	0.43	0.65	0.23	0.86	1.14	0	4	4	1	0	0	0	1	0	0	0	0	1	1	2	0	0	0	0	14
BE982341	Mm.151315	Cdca1	Cell division cycle associated 1	-0.03	0.02	-0.26	-0.1	-0.15	0.15	-0.39	0.02	0.06	0.22	1.14	1	8	9	4	1	1	3	2	4	7	2	1	4	1	2	4	3	1	1	59
BE982747	Mm.398550	Transcribed locus	Transcribed locus	-0.39	-0.45	-0.68	-0.93	-0.75	-0.75	0.3	1.06	0.62	0.87	1.14
BE985259		EST	EST	0.96	0.53	1.49	1	1.07	0.62	0.71	0.3	0.63	0.89	1.14
BF455644	Mm.329322	Fhod3	Formin homology 2 domain containing 3	0.14	-1.02	-1.33	-0.62	-0.66	0.46	0.57	0.66	0.08	0.52	1.14
BF460845	Mm.258484	D6Wsu176e	DNA segment, Chr 6, Wayne State University 176, expressed	-0.39	-0.89	-0.45	-0.4	-0.74	-0.3	0.07	0.29	0.51	0.91	1.14
BF461353		EST	EST	0.35	0.25	-0.05	-0.24	-0.04	-0.13	-0.09	0.4	-0.1	0.85	1.14
BF464388	Mm.150314	Prickle1	Prickle like 1 (Drosophila)	-0.83	-0.99	-0.93	-0.97	-0.66	-0.41	0.3	0.39	0.63	0.71	1.14
BF466004	Mm.376358	AW048948	Expressed sequence AW048948	-1.04	-1.49	-1.47	-0.42	-1.31	-0.61	-0.25	0.89	0.44	1.23	1.14
BE950273	Mm.325499	Dscaml1	Down syndrome cell adhesion molecule-like 1	-1.34	-1.42	-1.4	-1.04	-2.08	-0.64	0.05	1.05	0.9	1.37	1.13
BE950334	Mm.223674	Syp	Synaptophysin	-3.9	-3.26	-2.19	-1.86	-1.2	-0.87	0.78	1.04	0.8	0.71	1.13
BE950390	Mm.24846	Rnf113a2	Ring finger protein 113A2	-1.3	-0.9	-0.88	-0.81	-0.94	-1.26	-0.31	0.26	0.38	0.84	1.13	1	2	3	2	0	1	4	1	4	1	0	1	2	5	3	9	5	4	4	52
BE951874	Mm.45602	Brd8	Bromodomain containing 8	-0.33	0.43	0.45	0.67	0.89	0.66	1.06	0.43	0.52	1.51	1.13	0	0	0	2	0	0	0	0	0	0	0	0	0	0	1	0	0	1	0	4
BE952182	Mm.238973	Atp5b	ATP synthase, H+ transporting mitochondrial F1 complex, beta subunit	1.39	-0.2	0.94	-0.29	0.28	0.42	0.75	0.99	1.18	1.42	1.13
BE985119	Mm.408756	Transcribed locus	Transcribed locus	-1.26	-0.87	-0.27	-0.36	-0.6	-0.42	-0.58	0.68	0.48	1.38	1.13
BE985528	Mm.330496	Inoc1	INO80 complex homolog 1 (S. cerevisiae)	0.33	0.11	-0.43	-0.5	-0.12	0.05	-0.05	0.54	0.36	0.95	1.13
BE988149	Mm.295284	Stom	Stomatin	-2	-2.03	-0.95	-1.32	-1.76	-1.21	-0.41	0.8	0.34	1.08	1.13
BF464093	Mm.255587	Rad9b	RAD9 homolog B (S. cerevisiae)	0.37	-0.43	0.02	-0.26	-0.25	-0.16	-0.02	-0.11	-0.04	0.2	1.13	0	0	0	0	0	0	0	0	0	0	1	0	0	0	0	0	1	0	0	2
BE954461	Mm.21414	4921506I22Rik	RIKEN cDNA 4921506I22 gene	0.01	-1.5	-1.24	-0.85	-0.54	-0.02	0.78	0.43	1	1.45	1.12	3	1	4	2	2	1	1	3	0	7	2	3	8	4	4	15	6	3	7	76
BE984531	Mm.272972	Atg16l1	Autophagy-related 16-like 1 (yeast)	-0.54	-1.08	-0.61	-1.03	-1.01	-0.23	-0.31	0.36	0.26	0.65	1.12
BF466935	Mm.274318	Las1l	LAS1-like (S. cerevisiae)	0.64	0.17	0.42	0.08	-0.1	-0.04	-0.43	0.23	-0.03	0.31	1.12
BE951384	Mm.408197	Transcribed locus	Transcribed locus	-0.65	-0.23	-0.13	0.4	0.52	0.31	0.27	0.63	0.47	0.93	1.11
BF455635	Mm.288645	Pcf11	Cleavage and polyadenylation factor subunit homolog (S. cerevisiae)	-1.03	-0.63	-0.87	-0.11	0.13	0.19	0.25	0.15	0.09	0.55	1.11
BF461236	Mm.392886	D1Ertd622e	DNA segment, Chr 1, ERATO Doi 622, expressed	-0.32	-0.04	0.49	-0.1	-0.27	-0.44	-1.09	-0.11	-0.21	0.6	1.11
BF461373	Mm.425766	Nrxn3	Neurexin III	-2.33	-1.39	-2.04	-1.36	-1.87	-0.62	-0.27	1	0.57	1.13	1.11
BF463609	Mm.392201	Prickle1	Prickle like 1 (Drosophila)	-1.06	-1.01	-1.23	-1.52	-0.91	-1.1	-0.09	0.87	0.31	0.94	1.11
BF464018	Mm.193678	AU016693	Expressed sequence AU016693	-0.13	-0.56	0.01	-0.06	-0.16	-0.21	-0.13	0.17	0.34	0.51	1.11	0	4	1	3	0	0	0	0	3	1	2	0	1	3	1	2	3	1	4	29
BF466312	Mm.93636	Dmxl2	Dmx-like 2	-1.35	-1.4	-1.08	-1.1	-1.12	-0.46	-0.13	0.33	0.94	0.8	1.11	0	1	0	1	0	0	0	0	0	0	0	0	0	0	1	0	0	1	0	4
BF466923	Mm.33360	Mylk	Myosin, light polypeptide kinase	-0.09	0.09	-0.18	-0.2	0.03	-0.07	0.11	0.97	-0.23	0.46	1.11	0	0	0	0	0	0	0	0	1	0	0	0	0	0	0	0	0	0	0	1
BE954659	Mm.289645	Gtl2	GTL2, imprinted maternally expressed untranslated mRNA	-1.22	-0.68	-1.28	-0.3	0.14	0.04	-0.56	0.24	0.56	0.72	1.1
BE982239	Mm.260256	Eif4g1	Eukaryotic translation initiation factor 4, gamma 1	-0.19	-0.48	-0.56	-0.14	-0.27	-0.24	0	0.33	0.3	0.92	1.1	1	1	1	4	3	0	0	1	1	1	0	0	0	0	0	0	3	1	4	21
BE985138	Mm.408758	Transcribed locus	Transcribed locus	1.95	1.48	0.69	2.25	1.94	1.29	0.15	1.13	0.47	1.16	1.1
BE985856	Mm.12412	Dhx57	DEAH (Asp-Glu-Ala-Asp/His) box polypeptide 57	-0.05	0.04	0.45	0.45	0.05	-0.05	-0.22	0.29	0.4	0.63	1.1	0	4	3	3	2	1	5	1	7	3	9	2	8	9	5	5	6	1	4	78
BE986562	Mm.255723	Mbnl1	Muscleblind-like 1 (Drosophila)	-1.12	-1.36	-1.64	-1.45	-1.07	-0.81	-0.2	1.03	1.07	1.07	1.1	0	0	0	0	0	0	0	0	1	0	0	0	0	0	0	0	0	0	0	1
BE987142	Mm.101525	1700010H15Rik	RIKEN cDNA 1700010H15 gene	0.79	-0.38	-0.67	-0.17	-0.22	-0.31	-0.05	0.94	0.59	0.87	1.1	0	0	0	0	0	0	1	1	0	0	0	0	0	0	0	0	0	0	0	2
BE987172	Mm.237935	BC026657	CDNA sequence BC026657	-1.66	-1.07	-1	-0.69	-0.41	0.11	0.89	0.55	0.63	1.35	1.1
BE987235	Mm.341204	Itsn2	Intersectin 2	0.24	-0.33	-0.21	0.11	-0.25	-0.98	-0.3	-0.11	0.22	0.4	1.1
BF455766	Mm.234233	Pgbd5	PiggyBac transposable element derived 5	-1.36	-1.6	-0.38	-0.85	-1.2	-0.77	-0.84	0.42	0.62	1.15	1.1	0	0	2	0	0	0	1	0	0	0	0	0	0	0	0	0	1	1	0	5
BF460550	Mm.409667	Transcribed locus	Transcribed locus	-1.3	-0.89	-0.56	-0.41	-0.9	-0.48	-0.31	0.35	0.25	1.77	1.1
BF462499	Mm.121918	Ddhd1	DDHD domain containing 1	-0.93	-0.81	-0.98	-0.71	-0.44	-0.56	-0.26	0.37	0.67	1.39	1.1	0	0	0	0	0	0	0	0	0	0	0	0	0	0	0	0	0	0	1	1
BF464518	Mm.247456	Nfx1	Nuclear transcription factor, X-box binding 1	-0.96	-1.32	-1.16	-1.32	-0.95	-0.7	-0.55	0.44	0.17	1.2	1.1
BF466018		EST	EST	0.05	1.04	-0.28	-0.1	-0.26	-0.02	-0.1	0.03	0.39	0.22	1.1
BE950515	Mm.259468	9830169C18Rik	RIKEN cDNA 9830169C18 gene	-0.39	-0.49	-0.41	0.14	-0.4	-0.48	0.07	0.62	0.53	0.61	1.09	1	6	5	1	0	1	3	3	5	11	1	4	7	2	0	2	2	5	4	63
BE951403	Mm.205830	Gdi1	Guanosine diphosphate (GDP) dissociation inhibitor 1	0.18	0.15	0.59	0.03	0.21	0.4	0.06	0.69	0.4	1.17	1.09	2	13	17	12	6	7	21	11	15	18	10	7	14	16	11	19	14	13	14	240
BE953721	Mm.273785	Tmcc2	Transmembrane and coiled-coil domains 2	-1.35	-0.81	-0.13	-0.41	-0.31	-0.19	0.71	0.89	0.64	0.24	1.09
BE953821	Mm.333233	Rab7	RAB7, member RAS oncogene family	0.19	-0.3	0.16	-0.43	-0.31	-0.01	-0.04	0.45	0.09	0.57	1.09
BE954677	Mm.31008	Eml3	Echinoderm microtubule associated protein like 3	-1.09	-1.04	-1.16	-1.52	-0.92	-0.6	0.13	0.93	0.58	1.04	1.09	0	1	0	0	1	0	0	0	2	0	0	1	2	1	1	0	2	5	2	18
BE954786	Mm.397546	Transcribed locus	Transcribed locus	-0.59	-0.54	-0.78	-1.18	-1.48	-0.88	-0.34	1.07	0.61	0.91	1.09
BE985169	Mm.307728	Btbd4	BTB (POZ) domain containing 4	-0.36	-0.85	-0.56	-0.3	-0.65	-0.55	-0.06	0.55	0.38	1.14	1.09
BF462083	Mm.315962	Pgam1	Phosphoglycerate mutase 1	-0.28	0.17	0.61	0.97	-0.52	0.09	0.02	0.75	0.57	1.6	1.09
BF465055	Mm.396635	Transcribed locus	Transcribed locus	0.85	0.42	0.18	0.18	-0.38	-0.11	-0.1	0.95	0.12	0.62	1.09
BE949977	Mm.227484	Rai17	Retinoic acid induced 17	-0.14	0.09	-0.29	-0.61	-0.38	0.1	0.08	0.87	0.1	0.74	1.08
BE949991		EST	EST	-3.71	-2.06	-2.61	-1.4	-0.55	-1.01	-0.2	0.83	1.01	1.3	1.08
BE950365	Mm.154358	Cyfip2	Cytoplasmic FMR1 interacting protein 2	-1.19	-0.16	0.33	-0.25	-0.14	-0.54	-0.44	0.56	-0.28	0.32	1.08	1	17	4	7	6	4	6	5	2	6	1	6	4	5	4	2	7	6	5	98
BE951487	Mm.35345	Ehmt2	Euchromatic histone lysine N-methyltransferase 2	1.35	-0.02	1.09	0.66	-0.68	-0.13	0.41	0.51	0.75	0.85	1.08	2	3	3	3	7	2	2	2	1	3	0	8	6	2	2	3	1	2	1	53
BE983005	Mm.408629	Transcribed locus	Transcribed locus	0.02	0.45	0.15	-0.42	-0.74	-0.92	-0.6	0.5	0.57	0.82	1.08
BE984466	Mm.371544	Slc25a5	Solute carrier family 25 (mitochondrial carrier, adenine nucleotide translocator), member 5	0.59	-0.84	-0.73	-0.62	-0.84	-0.12	0.27	0.96	0.8	1.13	1.08
BE985549		EST	EST	0.1	-0.34	-0.24	-0.59	0.05	-0.62	-0.09	0.14	-0.04	0.38	1.08
BE986578	Mm.397047	Asphd2	Aspartate beta-hydroxylase domain containing 2	0.47	0.14	-0.23	-0.42	-0.16	-0.34	0.11	0.28	-0.07	0.8	1.08
BE988154	Mm.408932	Transcribed locus	Transcribed locus	-1.43	-1.37	-1.2	-1.48	-1.04	-0.72	-0.44	0.52	0.67	1.67	1.08
BE988905	Mm.251890	Tmem109	Transmembrane protein 109	0.7	0.22	-0.15	-0.01	-0.47	-1.03	-0.1	0.28	0.3	0.72	1.08
BF461626	Mm.311840	Dlgap1	Discs, large (Drosophila) homolog-associated protein 1	-0.86	-0.75	-1.1	-0.61	-0.9	-0.52	-0.14	0.5	0.32	0.94	1.08
BF464034	Mm.12665	Cul3	Cullin 3	-0.19	-0.43	-0.23	-0.32	-0.32	0.29	-0.11	0.48	0.84	0.46	1.08	0	5	7	8	3	0	3	3	2	3	1	5	4	2	6	5	3	2	5	67
BF466039	Mm.12508	Kpna2	Karyopherin (importin) alpha 2	-1.05	0.03	0.25	0.81	1.2	0.56	-0.05	-0.59	0.28	0.98	1.08	2	29	16	14	2	3	8	29	41	20	49	7	21	18	3	5	12	8	17	304
BE951529	Mm.192580	Rtn4	Reticulon 4	0.37	0.26	0.29	-0.04	-0.07	0.36	-0.02	0.47	0.28	0.81	1.07
BE982389	Mm.130054	Ntrk2	Neurotrophic tyrosine kinase, receptor, type 2	1.36	0.48	0.34	-0.15	-0.24	-0.65	-0.37	0.14	0.22	0.29	1.07	0	0	0	0	0	0	0	0	1	0	0	0	0	0	0	0	0	0	0	1
BE987294	Mm.208511	Gucy2f	Guanylate cyclase 2f	0.65	-0.76	-0.4	-0.22	-0.67	-0.55	0.08	0.47	0.7	0.99	1.07	0	0	0	0	0	0	0	0	0	0	0	0	0	0	0	0	1	0	0	1
BE988181	Mm.395596	Transcribed locus	Transcribed locus	-0.47	-0.79	-0.9	-0.69	-0.74	-0.15	0.14	0.73	0.49	0.54	1.07
BF460775	Mm.37332	D16Ertd472e	DNA segment, Chr 16, ERATO Doi 472, expressed	-0.05	-0.35	-0.63	-0.91	-0.59	-1.7	-1.21	-0.04	-0.41	0.34	1.07	0	1	0	1	0	0	1	0	0	0	0	0	0	0	0	0	0	1	2	6
BF463814	Mm.409867	Transcribed locus	Transcribed locus	-1.73	-0.87	-0.36	0.3	0.49	0.69	0.53	0.37	0.11	0.64	1.07
BE950137	Mm.62876	Zwint	ZW10 interactor	-0.77	0.07	-0.42	-0.25	-0.03	-0.49	0.1	0.48	0.56	0.72	1.06
BE983218	Mm.151308	Dpf3	D4, zinc and double PHD fingers, family 3	0.24	0.51	-0.62	-0.21	-0.17	-0.02	-0.01	0.01	0.09	0.32	1.06	0	0	3	1	0	0	0	0	1	0	0	0	0	0	0	0	1	0	0	6
BE985551	Mm.203208	AU040377	Expressed sequence AU040377	-1.61	-2.05	-1.71	-1.46	-1.24	-0.38	0.44	1.41	0.68	0.83	1.06	0	6	10	3	0	1	6	4	9	5	10	3	8	12	13	5	5	10	11	121
BF464132	Mm.86413	Pscd1	Pleckstrin homology, Sec7 and coiled-coil domains 1	-0.78	-0.68	-0.37	-0.78	-0.51	-0.56	0.01	-0.09	0.38	0.65	1.06
BE984836	Mm.268564	Ints3	Integrator complex subunit 3	-0.33	-0.72	-0.36	-0.49	-0.67	-0.73	-0.64	-0.07	0.16	0.66	1.05	0	1	1	1	0	2	1	0	1	2	2	1	1	1	0	2	0	2	0	18
BE987989	Mm.158231	Sdha	Succinate dehydrogenase complex, subunit A, flavoprotein (Fp)	0.28	-0.55	-0.09	-0.17	-0.31	-0.27	0.18	0.3	0.71	1.27	1.05	0	0	0	0	0	0	0	0	0	0	0	1	0	0	0	0	0	0	1	2
BE988129	Mm.23573	Unc5a	Unc-5 homolog A (C. elegans)	0.45	-0.53	-0.19	-0.1	-0.3	-0.01	0.04	0.84	0.39	0.52	1.05	0	0	0	1	0	0	1	0	1	0	2	0	0	0	0	1	0	0	0	6
BE995594	Mm.409286	Transcribed locus	Transcribed locus	-0.51	-0.74	-0.67	-0.84	-1	-0.71	-0.63	0.35	0.25	1.4	1.05
BE995608	Mm.40213	BC072620	CDNA sequence BC072620	-1.53	-1.57	-0.94	-1.48	-0.7	-0.13	0.45	0.25	0.5	1.26	1.05	0	0	0	0	0	0	0	0	0	0	0	0	1	0	2	1	0	1	1	6
BF461724	Mm.393813	Plekha8	Pleckstrin homology domain containing, family A (phosphoinositide binding specific) member 8	0.48	0.34	0.45	-0.36	-0.72	-0.77	-0.49	-0.07	-0.25	0.67	1.05
BF464599	Mm.422652	Ntng2	Netrin G2	0.26	0.14	-0.27	-0.45	-0.07	-0.55	-0.41	0.39	0.06	1.14	1.05
BF465164	Mm.6483	Pld3	Phospholipase D family, member 3	-0.3	-0.65	-0.82	-0.79	-0.81	-0.47	-0.13	0.59	0.58	1.29	1.05	3	18	11	7	1	3	17	1	5	2	2	4	9	7	7	1	13	10	4	125
BE950528	Mm.286202	Dtnb	Dystrobrevin, beta	0.57	-0.98	-0.86	-0.22	0.64	0.8	0.32	0.56	0.29	1.25	1.04
BE952281	Mm.3555	Vdac1	Voltage-dependent anion channel 1	-0.07	-0.66	0.33	-0.16	0.72	0.31	0.3	0.72	0.25	0.93	1.04	8	16	13	5	4	2	7	2	0	1	2	3	3	5	6	0	6	14	3	100
BE954740	Mm.181396	Rasip1	Ras interacting protein 1	0.11	0.28	0.1	-0.21	-0.02	-0.27	-0.15	0.63	-0.2	0.42	1.04	0	2	2	0	1	0	2	1	3	1	0	0	0	0	0	0	0	0	1	13
BE984592	Mm.39330	Hspa4l	Heat shock protein 4 like	-0.28	-0.11	-0.04	-0.01	-0.48	-0.05	0.11	0.71	0.69	1.03	1.04	2	12	6	13	1	6	8	8	6	8	7	5	5	2	15	34	12	8	5	163
BE987848	Mm.311026	Fbxo33	F-box only protein 33	0	-0.3	-0.23	-0.37	-0.34	0.88	0.08	0.59	0.05	0.69	1.04
BE989154	Mm.431226	EST	CDNA, clone:Y1G0132A15, strand:unspecified	0.25	-0.16	-0.23	-0.88	-0.91	-0.69	-0.06	1.05	0.35	1.17	1.04
BF455651	Mm.330351	D430039N05Rik	RIKEN cDNA D430039N05 gene	-0.8	-0.68	-0.55	-0.78	-0.9	-0.61	-0.47	0.27	0.5	0.68	1.04
BF465073	Mm.4965	Lhx1	LIM homeobox protein 1	0.01	0.14	-0.03	0.12	0.2	-0.02	0.06	-0.01	-0.14	0.91	1.04	0	10	12	18	0	1	3	1	0	0	0	0	3	0	2	0	4	1	1	56
BE950627	Mm.3906	Map2k7	Mitogen activated protein kinase kinase 7	-0.97	-0.83	-0.59	-0.17	-0.87	-0.72	-0.07	0.22	0.24	0.72	1.03	0	3	3	2	3	0	4	5	2	1	0	4	5	3	3	2	2	3	5	50
BE951430	Mm.358704	Lrrc40	Leucine rich repeat containing 40	-0.12	-0.66	-1.21	-0.8	-0.21	-0.09	0.36	0.48	0.81	1.13	1.03
BE952166	Mm.21399	Itpa	Inosine triphosphatase (nucleoside triphosphate pyrophosphatase)	0.39	0.2	-0.22	-0.47	-0.11	0.26	-0.02	0.5	0.25	0.62	1.03	4	5	7	6	4	0	5	2	2	5	1	5	1	0	4	2	5	4	4	66
BE985778	Mm.185937	Vax2os1	Vax2 opposite strand transcript 1	-1.05	-0.56	-0.42	-0.76	-0.72	-0.32	-0.28	0.21	0.57	0.51	1.03	0	0	0	0	0	0	0	0	0	1	0	1	1	0	1	0	0	3	4	11
BF455838	Mm.409560	Transcribed locus	Transcribed locus	-0.16	-0.4	-0.52	-0.61	-0.63	-0.5	-0.55	-0.48	-0.12	0.88	1.03
BF467001	Mm.297431	Senp2	SUMO/sentrin specific peptidase 2	-0.35	-0.36	-0.22	-0.14	-0.39	-0.35	-0.18	0.07	0	0.52	1.03
BE949684	Mm.255026	Acss2	Acyl-CoA synthetase short-chain family member 2	-1.23	0.78	0.18	0.21	0.44	0.09	0.82	0.34	0.43	0.4	1.02	3	5	4	2	2	1	5	0	9	5	4	1	1	7	3	4	2	3	3	64
BE950108	Mm.4222	Tpi1	Triosephosphate isomerase 1	0.7	0.76	0.83	0.21	-1.03	-0.07	0.14	-0.17	0.52	1.13	1.02	2	58	42	22	4	6	45	40	45	57	129	18	54	75	44	42	53	25	16	777
BE950114	Mm.425243	LOC666745	Hypothetical protein LOC666745	-1.1	-0.88	-0.4	-0.14	0.03	-0.21	0.15	0.32	0.06	0.23	1.02
BE953600	Mm.407151	Transcribed locus	Transcribed locus	-0.06	-1.09	-0.36	-0.46	-0.29	0.08	-0.01	0.41	0.5	0.25	1.02
BE983070	Mm.408635	Transcribed locus	Transcribed locus	-0.44	-0.59	-0.33	-0.56	-1.34	-0.48	-0.51	0.56	0.32	0.99	1.02
BE994895	Mm.383947	Transcribed locus	Transcribed locus	-0.97	-1.33	-1.12	-1.53	-0.33	0.61	0.27	0.57	0.16	0.29	1.02
BF462287	Mm.1815	Ctps	Cytidine 5'-triphosphate synthase	-0.05	0.14	-0.47	-0.35	-0.48	0.06	-0.25	0.55	0.56	0.61	1.02	2	5	6	9	0	1	0	8	9	2	9	1	4	0	5	3	3	1	3	71
BF466705	Mm.41451	1810021J13Rik	RIKEN cDNA 1810021J13 gene	-0.15	0.26	-0.79	-0.72	-0.63	-0.26	-0.34	0.34	0.09	0.79	1.02	0	0	0	1	0	0	0	0	0	1	0	0	1	0	0	0	0	1	1	5
BE950406	Mm.289645	Gtl2	GTL2, imprinted maternally expressed untranslated mRNA	-2.21	-2.35	-1.71	-0.79	-0.46	-0.77	-0.99	0.65	0.01	0.81	1.01
BE950581	Mm.44701	EST	Adult male olfactory brain cDNA, RIKEN full-length enriched library, clone:6430531K17 product:unclassifiable, full insert sequence	-0.87	-0.43	-0.34	-0.73	-0.81	0.15	-0.07	0.79	0.35	1.25	1.01	0	0	0	0	0	0	0	0	1	0	0	0	0	0	0	0	0	0	0	1
BE981786	Mm.2766	Pvalb	Parvalbumin	-0.2	-0.41	-0.24	-0.32	-0.73	-0.8	-0.29	0.28	-0.17	1.04	1.01	0	2	3	3	0	1	0	3	1	2	3	1	1	1	2	0	0	0	0	23
BE987530	Mm.316628	Adar	Adenosine deaminase, RNA-specific	0.37	0.04	0.03	0.07	-0.23	-0.16	-0.17	0.56	0.16	0.66	1.01
BE988533	Mm.70065	C030002B11Rik	RIKEN cDNA C030002B11 gene	-1.02	-0.37	0.04	0.18	-0.23	-0.05	-0.06	0.98	0.21	0.71	1.01	0	5	5	4	0	1	0	0	0	1	0	2	1	2	1	1	1	1	1	26
BF464805	Mm.304656	Tmem8	Transmembrane protein 8 (five membrane-spanning domains)	-0.49	-0.95	-0.59	-0.25	-1.38	-1.04	-0.6	0.57	0.25	0.68	1.01
BE950311	Mm.408135	Transcribed locus	Transcribed locus	-2.59	-2.11	-2.19	-1.54	-1.18	-0.18	0.8	0.95	0.81	1.21	1
BE950456	Mm.40748	AW493845	Expressed sequence AW493845	-0.7	-0.33	-0.37	-0.32	-0.6	-1.1	-0.71	0.19	0.21	1.15	1	0	0	0	0	0	0	0	0	1	0	0	0	0	0	1	0	0	1	0	3
BE950596	Mm.30214	Atp6v0e2	ATPase, H+ transporting, lysosomal V0 subunit E2	-1.67	-1.19	-1.42	-1.34	-0.76	-0.25	0.32	0.88	1.15	1.73	1	1	45	41	17	6	6	48	8	11	10	30	7	30	36	54	29	52	40	41	512
BE950607	Mm.407496	Transcribed locus	Transcribed locus	0.28	-0.01	0.11	0.27	0.58	0.83	-0.19	0.47	0.21	0.26	1
BE954793	Mm.279599	Klc4	Kinesin light chain 4	-0.98	-1	-1.11	-0.62	-0.62	-0.72	-0.23	0.44	0.64	1.25	1
BE981929	Mm.157091	Adcy6	Adenylate cyclase 6	-0.96	-0.8	-0.98	-0.74	-0.71	-0.86	-0.25	0.39	0.52	1.02	1	0	8	9	8	0	1	2	9	7	5	6	6	6	8	7	3	9	3	3	100
BE985303	Mm.230169	Got2	Glutamate oxaloacetate transaminase 2, mitochondrial	0.52	-0.43	0.26	-0.84	-0.98	-0.49	0.06	0.2	0.14	1.23	1
BE995883	Mm.392400	Malat1	Metastasis associated lung adenocarcinoma transcript 1 (non-coding RNA)	-1.91	-1.1	-1.38	-0.57	0.12	-0.26	0.56	0.05	0.18	0.32	1
BF455820	Mm.276305	Dhx30	DEAH (Asp-Glu-Ala-His) box polypeptide 30	-0.06	-0.06	0.28	0.25	-0.48	0.05	-0.16	0.21	0.07	0.54	1
BF460946	Mm.236513	Pcbp2	Poly(rC) binding protein 2	-0.24	0.54	0.4	0.32	0.28	0.62	0.51	0.08	0.48	0.54	1
BF461845	Mm.191892	Herc3	Hect domain and RLD 3	-1.87	-1.88	-1.98	-1.34	-1.21	-0.96	-0.44	-0.08	0.8	1.03	1
BF461885	Mm.391973	Prkce	Protein kinase C, epsilon	-1.3	-1.19	-0.8	-0.81	-0.84	-0.5	-0.55	0.32	0.21	0.67	1
BF463925	Mm.28219	Cdipt	CDP-diacylglycerol--inositol 3-phosphatidyltransferase (phosphatidylinositol synthase)	-0.22	-0.58	-0.8	-0.5	-1.03	-0.37	-0.04	0.51	0.33	0.78	1	0	12	10	7	1	2	11	6	7	6	8	3	14	12	12	4	5	11	6	137
BF464383	Mm.218009	Cradd	CASP2 and RIPK1 domain containing adaptor with death domain	-0.79	-0.78	-1.04	-0.57	-0.37	-0.15	0.21	0.69	0.45	1.01	1
BF465047	Mm.7884	Hbld2	HESB like domain containing 2	-0.37	-0.4	-0.08	-0.34	-0.28	0.04	-0.29	0.4	0.72	0.51	1	1	10	18	13	3	4	25	5	14	15	17	4	17	10	21	7	12	7	5	208
BE985590	Mm.378944	Hspd1	Heat shock protein 1 (chaperonin)	1.66	0.81	0.7	0.15	-0.24	-0.65	-0.42	0.4	0.4	1.02	0.99
BE985761		EST	EST	-0.51	-0.31	-0.51	0.14	-0.32	-0.09	0.88	0.84	0.47	0.67	0.99
BE985839	Mm.406837	Transcribed locus	Transcribed locus	-0.89	-1.98	-1.49	-0.98	-0.72	0.37	1.16	0.77	0.7	0.44	0.99
BE986208	Mm.291029	Skiv2l2	Superkiller viralicidic activity 2-like 2 (S. cerevisiae)	-0.27	-0.6	-0.53	-0.24	-0.31	-0.26	-0.14	0.11	0.07	0.88	0.99
BE988725	Mm.264849	Magi3	Membrane associated guanylate kinase, WW and PDZ domain containing 3	-0.61	-1.29	-0.56	-0.78	-0.18	-0.48	-0.61	0.63	0.22	0.65	0.99
BF456912	Mm.427005	Snap91	Synaptosomal-associated protein 91	-1.72	-1.07	-1.06	-1.12	-1.22	-0.96	-0.06	0.81	0.79	1.36	0.99
BF462050	Mm.156195	Ccdc55	Coiled-coil domain containing 55	-0.56	-0.65	-0.55	-0.8	-0.41	-0.55	0.08	0.31	0.34	1.03	0.99	1	2	3	1	0	0	2	1	1	1	0	1	5	1	2	0	0	1	1	23
BF463362	Mm.409842	Transcribed locus	Transcribed locus	-0.36	-0.31	0.11	0.33	-0.1	-0.23	-0.33	0.35	0.03	-0.06	0.99
BE950301		EST	EST	0.01	0.08	-0.01	0.41	0.58	-0.32	-0.09	0.17	0.16	0.45	0.98
BE953987	Mm.408329	Transcribed locus	Transcribed locus	0.17	-0.08	-0.15	-0.14	-0.16	-0.54	0.07	0.1	0.07	0.29	0.98
BE988179	Mm.27789	Frmd4b	FERM domain containing 4B	-2.39	-1.73	-1.45	-0.82	-0.39	-0.29	0.42	0.74	0.62	0.99	0.98	0	4	4	3	0	1	0	2	0	0	1	1	0	0	2	1	2	1	2	24
BF461679	Mm.28207	D4Wsu132e	DNA segment, Chr 4, Wayne State University 132, expressed	-0.11	-1	-0.24	-0.9	-0.56	-0.41	-0.36	-0.08	0.15	0.39	0.98	0	2	2	0	1	1	0	2	0	4	0	0	0	0	3	0	3	4	1	23
BF463941	Mm.33360	Mylk	Myosin, light polypeptide kinase	-1.57	-1.94	-2.4	-2.13	-0.99	-1.49	0.14	1.27	1.45	1.37	0.98	0	0	0	0	0	0	0	0	1	0	0	0	0	0	0	0	0	0	0	1
BF464858	Mm.408490	Transcribed locus	Transcribed locus	-0.35	-0.35	-0.96	-0.46	0.31	-0.38	0.11	-0.07	-0.15	0.53	0.98
BF464960	Mm.31345	Itfg2	Integrin alpha FG-GAP repeat containing 2	-0.63	-1.03	-0.67	-0.95	-0.59	-0.04	0.33	0.49	0.48	0.41	0.98	1	6	2	5	0	1	2	1	2	3	1	3	2	2	7	4	3	4	3	52
BF465323	Mm.213403	Klc3	Kinesin light chain 3	-2.62	-1.77	-1.65	-1.49	-0.9	0.22	0.9	1.11	0.7	0.72	0.98	0	1	0	0	0	0	1	0	0	0	0	1	0	3	3	7	1	4	6	27
BF466841	Mm.2386	Scg3	Secretogranin III	-0.83	-0.4	0.2	-0.42	-0.7	-0.13	0.25	0.84	0.36	0.53	0.98	0	41	26	4	2	1	2	1	2	4	6	5	7	3	6	4	5	7	4	130
BE950353	Mm.30051	Rnf10	Ring finger protein 10	-0.77	-1.19	-0.51	-0.4	-0.79	-0.19	0.07	0.59	0.44	1.19	0.97	2	7	8	4	1	9	4	2	6	6	4	7	4	3	5	3	2	3	11	91
BE983463	Mm.6670	Prkag1	Protein kinase, AMP-activated, gamma 1 non-catalytic subunit	-0.38	-0.41	-0.56	-0.42	-0.63	-0.1	0.2	0.29	0.65	1.26	0.97	2	69	116	36	7	8	56	23	51	41	107	26	61	74	40	19	31	17	17	801
BE985027	Mm.12481	Cetn3	Centrin 3	0.66	0.3	0.26	0.3	0.27	0.09	-0.12	-0.01	-0.16	-0.32	0.97	0	20	15	10	1	5	12	8	27	14	16	8	10	17	11	9	5	5	14	207
BE985409	Mm.29891	Foxo1	Forkhead box O1	-0.18	-0.29	-0.47	-0.36	-0.36	-0.33	-0.29	0.33	0.28	0.91	0.97	3	0	3	4	0	2	3	2	1	1	1	0	0	1	1	2	1	1	1	27
BE985552	Mm.186610	0610007P08Rik	RIKEN cDNA 0610007P08 gene	0.23	-0.23	0	-0.08	-0.04	0.24	0.24	0.19	0.24	0.83	0.97
BE950215	Mm.408121	Transcribed locus	Transcribed locus	-0.85	-0.68	-0.62	-0.89	-0.59	-0.3	-0.58	0.08	0.1	1.16	0.96
BE950248	Mm.395921	Transcribed locus	Transcribed locus	-0.06	-0.23	-0.25	-0.55	-0.65	-1	0.09	0.2	0.47	0.64	0.96
BE952341	Mm.294870	D17Wsu104e	DNA segment, Chr 17, Wayne State University 104, expressed	-0.42	-0.24	-0.13	0.18	0.57	-0.24	-0.07	0.33	0.19	1.19	0.96
BE953774	Mm.27435	Slc22a17	Solute carrier family 22 (organic cation transporter), member 17	-0.43	-0.62	-0.4	-0.44	-0.45	-0.04	0.01	0.63	0.24	1.21	0.96	1	6	7	9	2	3	15	7	3	14	2	11	4	5	10	5	2	9	0	115
BE954676	Mm.207872	Zfp668	Zinc finger protein 668	0.11	0.09	0	-0.67	-0.45	-0.58	-0.24	0.29	-0.05	0.16	0.96
BE986442	Mm.331313	Amy2	Amylase 2, pancreatic	0.27	0.11	-0.12	0.52	-0.17	-0.1	0.1	0.1	-0.17	0.72	0.96
BE995727	Mm.1541	Snta1	Syntrophin, acidic 1	-1.44	-1.65	-1.52	-1.55	-1.43	-0.82	0.13	1.16	1	1.51	0.96	0	0	0	0	0	0	0	1	0	0	0	1	0	2	1	2	0	4	0	11
BF461101	Mm.247352	Slc6a6	Solute carrier family 6 (neurotransmitter transporter, taurine), member 6	0.06	-0.5	-0.81	-0.21	-0.18	0.07	-0.45	-0.21	0.03	1.83	0.96
BF461463	Mm.393965	Transcribed locus	Transcribed locus	-0.03	0.18	-0.22	-0.37	-0.66	-0.37	0.3	1.26	0.4	0.54	0.96
BF466496	Mm.218875	Tom1l2	Target of myb1-like 2 (chicken)	-1.11	-0.76	-0.99	-0.75	-0.53	-0.78	-0.2	0.6	0	0.97	0.96	10	15	11	3	0	1	14	1	4	2	8	9	9	6	11	6	11	6	4	131
BF466637	Mm.90760	Gnl2	Guanine nucleotide binding protein-like 2 (nucleolar)	0.57	-0.22	0.21	-0.39	-0.36	0.47	0.61	0.38	0.14	-0.06	0.96	1	2	2	0	0	1	0	1	0	1	0	0	0	1	3	1	1	1	0	15
BF466641	Mm.221244	6430547I21Rik	RIKEN cDNA 6430547I21 gene	-2.12	-1.75	-0.87	-0.92	-0.73	-0.53	-0.84	0.24	0.86	1.08	0.96	0	2	1	1	0	0	0	1	0	0	0	0	0	2	0	1	3	1	1	13
BE949990	Mm.299399	Pex6	Peroxisomal biogenesis factor 6	-1.27	-0.95	-1.1	-0.57	-0.71	-0.1	0.35	0.48	0.56	0.67	0.95
BE950091	Mm.426968	Transcribed locus	Transcribed locus	-0.28	-0.41	-0.36	-0.56	-0.38	-0.31	-0.57	0.64	0.64	0.67	0.95
BE953820	Mm.19834	Ndufa8	NADH dehydrogenase (ubiquinone) 1 alpha subcomplex, 8	1.17	1.28	1.72	0.92	-0.19	1.9	0.98	0.72	0.4	0.74	0.95	5	16	11	9	0	2	8	3	5	3	3	5	6	6	2	11	7	3	3	108
BE981424	Mm.247582	Rai16	Retinoic acid induced 16	-1.68	-1.93	-1.73	-1.31	-1.35	-1.44	-0.18	0.97	1.01	0.82	0.95
BE982669	Mm.241109	Rsn	Restin (Reed-Steinberg cell-expressed intermediate filament-associated protein)	0.16	-0.03	0.24	-0.15	-0.32	-0.43	-0.41	0.27	0.11	0.36	0.95
BE983809	Mm.367229	Transcribed locus	Transcribed locus	-0.31	-0.45	-0.22	0.14	-0.72	-0.01	-0.28	0.04	0.07	1.48	0.95
BE986925	Mm.308539	C430004E15Rik	RIKEN cDNA C430004E15 gene	-1.21	-1.65	-1.91	-2.13	-1.35	-1.41	-1.14	-0.19	0.47	1.73	0.95
BE987957	Mm.34008	Rac3	RAS-related C3 botulinum substrate 3	-0.63	-0.13	-0.15	-0.09	0.01	-0.18	-0.09	0.64	0.41	1.09	0.95	0	1	0	1	0	3	0	1	0	1	1	5	0	1	2	1	0	0	0	17
BE989175	Mm.409012	Transcribed locus	Transcribed locus	0.34	-0.78	-0.01	-0.48	-0.1	-0.35	0.29	1	0.89	1.11	0.95
BE995600	Mm.270331	Msi2	Musashi homolog 2 (Drosophila)	-0.18	0.35	0.04	-0.26	0	0.1	-0.27	0.3	0.27	0.71	0.95
BF460707	Mm.191949	Camk1d	Calcium/calmodulin-dependent protein kinase ID	-1.1	-0.65	-0.93	-0.74	-0.58	-0.51	-0.15	0.23	-0.26	0.36	0.95	0	0	0	1	0	0	0	0	0	0	0	0	0	0	0	0	0	0	0	1
BF461300	Mm.326247	Atp2c1	ATPase, Ca++-sequestering	-0.28	0.08	-0.55	-0.46	0.05	0.32	0.19	-0.19	0.27	0.95	0.95
BF461607	Mm.387577	Transcribed locus	Transcribed locus	-0.17	-0.22	-0.16	-0.31	-0.36	-0.66	0.01	0.03	0.06	0.41	0.95
BF466175	Mm.23662	Sema6c	Sema domain, transmembrane domain (TM), and cytoplasmic domain, (semaphorin) 6C	0.55	0.96	0.35	0.09	-0.39	-0.47	-0.26	0.29	-0.51	0.24	0.95	0	4	2	1	0	1	0	0	0	1	0	2	3	1	0	0	0	0	0	15
BE950340	Mm.156205	D330010C22Rik	RIKEN cDNA 330010C22 gene	-1.01	-0.66	-0.43	-0.17	-0.67	-0.85	-0.22	0.05	-0.22	0.36	0.94	0	0	0	0	0	0	0	0	0	1	0	0	0	0	2	0	0	1	1	5
BE951980	Mm.101876	Abcg4	ATP-binding cassette, sub-family G (WHITE), member 4	1.84	0.28	1.07	0.56	1.12	0.64	0.33	1.07	0.37	0.62	0.94	0	0	1	0	0	0	2	46	16	10	32	22	25	27	72	18	32	6	8	317
BE953893	Mm.291443	Entpd4	Ectonucleoside triphosphate diphosphohydrolase 4	-0.33	-0.51	-0.87	-1.13	-0.9	-0.31	-0.36	0.53	0.61	0.65	0.94
BE983397	Mm.290110	Dnajb6	DnaJ (Hsp40) homolog, subfamily B, member 6	-0.28	0.05	0.1	-0.26	0.1	-0.12	0.13	0.19	0.32	0.82	0.94
BE985818	Mm.393285	Senp2	SUMO/sentrin specific peptidase 2	-0.31	-0.08	0.01	-0.58	0.1	0.16	-0.18	0.03	0.39	0.5	0.94
BE985896	Mm.331489	Ppm2c	Protein phosphatase 2C, magnesium dependent, catalytic subunit	-0.5	-0.63	-0.15	-0.31	-0.29	-0.07	-0.24	0.23	0.06	0.8	0.94
BE995556		EST	EST	0.92	-0.85	0.14	0.21	0.98	0.74	0.38	0.67	-0.15	0.87	0.94
BF460793	Mm.259076	Abcc8	ATP-binding cassette, sub-family C (CFTR/MRP), member 8	-0.22	-0.52	-0.34	-0.46	-0.25	-0.22	-0.07	0.51	0.17	0.77	0.94	0	0	0	0	0	0	1	0	0	0	0	0	0	0	0	2	0	1	1	5
BF461598	Mm.260594	Fryl	Furry homolog-like (Drosophila)	-0.94	-0.43	-0.39	-0.59	0.1	-0.26	-0.21	0.01	0.11	0.48	0.94	6	8	8	1	2	1	4	2	1	5	2	2	9	5	12	9	7	16	6	106
BF461746	Mm.409749	Camsap1	Calmodulin regulated spectrin-associated protein 1	-0.85	-0.46	-0.7	-0.61	-0.41	-0.52	-0.28	0.12	0.1	0.53	0.94
BF464137	Mm.156771	3732413I11Rik	RIKEN cDNA 3732413I11 gene	-1.8	-0.64	-0.1	-1.45	-0.49	-0.57	-0.69	0.35	0.41	0.74	0.94	2	8	6	1	0	1	2	1	6	0	1	3	5	4	9	8	7	3	0	67
BF464846	Mm.276155	Ihpk1	Inositol hexaphosphate kinase 1	-0.3	-0.32	-0.11	-0.55	-0.21	-0.03	-0.04	0.23	-0.08	0.78	0.94
BF466479	Mm.391595	AW215868	Expressed sequence AW215868	-0.42	0.21	0.42	-0.08	-0.11	-0.46	-0.41	0.03	-0.16	-0.01	0.94
BE950520	Mm.112632	Abhd12	Abhydrolase domain containing 12	-0.79	-0.39	-0.78	-0.84	-0.46	-0.13	-0.15	0.37	0.15	1.11	0.93
BE950588	Mm.333349	Wnk1	WNK lysine deficient protein kinase 1	0.44	0.06	0.36	-0.08	-0.44	-0.2	-0.12	0.34	-0.12	0.11	0.93
BE982083	Mm.385101	Transcribed locus	Transcribed locus	-0.14	-0.32	-0.85	-0.48	-0.93	-0.28	-0.15	-0.18	0.45	0.98	0.93
BE984628	Mm.220173	Ap3s2	Adaptor-related protein complex 3, sigma 2 subunit	-0.45	-0.41	-0.47	-0.29	-0.44	-0.02	0	0.44	0.45	0.69	0.93	0	0	0	0	0	0	0	0	0	0	1	0	0	1	1	0	0	0	0	3
BE984824	Mm.322121	Stk38l	Serine/threonine kinase 38 like	-1.01	-0.92	-1.77	-1.24	-1.1	-0.45	0.3	0.52	0.66	1.2	0.93
BE984934	Mm.28969	Thoc5	THO complex 5	0.02	-0.43	-0.33	-0.53	-0.46	-0.68	-0.67	0.35	-0.15	0.92	0.93	38	49	77	36	32	8	21	70	46	49	50	25	19	19	32	37	41	18	23	690
BE985189	Mm.427040	Tmem30a	Transmembrane protein 30A	-0.61	-0.05	-0.19	0.01	-0.21	0.08	0.44	0.91	0.41	0.56	0.93
BE986520	Mm.267478	Acsl6	Acyl-CoA synthetase long-chain family member 6	-1.49	-1.15	-0.82	-1.04	-0.19	0.17	0.29	0.68	0.94	1.03	0.93	0	1	1	0	0	0	1	0	4	3	1	4	3	4	7	7	10	3	5	54
BE986695	Mm.290908	Birc6	Baculoviral IAP repeat-containing 6	-0.48	-0.66	-1.09	-0.34	-0.36	-0.48	-0.23	0.73	0.51	0.76	0.93
BE987890	Mm.86541	Ccrn4l	CCR4 carbon catabolite repression 4-like (S. cerevisiae)	0.29	-0.13	-0.37	-0.04	-0.76	-0.46	-0.09	0.88	0.26	0.7	0.93	0	0	6	2	1	1	0	2	1	2	3	4	5	0	2	4	2	4	7	46
BE989074	Mm.321452	Gmcl1	Germ cell-less homolog 1 (Drosophila)	0	0.11	0.32	0.13	-0.97	-0.66	-0.41	0.23	0.07	0.71	0.93
BF462236	Mm.409781	Transcribed locus	Transcribed locus	-0.07	-0.22	-0.27	0.08	-0.78	-0.34	-0.17	0.64	0.44	0.65	0.93
BF463554	Mm.311337	Mapk14	Mitogen activated protein kinase 14	-0.84	-0.39	-0.51	-0.67	-0.37	-0.49	-0.42	0.12	0.16	0.97	0.93
BF464876	Mm.60648	Tdrd9	Tudor domain containing 9	0.15	-0.73	-0.81	-0.44	-0.97	-0.3	-0.49	-0.07	-0.03	0.87	0.93	0	0	0	0	0	0	0	1	0	0	0	1	1	0	0	0	0	0	0	3
BF465292	Mm.272361	Psmc5	Protease (prosome, macropain) 26S subunit, ATPase 5	-0.58	-0.65	-0.64	-0.52	-0.56	-0.33	-0.36	0.33	0.22	0.76	0.93
BF467638	Mm.244549	Slc6a9	Solute carrier family 6 (neurotransmitter transporter, glycine), member 9	-0.17	-1.12	-0.77	-0.3	-0.6	-0.52	-0.24	-0.08	0.36	1.14	0.93
BE951454	Mm.187326	Atxn7l2	Ataxin 7-like 2	0.88	0.35	0.28	0.99	1.01	0.96	0.73	1.12	0.57	0.86	0.92	0	0	0	2	0	0	0	0	0	3	0	1	0	0	0	0	0	0	0	6
BE985613	Mm.5110	Wdr77	WD repeat domain 77	-0.04	-0.17	0.01	0.08	-0.08	0.14	-0.01	0.02	0.2	0.46	0.92	0	0	1	0	0	0	0	0	0	0	0	0	0	0	0	0	0	0	0	1
BE986815	Mm.194212	BC057022	CDNA sequence BC057022	0.22	0.3	0.01	0.3	-0.06	0.16	0	0.09	-0.13	-0.04	0.92
BE987181	Mm.85289	Rmi1	RMI1, RecQ mediated genome instability 1, homolog (S. cerevisiae)	0.32	0.34	0.28	-0.32	-0.41	-0.43	-0.59	-0.31	-0.45	0.28	0.92	0	1	0	1	0	1	0	0	0	0	0	0	1	1	0	0	1	1	1	8
BE987889	Mm.165807	F8a	Factor 8-associated gene A	-0.58	-0.47	-0.73	-0.74	-0.57	-0.65	-0.47	0.67	0.54	0.9	0.92
BF461979	Mm.348017	1700029F09Rik	RIKEN cDNA 1700029F09 gene	-0.27	-0.65	-0.03	-0.53	-1.4	-1.04	-1.01	0.18	-0.17	0.57	0.92
BF463627	Mm.273339	4930583H14Rik	RIKEN cDNA 4930583H14 gene	-0.25	-1.47	-1.06	-0.81	0.23	0.37	-0.27	0.49	0.01	0.85	0.92
BE950241	Mm.408126	Transcribed locus	Transcribed locus	-1.43	-1.86	-1.91	-1.27	-1.85	-0.82	0.42	0.02	0.6	1.21	0.91
BE950532	Mm.408160	Transcribed locus	Transcribed locus	1.28	-0.67	-0.12	0.69	1.42	1	0.59	0.99	0.42	1.02	0.91
BE951535	Mm.268027	2900064A13Rik	RIKEN cDNA 2900064A13 gene	-1.23	-1.21	-1.05	-1.14	-0.54	-0.27	-0.09	0.17	0.6	0.99	0.91	0	0	0	0	1	0	1	1	0	0	0	0	0	0	0	2	0	2	0	7
BE952247	Mm.6919	Dctn1	Dynactin 1	0.11	0	-0.23	-0.66	-0.19	-0.11	0.45	1.07	0.5	1.25	0.91	7	16	11	3	2	0	7	1	2	6	4	12	4	3	18	4	9	16	4	129
BE954680	Mm.384715	Tln2	Talin 2	-0.43	-0.68	-0.86	-0.72	-0.35	-0.46	0.14	0.6	0.04	0.67	0.91
BE982919	Mm.23217	Tmem33	Transmembrane protein 33	-0.09	0	-0.38	-0.12	-0.47	0	-0.05	-0.1	-0.07	-0.12	0.91	0	3	5	1	0	1	0	2	1	0	0	2	0	2	3	0	2	0	3	25
BE983043	Mm.408631	Transcribed locus	Transcribed locus	-0.21	-0.78	-0.8	-0.25	-0.23	-0.06	-0.15	0.55	-0.12	0.75	0.91
BE986230	Mm.34438	Zfp236	Zinc finger protein 236	-1.24	-1.2	-0.77	-0.91	-0.37	-0.27	0.6	0.68	0.55	0.81	0.91	0	2	1	1	0	0	0	2	5	4	1	3	4	4	6	3	2	2	1	41
BE987051	Mm.39739	Hspa12a	Heat shock protein 12A	-0.44	-0.46	0.33	-0.28	-0.72	-0.62	-0.42	0.15	0.37	1.17	0.91	0	0	0	0	0	1	1	1	0	0	0	2	1	1	0	3	0	6	0	16
BF464107	Mm.3918	Abca4	ATP-binding cassette, sub-family A (ABC1), member 4	-1.55	-1.69	-1.88	-1.88	-1.99	-1	-0.47	0.48	0.35	1.82	0.91	0	0	0	0	0	0	0	0	0	0	0	0	0	0	0	0	2	7	4	13
BF464365		EST	EST	-0.21	-0.91	-0.73	-1.09	-0.4	-0.31	0.21	0.76	0.62	0.79	0.91
BF464871		EST	EST	0.44	0.24	-0.23	0.16	-0.2	0.09	0.07	0.04	-0.14	0.23	0.91
BF465981	Mm.222685	Cerk	Ceramide kinase	-0.65	-0.3	-0.82	-1.07	-0.71	-0.89	-0.03	0.35	0.18	1.37	0.91	2	1	1	0	0	0	2	0	0	2	0	2	0	2	3	1	4	4	3	27
BE954604	Mm.294166	Snx10	Sorting nexin 10	-0.72	-0.84	-0.65	-0.92	-0.77	-0.49	0.12	0.89	0.75	0.5	0.9
BE985444	Mm.397990	Scamp1	Secretory carrier membrane protein 1	-0.55	-0.4	-0.37	-0.46	-0.35	-0.1	0.05	0.68	0.48	0.59	0.9
BE987909	Mm.330223	Cacnb4	Calcium channel, voltage-dependent, beta 4 subunit	-0.29	0.01	-0.5	-0.32	-0.21	-0.18	-0.11	0.51	0.61	0.72	0.9
BF460517	Mm.393006	5430417L22Rik	RIKEN cDNA 5430417L22 gene	0.25	-0.82	-0.58	-0.49	-0.77	-0.09	0.51	0.68	0.49	0.67	0.9
BF461160	Mm.40828	Sqstm1	Sequestosome 1	-0.41	-0.62	-0.02	-0.53	-0.23	0.2	0.56	0.52	0.22	0.8	0.9
BF463472	Mm.428650	Transcribed locus	Transcribed locus	-0.14	-0.42	-0.14	-0.02	-0.64	-0.72	-0.41	-0.14	0.34	0.76	0.9
BF464307	Mm.275489	Slc7a1	Solute carrier family 7 (cationic amino acid transporter, y+ system), member 1	0.22	0.16	-0.45	-0.17	-0.4	-0.09	0.15	0.03	0.15	0.13	0.9
BF464885	Mm.121918	Ddhd1	DDHD domain containing 1	-0.7	-0.49	-0.43	0.18	-0.51	-0.32	0.1	-0.22	-0.28	1.03	0.9	0	0	0	0	0	0	0	0	0	0	0	0	0	0	0	0	0	0	1	1
BF466613	Mm.410017	Transcribed locus	Transcribed locus	1.79	-0.02	0.73	0.18	0.85	1.05	0.76	0.46	0.45	0.53	0.9
BE951489	Mm.41555	Rab28	RAB28, member RAS oncogene family	-0.64	-0.58	-0.44	-0.53	-1.02	-0.39	0.2	0.32	0.41	0.49	0.89	1	6	2	5	0	0	1	2	6	11	4	5	7	5	6	7	8	9	12	97
BE954433	Mm.289106	Add1	Adducin 1 (alpha)	-0.04	0.08	-0.05	-0.2	-0.44	0.01	0.15	0.65	0.48	1.04	0.89
BE985401	Mm.408773	Transcribed locus	Transcribed locus	-0.21	0.09	-0.14	0.01	0.14	0.5	-0.23	0.62	0.21	0.28	0.89
BE986091	Mm.265874	X83328	EST X83328	-0.52	-0.4	-0.34	0.01	-0.45	0.03	-0.3	-0.13	-0.03	0.52	0.89
BE987043	Mm.271620	Gbf1	Golgi-specific brefeldin A-resistance factor 1	0.71	0.77	0.33	-0.27	-0.14	-0.6	-0.22	1.12	0.24	0.41	0.89
BE987538	Mm.238094	Sgip1	SH3-domain GRB2-like (endophilin) interacting protein 1	-1.28	-0.26	-0.65	-0.06	0.21	-0.17	-0.48	-0.03	-0.38	0.86	0.89
BE995621	Mm.274426	Hs3st3b1	Heparan sulfate (glucosamine) 3-O-sulfotransferase 3B1	-0.42	-0.39	-1.46	-0.97	-0.73	-0.18	0.38	-0.2	0.26	0.95	0.89
BF455777	Mm.409555	Transcribed locus	Transcribed locus	-2.6	-2.33	-1.64	-1.22	-0.71	-0.67	-1	-0.33	0.42	1.6	0.89
BF466566	Mm.34699	EST	CDNA clone IMAGE:6412691	-0.47	-0.77	-0.42	-0.21	-0.07	0.78	0.21	0.44	0.26	0.83	0.89	0	0	2	1	0	0	0	0	0	1	0	1	2	0	0	0	1	3	3	14
BF467010	Mm.265874	X83328	EST X83328	-0.55	-0.54	-0.69	-1.04	-0.75	-0.24	-0.27	-0.16	0.09	0.94	0.89
BE949480	Mm.683	Oaz1	Ornithine decarboxylase antizyme	0.02	0.13	0.21	0.21	0.32	0.22	1.05	0.49	0.65	1.22	0.88	22	30	45	44	9	5	29	20	45	53	32	37	28	27	35	90	40	56	43	690
BE950183	Mm.143763	Parva	Parvin, alpha	-0.9	-0.59	-0.9	-0.3	0.37	-0.5	-0.41	-0.06	-0.3	0.29	0.88	4	12	13	13	3	2	7	7	7	8	12	5	7	11	4	1	2	9	5	132
BE950480	Mm.397811	Transcribed locus	Transcribed locus	-0.82	-0.74	-0.81	-0.65	-0.58	-0.39	0.03	0.31	0.44	1.03	0.88
BE950585	Mm.260647	C920006C10Rik	RIKEN cDNA C920006C10 gene	-0.28	-0.6	-0.92	-0.64	-0.58	-0.42	-0.06	0.43	0.11	0.84	0.88
BE983221	Mm.130260	5730419I09Rik	RIKEN cDNA 5730419I09 gene	0.46	0.07	-0.06	-0.03	-0.17	-0.2	-0.08	0.05	-0.13	0.16	0.88	2	2	2	0	1	1	1	4	0	1	0	4	1	0	2	3	0	9	1	34
BE985763	Mm.5567	Pdlim1	PDZ and LIM domain 1 (elfin)	0.24	0.17	0.48	0.34	0.45	0.4	0.07	-0.87	-1.03	0.6	0.88	0	2	6	0	0	0	0	1	0	1	1	1	1	0	0	1	0	0	1	15
BE986928	Mm.304075	3200001K10Rik	RIKEN cDNA 3200001K10 gene	-1.9	-2.59	-2.44	-1.34	-1.15	-1.57	-1.27	-0.43	0.48	1.56	0.88
BE995017	Mm.275710	Ttc14	Tetratricopeptide repeat domain 14	0.2	-0.03	-0.23	0.07	0.1	-0.14	0.07	0.93	0.72	0.34	0.88
BF463897	Mm.5309	Gabrg2	Gamma-aminobutyric acid (GABA-A) receptor, subunit gamma 2	-0.82	-0.59	-0.25	-0.4	-0.3	0.19	-0.06	-0.04	0.57	0.51	0.88	0	0	4	3	0	1	7	2	6	9	7	1	5	5	5	3	3	3	2	66
BF464444	Mm.385012	Scn8a	Sodium channel, voltage-gated, type VIII, alpha	-0.16	-0.16	-0.22	-0.22	-0.17	0.08	0.2	1.14	0.56	1.17	0.88
BF467668	Mm.2645	Eef1a2	Eukaryotic translation elongation factor 1 alpha 2	0.4	-0.2	1.16	0.52	-0.43	0.59	0.05	-0.17	0.15	1.18	0.88	0	9	2	1	2	2	23	0	1	2	1	0	3	0	1	4	11	11	2	75
BI202504	Mm.100666	Nuak2	NUAK family, SNF1-like kinase, 2	-1.08	-0.86	-0.72	-0.58	-0.15	0.18	-0.06	-0.11	-0.39	0.13	0.88	0	0	0	0	0	0	0	1	1	2	2	1	1	0	1	1	1	1	0	12
BE951614	Mm.423024	AK190093	CDNA sequence AK190093	1.64	1.1	-0.22	-0.15	0.44	0.14	0.55	0.21	0.51	0.31	0.87
BE951878	Mm.371592	Ubb	Ubiquitin B	-0.92	0.6	0.56	0.04	0.05	0.1	0.37	0.04	-0.02	0.45	0.87
BE953850	Mm.30039	Prkar1a	Protein kinase, cAMP dependent regulatory, type I, alpha	0.04	0.12	-0.37	-0.22	-0.09	0.19	0.15	0.58	0.6	0.94	0.87	8	26	26	20	4	4	14	13	5	2	5	14	17	11	15	11	12	14	8	229
BE954632	Mm.165979	Rbm21	RNA binding motif protein 21	0.55	0.49	0.13	-0.22	0.12	0.15	0.44	0.7	0.4	0.52	0.87	0	0	0	0	0	0	0	0	1	0	0	0	0	0	0	0	0	0	0	1
BE954797	Mm.154093	Col23a1	Procollagen, type XXIII, alpha 1	-1.11	-0.6	-1.06	-0.62	-0.83	-0.68	-0.46	0.49	0.19	0.17	0.87	0	0	3	2	0	0	0	2	1	2	1	3	2	5	4	5	3	3	0	36
BE981273	Mm.218788	B3gat1	Beta-1,3-glucuronyltransferase 1 (glucuronosyltransferase P)	-0.8	-1.43	-0.66	-0.76	-0.95	-0.71	0.26	0.93	0.95	1	0.87	0	3	3	5	6	3	3	0	0	2	1	2	2	2	8	12	10	3	1	66
BE981325	Mm.271956	C230096C10Rik	RIKEN cDNA C230096C10 gene	-1.12	-0.46	-0.47	-0.39	-0.48	-0.39	0.39	0.27	-0.09	0.18	0.87
BE982665	Mm.74982	Ccrk	Cell cycle related kinase	0.44	0.21	0.13	-0.07	-0.4	-0.69	-0.43	0.11	0.09	0.49	0.87
BE983045	Mm.193451	Il11ra1	Interleukin 11 receptor, alpha chain 1	0.37	-0.49	-0.73	-0.51	-0.65	-0.71	0.15	0.44	0.12	0.79	0.87	1	5	6	2	0	0	1	0	0	1	3	1	2	0	1	2	0	1	0	26
BE985520	Mm.39293	Ccdc5	Coiled-coil domain containing 5	-0.24	-0.05	-0.37	-0.07	-0.35	-0.17	-0.19	-0.14	0.03	0.39	0.87
BE988787	Mm.329616	Nrxn2	Neurexin II	0.23	0.01	0.51	-0.17	0.08	0.31	0.31	0.2	0.39	0.91	0.87
BF461725	Mm.277090	Foxo6	Forkhead box O6	0.48	0.66	0.2	0.32	-0.56	-0.79	-0.11	0.33	-0.36	0.76	0.87
BF465305	Mm.156425	Transcribed locus	Transcribed locus	0.01	-0.57	-0.53	-0.47	-0.65	-0.16	-0.02	0.25	0.13	1	0.87	0	0	0	0	0	0	0	0	0	0	0	0	0	0	0	0	0	1	0	1
BF467030	Mm.38200	AW493225	Expressed sequence AW493225	-0.27	-0.51	-0.2	-0.23	-0.08	0.01	0.06	0.04	0.33	0.2	0.87	0	0	0	0	0	0	0	1	0	1	1	0	0	0	0	3	0	0	0	6
BE950543	Mm.46005	2600011C06Rik	RIKEN cDNA 2600011C06 gene	-0.55	-0.77	-0.29	-0.46	-0.36	-0.43	-0.49	0.12	0.31	0.64	0.86	0	7	7	1	1	2	2	1	0	3	5	7	4	2	1	5	3	6	9	66
BE950572	Mm.277634	Gltscr2	Glioma tumor suppressor candidate region gene 2	-1.04	-0.8	-1.08	-1.06	-0.64	-1.06	-0.24	0.52	0.27	1.16	0.86
BE951701	Mm.428519	Transcribed locus	Transcribed locus	0.26	0.15	0.06	-0.11	-0.06	-0.53	-0.21	0.37	0.08	0.9	0.86
BE983509	Mm.288460	Smg6	Smg-6 homolog, nonsense mediated mRNA decay factor (C. elegans)	0.25	0.05	0.09	-0.26	-0.2	-0.57	0.08	0.28	0.53	0.66	0.86
BE985614	Mm.4159	Thbs1	Thrombospondin 1	0.04	0.02	-0.41	-0.15	-0.71	-0.37	-0.11	-0.12	0.51	1.27	0.86	6	0	2	2	0	1	1	1	0	1	0	3	1	1	0	1	0	2	3	25
BE986517	Mm.384108	Igsf4d	Immunoglobulin superfamily, member 4	-0.56	-1.06	-0.77	-0.52	-0.42	-0.27	0.33	0.16	0.23	1.14	0.86
BE988343	Mm.408945	Ptprk	Protein tyrosine phosphatase, receptor type, K	0.49	-0.09	-0.53	-0.22	-0.13	0.1	-0.13	0.05	-0.2	0.59	0.86
BF461709	Mm.22094	Dlgap4	Discs, large homolog-associated protein 4 (Drosophila)	-0.23	0.51	0.25	0.55	-0.49	-0.23	0.29	0.08	0.35	0.28	0.86	0	5	4	0	5	3	0	2	4	2	0	2	1	2	0	0	0	1	1	32
BF462285	Mm.141741	Cotl1	Coactosin-like 1 (Dictyostelium)	0.16	0.09	-0.21	-0.2	-0.09	-0.24	-0.15	0.29	0.08	0.78	0.86	2	12	7	8	0	3	2	4	4	5	2	8	5	1	3	2	0	1	3	72
BF462479	Mm.220224	Gria2	Glutamate receptor, ionotropic, AMPA2 (alpha 2)	-2.29	-2.23	-1.08	-1.17	-0.12	-0.03	-0.54	-0.05	0.45	0.31	0.86	0	6	3	3	2	11	3	0	1	0	0	1	2	5	2	7	3	5	1	55
BF464619	Mm.29382	1110038D17Rik	RIKEN cDNA 1110038D17 gene	-0.3	-1.05	-0.9	-0.92	-0.52	-0.18	-0.04	0.2	0.19	0.67	0.86	0	1	5	4	0	1	1	3	1	2	1	2	1	4	3	1	2	2	5	39
BF466713	Mm.218350	Fbxl20	F-box and leucine-rich repeat protein 20	0.38	-0.16	0.09	-0.3	-0.62	-0.88	-0.29	-0.05	-0.01	0.81	0.86
BE952259	Mm.39001	Polrmt	Polymerase (RNA) mitochondrial (DNA directed)	-0.62	0.18	-0.16	-0.3	-0.6	-0.6	0.11	0.45	0.46	0.86	0.85	1	5	3	3	0	0	1	2	5	5	4	4	4	0	6	7	3	6	2	61
BE953842	Mm.61064	Papolg	Poly(A) polymerase gamma	0.15	-0.13	-0.18	0.25	0.53	0.33	0.05	0.55	0.06	0.61	0.85	0	1	1	2	1	1	0	1	4	3	1	0	0	2	1	0	3	1	2	24
BE953905	Mm.272230	D10Ertd610e	DNA segment, Chr 10, ERATO Doi 610, expressed	0.64	0.52	-0.07	-0.23	-0.51	-0.6	-0.02	0.33	0.45	0.23	0.85
BE954665	Mm.274816	Ap1b1	Adaptor protein complex AP-1, beta 1 subunit	-0.59	-0.89	-0.76	-0.65	-0.63	-0.72	0.38	0.7	0.48	0.17	0.85
BE981859	Mm.428542	Transcribed locus	Transcribed locus	-0.93	-0.4	-0.15	-0.08	-0.48	-0.76	0	0.43	0.86	0.99	0.85
BE982272	Mm.92659	Luzp1	Leucine zipper protein 1	-1.3	-0.83	-0.81	-0.52	-0.3	-0.52	-0.05	0.37	0.57	1	0.85	1	8	4	3	0	0	2	3	2	7	0	3	2	2	3	1	2	1	1	45
BE982813		EST	EST	0.5	-0.58	-0.63	-0.16	0.55	0.61	0.22	0.37	0.01	0.43	0.85
BE983201	Mm.385314	Transcribed locus	Transcribed locus	0.26	-0.06	0.06	-0.18	-0.67	0.25	-0.45	0.19	0.33	0.97	0.85
BE985934	Mm.20852	Epb4.1l1	Erythrocyte protein band 4.1-like 1	-0.91	-0.58	-0.81	-0.56	-0.34	-0.21	0.32	0.33	0.28	1.04	0.85	1	27	25	11	1	6	11	2	5	2	3	2	3	5	5	3	5	3	9	129
BE986463	Mm.21577	Lsm14b	LSM14 homolog B (SCD6, S. cerevisiae)	-0.35	0.13	0.36	-0.36	-0.61	0.15	0.32	0.21	0.11	0.99	0.85	0	5	11	4	5	1	0	5	4	3	0	3	4	1	1	8	2	2	0	59
BE986590	Mm.393202	Transcribed locus	Transcribed locus	0.18	-0.16	-0.31	-0.11	0.27	-0.21	0.22	0.09	0.29	0.89	0.85
BE986759	Mm.330160	Hspa5	Heat shock 70kD protein 5 (glucose-regulated protein)	-1.19	-0.25	-0.03	0.46	0.51	0.67	-0.13	-0.14	0.43	0.17	0.85
BE995560	Mm.200383	Armc1	Armadillo repeat containing 1	0.15	-0.38	0.14	0.04	0.05	0.21	0.12	0.3	0.46	0.85	0.85	2	6	9	3	0	1	2	2	3	7	3	1	3	5	6	4	4	2	5	68
BF461621	Mm.393448	Camkk2	Calcium/calmodulin-dependent protein kinase kinase 2, beta	0.58	0.36	0.52	0.08	-0.55	-0.44	-0.5	0.18	-0.06	0.47	0.85
BF462079	Mm.100167	Pde8b	Phosphodiesterase 8B	-0.29	-0.72	-0.42	-0.53	-0.61	-0.27	-0.42	0.14	0.39	1.02	0.85	2	0	0	0	0	0	3	0	1	1	1	1	1	1	2	5	2	4	4	28
BF462249	Mm.390480	Sav1	Salvador homolog 1 (Drosophila)	0.56	0.43	0.25	0.09	-0.05	0.17	0.15	0.37	0.33	0.69	0.85
BF464064	Mm.409886	Transcribed locus	Transcribed locus	-0.48	-0.27	-0.49	-0.31	-0.26	0.03	-0.01	0.36	0.25	0.85	0.85
BF464509	Mm.409911	Transcribed locus	Transcribed locus	-1.3	-1.32	-1.2	-0.78	-0.08	-0.18	0.5	0.48	1	1.2	0.85
BF466032	Mm.409989	Transcribed locus	Transcribed locus	-0.46	-0.45	-0.59	-0.18	0.21	-0.27	0.15	0.39	-0.11	0.27	0.85
BF466236	Mm.410002	Transcribed locus	Transcribed locus	-0.48	-0.22	-0.13	-0.13	-0.03	-0.23	0.58	0.68	0.36	0.67	0.85
BE950302	Mm.29045	Atp6v1e1	VATPase, H+ transporting, lysosomal V1 subunit E1	-0.34	-0.5	-0.26	-1.01	-0.45	0.15	0.34	0.76	0.47	0.99	0.84	1	19	13	9	2	2	14	6	8	10	4	4	7	6	9	17	15	9	5	160
BE981350	Mm.45987	Gnl3l	Guanine nucleotide binding protein-like 3 (nucleolar)-like	-0.19	-0.41	-0.21	-0.01	0.5	0.33	0.5	0.65	-0.01	0.57	0.84	0	1	1	1	1	0	0	0	0	0	0	2	2	0	0	0	2	0	1	11
BE983071	Mm.273605	Pygo1	Pygopus 1	-0.37	-0.27	-0.18	-0.28	-0.33	-0.2	-0.07	0.17	0.54	0.64	0.84
BE985192	Mm.197534	Baiap2	Brain-specific angiogenesis inhibitor 1-associated protein 2	-0.1	-1.17	-0.97	-0.88	-1.02	-0.78	-0.9	0.73	0.41	1.23	0.84	0	10	11	16	1	0	2	0	2	0	0	0	2	1	2	6	9	6	6	74
BE985223	Mm.395120	Ppp1cc	Protein phosphatase 1, catalytic subunit, gamma isoform	0.58	0.05	-0.05	-0.05	0.16	0.43	0.5	0.16	0.15	0.46	0.84
BE986890	Mm.102407	Tex2	Testis expressed gene 2	-0.45	-0.01	-0.16	-0.25	-0.41	-0.43	0.14	0.07	0.4	0.65	0.84	0	5	5	0	1	0	8	0	3	2	1	0	3	3	3	1	1	3	2	41
BE988180	Mm.257149	Mtf2	Metal response element binding transcription factor 2	-0.6	0.05	-0.91	-0.54	-0.31	0.24	0.03	0.32	0.24	0.53	0.84	1	3	7	8	2	1	1	2	6	6	1	3	5	7	4	3	3	4	2	69
BE988955	Mm.9404	Nbl1	Neuroblastoma, suppression of tumorigenicity 1	-0.09	-0.47	-0.64	-0.21	-0.49	-0.09	0.05	0.29	0.35	1.05	0.84	0	2	5	0	0	0	2	2	2	1	0	0	1	1	2	3	1	1	2	25
BE995557	Mm.32563	Thrb	Thyroid hormone receptor beta	-0.14	0	0.39	0.14	-0.72	-0.57	-0.2	0.32	0.13	0.66	0.84	0	0	0	0	0	0	0	0	0	0	2	0	0	3	1	1	0	2	1	10
BF455607	Mm.274308	Napb	N-ethylmaleimide sensitive fusion protein attachment protein beta	0.15	-0.24	-1.28	-0.88	0.04	-0.36	0.06	0.27	0.34	0.74	0.84
BF461735	Mm.214841	2400001E08Rik	RIKEN cDNA 2400001E08 gene	0.46	0.33	-0.17	-0.17	0.52	0.87	0.08	0.49	0.47	0.54	0.84
BF466853	Mm.291799	Rdh11	Retinol dehydrogenase 11	-0.66	0.06	0.35	0.39	0.1	-0.06	-0.56	-0.15	0.06	0.31	0.84
BF467562	Mm.384353	Mab21l1	Mab-21-like 1 (C. elegans)	-0.44	-0.7	0.13	0.08	0.45	-0.13	-0.04	0.1	0.69	0.8	0.84
BI202477	Mm.173286	Tnpo1	Transportin 1	-0.58	-0.15	-0.28	0.11	0.61	0.95	0.42	0.1	0.68	0.86	0.84
BE949778		EST	EST	-0.89	-0.99	-1.11	-0.31	0.02	0.23	-0.08	0.53	0.4	1.09	0.83
BE950101	Mm.40989	Habp4	Hyaluronic acid binding protein 4	-0.49	-0.39	-0.46	-0.43	-0.25	-0.51	0.02	0.43	0.16	-0.16	0.83	0	6	4	1	0	0	13	0	2	1	2	2	5	4	4	1	2	2	3	52
BE950198	Mm.275831	Aldoa	Aldolase 1, A isoform	-0.34	-0.88	-1.13	-0.21	-0.84	-0.65	-0.18	0.4	0.17	0.72	0.83
BE953824	Mm.141054	1110011C06Rik	RIKEN cDNA 1110011C06 gene	-0.7	-0.35	-0.39	-0.38	-0.17	-0.65	-0.31	-0.15	0.26	0.62	0.83	1	3	6	3	0	0	6	1	9	2	5	4	8	3	7	4	7	9	3	81
BE953862	Mm.408322	Transcribed locus	Transcribed locus	-0.68	-0.5	-0.67	-0.79	-0.47	0.06	-0.39	0.74	0.72	0.94	0.83
BE954636	Mm.276466	Hsd17b2	Hydroxysteroid (17-beta) dehydrogenase 2	-0.21	-0.01	0.1	0.09	-0.05	-0.14	0.06	0.38	0.38	0.61	0.83
BE954658	Mm.276135	Kif21b	Kinesin family member 21B	-1.17	-0.19	-0.37	-0.49	-0.7	-0.37	0.17	0.96	0.74	0.97	0.83
BE981777	Mm.290857	Lman1	Lectin, mannose-binding, 1	-0.1	-0.09	-0.37	0.02	-0.06	0.07	-0.11	-0.22	0.54	0.4	0.83
BE982971	Mm.29270	BC034090	CDNA sequence BC034090	-1.57	-1.47	-1.44	-1.4	-1.52	-1.09	0.35	1.1	1.19	1.34	0.83	3	3	4	3	0	0	1	1	0	0	0	5	1	4	1	0	2	6	3	37
BE984353	Mm.229114	Cep290	Centrosomal protein 290	-0.26	-0.28	-0.24	-0.22	0.06	-0.33	0.19	0.4	0.92	0.65	0.83
BE985607	Mm.272969	Spbc25	Spindle pole body component 25 homolog (S. cerevisiae)	0.29	-0.31	0.48	-0.5	0.7	0.53	-1.14	-1.41	-1.17	0.05	0.83
BE987175	Mm.257266	Epha7	Eph receptor A7	-0.04	-0.23	-0.08	-0.08	-0.68	-0.28	-0.22	0.33	0.26	0.13	0.83	0	2	3	1	0	2	2	2	2	4	1	0	1	1	3	2	3	2	1	32
BE988925	Mm.331964	D4Wsu53e	DNA segment, Chr 4, Wayne State University 53, expressed	-0.03	-0.31	-0.44	-0.44	-0.5	-0.27	-0.17	0.18	0.43	0.1	0.83
BF460795		EST	EST	-0.26	0.11	-0.1	0.06	0.15	0.35	0.29	0.34	0.29	0.81	0.83
BF463203	Mm.24125	Col4a3bp	Procollagen, type IV, alpha 3 (Goodpasture antigen) binding protein	0.41	0.25	-0.71	-0.19	-0.13	-0.14	-0.09	-0.02	0.03	0.05	0.83	0	2	7	6	0	1	10	0	2	2	4	0	5	7	3	3	2	6	7	67
BF463406	Mm.397535	Transcribed locus	Transcribed locus	-0.52	-0.55	-0.83	-0.63	-0.68	-0.34	0.01	0.44	0.26	0.83	0.83
BF464480	Mm.35693	0610009B22Rik	RIKEN cDNA 0610009B22 gene	-0.2	-0.14	-0.34	-0.28	-0.52	-0.22	-0.04	0.51	0.42	0.48	0.83	0	2	6	0	0	1	0	0	2	3	0	1	0	1	3	1	0	1	2	23
BF467027	Mm.288639	Rabgef1	RAB guanine nucleotide exchange factor (GEF) 1	-0.28	0.07	-0.04	0.04	-0.29	-0.04	-0.17	0.42	0.17	0.34	0.83
BF467105	Mm.257837	Atp11a	ATPase, class VI, type 11A	-0.15	-0.09	-0.01	-0.14	-0.11	0.11	0.27	0.22	0.02	0.69	0.83
BE950086	Mm.383276	1110028C15Rik	RIKEN cDNA 1110028C15 gene	-0.64	-0.59	-0.69	-0.41	-0.19	-0.55	0.24	0.59	0.3	0.47	0.82
BE951599	Mm.270469	Rufy3	RUN and FYVE domain containing 3	0.61	0.51	0.42	0.41	0.71	0.83	0.75	0.3	0.49	0.51	0.82
BE983032	Mm.100167	Pde8b	Phosphodiesterase 8B	-0.82	-0.92	-1.21	-0.2	0.25	0.1	0.66	0.49	1.3	1.27	0.82	2	0	0	0	0	0	3	0	1	1	1	1	1	1	2	5	2	4	4	28
BE983835	Mm.391771	Transcribed locus	Transcribed locus	-0.08	-0.44	-0.61	-0.74	-0.47	0.02	0.39	0.22	-0.37	0.76	0.82
BE986344	Mm.242832	A230070E04Rik	RIKEN cDNA A230070E04 gene	-0.3	0.08	0.07	-0.34	-0.38	-0.64	-0.04	0.05	-0.1	0.34	0.82
BE987694	Mm.82680	Ap1gbp1	AP1 gamma subunit binding protein 1	1.46	1.33	1.21	0.28	0.95	0.5	0.04	0.89	0.22	0.47	0.82	0	2	4	1	1	1	0	1	0	1	0	0	1	1	5	0	1	3	1	23
BE987926	Mm.274376	Rdh10	Retinol dehydrogenase 10 (all-trans)	-0.01	0	0.1	0.25	-0.07	0.12	-0.08	0.25	-0.02	-0.38	0.82
BE988196	Mm.33207	Lima1	LIM domain and actin binding 1	0.39	-0.26	-0.54	-0.6	-0.38	0.06	-0.44	0.53	0.41	0.88	0.82
BE995542	Mm.124100	Tiam1	T-cell lymphoma invasion and metastasis 1	0.71	0.52	0.32	0.08	0.76	0.36	0.27	0.72	-0.12	0.45	0.82	0	2	0	0	0	0	0	0	0	0	0	0	0	0	0	0	0	0	0	2
BF460531	Mm.260946	LOC546143	Hypothetical protein LOC546143	-0.28	-0.26	-0.23	-0.11	-0.39	-0.76	-0.07	0.69	0.42	1	0.82	0	0	0	0	0	0	0	0	0	0	0	0	0	0	1	0	0	0	0	1
BF464950	Mm.30769	A930024E05Rik	RIKEN cDNA A930024E05 gene	0.37	-0.23	-0.59	0.27	-0.5	-0.33	-0.07	0.28	0.55	0.78	0.82	0	10	2	1	0	0	0	1	0	0	0	0	0	0	0	0	0	2	0	16
BF465041	Mm.42242	Isl1	ISL1 transcription factor, LIM/homeodomain	-0.78	-0.82	-0.59	-0.45	-0.38	-0.34	-0.14	0.19	0.33	0.61	0.82	0	0	0	0	0	0	0	12	8	10	3	5	4	1	14	16	10	2	1	86
BE950277	Mm.391385	Erdr1	Erythroid differentiation regulator 1	0.88	0.09	0.33	0.37	0.47	-0.54	-0.58	-0.2	-0.45	0.6	0.81
BE952055	Mm.228	Homer2	Homer homolog 2 (Drosophila)	0	0.08	-0.3	-0.23	-0.2	-0.08	0.15	0.49	0.53	1.03	0.81	0	2	3	2	1	1	1	1	3	0	1	1	1	1	0	0	1	0	0	19
BE954758	Mm.341797	EST	6 days neonate spleen cDNA, RIKEN full-length enriched library, clone:F430010L17 product:hypothetical protein, full insert sequence	-0.41	-0.21	-0.22	-0.12	0.62	0.1	-0.09	0.18	0.44	1.03	0.81
BE981467	Mm.266260	C030003D03Rik	RIKEN cDNA C030003D03 gene	0.07	0.29	0.06	0.31	0.27	-0.3	0.25	0.31	0.02	0.05	0.81
BE982402	Mm.408594	Transcribed locus	Transcribed locus	-0.19	0.08	-0.29	-0.21	-0.19	0.15	0.08	0.19	-0.03	0.22	0.81
BE982537	Mm.371590	Tpd52	Tumor protein D52	-1.67	-1.09	-0.75	-0.14	-0.54	0.01	0.15	-0.01	0.25	0.19	0.81
BE983211	Mm.102183	2810030E01Rik	RIKEN cDNA 2810030E01 gene	0.87	0.69	0.1	-0.12	0.21	-0.07	-0.33	-0.31	-0.46	0.13	0.81
BE983886	Mm.34699	EST	CDNA clone IMAGE:6412691	-0.61	-0.48	-0.48	-0.4	-0.36	0.23	0.01	0.48	0.01	0.51	0.81	0	0	2	1	0	0	0	0	0	1	0	1	2	0	0	0	1	3	3	14
BE983946	Mm.379249	Cluap1	Clusterin associated protein 1	0.01	-0.03	-0.21	-0.23	-0.32	-0.33	0.07	0.45	0.41	0.38	0.81
BE985454	Mm.293605	Trp53inp2	Tumor protein p53 inducible nuclear protein 2	-0.51	-0.07	-0.19	-0.62	-0.59	-0.21	0.06	0.6	0.16	1.13	0.81
BE995886		EST	EST	-1.18	-1.2	-1.52	-0.85	-1.41	-1.13	-0.04	-0.26	0.93	0.93	0.81
BF461975	Mm.43784	Hagh	Hydroxyacyl glutathione hydrolase	-0.71	-0.95	-0.88	-0.63	-0.14	-0.54	0.04	0.51	0.23	0.75	0.81	1	1	1	2	0	0	0	1	3	1	0	0	0	0	1	1	0	0	1	13
BF463404	Mm.332085	Lzic	Leucine zipper and CTNNBIP1 domain containing	-0.29	-0.17	0.23	-0.04	-0.01	-0.18	-0.2	0.38	0.07	0.7	0.81
BF464527	Mm.217318	Mtap4	Microtubule-associated protein 4	-0.83	-1.04	-0.62	-0.41	-0.6	-0.35	-0.03	0.28	0.54	1.39	0.81	0	0	0	0	0	1	0	0	0	0	0	0	0	0	0	0	0	0	0	1
BF464551	Mm.276815	Adarb1	Adenosine deaminase, RNA-specific, B1	-0.59	-0.33	-0.34	0.1	-0.31	-0.36	-0.42	-0.25	0.13	1.03	0.81
BF466196	Mm.427025	Transcribed locus	Transcribed locus	-0.26	0.25	-0.42	-0.07	-0.89	-0.91	-0.14	0.75	0.5	0.73	0.81
BF466364	Mm.410009	Transcribed locus	Transcribed locus	-0.54	-0.24	-0.19	-0.27	-0.04	0.18	-0.32	0.02	0.11	0.57	0.81
BF466452	Mm.288630	Calm3	Calmodulin 3	-0.28	0.29	0.09	0.13	0.16	0.61	0.17	0.71	0.06	1.02	0.81
BE949694	Mm.218788	B3gat1	Beta-1,3-glucuronyltransferase 1 (glucuronosyltransferase P)	-1.82	-1.6	-0.48	-1.07	-0.04	0.26	0.66	0.98	1.34	1.23	0.8	0	3	3	5	6	3	3	0	0	2	1	2	2	2	8	12	10	3	1	66
BE950128	Mm.200947	4631424J17Rik	RIKEN cDNA 4631424J17 gene	-0.16	-0.35	-0.4	-0.41	-0.06	0.11	-0.08	0.56	-0.09	0.63	0.8	0	0	2	3	0	0	0	0	0	0	0	1	0	0	0	0	1	0	0	7
BE950449	Mm.192984	Zfp608	Zinc finger protein 608	-0.2	-0.06	-0.39	-0.09	-0.22	-0.16	0.26	0.13	-0.07	0.57	0.8	0	0	0	0	0	0	0	2	1	0	0	0	1	0	0	0	1	0	0	5
BE950571	Mm.285968	Wdr47	WD repeat domain 47	-0.56	-0.39	-0.4	-0.68	-0.17	-0.55	-0.55	-0.21	-0.3	0.77	0.8
BE950626	Mm.272264	Stx3	Syntaxin 3	-1.44	-1.2	-1.49	-0.96	-0.99	-0.84	-0.33	-0.28	-0.23	0.07	0.8
BE953701	Mm.392780	B230380D07Rik	RIKEN cDNA B230380D07 gene	-0.15	0.26	0.2	0.06	0	-0.31	-0.01	0.15	0.27	0.25	0.8
BE953751	Mm.408315	Transcribed locus	Transcribed locus	-0.17	-0.06	0.14	0.35	0.22	0.34	-0.19	0.6	0.01	0.31	0.8
BE953846	Mm.248907	Map2k1	Mitogen activated protein kinase kinase 1	-0.56	-0.22	-0.17	0.14	-1.05	-1.02	-0.31	-0.19	0.04	0.71	0.8	3	2	1	1	0	1	1	2	2	2	0	3	1	0	2	5	5	1	2	34
BE954592	Mm.386890	Snrpa	Small nuclear ribonucleoprotein polypeptide A	0.48	0.43	0.48	0.4	-0.46	-0.05	-0.01	0.37	0.28	0.71	0.8
BE983943	Mm.44225	Mrpl17	Mitochondrial ribosomal protein L17	-0.08	-0.08	-0.05	-0.1	-0.3	-0.4	-0.3	0.03	0.16	0.25	0.8	4	6	3	3	2	1	1	1	3	1	1	3	0	2	3	5	4	1	7	51
BE984489	Mm.392997	Ncoa1	Nuclear receptor coactivator 1	-0.85	-0.25	0.1	-0.01	-0.14	0.44	0.33	0.75	0.34	0.65	0.8
BE985860	Mm.101958	6430548M08Rik	RIKEN cDNA 6430548M08 gene	-1.7	-1.44	-1.51	-1.07	-0.87	-0.27	0.14	0	0.27	1.64	0.8	1	3	3	4	2	1	1	2	1	1	1	1	3	1	0	5	2	5	2	39
BE987213	Mm.393111	Transcribed locus	Transcribed locus	-0.61	0.18	-0.6	-0.4	-0.54	-0.81	-0.2	0.43	0.37	0.75	0.8
BE988770	Mm.114116	Ddx50	DEAD (Asp-Glu-Ala-Asp) box polypeptide 50	-0.31	0.24	0.35	0.01	0.29	0.13	0.07	0.22	-0.15	0.75	0.8	0	4	2	0	1	1	1	3	1	1	2	1	0	0	1	0	3	2	2	25
BE989174	Mm.35661	BC021381	CDNA sequence BC021381	0.28	0.28	0	-0.12	0.01	-0.18	0.2	0.62	0.35	0.68	0.8	2	11	18	7	3	4	11	18	13	10	21	12	38	30	28	17	15	11	7	276
BF462256	Mm.330424	Commd9	COMM domain containing 9	-0.49	-0.38	-0.23	-0.22	-0.11	-0.03	-0.17	0.43	0.08	0.38	0.8
BF462419	Mm.404407	Transcribed locus	Transcribed locus	-0.1	-0.55	-0.6	-0.35	-0.04	0.63	0.12	0.27	0.06	0.94	0.8
BF463326	Mm.276348	Ogdh	Oxoglutarate dehydrogenase (lipoamide)	-0.15	-0.18	-0.4	-0.75	-0.48	-0.66	0.05	0.39	0.59	0.97	0.8
BF464861	Mm.315560	Kif3b	Kinesin family member 3B	0.34	-0.97	-1.05	-0.65	-0.46	-0.7	-0.12	0.95	0.6	0.8	0.8
BF465180	Mm.29301	Ubxd6	UBX domain containing 6	-0.14	0.09	-0.09	0.04	0.59	0.06	0.17	0.51	0.6	0.62	0.8	0	0	1	0	0	0	1	0	1	1	1	1	0	0	1	1	0	1	1	10
BE949816	Mm.383229	1700027J05Rik	RIKEN cDNA 1700027J05 gene	-0.18	-0.52	-0.85	-1.24	0.04	0.32	-0.36	0.26	0.28	-0.04	0.79
BE949949	Mm.28000	Ubxd1	UBX domain containing 1	0.28	0.1	0.39	-0.17	-0.76	-0.34	0.1	0.02	0.13	0.56	0.79	0	11	14	9	3	2	7	9	13	9	13	7	7	20	14	22	12	6	8	186
BE952074	Mm.260036	Sept6	Septin 6	-0.02	-0.34	-0.06	-0.1	-0.65	-0.18	-0.25	0.08	0.17	0.54	0.79
BE954087	Mm.38469	Apbb1	Amyloid beta (A4) precursor protein-binding, family B, member 1	-0.5	-0.28	0.26	-0.56	-0.27	0.09	0.9	1.26	0.62	0.87	0.79	3	41	37	21	5	8	18	15	16	17	18	12	24	25	36	48	29	17	12	402
BE981425	Mm.20893	Dync1i1	Dynein cytoplasmic 1 intermediate chain 1	-0.48	-0.36	-0.47	-0.57	-0.38	-0.49	-0.14	0.42	0.15	0.9	0.79	0	0	2	0	1	1	6	1	0	1	5	1	1	2	4	2	3	1	0	31
BE982334	Mm.134045	Ap4e1	Adaptor-related protein complex AP-4, epsilon 1	0.14	-0.06	-0.03	-0.38	0.41	0.44	0.17	0.31	0.39	0.54	0.79	0	1	1	0	0	0	0	0	0	0	1	0	0	0	1	0	0	2	1	7
BE982756	Mm.274646	Centb2	Centaurin, beta 2	0.49	-0.36	-0.15	-0.68	-0.63	-0.6	-0.18	-0.14	0.03	0.3	0.79
BE983390	Mm.408660	Transcribed locus	Transcribed locus	-0.38	0.06	0	-0.1	-0.26	-0.25	-0.08	0.09	0.22	0.49	0.79
BE985389	Mm.92705	Azi2	5-azacytidine induced gene 2	-0.66	-0.44	-0.22	0.33	0.3	-0.27	0.01	-0.37	0.77	0.27	0.79	0	3	5	2	0	1	5	1	0	1	1	3	1	3	1	3	3	5	4	42
BE985777	Mm.285454	Spop	Speckle-type POZ protein	-0.01	-0.57	-0.61	-0.61	-1.16	-0.31	0.22	0.65	-0.6	0.59	0.79
BE986785	Mm.422720	E330036I19Rik	RIKEN cDNA E330036I19 gene	0.35	0.3	0.05	-0.22	-0.42	0.01	0.31	0.71	0.15	0.58	0.79
BE996509	Mm.264889	C430014K11Rik	RIKEN cDNA C430014K11 gene	-0.26	0.22	-0.12	0.21	0.23	0.07	0.04	0.45	0.19	0.79	0.79
BF455775	Mm.149720	Lifr	Leukemia inhibitory factor receptor	-0.11	-0.11	-0.35	-0.28	0.39	0.13	0.86	0.01	0.22	0.43	0.79	0	0	0	0	0	0	0	0	0	0	1	0	0	1	0	0	0	0	0	2
BF460494	Mm.112765	Ripk2	Receptor (TNFRSF)-interacting serine-threonine kinase 2	-0.52	-0.51	-0.36	-1.05	-1.03	-0.17	0.12	0.83	0.35	0.77	0.79	1	3	3	1	0	0	2	0	0	1	0	1	2	0	1	1	2	1	1	20
BF461536	Mm.426238	E130106C14Rik	RIKEN cDNA E130106C14 gene	-0.39	-0.39	-0.59	-0.55	-0.46	-0.54	0.19	0.62	-0.04	0.34	0.79
BF463847	Mm.275752	Amigo1	Adhesion molecule with Ig like domain 1	-0.28	0.84	-0.15	-0.19	0.06	0.01	0.07	-0.28	0.12	0.11	0.79
BF464578	Mm.10211	Entpd5	Ectonucleoside triphosphate diphosphohydrolase 5	-0.17	-0.39	-0.4	0.05	-0.14	-0.04	-0.1	0.29	-0.34	0.23	0.79	0	5	3	2	0	0	2	3	5	3	1	3	5	3	1	0	7	0	2	45
BF466051	Mm.25610	Ubap2l	Ubiquitin associated protein 2-like	-0.51	-0.13	-0.83	-0.19	0.04	-0.29	0.13	0.24	0.07	0.46	0.79	4	9	14	3	0	1	1	4	6	4	7	5	2	5	3	2	3	2	2	77
BF466143	Mm.1574	Wasl	Wiskott-Aldrich syndrome-like (human)	-1.12	0.11	0.09	-0.22	0.37	0.61	0.14	-0.33	0.38	0.49	0.79	0	5	8	1	0	0	6	4	2	4	10	1	5	9	4	4	1	0	5	69
BF466642	Mm.32842	Nktr	Natural killer tumor recognition sequence	0.02	-0.01	-0.34	-0.13	-0.01	0.59	-0.53	0.17	0.23	0.35	0.79	0	0	0	0	0	0	0	1	0	0	0	0	0	1	0	0	0	0	0	2
BE949887	Mm.249386	Kcnc1	Potassium voltage gated channel, Shaw-related subfamily, member 1	-0.47	-0.1	-0.14	-0.22	-0.08	-0.17	0.1	0.44	0.43	0.87	0.78
BE949898	Mm.68889	Gnb3	Guanine nucleotide binding protein, beta 3	-2.7	-2.39	-1.27	-1.07	-0.36	1	0.97	1.33	1.5	1.26	0.78	0	0	0	0	0	0	0	0	1	5	2	8	15	18	33	33	21	19	13	168
BE950527	Mm.39739	Hspa12a	Heat shock protein 12A	0.09	-0.57	-0.49	-0.48	-0.63	-0.42	-0.16	0.25	0.04	0.49	0.78	0	0	0	0	0	1	1	1	0	0	0	2	1	1	0	3	0	6	0	16
BE981291	Mm.408527	Transcribed locus	Transcribed locus	0.31	0.12	-0.4	-0.12	-0.37	0.02	0.33	-0.33	0.1	0.93	0.78
BE982687	Mm.408607	Transcribed locus	Transcribed locus	0.31	-0.15	-0.16	-0.36	-0.1	0.33	0.13	0.58	-0.08	0.34	0.78
BE983951	Mm.288741	Scap	SREBP cleavage activating protein	0.33	0.25	-0.07	-0.17	0.18	0.09	0.39	0.42	0.3	0.59	0.78
BE984450	Mm.3973	Stx8	Syntaxin 8	-1.31	-0.41	-0.65	-0.42	-0.62	-0.05	-0.11	0.1	0.2	0.15	0.78	0	4	1	0	1	1	0	0	0	1	1	0	0	2	1	1	1	1	2	17
BE984767	Mm.408742	Transcribed locus	Transcribed locus	-0.07	-0.08	-0.35	0.31	-0.16	-0.38	-0.29	0.04	0.2	0.21	0.78
BE985014	Mm.228259	E130112L23Rik	RIKEN cDNA E130112L23 gene	-0.39	0.58	0.09	0.03	0.45	-0.66	-0.24	0.32	-0.12	0.13	0.78	1	3	7	2	0	1	0	6	2	4	4	3	1	3	2	0	1	1	1	42
BE985225	Mm.43745	Bat5	HLA-B associated transcript 5	-0.3	-0.44	-0.39	-0.75	-0.31	0.25	0.32	0.32	0.49	0.78	0.78	0	14	7	6	0	2	2	1	4	5	3	0	1	2	4	8	0	4	4	67
BE985340	Mm.317515	Synpr	Synaptoporin	-1.48	-1.41	-1.7	-1.16	-0.8	-0.5	-0.24	-0.09	1.21	2.02	0.78
BE986869	Mm.283194	Klhdc8b	Kelch domain containing 8B	-0.27	-0.63	-0.7	-0.92	-1.23	-0.93	-0.1	1.5	0.81	0.92	0.78
BE986985	Mm.23828	Mcm10	Minichromosome maintenance deficient 10 (S. cerevisiae)	-1.06	-0.29	-0.32	-0.53	-0.2	-0.37	-0.27	0.24	0.57	1.24	0.78	2	1	1	1	2	0	0	1	2	4	2	2	2	2	5	0	3	1	0	31
BE987519	Mm.24361	AI118078	Expressed sequence AI118078	-0.75	-0.11	-0.69	-0.38	-0.97	-0.08	0.1	0.32	0.14	0.35	0.78	0	0	0	0	0	0	2	0	1	1	0	0	2	1	2	2	0	3	3	17
BE987944	Mm.408912	Transcribed locus	Transcribed locus	0.63	0.44	0.06	0.11	-0.85	-0.27	-0.24	0.79	0.43	0.38	0.78
BE988345	Mm.27510	Usp21	Ubiquitin specific peptidase 21	0.44	0.29	0.32	-0.17	-0.13	0.13	0.08	0.23	0.46	0.06	0.78	11	13	12	7	1	2	3	7	6	11	11	3	9	14	17	6	10	2	8	153
BF455807	Mm.187793	4921517B04Rik	RIKEN cDNA 4921517B04 gene	-0.5	0.43	0.36	0.5	0.18	0.3	0.47	0.08	0.37	0.79	0.78	0	0	1	0	1	0	1	0	1	0	0	1	0	0	0	0	0	0	0	5
BF466144	Mm.219139	Tbx3	T-box 3	0.38	1.12	0.01	0.05	0.68	0.18	0.06	-0.18	-0.15	0.12	0.78
BF466594	Mm.353838	C030046E11Rik	RIKEN cDNA C030046E11 gene	0.34	0.46	-0.19	-0.19	-0.3	0.42	0.08	0.77	0.14	1.06	0.78
BF467564	Mm.311948	Map4k3	Mitogen-activated protein kinase kinase kinase kinase 3	-0.43	-0.23	-0.43	-0.67	-0.59	-0.32	0.25	0.95	0.37	0.57	0.78
BE950022		EST	EST	0.46	-0.97	-0.3	-0.16	0.67	0.73	0.38	0.32	0.12	0.72	0.77
BE950186	Mm.430772	Ubqln2	Ubiquilin 2	-0.85	-1.09	-1.33	-1.03	-0.7	-0.65	-0.3	-0.11	-0.21	0.47	0.77
BE954766	Mm.2966	Atp5g3	ATP synthase, H+ transporting, mitochondrial F0 complex, subunit c (subunit 9), isoform 3	0.5	0.35	0.01	-0.02	0.02	0.34	0.57	1.3	0.66	0.99	0.77	0	33	46	17	2	8	60	27	46	54	44	7	29	28	46	24	26	6	15	518
BE982448	Mm.253559	Plekha6	Pleckstrin homology domain containing, family A member 6	-0.14	-0.44	-0.39	-0.81	-0.88	-0.9	-0.63	0.05	0.09	0.93	0.77
BE983471	Mm.23973	Stox2	Storkhead box 2	0.38	0.39	0.5	0.6	0.25	0.29	0.21	0.42	0.36	0.39	0.77	1	5	6	3	3	6	2	8	0	5	3	3	2	2	7	7	0	0	4	67
BE983902	Mm.396040	Transcribed locus	Transcribed locus	-0.54	0.51	0.28	-0.05	-0.47	-0.06	0.3	0.68	0.44	0.4	0.77
BE986231	Mm.299442	Iqsec3	IQ motif and Sec7 domain 3	-0.15	-0.27	-0.37	0.07	-0.77	-0.48	0.11	0.32	0.46	0.52	0.77
BE987583	Mm.311549	Atp6v1d	ATPase, H+ transporting, lysosomal V1 subunit D	0.02	-0.54	-0.32	-0.46	-0.24	-0.09	0.01	0.83	0.35	0.55	0.77
BE995047	Mm.252941	Fyco1	FYVE and coiled-coil domain containing 1	-1.48	-1.53	-1.5	-1.01	-1.19	-0.25	0.13	0.61	0.22	0.6	0.77	0	4	6	0	0	0	6	5	3	4	0	1	5	5	11	5	6	2	3	66
BF463174	Mm.267478	Acsl6	Acyl-CoA synthetase long-chain family member 6	-1.17	-1.62	-1.06	-0.97	-0.99	0.07	0.33	1	0.41	0.74	0.77	0	1	1	0	0	0	1	0	4	3	1	4	3	4	7	7	10	3	5	54
BF463903		EST	EST	0.79	-0.99	-0.86	0.07	0.79	0.78	0.32	0.49	0.01	0.74	0.77
BF466267	Mm.46401	Son	Son cell proliferation protein	0.07	-0.51	-0.01	-0.09	0.11	0.2	-0.06	0.63	0.94	0.6	0.77	7	6	2	2	5	4	0	4	4	1	3	6	3	4	3	2	3	4	2	65
BE950143	Mm.380586	Transcribed locus	Transcribed locus	0.64	-0.18	-0.77	-0.19	0.56	0.69	0.19	0.34	-0.12	0.46	0.76
BE950490	Mm.244215	Gls	Glutaminase	0.08	-0.24	-0.42	-0.27	-0.06	-0.39	0.32	0.54	-0.58	0.09	0.76
BE981235	Mm.372086	Tomm20	Translocase of outer mitochondrial membrane 20 homolog (yeast)	-0.48	-0.77	-0.53	-1.13	-0.46	0.34	0.43	1	0.24	0.74	0.76
BE981367	Mm.22879	Apba1	Amyloid beta (A4) precursor protein binding, family A, member 1	-0.34	-0.02	0.15	-0.13	-0.2	0.01	0.17	0.32	0.31	0.46	0.76	0	1	2	4	1	2	2	0	1	0	1	0	1	0	0	0	1	4	2	22
BE981798	Mm.244190	Trim23	Tripartite motif protein 23	-0.62	-0.13	-0.13	0.35	-0.05	-0.12	0.86	0.06	0.01	0.45	0.76
BE983518	Mm.227598	Prkcbp1	Protein kinase C binding protein 1	0.11	0.23	0.27	0.28	-0.58	-0.69	0	0.15	0.2	0.83	0.76	0	0	0	0	0	0	0	0	0	2	0	0	0	1	0	0	1	0	2	6
BE983871	Mm.274484	Nipa1	Non imprinted in Prader-Willi/Angelman syndrome 1 homolog (human)	-0.74	-0.21	-0.03	-0.29	-0.19	0.09	-0.12	0.28	0.45	0.74	0.76
BE985884	Mm.408808	Transcribed locus	Transcribed locus	-0.64	-0.44	-0.53	0.01	0.6	-0.29	0.1	0.36	0.2	0.83	0.76
BE985913	Mm.408810	Transcribed locus	Transcribed locus	-0.76	-0.61	-0.47	-0.32	0.16	0.25	0.01	0.24	0.24	0.25	0.76
BE986516	Mm.44231	Dos	Downstream of Stk11	-0.3	-0.17	-0.28	0.07	-0.34	-0.04	0.33	0.28	0.31	0.73	0.76	8	4	15	8	8	2	8	4	11	17	8	13	8	8	15	11	9	8	4	169
BE986572	Mm.374877	Wdr78	WD repeat domain 78	0.27	0.42	0.05	-0.26	-0.03	-0.04	0.08	0.18	0.15	0.17	0.76
BE988784	Mm.210787	Glcci1	Glucocorticoid induced transcript 1	0.09	0.35	0.61	-0.21	-0.24	-0.14	0.12	-0.3	0.15	0.82	0.76	0	0	0	0	0	0	0	0	0	0	0	0	0	0	2	0	0	0	0	2
BE989155	Mm.4336	Ext2	Exostoses (multiple) 2	0.55	0.04	-0.88	-1.18	-1.02	-1.77	-0.04	1.1	0.7	1.59	0.76	1	10	12	5	1	0	3	3	3	1	3	5	5	4	4	9	7	2	5	83
BE996483	Mm.82661	Rtn4rl1	Reticulon 4 receptor-like 1	-1.48	-0.73	-0.16	-0.25	-0.47	-0.6	0.03	0.41	0.6	0.5	0.76	0	4	11	8	0	0	2	3	2	6	4	9	4	2	11	3	10	0	6	85
BF455601	Mm.358671	Ift20	Intraflagellar transport 20 homolog (Chlamydomonas)	-0.66	-0.56	-0.38	-0.96	-0.27	-0.43	0.26	0.18	0.57	0.39	0.76
BF455785	Mm.330492	Rad51	RAD51 homolog (S. cerevisiae)	0.07	0.17	-0.16	-0.27	-0.3	-0.08	-0.36	0.24	0.18	0.4	0.76
BF461506	Mm.431104	Transcribed locus	Transcribed locus	0.78	0.58	1.6	0.61	0.35	0.07	-0.62	-0.5	-1	0.31	0.76
BF462314	Mm.409789	Transcribed locus	Transcribed locus	1.16	0.25	0.32	-0.09	-0.31	0.27	-0.28	0.39	0.5	0.44	0.76
BF463525	Mm.292487	Thoc3	THO complex 3	1.42	0.61	0.64	-0.03	-0.78	-0.38	-0.6	0.31	0.2	0.72	0.76
BF465046	Mm.121392	EST	3 days neonate thymus cDNA, RIKEN full-length enriched library, clone:A630005P12 product:unclassifiable, full insert sequence	-0.12	-0.33	-0.07	-0.02	-0.3	0.32	-0.24	0.31	-0.1	0.31	0.76	0	3	3	2	1	0	1	1	0	1	2	3	2	3	3	4	2	7	2	40
BE950009	Mm.408106	Transcribed locus	Transcribed locus	0.76	0.67	0.11	-0.19	-0.4	-0.43	0.36	0.6	0.79	0.52	0.75
BE951298	Mm.374263	Transcribed locus	Transcribed locus, moderately similar to XP_576460.1 PREDICTED: similar to hypothetical protein PB402898.00.0 [Rattus norvegicus]	0.75	0.65	0.62	0.46	1.05	0.4	0.23	0.56	0.36	0.65	0.75
BE952224	Mm.398086	Transcribed locus	Transcribed locus	0.27	0.12	0.17	0.39	0.93	0.54	0.05	0.65	0.14	0.84	0.75
BE983616	Mm.3552	Clock	Circadian locomoter output cycles kaput	0.44	0.18	-1.36	-0.96	-0.68	-1.46	-0.32	0.58	0.64	0.73	0.75	0	2	1	1	1	0	2	0	3	0	8	2	1	5	1	2	0	4	2	35
BE985474	Mm.3233	Irf7	Interferon regulatory factor 7	1.21	0.69	0.48	0.4	0.23	0.47	-0.09	0.42	-0.06	0.6	0.75	0	6	3	0	0	0	0	0	0	0	0	0	0	0	0	0	1	1	0	11
BE987174	Mm.408874	Transcribed locus	Transcribed locus	-0.61	-1.27	-0.63	-1.34	-0.77	0.03	0.33	0.51	0.71	0.92	0.75
BE987810	Mm.408906	Transcribed locus	Transcribed locus	-0.76	-0.67	0.05	-0.05	-0.17	-0.24	-0.25	-0.39	-0.04	1.15	0.75
BE988956	Mm.391143	Rce1	RCE1 homolog, prenyl protein peptidase (S. cerevisiae)	-0.31	-0.74	-0.31	-0.68	-0.44	-0.43	0	0.34	0.75	1.18	0.75
BE996404	Mm.314497	Slc4a10	Solute carrier family 4, sodium bicarbonate cotransporter-like, member 10	0.25	0.03	-0.06	-0.1	-0.05	-0.22	0.03	0.19	0.25	0.43	0.75
BF461753	Mm.256966	Mtap2	Microtubule-associated protein 2	-0.97	-0.56	-0.09	-0.09	0.06	0.02	-0.03	0.54	0.68	0.91	0.75	0	29	20	11	1	6	12	4	5	2	6	2	11	7	4	5	26	6	16	173
BF463893	Mm.41191	Rab11fip3	RAB11 family interacting protein 3 (class II)	-0.69	0.33	0.03	0.25	-0.39	-0.07	-0.26	0.17	-0.19	0.52	0.75	2	9	7	6	1	1	2	5	3	2	5	3	6	6	5	7	0	8	3	81
BF465166	Mm.24417	Kazald1	Kazal-type serine peptidase inhibitor domain 1	-0.11	-0.02	-0.06	-0.14	-0.32	0.28	-0.11	0.21	0.12	0.6	0.75	0	0	0	0	0	0	0	0	1	0	0	0	1	0	0	0	0	0	0	2
BF465983	Mm.139115	Zfp131	Zinc finger protein 131	-0.15	-0.11	-0.2	0.19	-0.31	-0.04	-0.05	0.7	-0.02	0.12	0.75	1	16	19	5	1	2	9	7	2	2	2	2	8	2	4	4	2	7	2	97
BF467551	Mm.2654	Wdr1	WD repeat domain 1	-0.12	-0.23	0.13	-0.04	-0.55	-0.06	0.17	0.28	0.2	0.45	0.75	3	11	15	6	2	1	12	5	3	8	5	2	19	6	8	13	6	8	7	140
BI202496	Mm.260877	BC016201	CDNA sequence BC016201	-0.2	0.16	-0.36	0.11	0.08	0.26	0.26	0.45	-0.1	0.96	0.75	0	0	0	0	0	0	0	0	0	0	0	0	0	0	13	9	21	29	30	102
BE981269	Mm.235668	Epha10	Eph receptor A10	-0.23	-0.67	-0.68	-0.26	-0.42	-0.8	-0.53	0.51	0.13	0.87	0.74	0	0	0	0	0	0	0	0	0	0	0	0	0	0	0	1	0	0	0	1
BE983639	Mm.408677	Transcribed locus	Transcribed locus	-0.16	-0.26	-0.16	-0.12	-0.14	-0.56	-0.26	-0.03	0.16	0.92	0.74
BE985883	Mm.309164	BC087945	CDNA sequence BC087945	-0.24	-0.42	-0.42	-1.17	-0.01	-0.04	0.49	0.38	0.63	0.96	0.74
BE986228	Mm.392618	Transcribed locus	Transcribed locus	-0.45	0.18	-0.47	0.11	-0.48	-0.29	0.79	0.58	0.42	0.65	0.74
BE987075	Mm.19080	Gtpbp1	GTP binding protein 1	-0.25	-0.21	-0.34	-0.33	-0.17	-0.32	0.36	0.88	0.35	0.35	0.74	1	10	15	8	0	0	2	9	9	6	8	7	14	10	16	11	14	10	10	160
BE987684	Mm.358668	Prpf40b	PRP40 pre-mRNA processing factor 40 homolog B (yeast)	0.53	0.03	0.56	-0.01	-0.18	0.23	0.21	0.81	0.72	0.63	0.74
BE988131	Mm.284503	Cds2	CDP-diacylglycerol synthase (phosphatidate cytidylyltransferase) 2	0.27	-0.4	-0.03	-0.22	-0.41	-0.38	-0.22	-0.11	0.33	0.21	0.74
BE988252	Mm.235182	Camk2g	Calcium/calmodulin-dependent protein kinase II gamma	-0.23	-0.75	-0.16	-0.45	-0.96	-0.22	-0.13	0.12	0.1	0.5	0.74	1	3	4	4	1	4	9	3	1	6	2	3	5	4	11	7	10	5	2	85
BE988790	Mm.408979	Transcribed locus	Transcribed locus	0.88	0.77	1.14	0.52	0.06	-0.29	-0.19	0.32	0.26	0.39	0.74
BF463210	Mm.226534	4933406E20Rik	RIKEN cDNA 4933406E20 gene	-1	-0.13	-1.14	-1.07	-1.11	-0.56	-0.45	0.57	0.21	0.91	0.74
BF466060	Mm.392448	Serinc3	Serine incorporator 3	-0.34	-0.71	-0.3	-0.92	-0.34	-0.34	0.4	1.14	0.92	0.66	0.74
BF466217	Mm.28908	Adam9	A disintegrin and metallopeptidase domain 9 (meltrin gamma)	-0.58	-0.53	-0.48	-0.65	-0.29	-0.28	0.2	0.86	1	1.09	0.74	2	4	2	1	0	1	2	3	1	0	0	3	1	0	1	3	0	1	3	28
BE951561	Mm.389757	Tax1bp1	Tax1 (human T-cell leukemia virus type I) binding protein 1	-0.14	-0.3	-0.17	-0.29	-0.19	0.23	0.18	0.56	0.69	0.72	0.73
BE951942	Mm.408211	Prei3	Preimplantation protein 3	0.5	-0.82	-0.37	-0.31	0.4	0.6	0.09	0.14	-0.1	0.6	0.73
BE981505	Mm.378890	Bnip3	BCL2/adenovirus E1B interacting protein 1, NIP3	-0.96	-0.93	0.23	0.4	-0.9	-0.56	-0.09	0.01	0.29	0.87	0.73
BE981875	Mm.195010	Fat3	FAT tumor suppressor homolog 3 (Drosophila)	0.33	0.15	-0.08	-0.08	0.14	0.36	0.01	0.19	0	-0.22	0.73	0	1	1	1	1	2	0	1	0	0	0	1	1	1	0	0	3	2	0	15
BE984490	Mm.408724	Transcribed locus	Transcribed locus	-1.23	-0.97	-1	-1.37	-1.64	-0.63	0.2	1.34	1.09	0.76	0.73
BE985248	Mm.333380	Atn1	Atrophin 1	0.32	-0.1	0.15	-0.36	-0.15	0.44	0.14	0.53	0.41	0.52	0.73
BE985953	Mm.328945	Akap8	A kinase (PRKA) anchor protein 8	0.71	0.38	0.35	0.46	0.49	0.62	0.09	0.3	0.24	-0.14	0.73
BE985968	Mm.408814	Transcribed locus	Transcribed locus	-0.29	-0.26	-0.33	-0.3	-0.44	-0.35	-0.2	0.42	0.8	0.5	0.73
BE988136	Mm.271160	Upf3b	UPF3 regulator of nonsense transcripts homolog B (yeast)	0.82	0.42	0.12	-0.18	-0.34	-0.04	-0.28	0.65	0.56	0.38	0.73
BF460854	Mm.4141	Vldlr	Very low density lipoprotein receptor	-0.14	-0.46	-0.46	-0.2	-0.6	-0.49	-0.43	0.43	-0.08	0.34	0.73	3	4	2	0	2	3	3	5	3	5	6	4	4	6	3	4	6	8	7	78
BF463571	Mm.252695	D2Ertd750e	DNA segment, Chr 2, ERATO Doi 750, expressed	0.27	-0.3	-0.04	0.05	-0.24	0.12	0.06	0.11	-0.25	0.21	0.73
BF463638		EST	EST	0.47	-0.02	-0.79	-0.3	0.39	0.24	0.46	-0.12	-0.71	0.01	0.73
BF464593	Mm.381675	Transcribed locus	Transcribed locus	0.41	0.17	0.21	0.25	-0.02	0.41	0.05	0.05	-0.21	0.29	0.73
BE950237	Mm.408125	Transcribed locus	Transcribed locus	-0.47	-1.22	-1.37	-1.57	-0.77	-0.46	-0.46	0.15	0.08	1.01	0.72
BE952252	Mm.306026	Epb4.1l2	Erythrocyte protein band 4.1-like 2	-1.98	-0.95	-0.84	0.01	0.65	0.05	0.96	0.77	1.05	1	0.72
BE982598	Mm.408603	Transcribed locus	Transcribed locus	-1.82	-1.76	-1.29	-1.01	-0.63	-0.44	-0.12	0.21	0.57	1.13	0.72
BE982816	Mm.274243	Abcb10	ATP-binding cassette, sub-family B (MDR/TAP), member 10	-0.63	-0.98	-1.19	-0.9	-0.83	-0.11	0.25	0.06	0.66	1.62	0.72
BE983380	Mm.166485	1810037C20Rik	RIKEN cDNA 1810037C20 gene	-0.77	-0.34	-0.07	-0.35	0.26	0.06	0.24	0.66	0.58	0.77	0.72	0	0	0	0	0	0	0	0	1	0	0	0	0	0	0	0	0	0	0	1
BE984671	Mm.95700	Crb1	Crumbs homolog 1 (Drosophila)	-1.19	-0.94	-0.81	-0.81	-0.4	-0.16	-0.2	0.46	0.55	0.77	0.72	2	2	0	0	0	0	1	1	1	3	1	0	3	1	2	1	17	17	6	58
BE985113	Mm.206206	AU040320	Expressed sequence AU040320	-0.85	-0.73	-0.72	-0.01	0.14	-0.2	0.25	0.41	0.75	1.26	0.72	0	2	3	5	2	2	3	3	2	3	3	3	4	7	3	1	3	0	5	54
BE985254	Mm.39293	Ccdc5	Coiled-coil domain containing 5	-1.51	-1.65	-2.11	-1.37	-1.16	-1.26	-0.58	0.1	1.2	1.38	0.72
BE986582	Mm.341377	Ahr	Aryl-hydrocarbon receptor	0.38	0.09	-0.21	-0.03	-0.02	-0.36	0.16	0.12	0.29	0.83	0.72
BE987347	Mm.290791	Ndufs1	NADH dehydrogenase (ubiquinone) Fe-S protein 1	0.04	-0.3	-0.33	-0.54	-0.23	-0.09	0	0.29	0.76	0.41	0.72
BE987361	Mm.29954	Arhgef17	Rho guanine nucleotide exchange factor (GEF) 17	0.25	0.17	0.27	0.1	0.09	0.11	-0.16	0	0.3	0.65	0.72	0	0	1	0	0	0	1	4	1	2	1	3	1	1	3	0	0	0	5	23
BE987680	Mm.393742	9530092O11Rik	RIKEN cDNA 9530092O11 gene	-0.32	-0.41	-0.72	-0.35	-0.07	-0.25	0.02	-0.25	-0.17	0.62	0.72
BE995524	Mm.356689	Acox1	Acyl-Coenzyme A oxidase 1, palmitoyl	-0.59	-0.6	-0.34	-0.5	-0.8	-0.57	0.3	1.31	0.79	0.42	0.72
BE995899	Mm.275266	Arhgef12	Rho guanine nucleotide exchange factor (GEF) 12	-0.6	-0.42	0.14	-0.1	-0.23	-0.18	-0.05	1.21	0.61	0.58	0.72
BF460485	Mm.156365	A930001M12Rik	RIKEN cDNA A930001M12 gene	-0.8	-0.29	0.1	-0.04	-0.07	-0.23	-0.08	0.1	0.16	0.29	0.72	0	0	0	0	0	0	0	0	1	0	1	2	0	1	4	1	4	1	1	16
BF460863	Mm.589	Gpi1	Glucose phosphate isomerase 1	-1.09	-0.3	-0.96	-0.11	-0.14	-0.04	0.47	0.6	0.16	0.64	0.72	4	86	64	24	7	1	43	29	15	23	41	20	55	49	52	31	65	51	19	679
BF461480	Mm.342337	Lyst	Lysosomal trafficking regulator	0.18	-0.12	0.06	0.03	-0.87	-0.72	0.12	0.35	0.57	0.5	0.72
BF461722	Mm.205463	Slc5a6	Solute carrier family 5 (sodium-dependent vitamin transporter), member 6	-0.07	-0.32	-0.14	-0.13	-0.12	-0.33	0.11	0.52	-0.1	0.4	0.72	0	2	1	1	0	0	2	1	2	2	2	1	1	4	1	0	3	2	4	29
BF461982	Mm.1620	Anxa5	Annexin A5	0.6	0.45	0.31	-0.53	-0.43	-0.85	-0.23	0.61	-0.05	0.64	0.72	7	4	5	3	0	0	2	2	3	1	0	2	1	3	2	1	3	0	1	40
BF462045		EST	EST	-0.26	-0.34	-0.3	-0.5	0.56	0.3	0.17	0.31	-0.21	0.34	0.72
BF463421	Mm.26680	1110031B06Rik	RIKEN cDNA 1110031B06 gene	-0.12	-0.02	0.43	-0.16	-0.46	-0.16	-0.08	0.22	0.35	0.48	0.72	0	5	4	1	3	1	16	1	4	7	1	1	0	1	1	9	2	5	1	63
BF463612	Mm.331470	1700012H17Rik	RIKEN cDNA 1700012H17 gene	-0.37	-0.56	-0.56	-0.21	0.19	-0.02	0.25	-0.09	0.36	1.04	0.72
BF463631	Mm.391010	Chaf1a	Chromatin assembly factor 1, subunit A (p150)	0.17	-0.5	0.23	-0.01	0.09	0.48	0.03	0.27	0.17	0.91	0.72
BF466078	Mm.303924	Sac3d1	SAC3 domain containing 1	-0.62	-0.91	-0.39	-0.08	-0.3	-0.3	0.02	0.18	-0.04	0.79	0.72
BF466535	Mm.37371	Plod1	Procollagen-lysine, 2-oxoglutarate 5-dioxygenase 1	0.26	-0.54	-0.72	-0.07	-0.63	-0.54	0.06	0.94	1.07	1.1	0.72	4	11	11	9	3	1	5	3	3	7	7	2	8	6	11	2	9	2	6	110
BF466588	Mm.28955	4930570C03Rik	RIKEN cDNA 4930570C03 gene	-0.33	-0.48	-0.66	-0.23	-0.07	1.07	0.22	0.2	0.04	0.7	0.72	5	7	6	2	1	3	8	6	0	2	2	3	2	2	7	14	7	5	7	89
BE950492	Mm.355601	E130013N09Rik	RIKEN cDNA E130013N09 gene	0.78	-0.62	-0.3	-0.31	0.42	0.25	0.26	0.36	0.06	0.27	0.71
BE950502	Mm.247480	Ofd1	Oral-facial-digital syndrome 1 gene homolog (human)	-0.79	-0.53	-0.49	-0.33	-0.12	-0.23	0.26	0.41	0.63	0.81	0.71	0	1	1	1	0	0	0	0	0	1	2	0	1	0	3	0	0	1	0	11
BE950534	Mm.258324	3010001K23Rik	RIKEN cDNA 3010001K23 gene	-0.52	-0.47	-0.51	-0.49	-0.09	-0.26	-0.3	0.46	0.43	0.88	0.71	0	0	1	1	0	0	1	0	1	0	0	0	0	1	0	0	1	1	0	7
BE954055	Mm.273122	Cpeb1	Cytoplasmic polyadenylation element binding protein 1	-0.05	0.01	0.32	0.36	0.3	-0.12	-0.15	-0.25	-0.05	0.51	0.71
BE954753	Mm.389419	4932438A13Rik	RIKEN cDNA 4932438A13 gene	-0.49	-0.27	-0.21	-0.35	-0.42	-0.36	0.04	0.21	0.07	0.24	0.71
BE982227	Mm.202774	Rbm9	RNA binding motif protein 9	0.09	-0.05	-0.02	-0.07	0.23	0.03	0.18	0.46	0.6	0.97	0.71	8	47	31	20	11	7	4	4	5	7	8	6	12	3	7	10	7	5	3	205
BE982770	Mm.408612	Transcribed locus	Transcribed locus	-1.63	-1.09	-0.55	-0.47	-0.67	-1.37	0.3	-0.08	1.26	1.07	0.71
BE984606	Mm.426654	Transcribed locus	Transcribed locus	-0.75	-0.28	-0.65	-0.1	-0.81	-0.54	0.02	-0.02	0.29	0.49	0.71
BE985126	Mm.407910	Transcribed locus	Transcribed locus	0.08	-0.6	-0.66	-0.01	-0.12	-0.21	-0.11	-0.65	0.1	0.47	0.71
BE986943	Mm.278578	Suv420h1	Suppressor of variegation 4-20 homolog 1 (Drosophila)	0.82	0.38	-0.06	0.18	1.26	0.53	0.14	0.44	0.09	0.54	0.71
BE987082	Mm.291595	Klf9	Kruppel-like factor 9	-1.54	-1.48	-2.11	-1.77	-0.35	-1.48	-0.3	0.3	0.46	0.7	0.71
BE988328	Mm.408943	Transcribed locus	Transcribed locus	-0.03	-0.24	0.19	-0.28	-0.32	0.36	0.36	0.41	0.62	0.8	0.71
BE988521	Mm.312068	Nrxn1	Neurexin I	0.39	-0.06	0.08	0.23	-0.01	0.36	0.19	0.79	-0.07	0.2	0.71
BE988798	Mm.254974	5730472N09Rik	RIKEN cDNA 5730472N09 gene	0.49	-0.16	-0.48	-0.51	-0.45	-0.92	-0.24	0.45	0.54	0.72	0.71	0	0	0	0	0	0	0	0	0	0	0	0	0	0	0	0	0	1	0	1
BF461865	Mm.409757	Transcribed locus	Transcribed locus	0.04	0.09	-0.15	-0.31	-0.11	0.19	0.1	-0.12	-0.29	0.04	0.71
BF462304	Mm.207496	Prkcb1	Protein kinase C, beta 1	0.44	0.64	-0.08	0.25	0.01	0.25	0.6	0.65	0.57	1.03	0.71
BF464442	Mm.426741	Transcribed locus	Transcribed locus	-0.23	-0.04	0.05	-0.18	-0.35	-0.18	-0.53	0.22	0.06	0.9	0.71
BF465100	Mm.409936	Transcribed locus	Transcribed locus	0.36	-0.05	0.1	0.14	-0.36	-0.14	-0.43	0.37	-0.03	0.03	0.71
BF466968		EST	EST	-0.04	-0.14	-0.13	0.18	-0.27	0.02	-0.29	-0.13	0.65	0.13	0.71
BE950227	Mm.247265	Cd59a	CD59a antigen	-0.25	0.18	-0.15	0.28	-0.24	-0.33	-0.19	-0.33	-0.04	0.77	0.7	0	0	0	0	0	0	0	0	0	1	0	0	0	0	0	0	0	4	1	6
BE950493	Mm.255241	Chgb	Chromogranin B	0.03	-0.31	0.1	-0.33	-0.13	0.48	0.86	0.56	0.83	0.89	0.7
BE951900	Mm.247844	Suv420h2	Suppressor of variegation 4-20 homolog 2 (Drosophila)	0.1	0.63	0.34	-0.02	-0.35	-0.56	-0.35	0.18	0.14	0.31	0.7
BE952102	Mm.272770	Usp2	Ubiquitin specific peptidase 2	0.36	0.38	0.31	0.11	-0.12	0.12	-0.32	-0.59	-0.44	1.18	0.7
BE953484	Mm.333157	2500002L14Rik	RIKEN cDNA 2500002L14 gene	-0.46	-0.59	-0.54	-0.61	-0.22	-0.51	0.41	0.61	0.57	1.01	0.7
BE954646	Mm.9745	Ldhb	Lactate dehydrogenase B	0.48	0.38	-0.07	-0.08	0.07	-0.13	-0.03	0	0.05	0.71	0.7	2	14	12	21	3	4	56	15	10	27	8	14	21	15	16	29	11	14	6	298
BE982052	Mm.7013	Rfk	Riboflavin kinase	0.16	0.01	0.64	0.11	0.36	0.33	0.21	0.79	0.46	0.37	0.7	1	14	9	7	0	1	4	2	3	2	2	4	8	3	4	1	4	4	6	79
BE983090	Mm.132172	Ttll5	Tubulin tyrosine ligase like family 5	-0.23	0.12	0.1	0.02	-0.21	-0.73	-0.26	-0.04	-0.06	0.23	0.7	1	3	4	1	0	2	5	1	1	1	3	1	2	2	4	3	2	5	3	44
BE985335	Mm.5547	Heatr2	HEAT repeat containing 2	-0.46	-0.37	-0.17	0.04	0.51	0.07	0.1	0.16	0.45	0.97	0.7	0	1	0	0	0	0	0	0	0	0	1	1	0	2	0	0	0	0	2	7
BE986774	Mm.275082	2310021P13Rik	RIKEN cDNA 2310021P13 gene	-0.39	-0.44	-0.27	-0.47	-0.07	0	0.16	0.54	0.47	0.74	0.7
BE987354	Mm.323925	5031439G07Rik	RIKEN cDNA 5031439G07 gene	-0.64	-0.09	0.06	0.04	-0.03	0.39	0.3	-0.01	0.31	0.57	0.7
BE987798	Mm.301740	B430110G05Rik	RIKEN cDNA B430110G05 gene	-0.8	-0.59	-0.68	-0.43	-0.48	-0.41	0.13	0.44	0.38	1.07	0.7
BE988578	Mm.397574	Transcribed locus	Transcribed locus	0.6	0.12	-0.12	-0.74	-0.62	-0.71	-0.4	0.37	-0.03	0.34	0.7
BE995651	Mm.129415	A930037G23Rik	RIKEN cDNA A930037G23 gene	-0.38	-0.66	-0.34	-0.6	-0.11	-0.24	-0.19	0.34	0.4	0.74	0.7	0	0	0	1	0	0	0	1	0	0	2	0	0	0	0	3	1	0	0	8
BF464145	Mm.220224	Gria2	Glutamate receptor, ionotropic, AMPA2 (alpha 2)	-1.28	-0.47	-0.78	-0.54	0.21	-0.29	-0.31	0.56	0.02	0.28	0.7	0	6	3	3	2	11	3	0	1	0	0	1	2	5	2	7	3	5	1	55
BF464877	Mm.216321	Ate1	Arginine-tRNA-protein transferase 1	0.14	0.5	-0.22	-0.09	-0.56	-0.41	-0.45	0.48	-0.07	0.49	0.7	1	25	16	16	0	5	5	10	10	12	14	1	16	24	23	7	4	1	7	197
BF464897		EST	EST	1.39	0.34	-0.26	-0.08	-0.18	-0.75	-0.41	0.16	-0.19	0.3	0.7
BF466105	Mm.397060	Transcribed locus	Transcribed locus	-1.63	-1.05	-0.56	-1.34	-0.61	-0.38	0.11	0.63	0.86	1.17	0.7
BF466407	Mm.241365	Ensa	Endosulfine alpha	-0.33	-0.45	-0.39	-0.27	0.07	0.34	-0.02	0.39	0.32	0.45	0.7
BF466970	Mm.395108	Slc2a3	Solute carrier family 2 (facilitated glucose transporter), member 3	0.63	0.63	0.64	0.93	0.61	0.55	-0.18	0.09	0.03	0.06	0.7
BE950392	Mm.156205	D330010C22Rik	RIKEN cDNA 330010C22 gene	-0.45	0.1	-0.04	0.45	-0.63	-0.55	0.11	-0.37	-0.14	0.58	0.69	0	0	0	0	0	0	0	0	0	1	0	0	0	0	2	0	0	1	1	5
BE950479	Mm.408154	Transcribed locus	Transcribed locus	0.03	-0.71	-0.8	-0.58	-0.03	-0.23	-0.04	0.45	0.08	1.05	0.69
BE982793	Mm.9043	Hnrpl	Heterogeneous nuclear ribonucleoprotein L	1.29	0.54	1.84	0.57	0.43	0.43	0.09	0.56	-0.07	0.22	0.69	16	40	52	63	8	23	15	45	20	35	69	28	54	42	47	24	34	30	31	676
BE983470	Mm.408662	Transcribed locus	Transcribed locus	0.25	0.38	0.26	-0.01	-0.39	-0.05	-0.07	0.4	0.17	0.43	0.69
BE985888	Mm.157212	Cep57	Centrosomal protein 57	0.16	-0.07	-0.43	-0.5	0.16	0.39	1.36	0.51	-0.02	-0.05	0.69	3	5	7	8	0	5	3	2	4	9	7	4	4	6	3	4	1	2	6	83
BE988197		EST	EST	0.41	-0.21	-0.25	-0.54	-0.27	-0.29	-0.07	0.87	-0.17	0.25	0.69
BE988813	Mm.247113	Cnot6	CCR4-NOT transcription complex, subunit 6	-0.07	-0.43	-0.14	-0.77	-0.21	0.18	0.12	0.94	0.77	0.75	0.69	0	0	0	0	0	0	0	0	0	2	0	0	0	1	0	0	0	0	0	3
BE989066	Mm.6967	Bcl2l2	Bcl2-like 2	-0.06	-0.03	-0.21	0.01	0.12	0.12	-0.24	0.73	0.34	1.3	0.69	1	3	0	0	1	2	2	2	1	2	1	1	0	1	1	0	0	2	1	21
BE994857	Mm.26205	Ccdc65	Coiled-coil domain containing 65	-0.11	-0.43	-0.36	-0.34	-0.43	-0.37	-0.07	0.3	0.45	0.36	0.69	0	1	0	0	0	0	0	0	0	0	0	0	0	0	0	1	0	1	0	3
BE995366	Mm.258431	Pcmt1	Protein-L-isoaspartate (D-aspartate) O-methyltransferase 1	0.18	0.15	0.16	-0.01	-0.11	0.06	0.33	0.79	0.08	0.27	0.69	0	15	14	5	1	3	17	2	6	2	11	7	6	7	5	7	8	9	4	129
BF460693	Mm.24576	Aadacl1	Arylacetamide deacetylase-like 1	0.02	-0.25	-0.38	-0.2	-0.39	0.07	-0.38	0.19	-0.07	0.06	0.69	4	60	52	37	7	5	5	13	5	18	22	31	26	17	10	37	20	13	7	389
BF461622	Mm.334606	Unc13a	Unc-13 homolog A (C. elegans)	-0.83	-0.55	-0.15	-0.46	-0.7	-0.15	-0.43	0.35	-0.05	0.42	0.69
BF461962	Mm.409761	Transcribed locus	Transcribed locus	0.68	-0.33	-0.31	-0.52	-0.51	0.1	0.14	0.27	0.42	0.42	0.69
BF461968	Mm.277096	Inpp5a	Inositol polyphosphate-5-phosphatase A	-0.03	0.01	0.06	0.07	0.04	-0.02	-0.44	0.22	-0.47	0.11	0.69
BF463371	Mm.263002	Prkg2	Protein kinase, cGMP-dependent, type II	-0.05	0.21	-0.52	-0.12	-0.57	-0.3	0.25	0.17	0.04	0.57	0.69
BF466000	Mm.170103	Vps54	Vacuolar protein sorting 54 (yeast)	0.05	0.22	-0.65	-0.12	0.18	-0.41	0.13	0.23	-0.04	0.59	0.69	0	1	0	0	0	0	0	1	0	0	0	2	0	0	0	0	0	0	0	4
BE950130	Mm.408110	Transcribed locus	Transcribed locus	-0.52	-0.43	0.11	0.1	-0.81	-0.24	-0.08	0	0.16	0.68	0.68
BE952143	Mm.40228	C730015A04Rik	RIKEN cDNA C730015A04 gene	0.63	-0.34	-0.57	-0.18	0.33	0.72	0.2	0.31	-0.02	0.15	0.68	0	0	1	0	0	0	0	0	0	0	0	0	1	0	0	0	0	0	0	2
BE952284	Mm.22147	Gtpbp2	GTP binding protein 2	0.47	0.13	0.06	0.15	-0.2	-0.3	0.14	0.29	0.08	0.7	0.68	1	10	10	13	4	3	11	12	17	13	11	10	4	14	9	14	10	8	6	180
BE953552	Mm.392236	Transcribed locus	Transcribed locus	0.16	0.35	0.44	0.04	0.27	-0.03	0.18	0.57	0.36	0.49	0.68
BE953686		EST	EST	-0.92	-0.92	-0.62	-0.21	0.38	0.59	-0.07	0.33	0.05	0.34	0.68
BE954731	Mm.101524	Depdc5	DEP domain containing 5	-0.29	-0.04	-0.09	-0.13	-0.05	-0.1	-0.12	0.34	0.06	0.57	0.68	0	0	0	0	0	0	0	0	0	0	0	0	0	1	0	0	0	0	0	1
BE981387	Mm.234191	Fbxo4	F-box only protein 4	0.63	0.02	-0.19	-0.06	-0.24	-0.14	0.1	0.03	0.37	0.23	0.68	0	0	0	0	0	0	0	0	1	0	0	0	0	0	0	0	0	0	0	1
BE982226	Mm.24641	2810405J04Rik	RIKEN cDNA 2810405J04 gene	0.36	0.36	-0.24	0.2	0.24	0.21	0.17	0.09	-0.25	0.15	0.68	1	10	10	8	1	1	3	10	20	8	7	4	5	10	11	9	8	2	8	136
BE982728	Mm.4926	Pacsin1	Protein kinase C and casein kinase substrate in neurons 1	-0.92	-0.96	-0.63	-0.88	-0.29	0.03	-0.07	-0.13	0.27	1.33	0.68	0	4	4	1	0	0	2	0	0	2	1	1	3	0	3	4	4	4	4	37
BE986603	Mm.271546	BC042720	CDNA sequence BC042720	0.25	-0.34	0.04	-0.85	-0.4	-0.13	-0.17	0.8	0.28	0.73	0.68
BE986683	Mm.158264	Pfdn5	Prefoldin 5	0.09	0.53	0.07	0.29	0.24	-0.17	0.4	0.1	0.25	0.56	0.68
BE987811		EST	EST	0.3	-0.51	-0.14	-0.39	-0.27	-0.29	-0.18	0	-0.01	0.4	0.68
BE988992	Mm.427916	Transcribed locus	Transcribed locus	-0.24	0.82	-0.02	-0.09	-0.18	-0.41	0.03	0.55	0.12	0.31	0.68
BE995398	Mm.397027	Transcribed locus	Transcribed locus	-0.13	-0.12	0.11	0.25	0.19	-0.26	-0.08	0.52	0.14	0.64	0.68
BE996424	Mm.4653	Ift88	Intraflagellar transport 88 homolog (Chlamydomonas)	-0.05	-0.38	-0.29	-0.77	-0.59	-0.27	-0.27	0.67	-0.28	0.03	0.68	0	1	2	2	2	1	0	0	1	3	1	3	4	4	2	3	3	3	1	36
BF460652	Mm.409207	Transcribed locus	Transcribed locus	-0.9	-0.03	-0.14	-0.27	-0.38	-0.81	-0.31	0.18	0.02	0.24	0.68
BF461398	Mm.28908	Adam9	A disintegrin and metallopeptidase domain 9 (meltrin gamma)	-0.58	-0.4	-0.58	-0.73	-0.62	-0.2	-0.11	0.79	0.34	0.53	0.68	2	4	2	1	0	1	2	3	1	0	0	3	1	0	1	3	0	1	3	28
BF463347	Mm.277870	Snx3	Sorting nexin 3	0.14	-0.63	0.5	-0.35	-0.81	-0.46	-0.09	0.14	-0.16	0.56	0.68
BF463741	Mm.44561	Rasgrf1	RAS protein-specific guanine nucleotide-releasing factor 1	-0.31	0.49	-0.82	-0.12	-0.84	-0.31	-0.62	-0.29	-0.5	0.25	0.68	0	0	0	0	0	0	1	0	0	0	0	0	0	0	0	0	0	0	0	1
BF464914	Mm.272336	Ilf2	Interleukin enhancer binding factor 2	-1.42	-1.39	-1.67	-1.1	-0.89	-0.83	-0.14	0.5	0.51	1.12	0.68
BF466001	Mm.34330	Blcap	Bladder cancer associated protein homolog (human)	-0.52	-1.15	-0.52	-1.14	-0.99	-0.48	0.22	1.3	1.17	0.25	0.68	2	2	3	0	1	1	1	1	0	3	0	2	2	3	6	5	2	4	1	39
BF466508	Mm.27503	1810009A15Rik	RIKEN cDNA 1810009A15 gene	-0.1	0.14	0.02	0.08	0.07	0.45	0.11	0.53	-0.07	0.12	0.68	0	0	0	0	0	0	0	0	0	0	0	0	0	1	0	0	0	0	0	1
BF466596	Mm.15622	B4galt1	UDP-Gal:betaGlcNAc beta 1,4- galactosyltransferase, polypeptide 1	-0.36	0.47	0.64	0.16	0.27	0.32	0.34	0.3	0.6	1.23	0.68	2	2	0	1	0	0	0	3	7	0	0	0	0	3	5	1	1	2	11	38
BF466832	Mm.120475	Asxl2	Additional sex combs like 2 (Drosophila)	0.27	0.34	-0.16	-0.12	-0.13	0.21	0.2	0.82	0.52	0.45	0.68
BF467048	Mm.182042	Atp5h	ATP synthase, H+ transporting, mitochondrial F0 complex, subunit d	0.57	0.06	0.13	0.39	0.13	0.72	0.45	0.57	0.7	0.98	0.68	2	16	28	21	1	3	37	17	24	29	30	6	14	18	27	18	12	6	23	332
BE950251	Mm.389700	Abhd11	Abhydrolase domain containing 11	-1.29	-1.67	-1.49	-1.2	-1.28	-0.99	0.38	0.59	0.91	1.09	0.67
BE950385	Mm.252136	Bbs5	Bardet-Biedl syndrome 5 (human)	-1.38	-1.35	-1.52	-0.66	-1.04	-1.21	0.03	0.55	0.75	0.85	0.67	0	0	0	0	0	1	1	0	3	2	4	1	3	6	6	1	12	4	9	53
BE950477		EST	EST	0.11	-0.4	-0.91	-0.19	0.62	0.06	0.06	0.12	-0.25	0.6	0.67
BE950481	Mm.428516	Transcribed locus	Transcribed locus	-0.45	-0.33	-0.21	-0.06	-0.13	0.26	0.14	0.39	0.14	0.37	0.67
BE951773		EST	EST	-0.73	-0.4	-0.71	-0.22	0.61	-0.2	-0.04	0.39	0.2	0.4	0.67
BE952160	Mm.282560	Nsun4	NOL1/NOP2/Sun domain family, member 4	0.65	0.43	-0.26	-0.24	0.07	-0.03	0.07	0.71	-0.07	0.38	0.67
BE953997	Mm.211229	Trio	Triple functional domain (PTPRF interacting)	-0.34	0.09	-0.35	-0.65	-0.7	-0.78	-0.48	0.64	0.18	0.93	0.67
BE982338	Mm.241334	Tsg101	Tumor susceptibility gene 101	-0.61	-0.35	-0.1	-0.59	-0.52	-0.85	-0.44	0.2	-0.1	0.67	0.67
BE983567	Mm.408673	Transcribed locus	Transcribed locus	0.08	-0.27	-0.35	-0.31	-0.46	-0.24	-0.31	-0.41	0.35	1.12	0.67
BE983960	Mm.256966	Mtap2	Microtubule-associated protein 2	-1.45	-0.52	-0.18	0.13	0.37	0.05	0.37	0.68	1.11	0.93	0.67	0	29	20	11	1	6	12	4	5	2	6	2	11	7	4	5	26	6	16	173
BE985075	Mm.408754	Transcribed locus	Transcribed locus	-0.06	0.01	0.44	-0.2	0.29	-0.06	-0.11	0.17	0.15	0.43	0.67
BE985076		EST	EST	-1.15	-0.88	-0.79	-0.93	-0.21	0.37	0.05	0.53	0.52	0.42	0.67
BE985264	Mm.20908	Shd	Src homology 2 domain-containing transforming protein D	0.01	0.44	0.46	0.12	-0.15	0.15	0.42	0.28	-0.32	0.23	0.67	0	4	6	2	0	1	0	3	2	4	0	0	3	2	3	6	2	1	0	39
BE985504	Mm.261920	2310022B05Rik	RIKEN cDNA 2310022B05 gene	1.43	0.12	-0.17	0.51	0.02	-0.14	0.02	0.11	-0.07	0.64	0.67
BE985517	Mm.293588	Reep2	Receptor accessory protein 2	-1.17	-0.53	-0.66	-0.45	-0.49	-0.55	0.12	0.4	0.64	1.16	0.67
BE985894	Mm.275864	Rab34	RAB34, member of RAS oncogene family	0.12	-0.5	0.48	-0.48	0.58	0.84	-0.98	-1.48	-1	0.04	0.67
BE986798	Mm.383924	Transcribed locus	Transcribed locus	-0.4	0.18	-0.47	-0.26	-0.24	-0.08	0.36	0.4	0.15	0.45	0.67
BE987045	Mm.151594	2300002D11Rik	RIKEN cDNA 2300002D11 gene	0.29	0.29	0.42	-0.34	-1.06	-1.85	-0.67	-0.3	-0.19	-0.19	0.67
BE987050	Mm.240329	Nipbl	Nipped-B homolog (Drosophila)	-0.66	-1.1	-0.65	-0.22	-0.33	0.11	0.26	0.41	0.25	0.91	0.67
BE988907	Mm.289682	Dab1	Disabled homolog 1 (Drosophila)	0.84	0.29	0.08	-0.12	-0.48	0.06	0.09	0.14	-0.07	0.12	0.67
BE996364	Mm.24222	Sphk2	Sphingosine kinase 2	-0.88	-0.51	-0.42	-0.65	-0.29	0.33	0.15	0.35	0.46	0.88	0.67	2	1	7	1	2	0	0	1	0	1	0	0	0	0	0	0	1	1	1	18
BF455770	Mm.35784	Sox3	SRY-box containing gene 3	0.47	0.05	-0.18	0.07	0.19	0.15	0.34	0.7	0.37	0.42	0.67	0	0	0	0	0	0	0	1	0	1	0	0	0	0	0	0	0	0	0	2
BF460794	Mm.244226	1110020G09Rik	RIKEN cDNA 1110020G09 gene	-1.2	-0.94	-0.88	-0.53	-0.16	-0.65	0.24	0.42	0.91	1.02	0.67
BF461145	Mm.156172	Cutl2	Cut-like 2 (Drosophila)	0.52	0.59	0.57	-0.35	-0.15	0.02	0.19	-0.13	-0.1	0.35	0.67	0	1	0	0	0	2	0	0	0	0	0	2	1	1	0	0	0	1	0	8
BF461238	Mm.28048	Ptges2	Prostaglandin E synthase 2	-0.45	-0.56	-0.41	-1.35	-0.78	-0.59	0.27	0.58	0.62	0.76	0.67	1	3	4	4	0	0	4	1	1	1	0	0	1	3	3	4	9	4	1	44
BF461738	Mm.6743	Nfe2l1	Nuclear factor, erythroid derived 2,-like 1	0.01	0.15	0.28	-0.05	-0.28	-0.44	-0.1	0.49	0.18	0.44	0.67	3	16	14	7	1	3	19	4	3	6	4	2	6	10	4	7	8	1	2	120
BF463426	Mm.378806	Transcribed locus	Transcribed locus	0.63	0.32	0.95	0.64	-0.23	-0.93	-0.55	-0.46	-0.05	-0.13	0.67
BF464006	Mm.260716	Epim	Epimorphin	0	-0.19	0.09	-0.24	-0.56	-0.04	0.1	0.08	-0.17	0.44	0.67	3	1	1	2	0	1	1	1	0	2	1	0	2	0	1	1	0	0	1	18
BF464542	Mm.152371	Dot1l	DOT1-like, histone H3 methyltransferase (S. cerevisiae)	2.12	1.05	0.27	0.44	0.86	0.94	0.61	0.9	0.07	0.23	0.67	2	0	1	2	1	2	2	3	1	2	2	0	2	0	3	0	3	2	6	34
BF464580	Mm.123110	Spnb2	Spectrin beta 2	0.14	0.13	-0.18	-0.26	-0.27	-0.41	0.12	0.76	0.07	0.66	0.67	23	13	17	7	3	2	0	1	2	3	0	3	3	5	2	3	6	5	0	98
BE950116	Mm.337023	March4	Membrane-associated ring finger (C3HC4) 4	-1.38	-0.33	-0.69	0.01	0.42	-0.01	0.14	0.41	0.1	0.49	0.66
BE950450		EST	EST	-0.51	-0.82	-0.4	-0.17	-0.01	0.09	0.24	-0.11	0.26	0.55	0.66
BE950495	Mm.301527	Pdhb	Pyruvate dehydrogenase (lipoamide) beta	0.65	-0.85	-0.39	-0.35	0.22	0.29	0.3	0.07	0.18	0.24	0.66
BE950557	Mm.29482	Cldnd1	Claudin domain containing 1	0.03	-0.09	-0.12	0.16	-0.13	0.2	-0.12	0.62	0.37	0.54	0.66	6	2	4	1	1	0	5	12	8	8	2	6	12	5	6	3	5	7	3	96
BE952286	Mm.41137	Adcy5	Adenylate cyclase 5	-0.85	0.29	-0.57	-0.15	-0.36	0.15	0.02	0.51	-0.2	0.64	0.66	0	1	1	1	0	1	4	1	1	1	1	2	2	1	1	0	1	0	1	20
BE953725	Mm.5348	Phf7	PHD finger protein 7	-0.2	-0.13	-0.09	-0.13	-0.37	0.32	0.23	0.66	0.23	0.8	0.66	1	1	0	2	0	0	0	1	1	1	1	0	3	0	2	1	1	2	1	18
BE982053	Mm.30084	Ndufb11	NADH dehydrogenase (ubiquinone) 1 beta subcomplex, 11	-0.11	-0.25	0.06	-0.9	0.09	-0.48	0.36	0.13	0.77	1.1	0.66	1	24	23	14	2	2	16	9	7	13	6	14	8	14	18	34	22	5	8	240
BE983061	Mm.42829	Sepw1	Selenoprotein W, muscle 1	0.73	0.12	1.71	0.73	0.62	0.79	0.6	0.88	0.84	0.48	0.66	5	97	67	49	11	12	81	40	46	77	78	41	69	51	56	38	41	23	29	911
BE983392	Mm.260256	Eif4g1	Eukaryotic translation initiation factor 4, gamma 1	0.71	-0.94	-0.55	-0.57	0.35	0.42	-0.22	0.11	0.07	0.58	0.66	1	1	1	4	3	0	0	1	1	1	0	0	0	0	0	0	3	1	4	21
BE983608	Mm.259220	Cnot1	CCR4-NOT transcription complex, subunit 1	0.4	0.4	0.27	0.12	-0.43	-0.46	-0.21	-0.11	0.12	0.04	0.66	0	0	0	0	0	0	3	0	2	1	0	0	0	0	0	0	1	1	1	9
BE984703	Mm.275934	C78339	Expressed sequence C78339	0.36	-0.37	-0.04	-0.18	-0.45	-0.5	-0.26	0.3	0.27	0.48	0.66
BE985133		EST	EST	-0.34	-0.02	-0.68	0.2	0.59	0.1	0.21	0.24	0.07	0.49	0.66
BE985869	Mm.384988	Transcribed locus	Transcribed locus	0.27	-0.22	-0.24	0.07	-0.21	-0.04	0.02	0.28	0.22	0.74	0.66
BE986340	Mm.264096	Txndc13	Thioredoxin domain containing 13	0.33	0.14	0.13	0.52	-0.41	-0.01	0.11	0.72	0.15	0.39	0.66	0	1	0	0	0	0	0	0	0	0	0	0	0	0	0	0	0	1	0	2
BE986671	Mm.12758	Fkbp4	FK506 binding protein 4	1.02	0.25	-0.28	-0.34	-0.59	-0.78	-0.08	0.4	0.03	0.54	0.66	14	26	23	8	6	0	9	15	18	14	10	13	6	10	16	14	2	11	9	224
BF461515	Mm.188544	Rpn1	Ribophorin I	0.7	0.15	0.31	0.19	0.21	0.56	0.25	0.11	0.01	0.35	0.66	1	0	0	0	0	0	0	0	0	0	0	0	0	0	0	0	0	0	0	1
BF462269	Mm.29824	Npepps	Aminopeptidase puromycin sensitive	-0.72	-0.38	-0.11	-0.1	-0.2	-0.59	0.15	0.59	0.59	0.24	0.66	7	6	2	5	10	1	5	7	6	8	3	8	9	6	19	3	4	8	6	123
BF463387	Mm.242892	Six6os1	Six6 opposite strand transcript 1	0.14	-0.43	-0.24	-0.12	-0.07	0.39	-0.22	0.12	0.1	0.21	0.66
BF463451	Mm.241469	Tub	Tubby candidate gene	-1.27	0.01	-0.36	-1.05	-1.13	-0.45	-0.12	0.86	0.76	1.25	0.66	1	2	5	4	0	0	1	2	2	2	5	1	8	5	13	2	8	4	10	75
BF466066	Mm.390217	Chst2	Carbohydrate sulfotransferase 2	-0.63	0.09	-0.11	0.05	-0.15	0.02	-0.05	0.49	0.3	0.57	0.66
BF466132	Mm.3254	2210018M03Rik	RIKEN cDNA 2210018M03 gene	-0.61	-0.89	-0.35	-0.57	-0.27	0.15	0.81	0.26	0.35	0.43	0.66	0	1	0	0	0	0	1	1	0	1	0	0	1	0	0	1	1	0	2	9
BF466451	Mm.426344	Rnf157	Ring finger protein 157	0.44	-0.1	0.29	0.12	0.3	-0.08	-0.15	0.63	0.37	0.62	0.66
BE949494	Mm.17610	2410075B13Rik	RIKEN cDNA 2410075B13 gene	0.16	0.18	-0.1	-0.08	-0.12	-0.1	0.11	0.15	-0.21	0.59	0.65	0	0	0	0	0	0	1	0	1	0	0	0	0	0	1	2	0	2	1	8
BE949673	Mm.334807	BC060632	CDNA sequence BC060632	-0.74	-0.85	-0.18	-0.42	-0.23	0	0.22	0.82	0.31	0.3	0.65
BE950072	Mm.386921	LOC383229	Similar to Hemoglobin alpha subunit (Hemoglobin alpha chain) (Alpha-globin)	-0.05	0.1	0.03	0.03	0.83	0.47	0.09	0.38	0.37	0.03	0.65
BE950194	Mm.272197	Mgll	Monoglyceride lipase	-1.46	-1.89	-2	-1.24	-1.12	-0.92	0.14	0.75	0.69	1.57	0.65
BE950319	Mm.341609	Mamdc1	MAM domain containing 1	0.09	0.17	-0.01	-0.27	-0.37	0.09	0.58	0.17	0.25	0.74	0.65
BE951582	Mm.285993	Calm1	Calmodulin 1	-0.48	-1.27	-0.78	-0.43	0	0.04	0.24	0.66	0.85	1.28	0.65
BE954083	Mm.211762	Map3k2	Mitogen activated protein kinase kinase kinase 2	-0.33	0.01	-0.65	0.75	-0.87	0.03	0.35	0.31	0.43	-0.19	0.65	0	0	0	0	1	0	0	0	1	0	0	0	0	1	0	0	0	0	0	3
BE954400	Mm.306954	Car14	Carbonic anhydrase 14	0.62	-0.33	-0.8	-0.69	-0.11	0.38	-0.29	0.21	-0.45	0.91	0.65
BE982480	Mm.33421	1110012J17Rik	RIKEN cDNA 1110012J17 gene	-0.29	-0.13	0.1	0.1	-0.52	0.11	-0.06	0.3	0.27	0.45	0.65	0	10	11	2	0	0	6	8	4	7	7	2	8	14	8	11	11	6	7	122
BE982901	Mm.265347	Anxa6	Annexin A6	-0.09	-0.3	-0.51	-0.81	-1.02	-0.48	-0.17	0.29	0.78	0.94	0.65
BE983434	Mm.428555	Transcribed locus	Transcribed locus	0.14	-0.31	-0.89	-0.24	0.11	-0.34	-0.22	0.37	-0.15	0.63	0.65
BE984371	Mm.202782	Pex16	Peroxisome biogenesis factor 16	0.04	-0.02	-0.14	0.33	-0.75	0.11	0.02	0.54	-0.4	0.34	0.65	0	2	0	0	0	0	2	1	0	0	0	1	0	0	1	3	0	1	0	11
BE985961	Mm.23492	Ccnl2	Cyclin L2	0.02	0.05	0.3	0.02	0.16	0.26	-0.02	0.04	0.15	-0.07	0.65	0	0	0	0	0	0	1	0	2	0	0	1	0	0	0	0	0	0	0	4
BE986232	Mm.272312	Sec14l1	SEC14-like 1 (S. cerevisiae)	-0.6	-0.11	-0.08	-0.18	0.13	-0.33	0.14	0.11	0.39	0.42	0.65
BE987556	Mm.370334	A2bp1	Ataxin 2 binding protein 1	0.09	0.06	-0.05	-0.12	-0.71	-0.21	-0.15	0.17	0.1	0.4	0.65
BE988603	Mm.374192	Transcribed locus	Transcribed locus	-0.6	-0.02	-0.06	-0.37	-0.71	-0.63	-0.19	0.46	0.11	0.54	0.65
BE988777	Mm.379221	1700040I03Rik	RIKEN cDNA 1700040I03 gene	-0.48	-0.59	-0.02	-0.28	-0.48	-0.31	0.15	0.72	0.54	0.55	0.65
BE988866	Mm.408984	Transcribed locus	Transcribed locus	-0.52	-0.18	-0.04	-0.05	0.05	-0.43	-0.17	-0.06	0.05	0.11	0.65
BE988967	Mm.279256	Ndrg3	N-myc downstream regulated gene 3	-1.28	-0.83	-1.84	-1.16	-0.58	-0.62	0.35	0.56	0.55	1.2	0.65
BF455592	Mm.332522	Wdfy3	WD repeat and FYVE domain containing 3	0.56	0.34	0.19	0.01	-0.59	-0.41	-0.24	0.31	0.05	0.33	0.65
BF460572	Mm.248876	Zfp326	Zinc finger protein 326	-0.04	-0.11	0.42	-0.05	0.06	0.81	0.13	0.77	0.77	1.16	0.65
BF460612	Mm.409675	Transcribed locus	Transcribed locus	-0.53	-0.17	-0.55	-0.4	-0.53	0.13	0.1	0.44	0.35	0.43	0.65
BF461372	Mm.29581	Hey1	Hairy/enhancer-of-split related with YRPW motif 1	-0.15	-0.16	0.32	0.48	-0.59	-0.16	-0.41	0.01	-0.06	0.58	0.65	0	2	5	5	1	0	3	3	1	4	0	0	0	1	1	2	0	2	0	30
BF463422	Mm.409845	Transcribed locus	Transcribed locus	0.06	0.08	0.1	-0.01	-0.32	-0.42	-0.41	0.48	0.33	0.4	0.65
BF464357	Mm.22266	Tex264	Testis expressed gene 264	0.14	-0.16	-0.03	-0.04	0.41	0.71	0.62	1.11	0.69	1.07	0.65	3	2	2	1	0	0	3	0	0	1	0	5	0	1	0	0	0	5	2	25
BF464411	Mm.312945	Gnpnat1	Glucosamine-phosphate N-acetyltransferase 1	0.2	0.4	-0.35	-0.09	0.17	-0.06	0.09	0.06	0.73	0.14	0.65
BF466914	Mm.276736	Cpd	Carboxypeptidase D	0.7	0.55	1.11	0.78	0.16	0.02	-0.11	0.56	-0.03	0.34	0.65
BF467680	Mm.24569	BC023829	CDNA sequence BC023829	-0.08	-0.44	-0.3	-0.49	-0.21	-0.13	0.66	0.98	0.78	0.73	0.65	0	0	0	2	0	1	2	0	3	0	2	0	1	1	0	0	2	3	4	21
BE949695	Mm.21187	Necap2	NECAP endocytosis associated 2	-0.09	-0.25	-0.45	0.23	0.78	0.3	0.3	0.21	0	0.67	0.64	4	2	1	1	0	0	1	0	0	1	0	0	1	0	1	1	4	2	0	19
BE950268	Mm.390332	Purb	Purine rich element binding protein B	-0.31	-0.29	-0.54	-0.49	-0.21	-0.34	0.04	0.55	0.11	0.55	0.64
BE950625	Mm.408173	Transcribed locus	Transcribed locus	-1.11	-0.65	-1.09	-0.63	0.02	-0.5	-0.3	-0.01	0.03	0.55	0.64
BE952280	Mm.246237	5730589K01Rik	RIKEN cDNA 5730589K01 gene	-0.57	0.14	-0.39	0.06	0.49	0.13	0.27	0.62	0.39	0.68	0.64	0	6	4	3	2	1	3	4	0	6	9	4	4	6	0	1	1	2	2	58
BE953400	Mm.408290	Transcribed locus	Transcribed locus	0.23	-0.5	-0.35	-0.21	0.09	0.16	0.05	0.47	0.02	0.56	0.64
BE954741	Mm.392163	Atm	Ataxia telangiectasia mutated homolog (human)	-0.06	-0.28	-0.06	0.06	0.61	0.23	0.27	-0.11	0.23	0.78	0.64
BE981773	Mm.101368	Acp6	Acid phosphatase 6, lysophosphatidic	-0.09	-0.23	-0.1	-0.37	-0.37	-0.08	-0.36	-0.28	0.19	0.19	0.64	0	1	0	0	0	0	0	1	0	1	1	2	2	3	0	0	0	0	0	11
BE983178	Mm.294753	Litaf	LPS-induced TN factor	0.22	0.12	-0.36	-0.16	-0.14	-0.17	-0.21	0.33	0	-0.07	0.64
BE983379	Mm.222272	Clasp2	CLIP associating protein 2	-0.54	-0.22	-0.1	0.18	0.06	0.26	0.22	0.35	0.47	0.72	0.64
BE985071		EST	EST	0.51	0.22	0.35	0.49	0.96	0.35	1.03	0.36	0.41	0.34	0.64
BE986702	Mm.428564	Transcribed locus	Transcribed locus	-1.29	-0.3	-0.07	0.23	0.18	-0.15	0.11	0.2	0.34	0.85	0.64
BE988084	Mm.391754	Ube2h	Ubiquitin-conjugating enzyme E2H	-0.37	-0.33	0.04	-0.48	-0.62	-0.63	0.32	0.12	-0.08	0.52	0.64
BE988591		EST	EST	-0.38	0.19	0.03	0.32	-0.03	0.16	0.11	0.37	0.22	0.35	0.64
BE988924	Mm.408990	Transcribed locus	Transcribed locus	0.23	-0.09	-0.16	0.13	-0.09	-0.14	-0.14	0.38	0.28	0.39	0.64
BE989069	Mm.218957	Greb1	Gene regulated by estrogen in breast cancer protein	-0.39	-0.31	-0.35	-0.22	0.12	-0.05	0.09	0.53	0.41	0.72	0.64
BE996455	Mm.426344	Rnf157	Ring finger protein 157	-0.06	-0.18	-0.37	-0.11	0.11	0.34	0	0.03	-0.22	0.41	0.64
BF455789	Mm.20913	Sfrs16	Splicing factor, arginine/serine-rich 16 (suppressor-of-white-apricot homolog, Drosophila)	0.59	-0.06	0.39	0	0.04	0.2	1.1	0.03	-0.29	-0.24	0.64	2	2	1	1	1	1	0	0	1	0	2	5	2	2	6	1	0	2	1	30
BF465000	Mm.191949	Camk1d	Calcium/calmodulin-dependent protein kinase ID	-0.11	-0.11	0.04	-0.1	0.57	0.39	-0.11	0.28	0.51	0.73	0.64	0	0	0	1	0	0	0	0	0	0	0	0	0	0	0	0	0	0	0	1
BF465116	Mm.296632	D730040F13Rik	RIKEN cDNA D730040F13 gene	-0.06	-0.16	-0.18	-0.27	0.16	-0.56	-0.26	0.07	-0.15	0.3	0.64
BF465183	Mm.44876	Trim2	Tripartite motif protein 2	0.24	0.34	-0.02	-0.21	-0.57	-0.01	-0.16	0.18	-0.11	0.2	0.64	2	6	5	4	3	2	11	7	10	12	9	3	12	5	10	5	9	5	3	123
BE949865	Mm.12896	Dll3	Delta-like 3 (Drosophila)	-2.5	-2.2	-1.41	-1.01	-0.58	0.77	0.72	0.94	1.28	1.2	0.63	0	0	1	0	0	0	1	0	0	0	0	5	0	2	0	0	0	0	0	9
BE950578	Mm.125770	Gnas	GNAS (guanine nucleotide binding protein, alpha stimulating) complex locus	-0.4	-0.27	-0.13	-0.1	0.11	0.43	0.29	0.37	0.62	0.52	0.63	0	1	0	1	0	0	5	0	1	0	0	0	0	0	0	1	0	0	1	10
BE951703	Mm.421384	Ccrn4l	CCR4 carbon catabolite repression 4-like (S. cerevisiae)	-1.45	-0.86	-0.28	0.06	0.96	0.67	0.15	0.02	-0.1	-0.03	0.63
BE951839	Mm.390057	Nfat5	Nuclear factor of activated T-cells 5	0.33	-0.12	-0.11	-0.47	-0.08	-0.15	-0.41	0.15	-0.09	0.34	0.63
BE951925	Mm.38009	Plcb4	Phospholipase C, beta 4	0.03	-0.52	-0.34	-0.42	0.57	0.22	0.12	0.4	-0.29	-0.06	0.63	0	0	1	1	0	1	6	3	1	3	1	1	2	1	6	3	4	3	1	38
BE953582	Mm.292834	Pard6b	Par-6 (partitioning defective 6) homolog beta (C. elegans)	0.44	-0.25	-0.34	0.04	-0.53	-0.2	-0.19	0.59	0.29	0.43	0.63
BE954666	Mm.299737	Cnih2	Cornichon homolog 2 (Drosophila)	-0.41	0.19	0.1	0.03	-0.23	-0.18	0.24	0.62	0.4	0.61	0.63
BE982678	Mm.259170	Ubxd4	UBX domain containing 4	0	-0.04	0.16	0.22	0.06	0.55	0.1	0.41	0.25	0.41	0.63	0	5	1	3	2	1	5	3	3	2	3	1	2	2	0	3	5	3	3	47
BE983351	Mm.394230	EST	Adult male olfactory brain cDNA, RIKEN full-length enriched library, clone:6430528O10 product:unclassifiable, full insert sequence	0.22	0	0.01	0.3	-0.13	0.04	-0.19	0.09	0.07	0.04	0.63
BE986259	Mm.289645	Gtl2	GTL2, imprinted maternally expressed untranslated mRNA	-2.31	-1.7	-0.98	-0.67	0.72	0.74	-0.19	0.12	0.93	0.42	0.63
BE986706	Mm.245210	Lrig1	Leucine-rich repeats and immunoglobulin-like domains 1	-0.27	-0.26	-0.48	-0.26	-0.17	-0.08	-0.18	0.04	-0.03	0.21	0.63	0	1	0	0	0	0	0	0	0	0	4	1	1	0	0	0	0	0	0	7
BE986727	Mm.206505	Timp2	Tissue inhibitor of metalloproteinase 2	-0.39	-0.16	-0.16	0.06	-0.15	-0.01	-0.07	0.5	0	0.96	0.63	28	6	7	7	0	5	33	2	2	1	3	2	3	5	5	3	3	6	1	122
BE986850	Mm.394806	Mat2a	Methionine adenosyltransferase II, alpha	-0.88	-0.46	-1.06	-0.47	-0.11	-0.16	-0.12	0.21	0.04	-0.15	0.63
BE986908	Mm.274948	Wiz	Widely-interspaced zinc finger motifs	-0.94	-0.34	-0.71	-0.78	-0.2	-0.47	-0.02	-0.26	0.27	0.82	0.63
BE987720	Mm.220922	Rragc	Ras-related GTP binding C	0.34	-0.22	0.05	-0.4	-0.01	0.05	-0.16	0.21	-0.23	0.38	0.63	0	0	0	0	0	0	1	0	1	1	1	1	0	1	0	1	0	0	0	7
BE996365	Mm.329700	Gng3	Guanine nucleotide binding protein (G protein), gamma 3 subunit	-0.34	0.17	0.53	-0.08	-0.29	0.16	0.26	0.58	0.71	1.23	0.63
BE996437	Mm.279863	B230317C12Rik	RIKEN cDNA B230317C12 gene	0.54	0.11	0.29	-0.01	0.32	0.34	0.38	0.44	0.06	0.29	0.63
BF460654	Mm.157904	Tmem63b	Transmembrane protein 63b	-0.84	-0.07	-0.19	0.1	-0.24	-0.1	0.09	0.46	0.27	0.49	0.63	0	20	7	4	12	6	8	8	5	9	2	4	11	12	12	21	12	5	3	161
BF460766	Mm.29836	Pip5k1c	Phosphatidylinositol-4-phosphate 5-kinase, type 1 gamma	-0.39	-0.5	-0.61	-0.35	0.03	-0.36	-0.22	0.2	-0.11	0.92	0.63	5	8	7	3	1	0	3	0	1	0	1	2	2	0	2	0	1	5	0	41
BF462401	Mm.333335	Ift122	Intraflagellar transport 122 homolog (Chlamydomonas)	0.73	0.29	0	-0.13	-0.27	-0.63	-0.09	0.86	0.33	0.48	0.63
BF463180	Mm.259026	2700078E11Rik	RIKEN cDNA 2700078E11 gene	-0.29	-0.18	-0.21	0.54	-0.1	-0.26	0.06	-0.07	0.24	0.15	0.63	0	1	3	0	0	2	0	1	1	0	0	1	0	0	3	0	0	1	1	14
BF463370	Mm.302831	D130059P03Rik	RIKEN cDNA D130059P03 gene	0.08	-0.2	-0.23	-0.37	0.12	0.05	0.05	0.46	-0.3	0.29	0.63
BF463384	Mm.20827	Hipk1	Homeodomain interacting protein kinase 1	0.04	0.28	0.09	0.06	-0.22	-0.03	0.03	0.16	0.27	0.51	0.63	3	3	5	1	0	1	0	3	0	0	0	2	4	0	2	1	4	4	0	33
BF464065	Mm.270484	Mkrn1	Makorin, ring finger protein, 1	-0.82	-0.75	-0.32	-0.22	-0.36	0.17	0.35	0.5	0.01	0.38	0.63
BE950263	Mm.425201	0610037D15Rik	RIKEN cDNA 0610037D15 gene	0.94	-0.93	-0.32	-0.82	0.47	0.6	0.22	0.51	0.04	0.59	0.62
BE950376	Mm.242644	Pcdh10	Protocadherin 10	-0.18	-0.11	0.03	-0.09	-0.16	-0.39	0.58	0	-0.29	-0.05	0.62
BE981401	Mm.298875	Clta	Clathrin, light polypeptide (Lca)	0.28	0.05	0.23	-0.42	-0.13	-0.37	0.41	0.57	0.45	0.52	0.62
BE983436	Mm.19111	Prkaca	Protein kinase, cAMP dependent, catalytic, alpha	0.03	0.43	0.48	-0.34	-0.27	-0.57	0.01	0.12	0.49	0.86	0.62	3	8	3	2	1	1	5	3	1	0	1	3	5	1	2	2	2	6	2	51
BE985420	Mm.295349	LOC668382	Similar to poly(A) binding protein, cytoplasmic 1	0.14	-0.43	-0.56	-0.93	-1.17	-1.23	-0.8	0.3	0.19	0.66	0.62
BE985496	Mm.252737	Ptpn4	Protein tyrosine phosphatase, non-receptor type 4	-1.54	-0.88	-0.58	-0.64	-0.19	-0.24	0.15	0.23	0.1	0.19	0.62
BE985874	Mm.41694	Ppp2r2c	Protein phosphatase 2 (formerly 2A), regulatory subunit B (PR 52), gamma isoform	-0.21	-0.1	0.38	0.16	0.01	0.32	0.22	0.41	0.51	0.73	0.62	3	14	24	31	3	5	4	0	3	2	0	4	1	1	4	1	1	3	2	106
BE987157	Mm.250627	AW050198	Expressed sequence AW050198	-0.03	0.19	-0.39	-0.54	0.03	0.18	0.03	0.52	0.52	0.06	0.62	1	0	2	1	0	0	1	1	0	1	0	1	0	1	3	5	1	3	0	21
BE994841	Mm.409230	Transcribed locus	Transcribed locus	-0.02	-0.24	0.03	-0.17	-0.59	-0.47	0.27	0.17	0.26	0.41	0.62
BF461611	Mm.280233	Ube2b	Ubiquitin-conjugating enzyme E2B, RAD6 homology (S. cerevisiae)	0.32	0.25	0.18	0.26	-0.71	-0.33	-0.05	-0.33	0.08	0.08	0.62
BF463358		EST	EST	0.3	0.31	0.39	0.45	0.06	0.09	0.16	0.09	-0.14	-0.08	0.62
BF464498	Mm.35511	Lass4	Longevity assurance homolog 4 (S. cerevisiae)	-0.37	-0.25	-0.38	-0.54	-0.64	-0.26	0.1	0.29	0.45	0.73	0.62	1	3	6	1	1	1	4	2	5	2	4	2	6	4	9	4	4	4	10	73
BF466135	Mm.430696	Gm50	Gene model 50, (NCBI)	-0.04	0	0.31	-0.02	-0.26	-0.24	-0.14	0.29	-0.29	0.31	0.62
BF466405	Mm.353	Atp5j	ATP synthase, H+ transporting, mitochondrial F0 complex, subunit F	0.52	0.01	0.61	0.14	0.57	0.39	0.34	0.58	0.09	0.36	0.62	0	33	36	35	0	11	45	28	31	46	30	14	25	24	25	56	19	10	19	487
BF466659	Mm.296888	LOC623706	Similar to phosphoribosyl pyrophosphate synthetase-associated protein 2	0.05	-0.21	0	-0.21	-0.2	0.38	0	0.14	0.54	0.19	0.62
BF466822	Mm.289244	Acad8	Acyl-Coenzyme A dehydrogenase family, member 8	0.38	0.02	-0.04	-0.35	-0.16	-0.5	-0.21	-0.29	0.13	0.3	0.62
BF466910		EST	EST	0.3	0.18	-0.2	0.11	-0.21	0.32	-0.03	0.56	-0.41	0	0.62
BE950203	Mm.256966	Mtap2	Microtubule-associated protein 2	-1.03	-1.49	-0.88	-0.5	-0.56	-0.2	0.53	0.51	0.55	0.58	0.61	0	29	20	11	1	6	12	4	5	2	6	2	11	7	4	5	26	6	16	173
BE950328	Mm.44226	D11Ertd333e	DNA segment, Chr 11, ERATO Doi 333, expressed	0.44	-0.18	-0.04	-0.1	0.14	-0.02	-0.02	0.06	-0.12	0.14	0.61	1	11	11	8	2	2	11	8	7	11	3	3	3	3	4	1	2	2	6	99
BE950489		EST	EST	-0.31	-0.54	-0.51	-0.45	-0.3	-0.25	-0.25	0.31	0.08	0.41	0.61
BE951860	Mm.200714	Bbs4	Bardet-Biedl syndrome 4 homolog (human)	0.71	-0.37	-0.4	-0.46	0.63	0.66	0.31	0.49	-0.04	0.63	0.61	6	12	13	0	5	1	1	0	2	6	3	3	4	0	2	1	3	2	3	67
BE952096	Mm.268369	Lrrc47	Leucine rich repeat containing 47	0.73	0.13	0.29	-0.01	0.05	0.68	0.27	0.45	0.35	0.65	0.61	2	6	1	4	0	1	6	0	5	5	3	3	6	4	3	11	4	11	7	82
BE953710	Mm.2662	Gsta4	Glutathione S-transferase, alpha 4	0.55	-0.01	-0.21	0.01	-0.18	-0.2	-0.08	0.37	0.27	0.58	0.61	1	2	2	0	0	1	2	1	1	1	0	1	0	0	1	0	0	2	0	15
BE953883	Mm.288741	Scap	SREBP cleavage activating protein	0.09	-0.19	-0.22	-0.81	-0.57	-0.08	0.47	1.3	0.89	0.66	0.61
BE953964	Mm.241109	Rsn	Restin (Reed-Steinberg cell-expressed intermediate filament-associated protein)	0.67	0.05	-0.74	-0.44	0.2	0.13	0.1	0.14	0.1	0.28	0.61
BE953966	Mm.30062	Dnttip1	Deoxynucleotidyltransferase, terminal, interacting protein 1	0.23	0.32	0.12	0.25	0.16	0.03	0.13	0.12	-0.03	-0.24	0.61	1	7	8	4	2	1	9	2	13	5	5	4	5	10	8	11	8	4	5	112
BE981279	Mm.388114	Transcribed locus	Transcribed locus	0.31	0.36	-0.2	0.22	-0.22	-0.61	-0.1	0.16	-0.67	0.32	0.61
BE982949	Mm.390239	Acvr2b	Activin receptor IIB	0.04	-0.01	-0.02	0.01	0.16	-0.31	-0.39	0.1	0.39	1.04	0.61
BE985134	Mm.425977	Camk2n2	Calcium/calmodulin-dependent protein kinase II inhibitor 2	-1.23	-1.16	-0.61	-0.36	-0.45	-0.34	0.2	0.33	0.21	0.5	0.61
BE985191	Mm.256845	Vezt	Vezatin, adherens junctions transmembrane protein	1.09	1.31	0.98	0.92	0.5	0.62	0.27	0.68	0.29	0.74	0.61
BE985990	Mm.296876	Coq10a	Coenzyme Q10 homolog A (yeast)	-1	-0.77	-0.42	-0.42	-0.44	0.03	-0.04	0.52	0.68	0.57	0.61
BE986018	Mm.968	Nr1h2	Nuclear receptor subfamily 1, group H, member 2	-0.05	-0.18	0.56	0.09	0.28	0.24	0.2	0.38	0.48	0.28	0.61	4	6	5	1	0	2	1	2	6	4	1	5	6	7	7	3	3	6	2	71
BE987305	Mm.158251	Pgcp	Plasma glutamate carboxypeptidase	-0.17	0.37	0.27	-0.05	0.11	0.16	0.2	0.22	0.4	0.62	0.61
BF455762	Mm.408072	Transcribed locus	Transcribed locus	0.53	1.12	0.55	1.6	1.7	0.62	1.08	0.44	0.21	0.13	0.61
BF460661	Mm.209294	Ap3d1	Adaptor-related protein complex 3, delta 1 subunit	-0.31	-0.01	-0.39	-0.13	-0.65	-0.12	0.47	0.33	0.28	0.52	0.61
BF460829	Mm.45374	1110004E09Rik	RIKEN cDNA 1110004E09 gene	-0.03	-0.2	-0.33	-0.41	-0.62	-0.15	0.14	1.11	0.22	0.65	0.61	0	0	0	0	0	0	0	0	0	0	0	0	0	0	0	0	0	1	1	2
BF462365	Mm.409794	Transcribed locus	Transcribed locus	-0.35	-0.92	-0.65	-0.07	-0.59	0.03	0.27	0.1	0.38	0.74	0.61
BF466055	Mm.272221	Cks1b	CDC28 protein kinase 1b	0	-0.77	-0.3	0.19	-0.23	-0.03	0.06	0.24	-0.11	0.49	0.61
BF466954	Mm.291799	Rdh11	Retinol dehydrogenase 11	0.16	-0.08	0.23	0.08	0.15	0.08	0.08	0.24	-0.1	0.61	0.61
BE949698	Mm.307103	Cdc25a	Cell division cycle 25 homolog A (S. cerevisiae)	0.16	1	0.32	0.44	0.4	0.66	0.46	0.22	0.24	0.5	0.6
BE950184	Mm.23872	Rtbdn	Retbindin	0.65	-0.56	-0.49	-0.6	0.38	0.44	0.08	0.34	-0.33	0.28	0.6	4	2	1	0	0	1	2	2	12	11	3	1	0	1	4	4	1	3	6	58
BE952308	Mm.426052	Afg3l2	AFG3(ATPase family gene 3)-like 2 (yeast)	-0.25	-0.49	0.11	-0.2	-0.15	0.12	0.31	0.38	0.16	0.31	0.6
BE953801	Mm.18036	E2f1	E2F transcription factor 1	-0.18	-0.17	-0.11	0.55	0.87	0.55	0.34	0.51	0.35	0.82	0.6	3	8	4	2	0	0	1	8	3	4	7	10	4	4	0	0	0	0	0	58
BE954259	Mm.271657	2010005J08Rik	RIKEN cDNA 2010005J08 gene	-0.04	0.44	0.26	-0.13	0.05	-0.38	0.03	0.12	0.16	0.36	0.6
BE981965	Mm.139418	Sesn1	Sestrin 1	-0.57	-0.36	0.16	-0.17	0.26	0.33	0.63	0.12	0.52	0.83	0.6	0	0	0	0	0	0	0	0	1	1	0	0	0	0	0	0	0	0	0	2
BE982316	Mm.348782	2410025L10Rik	RIKEN cDNA 2410025L10 gene	-0.36	-0.48	0.33	-0.2	-0.65	-0.25	-0.27	0.05	0.16	0.61	0.6
BE982829	Mm.393599	Vldlr	Very low density lipoprotein receptor	-0.85	-0.78	-1.07	-0.11	-0.49	-1.66	-0.51	-0.75	0.42	0.5	0.6
BE982883	Mm.1403	Myo7a	Myosin VIIa	-0.6	-0.76	-0.67	-0.58	-0.53	-0.24	-0.22	0.2	0.76	1.27	0.6	0	0	0	1	0	1	0	0	0	0	0	0	0	0	1	0	0	0	0	3
BE983357	Mm.262300	BC003940	CDNA sequence BC003940	0.24	-0.04	0.21	-0.01	-0.31	-0.14	0.24	0.43	0.4	0.43	0.6
BE984591	Mm.308084	Samd7	Sterile alpha motif domain containing 7	-1.71	-1.9	-1.96	-2.11	-1.14	0.39	0.79	1.31	1.19	0.79	0.6
BE985538	Mm.408784	Transcribed locus	Transcribed locus	-1.05	-0.42	-0.35	-0.54	-1.22	-0.55	-0.08	0.39	0.2	0.5	0.6
BE985966	Mm.273496	Zfr	Zinc finger RNA binding protein	-0.36	-0.11	-0.1	-0.21	-0.47	0.33	0.21	0.62	0.52	0.63	0.6
BE986267	Mm.392092	Hnt	Neurotrimin	-1.52	-0.84	-0.78	0.29	-0.04	-0.22	0.27	0.75	0.73	0.51	0.6
BE986279	Mm.27789	Frmd4b	FERM domain containing 4B	0.17	0.68	-0.43	0.13	-0.19	0.2	0.05	0.14	0.24	0.54	0.6	0	4	4	3	0	1	0	2	0	0	1	1	0	0	2	1	2	1	2	24
BE987275	Mm.329322	Fhod3	Formin homology 2 domain containing 3	-0.96	-1.25	-0.72	-0.42	-0.28	0.15	0.59	0.04	0.28	0.86	0.6
BE987368	Mm.89918	Podxl	Podocalyxin-like	-1.28	-0.9	-0.33	-0.41	-0.04	0.35	0.52	0.69	0.69	0.58	0.6	0	3	2	1	1	2	1	1	0	0	0	0	2	2	3	2	3	5	4	32
BE987381		EST	EST	0.06	0.18	0	0.14	-0.04	0.2	0.47	0.14	0.13	0.62	0.6
BE988165	Mm.194462	Abcd3	ATP-binding cassette, sub-family D (ALD), member 3	1.17	0.68	-0.04	0.03	0.84	0.73	0.17	0.53	-0.21	0.27	0.6
BE988306	Mm.26587	Nr1d2	Nuclear receptor subfamily 1, group D, member 2	-0.68	-0.43	-0.06	-0.05	0.4	0.6	0.82	0.05	0.39	0.38	0.6	2	8	15	7	1	2	7	13	12	12	15	6	7	14	11	9	5	7	8	161
BE995013	Mm.335754	Gna-rs1	Guanine nucleotide binding protein, related sequence 1	0.1	0.02	-0.06	-0.3	-0.24	0.34	0.2	0.7	0.07	0.6	0.6
BE995906	Mm.426219	Gpx4	Glutathione peroxidase 4	-0.48	-0.63	-0.48	-0.29	-0.17	-0.13	0.24	0.52	0.69	0.65	0.6
BF462241	Mm.28099	Soat1	Sterol O-acyltransferase 1	0.5	0.02	0.46	0.16	0.2	0.11	-0.2	-0.38	-0.31	-0.37	0.6	1	2	2	5	2	2	3	1	4	1	3	4	5	0	0	9	2	3	4	53
BF462242	Mm.38165	Slc27a1	Solute carrier family 27 (fatty acid transporter), member 1	-0.39	-0.28	-0.12	0.07	0.46	0.57	0.29	0.72	0.34	0.69	0.6	3	7	10	8	3	1	9	2	5	4	8	5	12	10	11	6	3	7	2	116
BF462315	Mm.291906	Rnf170	Ring finger protein 170	0.35	0.19	0.01	0.15	-0.32	-0.35	-0.36	0.4	0.44	0.21	0.6
BF463625	Mm.275409	Tmem46	Transmembrane protein 46	-0.98	0.41	0.09	0.11	-0.39	-0.27	0.17	0.39	0.47	0.83	0.6
BF465016	Mm.239117	Tmem55b	Transmembrane protein 55b	-0.48	-0.79	0.01	-0.52	-0.33	-0.39	-0.04	-0.25	0.33	0.41	0.6
BF465098	Mm.20914	Rps6ka4	Ribosomal protein S6 kinase, polypeptide 4	-0.33	-0.27	-0.04	-0.1	0.1	0.01	0.1	0.62	0.34	0.89	0.6	3	0	0	3	0	1	1	0	2	1	1	2	1	2	0	5	3	3	0	28
BF466282	Mm.23458	Zmym3	Zinc finger, MYM-type 3	-0.29	0.08	0.25	0.05	-0.18	0.15	-0.33	-0.18	-0.05	0.2	0.6	1	6	10	4	2	6	1	6	5	5	6	6	4	7	10	8	3	3	7	100
BF466953	Mm.200516	Pitpnb	Phosphatidylinositol transfer protein, beta	0.26	-0.1	0.19	0	0	0.08	0.19	-0.26	-0.42	0.38	0.6	2	6	4	1	0	2	1	3	1	5	1	1	2	1	2	9	0	6	5	52
BE949864	Mm.205625	Atp13a2	ATPase type 13A2	0.48	-0.45	-0.37	0.08	0.62	0.56	0.52	0.47	0.21	1.08	0.59	0	0	0	0	0	0	0	0	0	0	0	0	0	0	0	0	0	1	0	1
BE950270	Mm.290353	Tmem66	Transmembrane protein 66	-0.38	-0.53	-0.84	-0.58	-0.27	-0.39	-0.04	0.08	-0.11	0.87	0.59
BE950400	Mm.208955	BC031353	CDNA sequence BC031353	-0.76	-0.49	-0.86	-0.34	-0.4	-0.6	0.07	0.5	-0.23	0.19	0.59	0	0	0	0	1	0	0	0	0	0	0	0	1	0	0	2	1	0	0	5
BE950474	Mm.299604	Csda	Cold shock domain protein A	0.16	-0.4	-0.52	0.05	0.62	0.2	0.12	0.38	-0.21	0.19	0.59
BE950511	Mm.266435	Brunol4	Bruno-like 4, RNA binding protein (Drosophila)	-0.78	-0.6	-0.34	-0.15	-0.17	0.28	-0.06	0.36	0.13	0.23	0.59
BE953666	Mm.26908	Csnk1a1	Casein kinase 1, alpha 1	0.68	0.37	-0.26	0.57	0.67	0.79	0.52	0.37	0.88	0.91	0.59	0	0	0	0	0	3	0	1	0	0	0	1	0	1	0	0	1	0	2	9
BE983155	Mm.431219	Transcribed locus	Transcribed locus	-0.4	-0.67	0.04	-0.23	-0.77	-0.51	0.1	0.21	0.26	0.63	0.59
BE983464	Mm.428490	Transcribed locus	Transcribed locus	-0.82	-0.6	-0.08	-0.28	-0.4	-0.17	0.38	0.16	1.09	1.05	0.59
BE986568	Mm.290450	Llgl2	Lethal giant larvae homolog 2 (Drosophila)	0.48	-0.04	0.32	-0.13	0.91	0.35	0.48	0.46	0.45	0.12	0.59
BE988579	Mm.408964	Transcribed locus	Transcribed locus	0.41	0.5	-0.13	0.4	-0.43	-0.33	-0.02	-0.22	0.04	0.62	0.59
BF456968	Mm.281900	Usp39	Ubiquitin specific peptidase 39	0.17	0.04	-0.11	-0.27	0	0.01	0.41	0.06	0.07	-0.05	0.59
BF463927	Mm.430759	D15Wsu75e	DNA segment, Chr 15, Wayne State University 75, expressed	0.55	-0.01	0.02	-0.13	-0.58	-0.01	-0.18	0.3	0.13	0.5	0.59
BF465231	Mm.41653	Rlbp1	Retinaldehyde binding protein 1	-1.44	-1.19	-0.99	-0.86	-0.15	-0.22	0.28	0.35	1.01	0.98	0.59	0	0	0	0	0	0	0	0	0	0	0	1	1	1	3	10	5	3	3	27
BF466294	Mm.24174	Aars	Alanyl-tRNA synthetase	-0.09	-0.29	-0.15	-0.08	-0.18	-0.5	0.22	0.27	0.23	0.15	0.59	1	29	39	14	1	5	7	14	10	14	52	18	20	17	21	7	18	9	8	304
BF466425	Mm.23693	Dynlrb1	Dynein light chain roadblock-type 1	0.67	0.83	1	0.25	0.6	1.05	0.1	0.8	0.44	0.92	0.59	0	16	12	7	3	2	11	8	7	7	7	7	6	3	10	11	6	4	12	139
BF466640	Mm.216007	Mtmr3	Myotubularin related protein 3	-0.21	-0.12	0.1	-0.18	0.15	0.37	-0.1	0	-0.24	0.28	0.59	0	0	0	0	0	1	0	0	0	0	0	0	0	0	0	0	0	0	0	1
BE949820	Mm.395294	Gats	Opposite strand transcription unit to Stag3	-0.26	-0.86	-0.19	-0.18	0.01	-0.05	0.06	0.19	0.1	0.75	0.58
BE950421		EST	EST	0.68	-0.46	-0.03	0.29	0.84	0.63	-0.01	0.67	-0.09	0.58	0.58
BE950547	Mm.277096	Inpp5a	Inositol polyphosphate-5-phosphatase A	-0.92	-0.58	-0.44	-0.71	-0.06	-0.25	-0.22	-0.07	-0.23	0.62	0.58
BE951768	Mm.400954	Transcribed locus	Transcribed locus	0.28	0.11	0.15	0.15	0.61	0.33	0.12	0.44	-0.12	0.52	0.58
BE953944	Mm.119936	Atrn	Attractin	-0.29	-0.43	-0.21	-0.54	-0.21	-0.11	-0.29	0.27	0.43	0.47	0.58
BE982713	Mm.423760	Transcribed locus	Transcribed locus	-0.38	0.06	-0.21	0.01	0.32	0.02	0.17	-0.03	-0.22	0.48	0.58
BE983395	Mm.316654	Adrm1	Adhesion regulating molecule 1	0.3	-0.01	-0.03	0.15	0.27	-0.06	0.09	0.24	-0.02	0.27	0.58
BE984487	Mm.261859	Exoc3	Exocyst complex component 3	-0.14	-0.59	-0.34	-0.18	-0.5	0.11	0.53	0.97	0.85	0.62	0.58
BE984678	Mm.2024	Btc	Betacellulin, epidermal growth factor family member	0.47	0.52	-0.47	-0.84	-0.91	-0.98	-0.4	0.77	0.41	0.37	0.58	0	1	4	1	0	1	0	2	0	1	1	0	0	2	1	0	1	0	1	16
BE985371	Mm.408771	Transcribed locus	Transcribed locus	-0.49	-0.32	-0.08	-0.29	-0.4	-0.64	0.33	0.63	0.5	0.2	0.58
BE986418	Mm.397570	Transcribed locus	Transcribed locus	0.31	0.07	0.37	0.46	-0.15	0.34	0.39	-0.07	-0.53	0.14	0.58
BE986965	Mm.401613	EST	CDNA, clone:Y2G0124J16, strand:plus, reference:ENSEMBL:Mouse-Transcript-ENST:ENSMUST00000037880, based on BLAT search	0.99	0.26	0.58	0.12	0.23	0.08	0.22	0.56	-0.02	0.09	0.58
BE988583		EST	EST	0.11	-0.2	0.51	0.06	0.4	-0.19	0.1	0.42	0.02	0.58	0.58
BE988626	Mm.22699	Sepp1	Selenoprotein P, plasma, 1	0.53	-0.01	-0.25	-0.48	-0.14	-0.85	-0.16	0.79	0.7	0.38	0.58	7	13	6	36	2	2	28	8	6	2	2	7	6	3	11	6	5	6	7	163
BF455822	Mm.270469	Rufy3	RUN and FYVE domain containing 3	-1.47	-0.01	0.17	0.32	0.59	-0.16	0.26	0.56	0.7	0.44	0.58
BF460596	Mm.312945	Gnpnat1	Glucosamine-phosphate N-acetyltransferase 1	0.1	0.18	0.22	0.38	0.08	-0.13	0.65	0.4	0.48	0.49	0.58
BF461133	Mm.296191	Acot7	Acyl-CoA thioesterase 7	-0.79	-0.02	0.11	-0.31	-0.48	-0.15	-0.07	-0.16	0.3	0.93	0.58
BF462428	Mm.41604	Arhgef4	Rho guanine nucleotide exchange factor (GEF) 4	-0.38	-0.37	-0.5	-0.66	-0.51	-0.34	0.08	0.63	-0.05	0.99	0.58	1	3	4	2	0	0	14	4	2	1	2	14	2	1	4	3	1	2	2	62
BF463467	Mm.35571	Mobkl2c	MOB1, Mps One Binder kinase activator-like 2C (yeast)	0.27	-0.1	0.24	-0.16	0.17	0.12	0.7	0.73	0.99	0.92	0.58	0	1	0	0	0	0	0	0	0	0	0	1	0	0	0	0	0	1	1	4
BF463579	Mm.151537	Pcdh15	Protocadherin 15	-0.12	-0.42	-0.22	-0.23	0.03	0.16	0.43	-0.16	0.23	0.06	0.58
BF464524	Mm.152048	Hapln4	Hyaluronan and proteoglycan link protein 4	0.25	0.16	-0.02	0.08	-0.13	0.47	-0.07	0.12	0.12	0.52	0.58	0	0	0	0	0	1	3	0	1	1	1	0	0	0	0	0	0	2	1	10
BF464873	Mm.268903	Eif4g3	Eukaryotic translation initiation factor 4 gamma, 3	0.09	-0.55	0.19	-0.3	-0.1	-0.19	-0.17	0.11	0.5	0.39	0.58	0	2	1	0	0	2	1	1	2	1	1	3	2	1	2	0	3	2	5	29
BF464951	Mm.328945	Akap8	A kinase (PRKA) anchor protein 8	0.46	0.3	0.3	0.28	0.59	0.31	-0.23	0.23	-0.38	-0.26	0.58
BF466072	Mm.409992	Transcribed locus	Transcribed locus	-0.32	-0.31	-0.61	-0.74	-0.28	-0.05	0.24	0.59	0.31	0.67	0.58
BF466631	Mm.246670	Slc1a1	Solute carrier family 1 (neuronal/epithelial high affinity glutamate transporter, system Xag), member 1	-1.3	-1.33	-1.35	-1.31	-0.59	-0.27	0.99	0.83	0.65	0.74	0.58	0	0	0	0	0	0	0	0	1	0	0	0	1	0	0	0	1	0	0	3
BI202511		EST	EST	-0.15	-0.09	-0.32	-0.11	-0.04	0.17	0.1	-0.22	0.24	1.23	0.58
BE949849	Mm.101153	Irx5	Iroquois related homeobox 5 (Drosophila)	-0.98	-0.33	0.44	0.35	0.2	0.45	0.57	0.64	0.35	0.97	0.57	1	0	0	0	0	0	0	2	2	1	2	6	3	2	1	1	0	0	0	21
BE949871	Mm.408101	Transcribed locus	Transcribed locus	0.42	-0.33	-0.65	-0.23	0.49	0.65	0.02	0.22	-0.1	0.34	0.57
BE949980	Mm.408073	EST	16 days neonate cerebellum cDNA, RIKEN full-length enriched library, clone:9630025L07 product:unclassifiable, full insert sequence	0.41	-0.06	0.05	-0.19	-0.54	0.17	0.01	0.93	-0.01	0.42	0.57
BE950037	Mm.268378	Cacna1h	Calcium channel, voltage-dependent, T type, alpha 1H subunit	-1.42	-0.59	-0.04	-0.08	0.55	0.97	0.42	0.34	0.2	0.13	0.57	2	3	2	2	0	1	1	4	4	3	5	6	1	1	3	8	1	2	0	49
BE950069	Mm.276271	Glg1	Golgi apparatus protein 1	0.4	0.37	0.39	0.16	-0.23	-0.3	-0.37	0.48	0.11	0.36	0.57
BE950189	Mm.28514	Adhfe1	Alcohol dehydrogenase, iron containing, 1	-0.09	-0.22	-0.34	0.08	-0.3	-0.03	-0.03	0.14	0.18	0.24	0.57	0	0	1	0	1	0	1	1	1	0	0	0	0	0	0	0	0	0	1	6
BE950388	Mm.389888	Kcnc3	Potassium voltage gated channel, Shaw-related subfamily, member 3	-0.1	0.1	0.29	-0.07	0.15	-0.57	0.19	0.39	-0.15	0.21	0.57
BE950524	Mm.212609	6030443O07Rik	RIKEN cDNA 6030443O07 gene	-0.93	-0.63	-0.77	-0.51	0.14	-0.4	-0.4	0.05	0.02	0.68	0.57	2	2	2	2	2	0	1	2	0	2	3	4	1	0	1	0	1	3	3	31
BE950597	Mm.204831	1110007M04Rik	RIKEN cDNA 1110007M04 gene	-0.27	-0.35	-0.52	-0.23	-0.36	-0.13	0.04	0.35	0.29	0.5	0.57	24	41	52	45	18	5	20	27	16	36	27	43	10	11	12	25	20	19	14	465
BE951304		EST	EST	0.69	-0.22	-0.39	-0.35	0.43	0.55	0.3	0.4	-0.04	0.44	0.57
BE952047	Mm.383299	Zbtb26	Zinc finger and BTB domain containing 26	0.52	-0.24	-0.31	0.18	0.73	0.86	0.07	0.22	-0.03	0.57	0.57
BE953405	Mm.198264	Rab14	RAB14, member RAS oncogene family	0.11	0.01	0.41	-0.05	0.2	0.46	0.26	0.39	0.4	0.51	0.57	4	16	6	7	3	2	6	6	10	4	6	15	6	6	3	16	14	11	4	145
BE953587	Mm.362556	1110030E23Rik	RIKEN cDNA 1110030E23 gene	-0.21	-0.46	-0.21	-0.28	0.13	-0.3	-0.07	-0.14	0.17	-0.04	0.57
BE981433	Mm.425129	8430422M14Rik	RIKEN cDNA 8430422M14 gene	-0.1	0.15	-0.46	0.26	-0.07	0.26	-0.37	0.33	0.12	0.15	0.57
BE982337	Mm.354173	EST	7 days neonate cerebellum cDNA, RIKEN full-length enriched library, clone:A730031J22 product:unclassifiable, full insert sequence	0.22	0.1	0.14	-0.01	0.08	0.07	0.06	0.05	0.2	0.39	0.57
BE982866	Mm.408618	Transcribed locus	Transcribed locus	0.02	-0.28	-0.46	-0.27	-0.07	0.26	-0.01	0.14	0.32	0.87	0.57
BE983329	Mm.37395	Slc25a25	Solute carrier family 25 (mitochondrial carrier, phosphate carrier), member 25	0.32	0.75	-0.4	-0.05	-0.19	-0.19	-0.18	0.22	-0.15	0.45	0.57	6	27	19	6	6	4	13	2	6	8	6	9	9	2	9	12	8	19	7	178
BE985435	Mm.296071	Zfp306	Zinc finger protein 306	0.02	0.25	-0.2	-0.1	-0.55	-0.58	-0.49	0.35	0.03	0.35	0.57
BE986507	Mm.59393	Trfp	Trf (TATA binding protein-related factor)-proximal protein homolog (Drosophila)	0.39	0.21	0.19	0.12	0.16	0.39	0.32	-0.02	0.39	0.42	0.57
BE987049	Mm.301039	Ncoa1	Nuclear receptor coactivator 1	-1.49	-0.95	-0.51	-0.33	-0.07	0.16	0.17	0.39	0.07	0.79	0.57
BE987558	Mm.313364	Uhrf2	Ubiquitin-like, containing PHD and RING finger domains 2	-0.54	0.25	-0.35	0.02	-0.54	0.03	-0.29	-0.25	-0.47	0.38	0.57
BE987984	Mm.24790	Ankhd1	Ankyrin repeat and KH domain containing 1	1.02	0.17	0.01	0	-0.07	-0.02	0.45	0.54	0.27	0.18	0.57	0	0	0	0	0	0	1	0	0	0	0	0	0	1	0	1	2	0	0	5
BE996538	Mm.219666	Transcribed locus	Transcribed locus	-0.42	-0.09	-0.3	-0.55	-0.68	0.09	0.25	0.5	0.01	0.62	0.57	0	4	4	0	0	0	1	1	1	2	1	0	0	2	4	9	2	1	4	36
BF455782	Mm.290628	Anks3	Ankyrin repeat and sterile alpha motif domain containing 3	-0.16	-0.3	-0.29	-0.41	0.71	-0.2	-0.27	-0.52	0.16	0.18	0.57
BF460822	Mm.365067	Transcribed locus	Transcribed locus	-0.47	-0.88	-0.49	-0.88	-1.26	-0.64	0.21	0.62	0.73	0.39	0.57
BF462404	Mm.9901	Nucb2	Nucleobindin 2	0.44	0.16	-0.06	0.08	0.01	-0.23	-0.01	0.31	0.42	-0.19	0.57	0	0	2	1	1	0	3	0	1	3	3	2	4	3	6	4	2	2	0	37
BF463865	Mm.409873	Transcribed locus	Transcribed locus	-1.2	-1.54	-0.83	-1.08	-1.24	-0.7	0.69	0.98	0.47	0.79	0.57
BF464534	Mm.409913	Transcribed locus	Transcribed locus	0.71	0.04	0.21	0.28	0.32	0.17	0.11	0.32	0.05	0.25	0.57
BF464633	Mm.425702	LOC666453	Hypothetical protein LOC666453	0.36	-0.09	0.46	0.19	0.06	0.2	0.04	0.15	-0.06	0.74	0.57
BF464658	Mm.409919	Transcribed locus	Transcribed locus	0.55	0.15	-0.26	-0.2	0.68	0.36	-0.09	0.41	-0.14	0.63	0.57
BF464698	Mm.182396	Ltbp3	Latent transforming growth factor beta binding protein 3	0.78	0.07	0.07	0.06	-0.07	0.28	0.28	0.53	0.24	0.45	0.57	8	12	24	10	4	2	10	7	10	18	10	10	20	10	11	16	14	11	0	207
BF465074	Mm.28541	1700012G19Rik	RIKEN cDNA 1700012G19 gene	0.36	-0.32	0.07	0.14	0.33	0.5	0.29	0.12	0.23	0.28	0.57	2	7	4	14	2	5	7	4	10	9	7	4	8	5	8	4	6	6	4	116
BF465092	Mm.196512	2900046G09Rik	RIKEN cDNA 2900046G09 gene	-0.24	-0.09	-0.04	0	0.03	0.14	0.31	-0.19	0.23	0.45	0.57	0	7	4	1	2	1	5	0	2	0	2	0	0	1	0	2	3	2	2	34
BF467053	Mm.250441	A130092J06Rik	RIKEN cDNA A130092J06 gene	-0.22	0.26	-0.05	0.22	0.72	0.26	0.29	0.72	0.11	0.64	0.57
BI202474	Mm.392975	Lrrc8a	Leucine rich repeat containing 8A	0.36	0.24	-0.11	-0.14	0.05	0.26	0.06	-0.08	-0.16	0.51	0.57
BE949992	Mm.246237	5730589K01Rik	RIKEN cDNA 5730589K01 gene	-0.79	-0.52	-0.29	-0.18	0.08	-0.13	0.4	0.01	-0.17	-0.44	0.56	0	6	4	3	2	1	3	4	0	6	9	4	4	6	0	1	1	2	2	58
BE950166	Mm.41180	2900002H16Rik	RIKEN cDNA 2900002H16 gene	0.56	0.37	0.8	0.16	-0.46	-0.35	0.01	0.12	-0.21	0.19	0.56	0	5	2	1	2	0	2	0	2	1	1	1	0	1	1	1	2	1	0	23
BE950467	Mm.408152	Transcribed locus	Transcribed locus	-0.31	-0.75	-1.23	-1.33	-0.9	-0.49	-0.12	0.63	0.02	0.27	0.56
BE950487	Mm.269883	Nrip2	Nuclear receptor interacting protein 2	-0.2	-0.59	-0.79	-0.57	0.01	-0.05	-0.19	0.18	-0.21	0.86	0.56	0	0	0	0	0	0	1	0	0	0	0	0	1	0	0	0	0	0	0	2
BE950603	Mm.251777	B130055D15Rik	RIKEN cDNA B130055D15 gene	-0.91	-0.55	-0.18	0.53	0.25	0.32	0.08	0	0.29	0.66	0.56	0	0	0	1	0	0	0	0	0	0	0	0	0	0	0	0	0	0	0	1
BE951508	Mm.104540	Napa	N-ethylmaleimide sensitive fusion protein attachment protein alpha	-0.22	-0.56	-0.23	-0.27	-0.59	0.08	0.52	0.34	0.55	0.55	0.56	1	6	5	2	3	3	7	4	7	7	5	3	4	5	7	9	5	5	3	91
BE982378	Mm.326125	Slc9a9	Solute carrier family 9 (sodium/hydrogen exchanger), isoform 9	0.7	0.78	0.63	0.54	0.27	0.42	0.02	1.05	0.3	-0.4	0.56
BE985548	Mm.27344	2900010J23Rik	RIKEN cDNA 2900010J23 gene	-0.27	0.86	0.35	0.47	0.43	0.13	-0.12	-0.05	0.2	-0.38	0.56	1	6	6	4	1	4	2	5	6	4	6	4	3	0	4	5	1	1	4	67
BE985938	Mm.41773	Tmem9	Transmembrane protein 9	-0.51	-1.32	-0.32	-1.35	-0.75	0.05	0.75	1.49	0.74	0.47	0.56	0	4	5	4	0	0	7	1	6	9	4	6	14	6	23	15	8	8	7	127
BE986419	Mm.94020	Lrrc38	Leucine rich repeat containing 38	0.24	0.3	0.07	0.03	-0.06	-0.01	0.19	-0.02	0.05	0.3	0.56	0	1	1	0	0	0	0	0	0	1	1	0	1	0	0	2	0	0	0	7
BE987384	Mm.296082	Slc25a11	Solute carrier family 25 (mitochondrial carrier oxoglutarate carrier), member 11	-0.13	-0.24	-0.19	-0.41	-0.9	-0.75	0.28	0.3	0.52	0.3	0.56
BE995065	Mm.409242	Transcribed locus	Transcribed locus	-0.67	-0.29	-0.26	0.29	0.22	0.17	0.38	0.62	0.57	1.05	0.56
BE996406	Mm.296202	Inpp5b	Inositol polyphosphate-5-phosphatase B	0.2	0.04	0.14	0.08	-0.05	-0.29	-0.05	-0.11	-0.05	0.46	0.56
BE996434	Mm.426972	Transcribed locus	Transcribed locus	-0.12	-0.59	0.17	-0.11	1.25	1.08	-0.03	0.34	-0.15	-0.3	0.56
BF456967	Mm.17604	Gnb5	Guanine nucleotide binding protein, beta 5	0.4	0.22	-0.19	0.06	0.19	-0.08	-0.47	0.68	0.1	0.4	0.56
BF460831	Mm.149938	Bhlhb5	Basic helix-loop-helix domain containing, class B5	-0.6	-0.17	0.42	0.15	0.09	0.17	-0.3	-0.01	0.44	0.25	0.56
BF461537	Mm.74492	Arhgap23	Rho GTPase activating protein 23	0.27	0.04	0.31	0.2	-0.31	-0.27	0.12	0.14	0.23	0.24	0.56
BF462426	Mm.207053	Slc6a5	Solute carrier family 6 (neurotransmitter transporter, glycine), member 5	0.17	0.05	-0.31	-0.12	-0.2	-0.04	0.2	0.18	-0.04	0.34	0.56
BF464304	Mm.28121	Pdcl3	Phosducin-like 3	-0.76	-0.19	-0.12	-0.08	0.11	0.1	0.01	-0.01	0.6	0.69	0.56	1	6	5	6	1	1	2	1	0	4	4	2	3	2	7	6	4	0	1	56
BF464985	Mm.33277	Zbtb4	Zinc finger and BTB domain containing 4	-1.48	-1.8	-1.34	-1.21	-0.45	-0.58	0.11	0.1	0.31	1.14	0.56	3	1	1	2	1	2	3	0	1	0	1	0	2	1	4	4	3	4	4	37
BF465198	Mm.409943	Transcribed locus	Transcribed locus	0.39	-0.4	-0.38	0.02	0.66	0.53	0.14	0.64	-0.27	0.82	0.56
BF466523	Mm.136347	4930529M08Rik	RIKEN cDNA 4930529M08 gene	0.44	-0.05	-0.17	-0.5	0	-0.31	0.13	0.28	-0.1	0.23	0.56	0	0	0	1	0	1	0	2	0	0	0	0	0	0	0	2	0	1	1	8
BE950564	Mm.40828	Sqstm1	Sequestosome 1	-0.28	-0.52	-0.99	-0.39	-0.16	0.21	-0.12	0.34	-0.05	0.6	0.55
BE953793	Mm.408317	Transcribed locus	Transcribed locus	1.06	-0.33	-0.3	-0.07	0.42	0.93	0.24	0.43	0.11	0.4	0.55
BE982864	Mm.29041	Eif2b2	Eukaryotic translation initiation factor 2B, subunit 2 beta	-0.63	-1.18	-1.16	-0.74	-0.33	-0.06	0.1	0.04	0.74	0.65	0.55	0	4	3	1	0	0	1	3	4	5	0	2	0	2	2	2	1	2	1	33
BE983531	Mm.10600	Glud1	Glutamate dehydrogenase 1	-0.14	0.1	0.12	0.15	0.02	0.11	0.2	0.53	0.38	0.51	0.55	1	17	17	18	4	2	14	6	2	5	10	7	12	9	11	5	8	4	7	159
BE983650	Mm.135965	Frs2	Fibroblast growth factor receptor substrate 2	-0.07	-0.61	-0.28	-0.29	-0.15	-0.38	-0.02	-0.1	-0.08	0.05	0.55	0	1	1	0	1	0	1	0	0	0	1	0	5	1	2	1	1	0	0	15
BE984632	Mm.274360	Rnf13	Ring finger protein 13	-0.95	-0.59	-0.25	-0.27	-0.08	0.39	0.18	0.26	0.31	-0.06	0.55
BE985142	Mm.1260	Nme2	Expressed in non-metastatic cells 2, protein	1.24	0.69	0.16	-0.16	-0.3	-0.6	-0.31	0.24	0.36	0.03	0.55	16	23	14	18	4	5	12	17	12	14	10	9	12	6	8	33	18	14	6	251
BE985239	Mm.51136	Csnk2a2	Casein kinase II, alpha 2, polypeptide	3.25	2.25	1.39	1.35	0.26	1.01	1.58	1.15	0.42	0.54	0.55	1	9	9	3	1	2	3	1	3	3	3	3	6	10	1	6	2	2	3	71
BE985885	Mm.384707	Transcribed locus	Transcribed locus	0.37	-0.22	-0.19	0.02	-0.14	0.23	0.22	0.17	-0.14	0.22	0.55
BE986146	Mm.210332	A830091I15Rik	RIKEN cDNA A830091I15 gene	-0.82	0	-0.27	-0.56	-0.86	-0.79	-0.32	0.48	0.28	0.85	0.55	0	3	2	3	2	0	1	3	2	1	1	1	0	0	0	3	0	1	5	28
BE986723	Mm.188544	Rpn1	Ribophorin I	-0.3	0.07	-0.28	-0.4	0.08	-0.09	0.32	0.2	0.23	0.25	0.55	1	0	0	0	0	0	0	0	0	0	0	0	0	0	0	0	0	0	0	1
BE986841	Mm.334658	Cacna1a	Calcium channel, voltage-dependent, P/Q type, alpha 1A subunit	0.16	0.28	0.38	-0.1	0.01	-0.04	0.23	0.54	0.37	0.26	0.55
BE988670	Mm.247752	Cyhr1	Cysteine and histidine rich 1	0.08	-0.12	-0.25	-0.2	-0.03	-0.23	0.21	0.53	0.21	0.67	0.55
BE988698	Mm.378890	Bnip3	BCL2/adenovirus E1B interacting protein 1, NIP3	-1.05	-0.16	0.53	1.45	-0.5	0.29	0.24	0.01	0.52	0.75	0.55
BF461853	Mm.375576	Transcribed locus	Transcribed locus	0.18	-0.18	-0.22	-0.22	0.18	0.13	-0.17	0.27	0.16	0.58	0.55
BF462250	Mm.391794	Sar1a	SAR1 gene homolog A (S. cerevisiae)	0.42	-0.47	0.47	-0.09	-0.04	-0.04	-0.19	0.63	0.43	0.34	0.55
BF465226	Mm.11233	1810048J11Rik	RIKEN cDNA 1810048J11 gene	0.51	0.55	-0.11	-0.02	0.07	0.45	-0.03	0.7	0.04	0.05	0.55	1	0	1	1	0	1	1	1	0	1	1	0	2	1	0	0	0	1	1	13
BF466561	Mm.294885	Creg1	Cellular repressor of E1A-stimulated genes 1	0.02	-0.46	-0.66	-0.26	-0.46	-0.14	-0.16	0.37	0.61	0.73	0.55
BE949913	Mm.251303	4921511K06Rik	RIKEN cDNA 4921511K06 gene	-0.7	-0.1	-0.34	-0.02	0.5	0.7	0.31	0.27	-0.07	0.56	0.54
BE951381	Mm.390372	Sdf2	Stromal cell derived factor 2	0.05	-0.42	-0.01	-0.44	0.22	-0.21	-0.01	0.64	0.57	0.55	0.54
BE951616	Mm.60224	Mphosph9	M-phase phosphoprotein 9	0.71	0.14	0.28	0.14	0.05	0.19	0.25	0.27	0.2	0.8	0.54	0	1	0	0	0	2	0	0	0	0	0	0	1	0	0	0	1	0	0	5
BE951819	Mm.12407	Creb3	CAMP responsive element binding protein 3	-0.59	-0.8	-0.33	-0.65	-0.46	-0.15	0.29	0.47	0.95	0.53	0.54	1	6	2	3	0	0	0	1	1	2	2	2	1	0	3	2	1	0	3	30
BE953974	Mm.245355	3110023E09Rik	RIKEN cDNA 3110023E09 gene	0.37	0.01	-0.24	-0.45	-0.29	-0.04	0.23	0.72	0.6	0.48	0.54
BE981270	Mm.184589	AU042671	Expressed sequence AU042671	-0.81	-0.03	-0.03	-0.24	-0.54	-0.29	-0.38	0.57	0.39	0.58	0.54	3	7	6	1	0	1	1	0	1	2	1	1	3	1	3	1	1	5	2	40
BE982469	Mm.9550	EST	CDNA, clone:Y2G0109O10, strand:minus, reference:ENSEMBL:Mouse-Transcript-ENST:ENSMUST00000023762, based on BLAT search	-0.03	0.22	-0.24	-0.13	-0.67	-0.16	-0.2	0.03	-0.12	0.12	0.54	6	18	10	6	8	5	6	7	8	9	6	12	18	11	13	17	19	20	9	208
BE984071	Mm.426220	Transcribed locus	Transcribed locus	0.13	0.19	-0.26	-0.05	-0.33	-0.14	0.1	0.66	0.54	0.8	0.54
BE984801	Mm.2326	Mif	Macrophage migration inhibitory factor	0.34	1.56	1.09	0.88	-0.08	0.08	0.27	-0.08	0.13	0.64	0.54	24	20	21	9	15	8	11	48	18	63	25	22	18	18	18	22	11	23	8	402
BE985140	Mm.41865	Stk40	Serine/threonine kinase 40	-0.09	0.29	0.13	-0.19	-0.53	-0.43	0.01	0.19	0.44	0.72	0.54	1	4	0	2	2	0	2	0	1	1	0	1	0	0	1	0	0	1	1	17
BE987646	Mm.290791	Ndufs1	NADH dehydrogenase (ubiquinone) Fe-S protein 1	0.01	0.08	-0.24	-0.27	0.25	-0.02	-0.06	-0.02	-0.31	0.02	0.54
BE987795	Mm.40667	1500005A01Rik	RIKEN cDNA 1500005A01 gene	-0.45	-0.95	-0.72	-0.55	-0.56	-0.65	0.13	0.3	0.53	0.64	0.54	3	3	5	0	0	1	8	0	1	1	2	0	3	1	1	3	8	1	1	42
BE988121	Mm.109600	Atpaf1	ATP synthase mitochondrial F1 complex assembly factor 1	0.47	-0.18	0.32	-0.24	-0.36	0.1	0.33	0.34	0.24	0.49	0.54	1	4	10	4	1	2	6	5	9	6	8	3	6	2	1	6	1	2	1	78
BE995390		EST	EST	-0.29	-0.23	-0.13	0.25	0.59	0.2	0.04	0.4	0.21	0.59	0.54
BE995392	Mm.384554	BC021395	CDNA sequence BC021395	0.47	0.5	0.08	-0.51	-0.5	-0.57	-0.63	0.29	0.15	0.48	0.54
BF462284	Mm.41183	4932422M17Rik	RIKEN cDNA 4932422M17 gene	-0.19	-0.43	-0.06	-0.1	0.06	-0.01	-0.28	0.26	0.28	0.12	0.54	1	3	2	4	2	3	5	1	5	7	7	3	7	12	5	10	2	7	2	88
BF463439	Mm.330160	Hspa5	Heat shock 70kD protein 5 (glucose-regulated protein)	1.33	-0.07	0.53	-0.15	-0.85	-0.36	-0.44	0.16	0.43	0.68	0.54
BF466209	Mm.123211	Polb	Polymerase (DNA directed), beta	-0.39	-1.02	-0.26	-0.84	-0.05	0.28	0.11	0.61	0.59	0.47	0.54	0	0	0	0	0	4	0	0	0	0	2	0	0	1	0	0	1	0	1	9
BF466499	Mm.93193	4432405B04Rik	RIKEN cDNA 4432405B04 gene	-0.18	-0.26	-0.17	-0.15	-0.11	0.02	0.16	0.25	0.62	0.88	0.54
BE949986	Mm.397731	Transcribed locus	Transcribed locus	-0.27	-0.05	-0.13	-0.4	-0.02	0.57	0.27	0.05	0.42	0.43	0.53
BE950112	Mm.235018	Grm5	Glutamate receptor, metabotropic 5	-0.26	-0.15	-0.64	-0.2	-0.4	-0.42	-0.24	0.3	-0.04	0.26	0.53
BE950347	Mm.271593	E130309B19Rik	RIKEN cDNA E130309B19 gene	-0.58	-0.91	-0.24	-0.2	-0.66	-0.86	-0.08	0.4	-0.08	0.42	0.53
BE951326	Mm.427169	EST	CDNA, clone:Y2G0101N20, strand:minus, reference:ENSEMBL:Mouse-Transcript-ENST:ENSMUST00000058550, based on BLAT search	0.45	0.25	0.62	0.28	0.03	0.36	0.2	0.13	0.17	0.6	0.53
BE951464	Mm.422908	Rpl9	Ribosomal protein L9	1.89	0.75	1.75	0.98	1.11	0.91	0.6	0.68	0.33	0.45	0.53
BE951586	Mm.290774	Hspa8	Heat shock protein 8	1.89	0.59	0.95	1.17	0.54	0.4	0.28	0.46	0.88	1.24	0.53
BE952248		EST	EST	-1.12	-0.94	-1.34	-0.53	-0.41	-0.6	-0.48	-0.09	0.19	1	0.53
BE953375	Mm.240871	Brwd1	Bromodomain and WD repeat domain containing 1	0.77	0.66	0.13	0.34	-0.59	-0.15	-0.04	0.02	-0.43	0.07	0.53
BE954596	Mm.408386	Transcribed locus	Transcribed locus	0.31	0.2	0.59	0.44	-0.79	-0.43	-0.26	0.22	-0.15	0.24	0.53
BE981303	Mm.2135	Folr1	Folate receptor 1 (adult)	0.34	0.07	-0.35	0.23	0.09	-0.13	0.14	0.02	0.23	0.62	0.53	0	3	3	1	0	1	1	0	0	0	0	1	0	0	2	2	1	0	0	15
BE981924	Mm.34212	Leprotl1	Leptin receptor overlapping transcript-like 1	0.27	0.23	0.15	-0.01	-0.27	-0.1	0.25	0.3	0.24	0.24	0.53	1	14	3	3	1	1	8	5	11	1	5	3	7	6	9	5	2	4	3	92
BE982757	Mm.181473	Abhd6	Abhydrolase domain containing 6	0.18	-0.27	-0.04	-0.22	-0.08	-0.09	0.09	0.29	0.82	0.89	0.53	0	6	8	3	1	0	3	5	4	2	1	2	1	3	3	0	6	0	4	52
BE982763	Mm.408610	Transcribed locus	Transcribed locus	-0.58	0.21	-0.33	0.23	0.19	-0.13	0.32	-0.06	0.04	0.21	0.53
BE985800	Mm.294871	Vps37a	Vacuolar protein sorting 37A (yeast)	0.07	0.56	0.26	0.43	-0.09	-0.04	0.26	-0.21	0.14	0.23	0.53
BE986048	Mm.363225	Pdss2	Prenyl (solanesyl) diphosphate synthase, subunit 2	0.28	-0.06	0.18	-0.42	0.09	0.4	0.26	0.31	0.14	0.6	0.53
BE986269	Mm.430759	D15Wsu75e	DNA segment, Chr 15, Wayne State University 75, expressed	-0.63	0.26	0.68	-0.21	-0.48	-0.29	-0.49	0.09	0.63	0.58	0.53
BE986310	Mm.1104	Ube1x	Ubiquitin-activating enzyme E1, Chr X	-0.23	0.49	0.57	-0.46	-0.22	-0.31	1.06	0.38	0.43	0.43	0.53	8	52	50	21	6	3	14	22	16	32	26	18	20	20	19	11	15	13	4	370
BE987427	Mm.277958	Lpgat1	Lysophosphatidylglycerol acyltransferase 1	-0.57	0.35	0.25	0.06	-0.31	0.23	0.18	0.51	0.77	0.79	0.53
BE988857	Mm.30012	Hdlbp	High density lipoprotein (HDL) binding protein	0.51	0.1	0.27	-0.26	0.27	-0.4	-0.27	0.1	0.34	0.75	0.53	23	18	13	11	2	2	8	16	11	15	13	5	4	6	3	12	10	11	9	192
BF460598	Mm.210403	BC018601	CDNA sequence BC018601	-0.35	-0.71	-0.45	-0.08	-0.09	0.06	0.3	0.39	0.42	0.34	0.53
BF461034	Mm.375091	2310002J21Rik	RIKEN cDNA 2310002J21 gene	0.46	0.32	0.03	0.24	0.23	0.07	0.21	0.09	-0.05	-0.11	0.53
BF461052	Mm.240329	Nipbl	Nipped-B homolog (Drosophila)	1.96	1.36	1.86	0.61	0.74	1.76	0.74	1.18	0.42	0.88	0.53
BF461603	Mm.409744	Transcribed locus	Transcribed locus	0.04	-0.41	-0.9	-0.5	0.21	0.37	0.21	-0.13	-0.04	0.17	0.53
BF463970	Mm.210745	Glul	Glutamate-ammonia ligase (glutamine synthetase)	-0.22	-0.29	-0.69	-0.21	-0.22	-1.07	-0.66	-0.52	-0.2	1.23	0.53	0	0	0	0	0	0	1	0	0	0	0	0	0	0	0	0	0	0	1	2
BF464588	Mm.27806	Pygm	Muscle glycogen phosphorylase	0.25	-0.17	-0.08	-0.32	-0.53	0.15	0.16	0.12	0.45	0.53	0.53	0	0	0	0	0	0	1	1	0	0	0	0	1	0	1	0	0	1	3	8
BF466278	Mm.338275	Sash1	SAM and SH3 domain containing 1	-0.3	0.39	0.37	0.26	0.3	0.41	-0.05	-0.23	0.1	-0.03	0.53
BE949767	Mm.36834	Camsap1	Calmodulin regulated spectrin-associated protein 1	-0.94	-0.13	-0.08	0.14	0.1	-0.03	0.26	0.02	0.49	0.62	0.52	4	15	13	3	1	1	4	1	4	9	2	4	7	5	4	4	7	11	10	109
BE950341	Mm.182746	Mtpn	Myotrophin	-0.38	0.34	0.08	0.37	0.77	0.02	0.17	0.5	-0.25	-0.08	0.52
BE951324	Mm.1886	Thoc4	THO complex 4	0.65	0.36	0.74	0.58	0.18	0.51	0.45	0.32	0.05	0.3	0.52	0	1	8	2	1	0	0	1	7	3	3	4	3	0	1	2	1	1	0	38
BE951449		EST	EST	1.63	0.89	0.79	0.7	1.02	0.52	0.46	0.49	0	-0.29	0.52
BE952358	Mm.291533	Hps3	Hermansky-Pudlak syndrome 3 homolog (human)	-0.52	0.15	-0.42	-0.06	0.13	-0.07	-0.02	0.33	0.55	0.7	0.52
BE954377	Mm.28566	As3mt	Arsenic (+3 oxidation state) methyltransferase	-0.55	-0.33	-0.2	-0.61	-0.14	-0.71	-0.06	0.47	0.64	0.35	0.52	0	0	4	1	0	0	2	0	4	2	3	1	1	2	1	3	4	1	4	33
BE981380	Mm.331129	Nes	Nestin	0.93	0.62	0.38	-0.12	-0.25	-0.04	0.29	0.32	-0.44	0.15	0.52
BE982051	Mm.396863	Transcribed locus	Transcribed locus	-0.06	-0.24	0.05	-0.23	0.19	-0.18	0.22	0.22	0.31	0.05	0.52
BE983389	Mm.45645	Sfrs1	Splicing factor, arginine/serine-rich 1 (ASF/SF2)	1.07	0.08	1.29	0.47	0.46	0.42	-0.02	0.17	0.17	-0.11	0.52	0	0	0	0	0	1	0	0	0	0	0	0	0	0	0	0	0	0	0	1
BE984641	Mm.99	Rrm2	Ribonucleotide reductase M2	0.2	0.15	0.13	-0.07	0.06	0.34	0.24	0.3	0.5	0.26	0.52	0	15	24	16	2	0	1	13	15	15	12	8	14	5	3	4	1	0	2	150
BE985384	Mm.249391	Hectd1	HECT domain containing 1	0.38	-0.01	-0.09	-0.37	-0.52	-0.4	-0.11	0.83	0.42	0.07	0.52	1	1	0	0	2	2	0	1	2	0	1	1	1	3	0	1	0	2	0	18
BE985546	Mm.154457	Tapbp	TAP binding protein	0.37	0.08	-0.28	-0.13	0.02	-0.08	0.16	0.19	-0.07	0.21	0.52	3	2	6	7	0	2	2	4	5	1	2	3	5	3	14	5	10	5	3	82
BE986404	Mm.386210	Transcribed locus	Transcribed locus	1.07	1.03	1.06	0.67	0.02	0.3	-0.51	-0.06	-0.63	0.02	0.52
BE986812	Mm.355034	Tmem30a	Transmembrane protein 30A	-0.02	-0.03	-0.04	0.41	0.1	-0.06	0.46	1.08	0.45	0.01	0.52
BE987419	Mm.23166	Nsun7	NOL1/NOP2/Sun domain family, member 7	-1.36	-0.53	-0.67	-0.64	-0.34	-0.2	0.43	0.09	0.68	0.96	0.52	0	4	5	1	0	0	0	1	1	1	1	0	0	2	6	16	9	8	19	74
BE987571	Mm.292345	1700019E19Rik	RIKEN cDNA 1700019E19 gene	0.45	0.21	0.28	-0.21	0.09	-0.06	-0.38	0.33	0.44	0.36	0.52
BE988146	Mm.407138	2610014I16Rik	RIKEN cDNA 2610014I16 gene	0.48	0.52	0.23	0.13	0.25	0.31	0.11	0.08	0.31	0	0.52
BE988247	Mm.273768	Gabarapl2	Gamma-aminobutyric acid (GABA-A) receptor-associated protein-like 2	-0.04	-0.61	0.31	-0.88	-0.52	-0.17	0.14	0.72	0.77	0.52	0.52
BE988862	Mm.41661	AI854517	Expressed sequence AI854517	-0.61	-0.44	0.25	0.21	0.07	0.29	0.09	0.28	0.17	0.68	0.52	0	4	4	8	4	0	4	0	0	2	3	2	5	4	1	0	0	1	0	42
BE996341	Mm.156124	Slc24a1	Solute carrier family 24 (sodium/potassium/calcium exchanger), member 1	-1.63	-1.6	-1.58	-0.6	-1.29	-0.41	-0.82	-0.2	-0.32	0.72	0.52	0	0	0	0	0	0	1	0	0	0	0	0	0	1	0	0	0	0	0	2
BF460729	Mm.333916	Chsy1	Carbohydrate (chondroitin) synthase 1	0.17	-0.19	-0.42	-0.48	-0.74	-0.27	0.09	0.42	0.47	0.41	0.52
BF461320	Mm.409726	Transcribed locus	Transcribed locus	0.28	0.17	-0.33	-0.38	-0.31	0.23	0.01	1.02	0.29	0.25	0.52
BF461383	Mm.394238	AL033314	Expressed sequence AL033314	0	0.47	0.4	0.33	-0.26	-0.11	-0.08	-0.01	0.07	0.32	0.52
BF462339	Mm.409792	Transcribed locus	Transcribed locus	-0.05	-0.57	-0.05	-0.29	-0.18	-0.09	0.22	0.62	0.21	0.49	0.52
BF463534	Mm.42967	Mink1	Misshapen-like kinase 1 (zebrafish)	0.45	-0.19	0.2	-0.02	-0.13	-0.3	-0.42	0.44	-0.08	0.24	0.52	35	33	37	45	9	3	12	36	8	24	14	43	20	11	17	50	14	11	17	439
BF463629	Mm.431236	Transcribed locus	Transcribed locus	0.5	0.58	0.49	0.17	0.25	0.41	-0.21	0.24	-0.01	0.55	0.52
BF464144	Mm.259924	BC025575	CDNA sequence BC025575	0.14	0.32	-0.01	0.13	0.09	0.05	-0.05	0.26	0.19	0.02	0.52	0	0	0	0	0	0	0	0	0	0	0	0	1	0	0	0	0	0	0	1
BF464855	Mm.282900	Pdlim3	PDZ and LIM domain 3	-0.64	-1.06	-1.28	-0.28	-1.08	-0.39	-0.17	0.2	0.42	1.13	0.52
BF466035	Mm.409990	Transcribed locus	Transcribed locus	-0.12	0.03	0.26	-0.11	-0.18	-0.39	-0.09	0.61	0.5	0.58	0.52
BF466253	Mm.307455	Wdr68	WD repeat domain 68	0.35	-0.23	-0.15	-0.6	-0.63	-0.34	-0.28	0.61	0.39	0.19	0.52
BF466616		EST	EST	1.28	0.05	0.24	0.04	0.57	0.89	0.13	0.69	-0.19	-0.11	0.52
BF466913	Mm.360596	Slc2a13	Solute carrier family 2 (facilitated glucose transporter), member 13	0.53	0.55	0.57	0.44	0.15	-0.07	-0.13	-0.3	-0.2	0.99	0.52
BF466941	Mm.276137	Atp5a1	ATP synthase, H+ transporting, mitochondrial F1 complex, alpha subunit, isoform 1	0.34	0.15	0.21	-0.32	-0.13	0.13	-0.03	0	0	0.43	0.52
BF467045	Mm.329963	Smap1	Stromal membrane-associated protein 1	0.08	0.18	0.26	-0.14	-0.04	0.07	0.05	0.3	0.01	0.03	0.52
BE949866	Mm.392588	0710001D07Rik	RIKEN cDNA 0710001D07 gene	-0.48	-0.7	-0.36	-0.14	-0.31	-0.75	0.17	0.4	0.4	0.47	0.51
BE949964	Mm.70666	Eno1	Enolase 1, alpha non-neuron	-0.34	-0.02	-0.13	-0.37	-0.48	-0.93	-0.01	0.45	0.31	-0.08	0.51	0	0	0	0	0	0	0	0	1	0	0	0	0	1	0	0	0	0	1	3
BE950179	Mm.259321	Zfp36l2	Zinc finger protein 36, C3H type-like 2	0.36	-0.69	-0.06	0.2	1.14	0.25	0.16	0.29	0.02	0.61	0.51	0	0	0	1	0	0	0	0	0	0	0	1	0	0	0	0	0	0	0	2
BE950394	Mm.43081	Mapk8ip3	Mitogen-activated protein kinase 8 interacting protein 3	0.01	-0.25	0.16	-0.11	0.03	-0.21	-0.22	0.47	0.05	0.45	0.51	5	7	8	2	2	1	7	0	4	1	1	6	8	5	9	8	7	5	5	91
BE951679	Mm.427361	Transcribed locus	Transcribed locus	0.21	0.02	0.07	0.29	0.72	0.46	0.21	-0.19	0.08	0.26	0.51
BE951823	Mm.21961	Atp6ap1	ATPase, H+ transporting, lysosomal accessory protein 1	-0.29	0.38	-0.33	0.69	0.24	0.43	1.18	0.1	0.13	0.45	0.51	3	6	2	4	0	3	3	1	2	0	2	2	1	1	6	4	4	7	5	56
BE951952	Mm.141864	Fkbp8	FK506 binding protein 8	0.21	0.08	0.98	-0.13	0.51	0.59	0.69	0.77	0.33	0.07	0.51	17	303	383	325	67	7	226	325	245	338	488	183	267	253	274	134	240	83	65	4223
BE953943	Mm.431036	Transcribed locus	Transcribed locus	-0.01	-0.14	0.03	-0.06	-0.07	0.16	-0.24	0.42	0.53	0.41	0.51
BE981310	Mm.332511	Prdm8	PR domain containing 8	-0.06	-0.76	-0.82	-0.48	-0.28	-0.59	0.01	0.19	-0.15	0.95	0.51
BE981797	Mm.274308	Napb	N-ethylmaleimide sensitive fusion protein attachment protein beta	-0.81	0.17	-1	-0.17	-0.6	-0.81	-0.2	0.19	0.27	0.79	0.51
BE981853	Mm.8569	2310037P21Rik	RIKEN cDNA 2310037P21 gene	-0.67	-0.45	-0.23	-0.16	0.13	0.38	0.22	0.23	0.29	0.41	0.51	0	0	2	1	0	1	1	0	0	2	3	0	2	2	1	0	1	0	1	17
BE982080	Mm.36529	D2Bwg1423e	DNA segment, Chr 2, Brigham & Women's Genetics 1423 expressed	-0.65	-1.13	-0.44	-0.48	-0.62	-0.58	0.42	0.58	0.9	0.7	0.51	1	1	1	1	0	1	4	2	3	1	2	2	1	2	4	3	1	3	0	33
BE982370	Mm.101946	Nrbp2	Nuclear receptor binding protein 2	-0.55	-0.62	-0.03	0.07	-0.03	0.6	-0.21	0.13	0.11	0.03	0.51
BE984067	Mm.324588	Fts	Fused toes	-0.9	-0.54	-0.32	-0.16	-0.74	-0.43	-0.07	0.36	0.53	0.62	0.51
BE984176	Mm.408707	Transcribed locus	Transcribed locus	0.73	0.69	0.11	0.24	-0.35	0.47	-0.08	0.07	-0.07	0.1	0.51
BE984541	Mm.4189	Ccna2	Cyclin A2	0.74	0.9	0.52	0.35	-0.29	-0.19	-0.17	0.52	-0.36	0.1	0.51	8	22	42	34	5	1	15	23	28	32	37	21	27	21	9	7	3	8	6	349
BE986468	Mm.107483	Nr2c1	Nuclear receptor subfamily 2, group C, member 1	-0.27	0.19	-0.09	0.09	-0.41	-0.04	0.48	0.63	0.29	0.53	0.51	0	0	2	0	0	0	1	0	0	1	0	0	0	0	0	0	0	0	0	4
BE987152	Mm.29429	Mid1ip1	Mid1 interacting protein 1 (gastrulation specific G12-like (zebrafish))	0.33	0.38	0.78	0.33	0.39	0.38	0.2	0.26	0.13	0.37	0.51	5	7	5	1	2	0	4	1	4	0	0	3	0	1	1	2	1	5	2	44
BE987221	Mm.315212	Tmem62	Transmembrane protein 62	0.82	0.39	0.63	0.17	0.08	-0.04	-0.05	0.62	0.32	0.16	0.51
BE988969	Mm.275387	1810041L15Rik	RIKEN cDNA 1810041L15 gene	-0.76	-0.51	-0.3	-0.59	0.19	0.13	-0.02	0	-0.03	0.56	0.51
BE988981	Mm.21325	Coch	Coagulation factor C homolog (Limulus polyphemus)	0.05	0.19	0.13	0.59	0.25	-0.11	0.24	-0.17	0.21	0.52	0.51	0	1	1	1	0	1	0	1	1	1	2	0	1	0	1	2	1	0	0	14
BE996520	Mm.9394	Nfix	Nuclear factor I/X	-0.91	-0.31	-0.82	-0.18	0.02	-0.69	-0.29	-0.1	-0.26	-0.69	0.51	17	13	14	21	12	12	3	2	0	4	2	2	3	3	2	2	2	1	2	117
BF461277	Mm.28995	Jarid1b	Jumonji, AT rich interactive domain 1B (Rbp2 like)	-0.55	-0.42	-0.32	-0.22	-1.05	-0.77	0	0.32	-0.02	0.12	0.51	1	6	8	4	4	4	3	2	5	7	4	5	6	5	3	2	5	3	5	82
BF461723	Mm.392728	Pdcd6ip	Programmed cell death 6 interacting protein	0.12	0.63	0.17	0.11	-0.37	-0.02	-0.02	0.54	-0.04	0.24	0.51
BF461733	Mm.395239	E030031F02Rik	RIKEN cDNA E030031F02 gene	0.27	0.52	0.03	-0.17	0.13	0.08	0.05	0.36	0.03	-0.09	0.51
BF462084	Mm.40132	Cldn12	Claudin 12	0.45	0.19	0.44	-0.03	-0.16	-0.01	-0.41	0.25	-0.05	0.41	0.51	1	5	2	3	0	0	3	1	4	1	0	1	0	1	5	2	6	0	1	36
BF463436	Mm.409847	Transcribed locus	Transcribed locus	-0.17	0.04	0.03	0.01	-0.36	-0.26	0.03	0.43	0.18	0.67	0.51
BF463448	Mm.244209	Usp15	Ubiquitin specific peptidase 15	0.76	0.56	0.37	-0.12	-0.13	0.58	0	0.41	0.12	0.32	0.51	0	0	0	0	0	0	0	0	0	0	0	0	0	1	0	0	0	0	0	1
BF463735	Mm.128663	Ccdc104	Coiled-coil domain containing 104	-0.12	-0.1	-0.1	-0.17	-0.22	0.17	0.12	0.27	0.19	-0.07	0.51
BF463853	Mm.391995	EST	Mus musculus, clone IMAGE:4527696, mRNA	-0.46	0.07	0.21	0.14	0.3	0.45	0.29	0.03	0.46	0.43	0.51
BF464558	Mm.295284	Stom	Stomatin	-0.82	-1.15	-1.21	-0.93	-1.1	-0.51	-0.18	0.61	1.27	0.69	0.51
BF465009	Mm.291854	Plekhg3	Pleckstrin homology domain containing, family G (with RhoGef domain) member 3	0.35	-0.08	-0.23	-0.07	-0.16	0.07	0.1	-0.02	-0.19	0.31	0.51
BF466869	Mm.287425	Ptprg	Protein tyrosine phosphatase, receptor type, G	0.67	0.3	-0.36	0.11	-0.01	0.08	0.15	0.47	0.08	0.27	0.51
BF467116	Mm.410039	Transcribed locus	Transcribed locus	-0.74	-0.25	-0.43	-0.23	-0.19	0.94	0.22	-0.32	0.03	0.74	0.51
BF467122	Mm.41556	Cthrc1	Collagen triple helix repeat containing 1	-0.07	0.03	-0.36	0.31	0.41	0.31	0.19	0.08	0.11	0.38	0.51	2	3	7	1	2	1	1	1	0	0	5	4	3	3	3	3	1	1	0	41
BF467128	Mm.6402	Terf2	Telomeric repeat binding factor 2	-0.16	-0.01	-0.25	0.04	-0.04	-0.49	0.09	0.16	0.09	0.73	0.51	0	1	4	4	1	1	1	2	1	3	1	0	3	4	1	0	2	1	1	31
BE949505	Mm.286394	Pcbp4	Poly(rC) binding protein 4	0.15	-0.1	-0.18	-0.13	-0.17	0.31	1.13	0.21	0.23	0.33	0.5
BE949683	Mm.390684	Mtmr9	Myotubularin related protein 9	-0.35	-0.08	-0.39	-0.13	0.27	0.27	0.57	0.71	0.31	-0.11	0.5
BE950541	Mm.4266	Itm2b	Integral membrane protein 2B	0.36	-0.56	-0.44	-0.81	-0.12	-0.13	0.13	0.33	0.17	-0.2	0.5	6	216	128	75	4	7	91	13	20	17	31	16	26	22	42	47	35	29	24	849
BE950648	Mm.383431	AI316787	Expressed sequence AI316787	0.38	0.64	0.1	0.13	0.1	0.29	-0.06	0.12	0.01	0.09	0.5
BE951479	Mm.296520	Vps35	Vacuolar protein sorting 35	-0.25	0.29	0.71	-0.23	0.32	0.12	0.24	0.6	0.31	-0.22	0.5
BE982702	Mm.274346	Ptk9l	Protein tyrosine kinase 9-like (A6-related protein)	0.43	0.41	0.35	-0.03	0.13	0.03	0.14	0.27	0.36	0.36	0.5
BE982835	Mm.426046	Kctd16	Potassium channel tetramerisation domain containing 16	0.15	-0.28	-0.63	-0.34	-0.63	-0.83	-0.14	-0.1	0.05	0.14	0.5
BE983566		EST	EST	0.79	0.48	0.26	0.22	-0.04	-0.01	0.2	0.37	0.14	0.19	0.5
BE983706	Mm.192375	Slc39a13	Solute carrier family 39 (metal ion transporter), member 13	0.11	0.18	0.13	0.08	-0.23	0.5	0.25	0.33	-0.03	0.04	0.5	0	0	0	0	0	0	0	0	0	0	0	0	0	0	0	0	0	0	1	1
BE984538	Mm.3552	Clock	Circadian locomoter output cycles kaput	-0.15	-0.85	-0.68	-0.24	-0.39	0.12	0.02	0.34	-0.16	0.26	0.5	0	2	1	1	1	0	2	0	3	0	8	2	1	5	1	2	0	4	2	35
BE985104	Mm.422634	Creb1	CAMP responsive element binding protein 1	0.69	0.47	0.54	0.56	0.82	0.33	0.3	0.27	0.38	0.42	0.5
BE985304	Mm.268582	Zfp213	Zinc finger protein 213	-0.3	-0.27	-0.37	-0.44	-0.17	0.03	0.4	-0.1	0.37	0.77	0.5	4	4	9	1	0	1	3	3	9	12	7	3	4	4	1	3	4	1	1	74
BE985374	Mm.13036	Cml1	Camello-like 1	0.11	-0.11	-0.2	-0.15	-0.23	-1.2	0.2	-0.12	0.69	0.48	0.5	0	2	0	0	0	0	4	2	1	3	1	1	0	0	1	3	2	2	4	26
BE985569	Mm.41903	1200014J11Rik	RIKEN cDNA 1200014J11 gene	-0.37	0.22	0.47	0.09	-0.07	0.32	0.26	0.62	0.49	0.51	0.5	0	0	2	0	0	0	0	1	0	0	0	2	0	0	0	0	1	0	1	7
BE987171	Mm.4628	Smpd1	Sphingomyelin phosphodiesterase 1, acid lysosomal	-1.45	-1.1	-0.84	-0.48	-0.32	-0.34	0.75	-0.2	0.37	0.93	0.5	1	2	1	0	0	1	7	0	3	0	0	0	1	3	5	6	5	7	10	52
BE988869	Mm.385367	Transcribed locus	Transcribed locus	0.09	0.04	-0.03	0.24	-0.31	-0.07	0.05	0.03	0.13	0.49	0.5
BE995043	Mm.259614	1810046J19Rik	RIKEN cDNA 1810046J19 gene	-0.46	0.24	-0.05	0.05	-0.21	-0.27	0.01	0.06	0.39	0.77	0.5	1	0	0	0	0	0	0	0	0	0	0	0	0	0	1	0	0	0	0	2
BE995693	Mm.38927	Ppil4	Peptidylprolyl isomerase (cyclophilin)-like 4	0.01	-0.02	0.03	-0.1	-0.06	0.31	-0.12	0.43	-0.11	-0.28	0.5	0	2	5	0	0	0	0	3	2	2	4	1	1	1	3	1	1	2	6	34
BF455774	Mm.210845	Unc84a	Unc-84 homolog A (C. elegans)	-0.12	-0.27	-0.23	-0.4	-0.22	-0.08	0.13	0.64	0.73	0.42	0.5
BF460697	Mm.102487	Gm71	Gene model 71, (NCBI)	-0.04	0.29	0.36	0.24	0.31	0.19	0.14	0.52	-0.2	0.33	0.5	0	1	1	1	1	0	0	4	1	0	0	2	1	1	1	1	0	0	0	15
BF461876	Mm.159176	4932416N17Rik	RIKEN cDNA 4932416N17 gene	0.08	0.22	-0.16	0.12	-0.12	0.16	-0.07	0.17	-0.13	-0.06	0.5	2	1	1	1	0	0	0	1	1	0	2	0	0	2	0	2	4	1	3	21
BF462028	Mm.242892	Six6os1	Six6 opposite strand transcript 1	0.04	-0.48	-0.08	-0.2	-0.15	-0.02	-0.11	0.19	-0.37	-0.17	0.5
BF462337	Mm.273631	Lphn3	Latrophilin 3	-0.06	-0.03	0.02	0.05	0.29	0	-0.1	0.21	0.4	0.3	0.5
BF463112	Mm.392730	1110018F16Rik	RIKEN cDNA 1110018F16 gene	-0.69	-0.48	-0.42	0.43	0.66	-0.47	-0.21	0.17	0.41	0.65	0.5
BE949760	Mm.16974	Usp47	Ubiquitin specific peptidase 47	0.02	-0.05	0.65	-0.27	0.1	-0.34	-0.01	0.05	0.14	-0.19	0.49	1	1	0	1	0	0	0	1	0	0	0	1	0	0	0	0	0	0	0	5
BE949963	Mm.386246	Transcribed locus	Transcribed locus, moderately similar to XP_576460.1 PREDICTED: similar to hypothetical protein PB402898.00.0 [Rattus norvegicus]	-0.48	-0.92	-1.03	-0.48	0.18	-0.18	0.04	0.67	0.42	0.54	0.49
BE950074	Mm.408111	Transcribed locus	Transcribed locus	-0.18	-0.27	0.04	-0.08	0	-0.1	-0.03	0.21	0.11	0.32	0.49
BE950391	Mm.407934	Transcribed locus	Transcribed locus	-1.17	-1.13	-0.65	-0.85	0.01	0.47	1.34	1.54	0.39	-0.34	0.49
BE950393	Mm.87216	Rabggta	Rab geranylgeranyl transferase, a subunit	-0.04	-0.29	-0.5	-0.35	0.09	-0.09	0.24	0.34	0.21	0.26	0.49	8	24	23	15	8	6	17	44	32	27	26	23	29	28	22	18	21	13	27	411
BE950559	Mm.426850	Transcribed locus	Transcribed locus	-0.24	-0.05	-0.51	-0.13	-1.16	-0.15	0.08	0.52	-0.13	0.26	0.49
BE951496	Mm.424	Atp1b3	ATPase, Na+/K+ transporting, beta 3 polypeptide	-0.39	-0.35	-0.28	-0.26	-0.51	0.06	0.5	0.67	0.54	0.64	0.49	4	19	20	9	3	2	5	6	2	5	3	5	2	3	2	5	2	7	4	108
BE951637	Mm.87616	4930427A07Rik	RIKEN cDNA 4930427A07 gene	0.5	0.46	0.29	0.27	0.54	0.5	0.39	0.3	0.22	0.76	0.49	0	0	1	1	0	0	0	1	1	2	0	1	0	0	0	0	0	0	0	7
BE952061	Mm.40673	Usp6nl	USP6 N-terminal like	0.67	-0.47	-0.55	0.08	0.68	0.82	0.03	0.29	-0.17	0.53	0.49	0	1	4	2	0	0	2	0	0	1	2	1	1	1	1	0	3	3	4	26
BE953764	Mm.291811	2610206B13Rik	RIKEN cDNA 2610206B13 gene	-0.57	-0.64	-0.23	0.09	0.17	-0.12	-0.11	-0.08	-0.09	0.62	0.49
BE984475		EST	EST	1.65	0.09	-0.04	-0.28	0.55	0.86	0.16	0.32	0.52	0.13	0.49
BE985316	Mm.219648	Thoc1	THO complex 1	0.46	0.12	0.78	-0.12	-0.1	-0.05	0.16	0.65	0.05	-0.14	0.49	0	3	2	1	2	0	2	2	3	5	2	3	2	0	3	3	3	1	1	38
BE985579	Mm.278357	Kns2	Kinesin 2	-0.03	-0.23	-0.09	-0.11	0	0.48	-0.34	-0.1	-0.05	0.41	0.49
BE985929	Mm.2171	Atpif1	ATPase inhibitory factor 1	-0.19	0.01	0.04	-0.43	-0.1	-0.12	0.1	0.52	0.25	0.6	0.49	1	76	75	58	9	6	25	29	37	30	29	23	40	28	36	46	25	9	11	593
BE986495	Mm.44222	Zbtb5	Zinc finger and BTB domain containing 5	0.09	0.13	0.19	0.01	0.09	0.54	0.01	0.07	0.21	0.45	0.49	1	5	2	3	1	1	0	1	2	3	3	4	4	0	1	0	0	0	0	31
BE986508	Mm.283708	Cnot10	CCR4-NOT transcription complex, subunit 10	-0.23	0.07	-0.4	-0.29	-0.51	0.06	0.12	-0.13	0.15	0.19	0.49
BE987131	Mm.21591	Ttll11	Tubulin tyrosine ligase-like family, member 11	-0.04	0.21	-0.33	-0.15	-0.31	0.18	0.19	0.09	-0.07	0.4	0.49	0	0	0	1	0	1	1	0	1	0	1	1	0	1	0	0	0	2	0	9
BE987348	Mm.29432	Wipi2	WD repeat domain, phosphoinositide interacting 2	0.08	0.4	0.21	-0.29	0.23	-0.23	0.07	0.3	-0.08	-0.09	0.49	0	5	8	7	1	1	2	2	3	4	2	5	5	5	4	1	1	4	8	68
BE987588	Mm.76725	A330017A19Rik	RIKEN cDNA A330017A19 gene	0.45	0.08	0.36	0.21	0.35	0.39	0.16	0.38	0.26	0.63	0.49	9	2	2	1	0	0	0	0	2	0	1	2	0	1	1	1	0	0	0	22
BE987905	Mm.392144	Scn8a	Sodium channel, voltage-gated, type VIII, alpha	-0.13	-0.57	-0.5	-0.01	-0.08	0.06	-0.04	-0.16	0.39	0.49	0.49
BE988189	Mm.287475	Afg3l1	AFG3(ATPase family gene 3)-like 1 (yeast)	0.27	1.06	0.56	0.35	0.59	0.37	0.26	0.23	0.28	0.02	0.49
BE988203	Mm.290876	Sod2	Superoxide dismutase 2, mitochondrial	-0.95	-0.82	-0.57	-0.49	-0.16	0.39	0.54	0.21	0.52	0.98	0.49
BE996489	Mm.32582	Ebf4	Early B-cell factor 4	0.87	0.14	0.29	0.06	0.33	0.28	0.14	0.32	-0.07	0.14	0.49	0	0	0	0	0	0	0	0	1	0	4	2	0	3	4	1	3	0	0	18
BF460515	Mm.199698	4930431B11Rik	RIKEN cDNA 4930431B11 gene	0.12	0.13	-0.21	0.07	0.02	0.16	0.06	0.26	0.15	0.09	0.49	0	0	1	0	0	0	1	0	0	1	0	0	1	0	0	0	3	1	1	9
BF463642	Mm.343429	Hcn1	Hyperpolarization-activated, cyclic nucleotide-gated K+ 1	-0.6	-0.31	-0.06	0.05	0.2	0.97	0.09	0.3	1	0.7	0.49
BF463656	Mm.254266	Htr7	5-hydroxytryptamine (serotonin) receptor 7	-0.12	0.36	-0.21	-0.3	-0.02	0.01	0.1	0.2	-0.1	0.09	0.49
BF464746	Mm.276277	Alkbh6	AlkB, alkylation repair homolog 6 (E. coli)	-0.29	-0.16	-0.17	-0.52	-0.39	-0.29	0.09	0.52	0.35	0.84	0.49
BF466899	Mm.337339	2310035C23Rik	RIKEN cDNA 2310035C23 gene	0.6	-0.38	0.02	0.51	-0.15	0.08	0.01	-0.18	-0.16	-0.06	0.49
BF467086	Mm.38607	Gnptg	N-acetylglucosamine-1-phosphotransferase, gamma subunit	0.41	0.62	0.6	0.18	0.01	-0.09	0.02	-0.27	0.16	0.02	0.49	0	5	7	5	1	1	11	2	8	9	2	7	9	8	3	8	8	3	5	102
BE950050	Mm.309395	Ext1	Exostoses (multiple) 1	0.29	-0.39	-0.68	-0.53	-1.1	-0.6	0.11	0.34	0	0.07	0.48
BE950250	Mm.332849	Wasf3	WAS protein family, member 3	-1.13	-1.06	-1.05	-0.55	-0.37	-0.83	-0.51	0.3	0.09	1.25	0.48
BE950379	Mm.371590	Tpd52	Tumor protein D52	-0.49	-0.43	0.25	-0.39	-0.57	-0.67	-0.25	-0.33	-0.24	-0.13	0.48
BE950513	Mm.34775	Pdha1	Pyruvate dehydrogenase E1 alpha 1	0.09	-0.44	-0.24	-0.32	-0.13	-0.1	0.23	0.55	0.15	0.68	0.48	4	26	29	12	4	8	32	8	9	8	16	8	5	12	11	14	18	10	8	242
BE951294	Mm.30060	Avpi1	Arginine vasopressin-induced 1	0.16	-0.05	-0.56	-0.47	-0.57	-0.39	0.02	0.28	0.5	0.84	0.48	2	3	0	1	0	0	11	0	1	0	2	0	1	1	2	1	5	2	3	35
BE951847	Mm.139738	BC018507	CDNA sequence BC018507	0.43	0.4	0.15	0.25	0.24	0.25	0.63	0.11	-0.06	0.29	0.48	2	1	1	1	3	0	1	0	1	1	2	1	0	0	1	1	0	2	1	19
BE951856	Mm.1845	Pcx	Pyruvate carboxylase	0.01	-0.33	0.23	0.53	-0.26	-0.49	-0.52	-0.19	-0.01	0.26	0.48	2	3	0	1	1	1	2	0	1	2	1	0	0	1	1	0	1	2	1	20
BE953892	Mm.119343	Rdh14	Retinol dehydrogenase 14 (all-trans and 9-cis)	0.55	0.14	0.19	0.17	0.11	0.33	0.07	0.05	-0.54	-0.15	0.48	0	0	1	1	0	0	1	0	1	4	1	1	0	3	0	3	3	0	3	22
BE953936	Mm.2115	Hnrpu	Heterogeneous nuclear ribonucleoprotein U	1.63	1.44	0.94	0.6	0.06	0.18	-0.83	0.32	0.02	0.09	0.48	14	55	56	44	8	9	18	31	36	32	16	27	36	23	27	38	32	25	32	559
BE954008	Mm.277661	Lrpap1	Low density lipoprotein receptor-related protein associated protein 1	0.57	-0.04	-0.36	-0.35	-0.41	-0.18	0.41	0.33	0.46	0.52	0.48
BE954669	Mm.430898	Transcribed locus	Transcribed locus	-1.19	-0.22	-0.41	-0.53	-0.29	-0.53	0.1	0.65	0.49	0.3	0.48
BE982481	Mm.42135	Stag1	Stromal antigen 1	0.46	0.22	0.15	0.03	0.02	0.58	-0.08	0.37	0.15	0.23	0.48	2	5	6	4	1	0	1	5	2	2	0	4	3	3	1	5	0	1	2	47
BE984413	Mm.408718	Transcribed locus	Transcribed locus	0.23	0.07	0.21	0.33	-0.3	0.27	0.35	0.38	0.21	0.54	0.48
BE984878	Mm.324371	Large	Like-glycosyltransferase	-1.83	-1.78	-1.62	-1.3	-0.66	-0.9	-0.08	0.28	0.47	1.23	0.48
BE985115	Mm.249861	Pfkfb2	6-phosphofructo-2-kinase/fructose-2,6-biphosphatase 2	2.47	-0.13	-0.14	0.89	-0.35	0.09	-0.38	0.14	-0.27	0.26	0.48
BE985265	Mm.286309	Amid	Apoptosis-inducing factor (AIF)-like mitochondrion-associated inducer of death	0	-0.09	-0.13	-0.08	-0.32	-0.61	0.08	0.05	-0.15	0.08	0.48
BE985602	Mm.260504	Mark3	MAP/microtubule affinity-regulating kinase 3	0.28	0.57	0.49	0.13	0.04	0.23	0.25	0.55	0.51	0.57	0.48	0	5	4	0	0	1	3	2	2	2	4	1	2	2	6	8	1	3	3	49
BE985754	Mm.13148	1110064P04Rik	RIKEN cDNA 1110064P04 gene	0.16	-0.28	0.05	-0.41	-0.4	-0.02	-0.08	0.39	0.3	0.1	0.48	2	11	5	8	2	1	1	5	5	3	5	3	5	10	13	4	1	3	1	88
BE985861	Mm.269793	2210010L05Rik	RIKEN cDNA 2210010L05 gene	0.3	-0.37	0.04	0.04	0.01	-0.53	0.02	0.5	0.29	0.77	0.48
BE986958	Mm.425236	Reln	Reelin	0.27	0.39	0.35	-0.08	0.16	-0.29	-0.3	0.11	-0.16	-0.21	0.48
BE988758	Mm.3645	Myo5a	Myosin Va	0.31	-0.03	-0.14	0.14	0.33	0.09	-0.06	0.22	-0.32	0.14	0.48	1	0	4	5	0	9	4	3	1	3	5	0	4	5	3	1	2	4	1	55
BE989072	Mm.270088	Slc44a1	Solute carrier family 44, member 1	0.4	1.37	0.92	1.18	1	1.63	0.64	0.09	-0.48	0.1	0.48	1	0	1	0	0	0	5	0	0	2	0	0	0	1	0	2	1	1	3	17
BE995420	Mm.270681	Hsp110	Heat shock protein 110	0.94	0.71	0.9	0.43	-0.13	-0.5	-0.24	0.34	-0.12	0.11	0.48
BE995729	Mm.392963	C030044C12Rik	RIKEN cDNA C030044C12 gene	-0.31	0.02	0	-0.25	-0.42	-0.23	-0.36	0.24	0.29	0.32	0.48
BF460712	Mm.104155	Add2	Adducin 2 (beta)	-0.26	-0.27	-0.17	-0.29	0.05	-0.13	-0.23	-0.09	0.43	0.02	0.48	0	10	3	2	5	1	0	2	1	2	4	2	0	1	2	1	1	0	2	39
BF461100	Mm.29342	R3hdm2	R3H domain containing 2	-0.12	0.04	0.1	0.08	-0.15	0.06	0.37	-0.03	0.18	0.55	0.48	1	1	0	2	1	1	1	0	1	2	1	1	1	3	3	1	0	0	4	24
BF461366	Mm.259705	Snx30	Sorting nexin family member 30	0.07	0.33	0.29	0.44	-0.31	0.03	-0.35	0.31	-0.02	0.1	0.48	1	4	4	0	0	1	1	0	1	6	1	1	2	3	0	4	0	1	1	31
BF461375	Mm.2969	Akap1	A kinase (PRKA) anchor protein 1	-0.64	-0.63	-0.89	-1.09	-0.75	-0.42	0.09	0.54	0.51	0.7	0.48	1	1	0	1	3	1	1	0	0	1	1	0	0	1	0	0	4	1	2	18
BF462525	Mm.422625	0710005M24Rik	RIKEN cDNA 0710005M24 gene	-0.37	-0.5	-0.63	-0.38	-0.59	0.04	0.16	0.23	0.09	0.45	0.48
BF463178	Mm.342085	BM948371	Expressed sequence BM948371	-0.11	-0.05	-0.17	0.17	-0.3	-0.07	-0.1	-0.03	0.04	0.12	0.48
BF463689	Mm.278091	LOC668383	Similar to development and differentiation enhancing factor 2	0.02	0.19	0.06	0.08	-0.27	0.07	-0.28	-0.28	-0.35	-0.17	0.48
BF463761	Mm.39723	Klhdc8a	Kelch domain containing 8A	-1.2	-0.36	-0.41	-0.14	-0.44	0.04	0.21	0.2	-0.28	0.57	0.48	2	4	1	1	0	0	2	0	2	3	0	1	3	2	1	7	1	4	0	34
BF464785	Mm.129371	Zfp526	Zinc finger protein 526	0.41	0.67	0.41	0.04	-0.01	-0.34	0.01	0.22	-0.04	0.11	0.48	0	2	1	0	0	0	2	2	1	4	1	1	1	1	1	7	3	2	0	29
BF465314	Mm.167971	Usp12	Ubiquitin specific peptidase 12	0.19	0.32	-0.34	-0.11	0.02	0.55	0.53	-0.08	0.85	0.9	0.48	3	4	2	1	0	2	1	1	0	0	0	0	1	1	4	1	6	2	4	33
BE950320	Mm.408136	Transcribed locus	Transcribed locus	-0.37	-0.37	-0.31	-0.17	0.48	0.08	-0.28	0.01	0.39	0.45	0.47
BE954021	Mm.46761	Rg9mtd3	RNA (guanine-9-) methyltransferase domain containing 3	0.41	0.57	0.74	0.21	-0.25	-0.07	-0.04	0.45	-0.12	0.39	0.47	0	1	0	4	1	0	2	1	0	3	2	1	0	0	1	1	2	1	1	21
BE954364	Mm.153008	Agtpbp1	ATP/GTP binding protein 1	-1.27	-0.32	0	-0.14	-0.11	-0.29	0.2	0.39	0.36	0.49	0.47
BE954611	Mm.306663	Pias1	Protein inhibitor of activated STAT 1	-0.07	-0.31	0.23	0.02	0	0.17	-0.19	0.19	0	0.33	0.47
BE985722	Mm.153061	Stx5a	Syntaxin 5A	0.35	0.02	0.15	-0.18	0.33	0.29	0.22	0.33	0.34	0.26	0.47	0	0	0	1	0	0	1	0	0	1	0	0	0	0	0	2	1	3	2	11
BE985829	Mm.41757	Ggtl3	Gamma-glutamyltransferase-like 3	-1.24	-0.84	-0.53	-0.94	-0.8	-0.43	0.05	0.31	0.01	0.95	0.47	0	5	0	2	0	1	3	0	2	0	0	1	1	0	0	1	0	5	1	22
BE987201	Mm.24593	4833439L19Rik	RIKEN cDNA 4833439L19 gene	0.64	0.04	0.52	0.18	0.04	-0.12	0.21	0.83	0.38	0.81	0.47	2	11	11	9	1	0	5	2	6	7	5	2	3	5	8	3	4	7	7	98
BE987283		EST	EST	0.25	-0.51	0.2	0.02	-0.24	-0.02	0.12	-0.02	0.4	0.33	0.47
BE987902	Mm.113388	Zfyve28	Zinc finger, FYVE domain containing 28	-0.04	0.06	-0.01	0.27	0.07	-0.04	0.2	-0.24	-0.23	0.44	0.47	0	0	0	0	0	0	0	1	0	0	0	1	0	0	0	0	0	0	0	2
BE988908	Mm.254267	Oxr1	Oxidation resistance 1	0.68	0.15	0.6	-0.09	-0.12	0.17	-0.05	0.12	-0.03	-0.17	0.47	0	0	0	0	0	0	0	0	0	0	1	0	0	0	0	0	0	0	0	1
BE995900	Mm.409305	Transcribed locus	Transcribed locus	-0.55	-0.47	-0.47	-0.66	-0.34	-0.65	0.35	0.23	0.14	0.66	0.47
BE996492	Mm.247670	Plekha5	Pleckstrin homology domain containing, family A member 5	0.26	-0.04	0.22	0.05	-0.06	0.05	-0.09	0.03	-0.16	0.02	0.47
BF461039	Mm.329515	AA536808	Expressed sequence AA536808	-0.1	0.08	0.3	-0.14	-0.22	0.08	0.27	0.19	0.22	0.08	0.47
BF461134	Mm.409710	Transcribed locus	Transcribed locus	1.27	0.39	0.28	-0.38	-0.03	-0.98	-0.39	0.51	0.23	0.14	0.47
BF462014	Mm.24231	1110004F10Rik	RIKEN cDNA 1110004F10 gene	0.63	0.48	0.33	0.18	-0.23	-0.19	-0.25	0.18	0.13	0.25	0.47	3	8	11	6	1	2	4	1	2	5	0	5	5	0	5	18	8	1	4	89
BF463357	Mm.389914	Pde8a	Phosphodiesterase 8A	0.36	-0.27	0.18	0.23	-0.38	-0.43	0.53	-0.22	0.16	0	0.47
BF464368	Mm.409906	Transcribed locus	Transcribed locus	0.28	-0.53	-0.12	-0.25	-0.58	-0.09	0.26	0.36	0.28	0.47	0.47
BF464441	Mm.25042	Xpot	Exportin, tRNA (nuclear export receptor for tRNAs)	0.17	-0.67	-0.28	-0.23	-0.07	0.58	0.41	0.78	0.5	0.78	0.47	0	3	0	1	0	1	2	0	0	0	0	0	0	0	0	0	2	2	1	12
BF464465	Mm.156282	Sp6	Trans-acting transcription factor 6	0.05	0.51	0.23	0.45	0.11	0.09	0.25	0.08	0.03	0.48	0.47
BF464572	Mm.250703	Centg3	Centaurin, gamma 3	0.31	-0.26	0.17	0.12	-0.15	0.3	-0.08	-0.06	-0.23	0.25	0.47	0	0	0	0	0	0	0	0	0	0	0	1	0	0	1	1	0	4	0	7
BF465346	Mm.272139	Nosip	Nitric oxide synthase interacting protein	-0.01	-0.54	-0.25	-0.28	0.27	0.74	0.08	0.59	0.26	0.86	0.47
BF466218	Mm.295246	4632413K17Rik	RIKEN cDNA 4632413K17 gene	-0.2	-0.82	0.27	0.03	-0.2	-0.17	0.29	-0.35	0.31	0.39	0.47
BF466423	Mm.283893	Ngfr	Nerve growth factor receptor (TNFR superfamily, member 16)	0.01	0.2	0.39	-0.07	-0.21	0.01	-0.05	0.31	-0.19	0.54	0.47
BF466430	Mm.425801	4930548F15Rik	RIKEN cDNA 4930548F15 gene	0.28	0.31	0.24	0.06	0.13	0.48	0.12	0.78	0.19	0.5	0.47
BF467699	Mm.410068	Transcribed locus	Transcribed locus	0.07	-0.1	-0.22	-0.01	-0.23	0.28	-0.03	-0.09	-0.08	0.53	0.47
BE950510	Mm.291901	X83328	EST X83328	0.37	-0.46	-0.51	-0.47	0.59	0.57	-0.06	0.2	-0.11	0.27	0.46
BE950514		EST	EST	0.77	-0.15	0.03	0.14	0.45	0.69	0.15	0.32	0.08	0.24	0.46
BE950618	Mm.408171	4921540A03Rik	RIKEN cDNA 4921540A03 gene	-0.46	-0.61	-0.27	-0.12	0.07	0.02	0.21	0.26	-0.04	0.38	0.46
BE951368	Mm.254820	Smug1	Single-strand selective monofunctional uracil DNA glycosylase	-0.46	0.06	0.03	0.1	-0.1	-0.04	-0.11	-0.08	-0.11	-0.24	0.46
BE952080	Mm.181430	Dync1h1	Dynein cytoplasmic 1 heavy chain 1	0.25	0.14	0.25	0.07	-0.11	0.15	-0.02	0.73	0.52	0.81	0.46	2	18	19	16	13	6	23	7	10	8	22	5	14	14	26	9	20	9	8	249
BE954397	Mm.379143	Rgs8	Regulator of G-protein signaling 8	-0.22	0.32	0.01	-0.23	0.23	-0.37	-0.2	0.31	-0.03	0.6	0.46
BE981495	Mm.427071	Transcribed locus	Transcribed locus	0.25	0.4	0.11	0.04	-0.03	0.28	-0.02	0.05	0	0.23	0.46
BE981886	Mm.393284	EST	18-day embryo whole body cDNA, RIKEN full-length enriched library, clone:1110066J06 product:unclassifiable, full insert sequence	-0.15	0.22	-0.3	-0.05	-0.53	-0.35	0.06	0.27	-0.05	0.7	0.46
BE982974	Mm.233173	Phc3	Polyhomeotic-like 3 (Drosophila)	-0.01	-0.38	-0.01	-0.23	-0.13	-0.36	-0.26	0.15	0.41	0.25	0.46
BE983507	Mm.430868	Transcribed locus	Transcribed locus	-0.19	0.2	0.14	0.35	0.2	0.28	0.64	0.4	0.34	0.26	0.46
BE984943	Mm.257073	Chn1	Chimerin (chimaerin) 1	-0.7	-0.11	-0.14	-0.6	-0.49	-0.31	0.14	0.18	-0.09	0.16	0.46
BE985217	Mm.33285	Blzf1	Basic leucine zipper nuclear factor 1	0.3	0.07	-0.12	-0.09	-0.21	0.32	0.25	0.51	0.11	0.38	0.46	0	0	1	0	0	0	0	0	0	0	2	0	2	0	0	1	1	0	2	9
BE985466	Mm.22379	Sltm	SAFB-like, transcription modulator	0.47	-0.21	0.56	0.09	0.81	0.25	0.31	0.36	0.55	0.66	0.46	1	3	2	4	2	2	1	6	0	1	3	6	4	2	1	4	2	4	1	49
BE986526	Mm.271814	Ncor1	Nuclear receptor co-repressor 1	0.29	-0.28	0.17	-0.1	0.15	0.4	0.32	0.35	0.07	0.62	0.46
BE986651	Mm.36544	Btbd11	BTB (POZ) domain containing 11	-0.02	-0.12	-0.29	-0.42	-0.24	-0.16	0.22	-0.2	-0.03	0.48	0.46	0	4	0	0	0	1	1	0	1	0	1	1	0	1	0	0	1	0	1	12
BE986842	Mm.2125	Them2	Thioesterase superfamily member 2	-0.15	-0.16	-0.35	-0.27	0.03	-0.17	0.02	0.24	0.19	0.34	0.46	1	6	2	2	0	1	7	2	1	5	0	3	2	2	3	5	3	2	1	48
BE986945	Mm.35064	Elmo2	Engulfment and cell motility 2, ced-12 homolog (C. elegans)	0.13	-0.2	0.04	0.1	0.08	-0.21	0.03	0.41	0.24	0.83	0.46	0	1	6	1	1	1	5	0	3	4	1	2	2	1	3	4	0	2	4	41
BE988829	Mm.295908	Pigs	Phosphatidylinositol glycan, class S	0.19	-0.22	0.46	-0.24	-0.18	0.07	0.53	0.46	0.54	0.96	0.46
BE989063	Mm.409004	Transcribed locus	Transcribed locus	-0.66	-0.1	0.33	0.48	0.16	0.23	0.35	0.17	0.16	0.5	0.46
BE989176	Mm.2962	Frmd6	FERM domain containing 6	-0.02	-0.21	-0.26	-0.42	-0.49	-0.52	0.04	0.3	0.33	0.13	0.46	1	4	2	5	2	1	1	2	1	2	0	3	3	2	2	3	3	2	2	41
BF460491	Mm.273990	Slc35c1	Solute carrier family 35, member C1	0.03	-0.52	-0.46	-0.64	-0.99	-0.47	0.09	0.18	0.52	0.68	0.46
BF460711	Mm.227250	Fgfr1op	Fgfr1 oncogene partner	0.33	0.12	0.21	0.08	0.11	0.31	-0.19	0.08	-0.37	-0.01	0.46	3	3	3	3	0	2	1	1	1	1	4	0	2	6	3	3	2	2	6	46
BF460926	Mm.394951	Zfp397	Zinc finger protein 397	0.43	0.17	0.42	0.27	0.11	0.53	0	0.37	-0.14	0.01	0.46
BF464421	Mm.306163	Prkar1b	Protein kinase, cAMP dependent regulatory, type I beta	-1.94	-0.82	-0.99	-0.77	-0.85	-0.68	-0.55	0.18	-0.02	0.53	0.46
BF464484	Mm.259258	Nrf1	Nuclear respiratory factor 1	0.36	0.11	-0.15	-0.34	0.24	0.31	0.16	0.45	-0.03	0.03	0.46	0	8	8	7	0	0	0	4	3	4	6	3	4	6	6	0	3	2	3	67
BF466896	Mm.388886	Fabp3	Fatty acid binding protein 3, muscle and heart	0.05	-0.21	-0.5	-0.11	-0.09	-0.18	0.22	0.51	0.25	0.83	0.46
BF466947	Mm.367900	Transcribed locus	Transcribed locus	0.35	0.11	-0.36	-0.22	-0.12	0.08	0.04	-0.03	0.15	0.17	0.46
BF467084	Mm.39086	Adra1b	Adrenergic receptor, alpha 1b	0.6	0.02	-0.02	0.19	0	0.06	0.71	0.38	0.09	0.27	0.46	0	0	0	0	0	1	2	0	0	0	0	0	0	0	0	1	1	0	0	5
BF467698	Mm.352648	Dpysl2	Dihydropyrimidinase-like 2	-0.17	0.92	0.73	0.49	0.02	0.12	-0.05	-0.38	-0.04	0.51	0.46
BE950264	Mm.118	Sap30	Sin3 associated polypeptide	-1.21	-1	-1.03	-1.06	-0.81	-0.47	-0.11	0.69	0.12	0.49	0.45	0	1	1	1	0	2	0	1	0	0	0	1	3	0	0	0	0	0	0	10
BE951315	Mm.200383	Armc1	Armadillo repeat containing 1	0.31	0.22	0.09	0.09	-0.05	0.28	0.29	0.23	0.23	0.17	0.45	2	6	9	3	0	1	2	2	3	7	3	1	3	5	6	4	4	2	5	68
BE951954	Mm.392668	Wtap	Wilms' tumour 1-associating protein	0.59	0.8	0.19	0.29	0.33	0.71	0.35	0.38	0.37	0.17	0.45
BE953598	Mm.257365	P2rx3	Purinergic receptor P2X, ligand-gated ion channel, 3	0	0.69	0.83	0.84	0.19	0.26	-0.03	0.39	-0.05	-0.29	0.45	0	1	0	0	0	0	0	0	0	0	0	0	0	0	0	0	0	0	0	1
BE953938		EST	EST	0.79	-0.7	-0.42	-0.55	0.96	0.49	0.07	1.07	0.03	0.63	0.45
BE954581	Mm.276271	Glg1	Golgi apparatus protein 1	0.27	0.17	-0.48	-0.44	-0.81	-0.25	0.2	0.23	0.19	0.19	0.45
BE982066	Mm.386506	Transcribed locus	Transcribed locus	0.22	0.36	0.26	0.06	0	0.57	0.15	0.23	0.2	0.2	0.45
BE982632	Mm.4593	Slc35b1	Solute carrier family 35, member B1	-0.41	-0.71	-1.03	-1.31	-0.28	-0.32	-0.08	-0.11	0.34	0.29	0.45	3	8	4	9	2	1	3	5	7	6	5	4	9	8	3	3	6	2	0	88
BE982841	Mm.26696	Rnf6	Ring finger protein (C3H2C3 type) 6	-0.02	0.11	-0.33	-0.32	0.06	0.22	-0.27	0.19	0.43	0.33	0.45	5	2	2	2	1	1	0	2	1	2	0	1	1	2	0	0	2	3	2	29
BE982961	Mm.246436	Dynll2	Dynein light chain LC8-type 2	0.32	0.23	0.63	-0.14	-0.13	-0.39	-0.36	0.4	0.48	0.65	0.45	8	10	12	7	5	1	15	4	6	7	6	25	6	3	8	4	9	9	9	154
BE983412	Mm.380834	EST	NOD-derived CD11c +ve dendritic cells cDNA, RIKEN full-length enriched library, clone:F630119A15 product:hypothetical protein, full insert sequence	0.44	-0.1	-0.71	-0.72	-0.41	-0.7	0.02	0.5	0.4	1.26	0.45
BE984624	Mm.548	Cox6c	Cytochrome c oxidase, subunit VIc	0.55	0.48	0.41	-0.36	0.06	0.42	0.5	0.88	1.28	0.22	0.45	7	74	52	43	6	23	87	42	54	56	34	27	54	45	80	85	56	33	59	917
BE985237	Mm.143768	Fbxo3	F-box only protein 3	-0.27	0.07	-0.19	-0.07	-0.04	0	-0.15	0.34	0.01	0.6	0.45	0	44	41	14	3	8	19	11	19	13	16	9	14	18	12	6	10	7	6	270
BE985392	Mm.305345	Dhrsx	Dehydrogenase/reductase (SDR family) X chromosome	0.64	0.12	0.29	-0.18	0.04	-0.22	-0.2	0.13	0.03	0.08	0.45
BE985630	Mm.221609	BC016423	CDNA sequence BC016423	-0.32	0.08	-0.48	0.05	-0.03	0.27	-0.19	0.17	-0.11	0.63	0.45
BE986432	Mm.408835	Transcribed locus	Transcribed locus	0.17	0.16	0.46	0.35	-0.91	-0.18	-0.4	0.16	-0.34	0.73	0.45
BE986863	Mm.387587	Rab11b	RAB11B, member RAS oncogene family	-0.42	-0.17	0.01	-0.09	0.48	0.36	0.36	0.26	0.18	0.39	0.45
BE987420	Mm.383774	Transcribed locus	Transcribed locus	-0.3	-0.19	-0.2	-0.45	-0.07	-0.01	0.17	0.42	0.73	0.51	0.45
BE988144	Mm.29758	Tcp11	T-complex protein 11	0.54	0.32	0.25	-0.01	0.24	0.49	0.16	0.07	0.18	0.04	0.45	0	0	1	1	2	0	0	0	1	4	1	2	5	2	2	5	1	6	2	35
BE988749	Mm.427039	Transcribed locus	Transcribed locus	-0.94	0.01	0.04	0.17	0.35	0.23	0.38	0.38	0.21	0.4	0.45
BE995176	Mm.39735	Transcribed locus	Transcribed locus	-1.09	-0.07	0.28	-0.01	-0.23	0.29	-0.19	0.17	0.24	0.53	0.45	0	1	0	1	0	0	0	0	0	0	0	0	0	0	1	1	0	0	0	4
BF460649	Mm.39496	Zfpm2	Zinc finger protein, multitype 2	0.25	0.03	0.18	0	-0.18	0.23	0.22	0.6	0.47	0.65	0.45	0	4	8	2	0	2	0	0	0	0	0	0	0	2	1	0	1	1	0	21
BF464340	Mm.12834	Lfng	Lunatic fringe gene homolog (Drosophila)	-1	-0.42	0.05	0.34	0.33	-0.21	-0.48	-0.02	0.62	1.15	0.45	0	0	0	0	0	0	0	0	2	1	1	0	0	1	0	0	1	0	0	6
BF464389	Mm.409907	Transcribed locus	Transcribed locus	-0.15	0.1	-0.17	0.21	-0.02	0.45	0.33	0.69	0.19	0.46	0.45
BF464787	Mm.391799	2610002J23Rik	RIKEN cDNA 2610002J23 gene	-0.64	-0.62	-0.07	-0.14	-0.2	0.02	-0.17	-0.02	0.46	0.29	0.45
BF465144	Mm.409939	Transcribed locus	Transcribed locus	0.76	0.36	0.3	0.05	0.36	-0.07	0.44	0.55	0.36	0.49	0.45
BF466130	Mm.3496	Fnta	Farnesyltransferase, CAAX box, alpha	0.14	-0.09	-0.21	-0.18	0.08	-0.1	0.54	0.34	-0.15	0.57	0.45	2	135	120	74	2	14	15	46	47	61	85	29	75	68	66	61	40	11	37	988
BF466141	Mm.409998	Transcribed locus	Transcribed locus	-0.42	-1.05	-0.99	-0.8	-0.82	0.8	0.39	-0.02	0.03	0.52	0.45
BF467119	Mm.389419	4932438A13Rik	RIKEN cDNA 4932438A13 gene	-0.08	-0.23	-0.18	-0.3	-0.27	-0.2	0.11	0.09	0.24	0.25	0.45
BE950344	Mm.41379	Kif21a	Kinesin family member 21A	-0.55	-1.03	-0.33	-0.19	0.21	-0.15	-0.18	-0.04	0.06	0.47	0.44	1	3	6	7	7	3	7	2	5	4	6	1	6	10	6	4	5	4	6	93
BE950360	Mm.247625	4933439C20Rik	RIKEN cDNA 4933439C20 gene	-1.13	-0.92	-0.68	-0.02	-0.22	-0.82	0.29	0.37	0.26	0.63	0.44
BE950591	Mm.408167	Transcribed locus	Transcribed locus	-0.08	-0.23	-0.5	-0.25	-0.33	-0.13	0.09	0.26	-0.29	0.1	0.44
BE951316	Mm.52	Ccdc56	Coiled-coil domain containing 56	0.59	0.55	0.68	0.3	-0.06	-0.36	0.05	0.21	0.13	0.65	0.44	8	61	56	32	9	10	32	19	21	27	34	20	29	32	41	48	41	18	8	546
BE951833	Mm.2115	Hnrpu	Heterogeneous nuclear ribonucleoprotein U	1.61	1.14	0.78	0.58	-0.26	-0.03	-0.47	0.44	-0.18	-0.05	0.44	14	55	56	44	8	9	18	31	36	32	16	27	36	23	27	38	32	25	32	559
BE953413	Mm.408291	Transcribed locus	Transcribed locus	-0.68	-0.39	-0.54	-0.43	0.06	-0.11	-0.23	-0.09	-0.19	-0.27	0.44
BE953485	Mm.1956	Nefl	Neurofilament, light polypeptide	-1.45	0.29	0.01	0.19	-0.65	-0.87	-0.64	0.23	-0.33	1.06	0.44	0	0	1	1	0	0	7	7	10	12	11	2	5	6	6	17	11	2	1	99
BE954601	Mm.277585	App	Amyloid beta (A4) precursor protein	-1.14	-0.17	-0.2	-0.12	-0.01	-0.44	-0.01	-0.07	0.12	0.77	0.44
BE981438	Mm.310642	Pcnp	PEST proteolytic signal containing nuclear protein	0.17	-0.44	-0.51	-0.24	0.32	0.3	0.02	0.03	-0.12	0.23	0.44
BE982348	Mm.24446	1110018G07Rik	RIKEN cDNA 1110018G07 gene	-0.13	-0.05	0.11	-0.11	0.07	-0.18	0	0.71	0.35	-0.02	0.44	1	15	10	9	0	1	6	2	3	6	7	4	7	5	9	6	1	4	4	100
BE982597	Mm.6095	Cstb	Cystatin B	-0.27	-0.36	-0.34	-0.69	-0.45	-0.22	-0.43	0.37	0.31	0.63	0.44	2	5	5	6	1	0	9	2	5	1	1	2	2	1	3	5	4	2	2	58
BE983506	Mm.408664	Transcribed locus	Transcribed locus	0.41	-0.14	0.27	0.01	0.13	-0.19	-0.09	0.36	0.01	0.01	0.44
BE984721	Mm.423409	Transcribed locus	Transcribed locus	-0.25	-0.1	0.05	0.4	-0.19	-0.22	-0.4	-0.27	0.11	1.15	0.44
BE985092	Mm.386754	Lrtm1	Leucine-rich repeats and transmembrane domains 1	0.1	0.31	0.33	0.04	0.18	0.28	0.31	0.01	-0.12	0.4	0.44
BE985185	Mm.431006	Transcribed locus	Transcribed locus	-0.16	-0.42	-0.63	-0.01	-0.63	-0.74	0.2	0.23	0.2	0.85	0.44
BE985284	Mm.329586	Astn1	Astrotactin 1	-0.21	0.41	0.29	0.51	0.35	0.4	0.37	0.02	0.23	0.01	0.44
BE985427	Mm.383912	Transcribed locus	Transcribed locus	0.29	-0.04	0.07	0.2	0.14	0.11	0.17	0.55	0.25	0.38	0.44
BE985530	Mm.150314	Prickle1	Prickle like 1 (Drosophila)	0.03	-0.26	-0.19	-0.13	-0.1	-0.21	-0.07	0.05	0.08	0.25	0.44
BE985933	Mm.82680	Ap1gbp1	AP1 gamma subunit binding protein 1	-0.28	-0.35	-0.44	-0.04	0.03	0.15	0.16	-0.39	0.06	0.21	0.44	0	2	4	1	1	1	0	1	0	1	0	0	1	1	5	0	1	3	1	23
BE986226	Mm.408827	Transcribed locus	Transcribed locus	-0.9	-1.14	-0.33	0.37	0.18	0.17	-0.01	0.55	0.44	1.09	0.44
BE986939	Mm.384908	Transcribed locus	Transcribed locus	-0.43	-0.63	-0.49	-0.35	-0.39	-0.35	-0.14	0.12	-0.23	0.06	0.44
BE987408	Mm.46397	Vps53	Vacuolar protein sorting 53 (yeast)	-0.27	-0.66	-0.05	-0.66	-0.3	-0.36	0.11	0.32	0.53	0.45	0.44	1	5	10	2	1	0	1	1	5	3	6	0	5	4	6	5	5	6	3	69
BE987572	Mm.126976	Tlk2	Tousled-like kinase 2 (Arabidopsis)	0.6	0.49	0.45	0.15	0.07	0.2	-0.4	0.66	-0.32	-0.15	0.44	0	0	0	0	0	0	0	0	0	0	1	0	0	0	0	0	0	0	0	1
BE987868	Mm.151876	EST	16 days embryo head cDNA, RIKEN full-length enriched library, clone:C130025B04 product:unclassifiable, full insert sequence	0.21	-0.17	-0.34	-0.14	-0.31	-0.08	-0.35	0.46	0.25	0.29	0.44	0	1	1	0	0	1	0	0	0	1	0	0	0	2	0	5	1	1	1	14
BE988796	Mm.374912	Tmed8	Transmembrane emp24 domain containing 8	0.02	-0.01	-0.4	-0.24	-0.1	-0.25	-0.12	-0.24	0.01	0.33	0.44
BE988835	Mm.403201	Transcribed locus	Transcribed locus	0.33	-0.19	0.55	-0.15	0.13	0.27	0.34	0.41	0.3	0.29	0.44
BE988942	Mm.208777	C030015D19Rik	RIKEN cDNA C030015D19 gene	-0.11	-0.35	-0.28	-0.38	0	0.08	-0.1	0.23	0.05	0.35	0.44
BE989166	Mm.294020	Aspscr1	Alveolar soft part sarcoma chromosome region, candidate 1 (human)	0.06	0.4	-0.01	-0.26	-0.09	-0.13	0.3	0.52	0.51	0.41	0.44
BE994876	Mm.391610	Gm237	Gene model 237, (NCBI)	-0.35	-0.21	-0.07	0.09	0.22	0.27	0.18	-0.01	0.35	0.62	0.44
BE995686	Mm.265806	Ankrd13c	Ankyrin repeat domain 13c	-0.09	-0.09	0.26	-0.09	0.49	0.45	-0.07	0.94	0.48	0.4	0.44
BE996433	Mm.260577	D1Bwg1363e	DNA segment, Chr 1, Brigham & Women's Genetics 1363 expressed	0.4	0.25	0.24	0.12	-0.05	-0.48	-0.27	-0.69	-0.85	-0.43	0.44	0	2	2	0	0	1	6	3	0	0	0	1	2	1	2	6	4	4	0	34
BF460505	Mm.30217	Cib1	Calcium and integrin binding 1 (calmyrin)	-0.01	0.13	-0.21	-0.23	0.42	0.18	0.25	0.35	0.25	0.46	0.44	0	5	1	1	1	0	0	2	0	0	0	1	1	0	0	1	0	0	0	13
BF460825	Mm.259567	Med8	Mediator of RNA polymerase II transcription, subunit 8 homolog (yeast)	0.93	0.84	0.52	0.4	0.07	0.7	-0.11	0.26	-0.53	0.14	0.44	0	3	3	3	1	0	5	7	4	7	6	7	6	7	4	2	0	3	2	70
BF463437	Mm.363813	Immp2l	IMP2 inner mitochondrial membrane peptidase-like (S. cerevisiae)	-0.35	0.08	0.43	-0.04	0.07	0.14	0.55	0.8	-0.31	0.44	0.44
BF463645	Mm.14816	Cept1	Choline/ethanolaminephosphotransferase 1	0.26	0.28	0.12	0.11	0.28	0.33	0.12	0.17	0.11	0.26	0.44	0	6	10	2	0	2	10	4	0	1	4	1	6	8	1	4	4	2	1	66
BF464252	Mm.123211	Polb	Polymerase (DNA directed), beta	0.44	-0.41	-0.26	-0.51	0.29	0.07	-0.38	0.5	0.24	0.79	0.44	0	0	0	0	0	4	0	0	0	0	2	0	0	1	0	0	1	0	1	9
BF464412	Mm.391038	Strn	Striatin, calmodulin binding protein	0.17	0.07	-0.2	0.03	-0.21	0.11	0.25	0.3	0.34	0.34	0.44
BF464456	Mm.29373	Mmp23	Matrix metallopeptidase 23	-0.07	0.45	-0.2	-0.32	-0.3	0.04	0.14	-0.17	0.19	0.22	0.44	0	0	0	1	0	0	0	1	0	0	0	3	0	0	1	1	2	0	0	9
BF465348		EST	EST	-0.07	0.17	0.16	-0.09	0.23	0.02	0.41	0.94	-0.13	0.29	0.44
BF466245	Mm.393286	B230112P13Rik	RIKEN cDNA B230112P13 gene	-1.12	-1.27	-0.79	-0.4	-0.11	0.44	0.57	0.7	0.55	0.48	0.44
BF466712	Mm.382192	Transcribed locus	Transcribed locus	0.13	-0.05	-0.4	0.21	-0.2	0.3	0.43	0.35	0.61	0.47	0.44
BF466951	Mm.407980	Transcribed locus	Transcribed locus	1.22	-0.03	-0.11	-0.23	-0.34	-0.21	-0.15	0.72	-0.06	0.96	0.44
BE951621	Mm.392229	Zf	HCF-binding transcription factor Zhangfei	-0.98	0.25	-0.27	-0.24	-0.21	0.2	0	-0.49	0.66	0.05	0.43
BE951937	Mm.292405	Za20d2	Zinc finger, A20 domain containing 2	0.41	0.11	0.73	0.4	0.58	0.67	0.19	0.66	-0.03	0.37	0.43
BE952347		EST	EST	-0.29	-0.54	-0.72	-0.13	0.47	-0.09	0.09	0.28	-0.32	0.46	0.43
BE953837	Mm.22524	Csdc2	Cold shock domain containing C2, RNA binding	-1.37	-0.93	0.07	-0.1	-0.38	0.34	0.24	0.69	0	0.73	0.43	0	3	1	1	3	0	1	0	2	1	2	1	3	0	1	6	0	5	1	31
BE954641	Mm.389227	Traf5	Tnf receptor-associated factor 5	-0.09	-0.56	-0.23	-0.51	-0.46	-0.41	0.25	0.43	0.42	0.74	0.43
BE981803	Mm.408555	Transcribed locus	Transcribed locus	-0.27	-0.07	-0.28	-0.44	-0.38	-0.33	0.18	0.04	0.72	0.45	0.43
BE982063	Mm.334193	Mier2	Mesoderm induction early response 1, family member 2	0.17	0.11	0.19	-0.03	0.3	0.52	0.23	0.51	0.34	0.59	0.43
BE982207	Mm.64962	1810057P16Rik	RIKEN cDNA 1810057P16 gene	0.2	0.18	-0.04	-0.11	-0.04	-0.1	-0.02	0.25	0.59	0.67	0.43	0	1	0	0	0	0	1	0	0	1	1	4	0	1	4	0	0	0	1	14
BE983212	Mm.347407	Cebpd	CCAAT/enhancer binding protein (C/EBP), delta	-0.34	0.51	-0.38	-0.02	-0.2	-0.37	-0.3	0.18	0.37	0.46	0.43
BE983653	Mm.426293	Transcribed locus	Transcribed locus	0.43	0.59	-0.46	0.14	-0.23	0.02	0.32	0.5	0.27	-0.04	0.43
BE984817	Mm.291752	Tspan15	Tetraspanin 15	0.46	0.06	0.41	-0.08	0.33	0.5	0.05	0.84	0.2	0.72	0.43
BE985207	Mm.8294	Vbp1	Von Hippel-Lindau binding protein 1	0.53	0.16	0.51	0.04	0.31	0.56	0.18	0.25	0.57	0.12	0.43	3	21	35	9	1	5	12	8	12	15	19	8	13	9	17	7	8	6	7	215
BE985431	Mm.389894	Rras	Harvey rat sarcoma oncogene, subgroup R	0.82	-0.1	-0.33	-0.42	-0.73	-0.3	-0.29	0.01	-0.54	0.41	0.43
BE985453	Mm.27570	Ndufa6	NADH dehydrogenase (ubiquinone) 1 alpha subcomplex, 6 (B14)	0.72	-0.26	0.47	-0.35	0.17	0.45	0.46	0.66	0.5	0.5	0.43	0	26	17	7	0	4	24	5	18	13	17	3	14	7	19	7	6	4	13	204
BE985521	Mm.391818	1700093J21Rik	RIKEN cDNA 1700093J21 gene	0.32	0.02	-0.05	0.15	0.44	0.34	0.16	-0.16	0.27	0.24	0.43
BE985534	Mm.36785	Aggf1	Angiogenic factor with G patch and FHA domains 1	0.87	-0.16	0.04	0.17	-0.3	-0.03	-0.46	-0.1	0.2	0.09	0.43	1	5	2	1	0	1	1	1	1	1	2	0	0	0	2	2	1	1	0	22
BE986600	Mm.276383	Abhd8	Abhydrolase domain containing 8	0.36	0.44	0.31	0.23	0.01	0.15	-0.01	0.4	-0.2	0.33	0.43
BE986669	Mm.390459	Kbtbd9	Kelch repeat and BTB (POZ) domain containing 9	0.71	-0.24	0.33	-0.19	-0.19	-0.2	0.28	-0.06	-0.09	0.49	0.43
BE986726	Mm.290530	E430034L04Rik	RIKEN cDNA E430034L04 gene	0.04	-0.05	-0.66	0.26	0.85	0.58	-0.11	0.38	-0.14	0.22	0.43
BE987185	Mm.408830	Transcribed locus	Transcribed locus	-0.3	-0.07	-0.26	-0.31	0.03	-0.08	-0.25	0.48	0.31	0.74	0.43
BE987463	Mm.24282	Cyld	Cylindromatosis (turban tumor syndrome)	0.25	0.36	0.45	0.1	0.03	-0.19	0.24	0.17	-0.14	-0.12	0.43	0	0	1	0	0	1	4	0	0	1	1	2	0	2	1	0	0	0	1	14
BE987809	Mm.408905	Transcribed locus	Transcribed locus	1.6	0.16	0.15	0.11	0.08	0.49	0.18	0.24	0.08	0.01	0.43
BE988580	Mm.289645	Gtl2	GTL2, imprinted maternally expressed untranslated mRNA	0.08	0.14	-0.04	0.33	0.33	-0.2	-0.35	0.67	0.11	-0.01	0.43
BE988809	Mm.292492	Polr2c	Polymerase (RNA) II (DNA directed) polypeptide C	0.21	-0.11	0.58	-0.07	-0.01	-0.23	0.3	-0.02	0.07	0.31	0.43
BE988851	Mm.86823	Nat9	NAT9	0.38	-0.1	0.3	-0.07	0.17	-0.11	-0.2	0.01	0.28	0.38	0.43	6	2	1	2	0	1	0	0	1	2	1	3	0	0	1	3	4	1	0	28
BE988901	Mm.206206	AU040320	Expressed sequence AU040320	-0.02	-0.5	-0.25	-0.53	-0.46	-0.47	0.33	0.43	0.57	0.47	0.43	0	2	3	5	2	2	3	3	2	3	3	3	4	7	3	1	3	0	5	54
BE996472	Mm.285993	Calm1	Calmodulin 1	0.13	-0.82	0.45	-0.18	0.17	0.4	0.25	0.68	0.51	0.97	0.43
BF460985	Mm.409698	Transcribed locus	Transcribed locus	0.24	-0.07	0.17	0.08	-0.21	-0.06	0.13	0.24	-0.09	-0.01	0.43
BF461004		EST	EST	-0.19	-0.1	-0.14	-0.18	-0.39	-0.09	0.02	0.13	0.21	0.36	0.43
BF461178	Mm.405832	Transcribed locus	Transcribed locus	0.22	0.18	0.35	0.35	-0.2	-0.6	0.09	0.17	-0.26	0.33	0.43
BF461871	Mm.60720	Btbd2	BTB (POZ) domain containing 2	-0.16	-0.11	-0.3	-0.17	-0.12	-0.09	0.14	-0.18	-0.17	0.55	0.43	0	0	0	0	0	0	0	0	0	0	0	0	0	0	0	0	0	0	1	1
BF462431	Mm.69739	Ttc19	Tetratricopeptide repeat domain 19	0.02	0.25	0.07	-0.25	-0.34	-0.37	-0.16	0.19	-0.2	-0.26	0.43	1	0	0	0	0	0	0	0	0	0	0	0	0	0	4	1	1	0	0	7
BF463132	Mm.271269	Mtap9	Microtubule-associated protein 9	-0.18	-0.04	-0.41	-0.5	-0.5	-0.53	-0.21	0.43	0.06	0.25	0.43
BF463636	Mm.363978	Transcribed locus	Transcribed locus	0.22	0.25	0.09	-0.18	0.16	0	0.25	-0.11	0.16	0.03	0.43
BF463854	Mm.28853	Pttg1ip	Pituitary tumor-transforming 1 interacting protein	0.87	0.52	0.31	-0.05	-0.01	0.03	0.49	0.18	-0.02	0.07	0.43	1	9	19	4	1	2	2	4	4	7	3	3	5	5	3	5	4	1	3	85
BF463904	Mm.30251	Mcfd2	Multiple coagulation factor deficiency 2	0.09	0.03	0.04	-0.15	-0.02	-0.32	-0.09	-0.09	-0.04	0.23	0.43	0	8	4	2	2	0	6	5	5	6	7	2	2	1	2	3	5	4	9	73
BF464004	Mm.370251	6330416L11Rik	RIKEN cDNA 6330416L11 gene	0.59	-0.37	-0.19	-0.16	-0.21	-0.01	-0.04	0.12	-0.22	0.05	0.43
[truncated: 7,102 more rows]
