# Supplementary material for: A biphasic pattern of gene expression during mouse retina development
Source: BMC Dev Biol. 2006 Oct 17;6:48. doi: 10.1186/1471-213X-6-48 (PMC1633734; doi:10.1186/1471-213X-6-48)
Supplement: Additional File 8 — A list of rod expression gene in the later gene expression profile. Rod expression gene data is from Zhang et al. 2005 (3x, gene expression wild-type/rd1 > 3; 2X, gene expression wild-type/rd1 > 2) to compare with the data from expressed gene in the later developmental phase. This file includes gene annotation, rod expressed genes, and gene expression levels during retina development. [file 1471-213X-6-48-S8.xls]

## Sheet: Additional File 8
Additional File 8. List of rod expression gene in the later gene expression profile
Basic information of genes
Rod expression gene data from Zhang et al. 2005 (3x, gene expression wild-type/rd1 > 3; 2X, gene expression wild-type/rd1 > 2)
Collected gene expression increased from late development phase
Accession	Unigene	Title	Description	3x_2x	E125	E145	E165	E185	PN01	PN03	PN05	PN07	PN10	PN15	PN21
BE984775	Mm.156124	Slc24a1	Solute carrier family 24 (sodium/potassium/calcium exchanger), member 1	3x	0.08	0.22	0.13	0.07	0.06	0.17	0.35	1.06	1.21	8.94	7.73
BE985532	Mm.3667	Vtn	Vitronectin	3x	0.06	0.13	0.07	0.03	0.05	0.16	0.23	0.9	0.75	6.82	7.89
BF461457	Mm.3918	Abca4	ATP-binding cassette, sub-family A (ABC1), member 4	3x	0.07	0.12	0.04	0.12	0.11	0.12	0.31	1.31	1.05	6.82	7.84
BE987422	Mm.68170	Kcnj14	Potassium inwardly-rectifying channel, subfamily J, member 14	3x	0.1	0.12	0.06	0.1	0.11	0.07	0.69	0.34	0.29	6.54	7.21
BE982231	Mm.63584	Svop	SV2 related protein	3x	0.11	0.2	0.15	0.2	0.17	0.22	0.18	0.21	0.32	6.15	6.59
BE981862	Mm.222680	Rgs9bp	Regulator of G-protein signalling 9 binding protein	3x	0.13	0.47	0.16	0.09	0.11	0.12	0.41	1.58	1.39	5.9	7.06
BE983173	Mm.95707	Aipl1	Aryl hydrocarbon receptor-interacting protein-like 1	3x	0.06	0.02	0.05	0.08	0.1	0.16	0.56	2.73	2.45	5.74	6.59
BE950297	Mm.291370	Rds	Retinal degeneration, slow (retinitis pigmentosa 7)	3x	0.01	0.04	0.05	0.03	0.06	0.12	0.74	2	2.43	5.28	6.06
BE985622	Mm.297250	Gm237	Gene model 237, (NCBI)	3x	0.12	0.12	0.05	0.11	0.1	0.08	0.26	0.86	0.62	5.21	7.41
BE986454	Mm.15655	Lhx3	LIM homeobox protein 3	3x	0.39	0.36	0.33	0.31	0.29	0.35	0.77	0.83	0.76	5.13	5.82
BF466385	Mm.405633	Transcribed locus	Transcribed locus	3x	0.14	0.44	0.38	0.16	0.12	0.13	0.49	1.67	1.4	4.86	4.17
BE950350	Mm.7883	Apc	Adenomatosis polyposis coli	3x	0.28	0.3	0.35	0.34	0.28	0.33	0.89	2.33	1.95	4.56	3.73
BE985410	Mm.294975	Hlrc1	HEAT-like (PBS lyase) repeat containing 1	3x	0.33	0.45	0.19	0.19	0.33	0.54	0.49	1.56	1.16	4.5	3.25
BE950188	Mm.2965	Rho	Rhodopsin	3x	0.02	0.03	0.02	0.02	0.02	0.03	0.16	1.32	1.61	4.41	4.29
BE983400	Mm.408609	Transcribed locus	Transcribed locus	3x	0.05	0.06	0.05	0.07	0.12	0.21	0.38	2.95	1.92	4.38	7.16
BE987394	Mm.291854	Plekhg3	Pleckstrin homology domain containing, family G (with RhoGef domain) member 3	3x	1.04	0.9	0.83	1.1	0.76	1.31	0.6	0.78	1.01	4.35	5.06
BE952336	Mm.42102	Tulp1	Tubby like protein 1	3x	0.03	0.05	0.07	0.12	0.2	0.38	1.15	2.41	2.17	4.32	4.17
BE983423	Mm.185467	Gtf2h3	General transcription factor IIH, polypeptide 3	3x	0.58	0.3	0.49	0.36	0.27	0.41	1.05	1.46	2.04	4.26	2.89
BE950404	Mm.347728	6720469N11Rik	RIKEN cDNA 6720469N11 gene	3x	0.03	0.03	0.03	0.03	0.03	0.03	0.19	1.25	1.1	4.11	4.59
BE950554	Mm.408163	Transcribed locus	Transcribed locus	3x	0.47	0.4	0.26	0.25	0.31	0.46	0.77	1.83	2.13	4.03	2.64
BE982595	Mm.312276	Gm944	Gene model 944, (NCBI)	3x	0.29	0.07	0.06	0.13	0.11	0.15	0.3	0.88	1.47	4.03	2.41
BE950239	Mm.347492	Rom1	Rod outer segment membrane protein 1	3x	0.02	0.04	0.03	0.04	0.1	0.33	1.49	2.45	2.91	3.97	4.66
BE954784	Mm.1372	Pde6b	Phosphodiesterase 6B, cGMP, rod receptor, beta polypeptide	3x	0.02	0.05	0.04	0.03	0.06	0.14	0.84	2.68	2.25	3.94	5.58
BF466191	Mm.185453	Eif4g2	Eukaryotic translation initiation factor 4, gamma 2	3x	0.19	0.2	0.35	0.2	0.18	0.47	0.5	1	1.31	3.94	2.77
BF465031	Mm.21002	Slc2a1	Solute carrier family 2 (facilitated glucose transporter), member 1	3x	0.29	0.78	0.45	0.4	0.57	0.3	0.38	0.77	0.95	3.92	4.96
BE950252	Mm.235870	Kcnb1	Potassium voltage gated channel, Shab-related subfamily, member 1	3x	0.3	0.42	0.29	0.33	0.31	0.4	0.43	1.43	1.06	3.92	3.36
BF466709	Mm.1276	Sag	Retinal S-antigen	3x	0.05	0.05	0.05	0.05	0.1	0.27	0.73	2.6	2.13	3.86	3.97
BE954739	Mm.16224	Guca1a	Guanylate cyclase activator 1a (retina)	3x	0.51	0.38	0.33	0.27	0.34	0.48	1.19	1.17	0.96	3.84	8.28
BE981276	Mm.277464	Icmt	Isoprenylcysteine carboxyl methyltransferase	3x	0.14	0.33	0.24	0.24	0.27	0.47	0.65	1.72	1.77	3.81	3.48
BE950454	Mm.141230	Agpat3	1-acylglycerol-3-phosphate O-acyltransferase 3	3x	0.16	0.26	0.27	0.4	0.5	0.51	1.47	1.28	1.21	3.81	3.27
BF462252	Mm.200859	Sidt2	SID1 transmembrane family, member 2	3x	0.25	0.26	0.21	0.26	0.25	0.42	0.82	1.91	1.68	3.78	2.62
BE985995	Mm.152952	Ankrd33	Ankyrin repeat domain 33	3x	0.09	0.13	0.14	0.16	0.24	0.27	0.65	2.14	1.95	3.76	3.14
BE995885	Mm.79993	Dact2	Dapper homolog 2, antagonist of beta-catenin (xenopus)	3x	0.02	0.04	0.02	0.02	0.11	0.25	1.22	1.58	2.95	3.71	5.98
BE950401		EST	EST	3x	0.05	0.06	0.1	0.19	0.29	0.66	1.49	2.35	2.19	3.71	5.03
BE949994	Mm.194050	A930011O12Rik	RIKEN cDNA A930011O12 gene	3x	0.27	0.13	0.28	0.31	0.52	1.04	1.01	3.05	1.91	3.68	4
BE950185	Mm.41982	Rs1h	Retinoschisis 1 homolog (human)	3x	0.26	0.18	0.28	0.24	0.26	0.37	0.63	1.48	1.15	3.63	3.73
BF461481	Mm.46764	Cds1	CDP-diacylglycerol synthase 1	3x	0.37	0.59	0.23	0.38	0.21	0.23	0.41	0.78	0.97	3.63	2.73
BE981373	Mm.239583	Opa3	Optic atrophy 3 (human)	3x	0.25	0.22	0.28	0.16	0.27	0.42	0.75	2.19	1.56	3.61	3.16
BE950574	Mm.408165	Transcribed locus	Transcribed locus	3x	0.42	0.39	0.35	0.39	0.24	0.37	0.18	0.38	0.52	3.51	3.97
BE987392	Mm.272356	Thap4	THAP domain containing 4	3x	0.6	0.77	0.93	0.98	1.17	1.02	0.97	0.96	0.99	3.48	3.43
BE954672	Mm.241134	F730014I05Rik	RIKEN cDNA F730014I05 gene	3x	0.14	0.23	0.22	0.23	0.22	0.27	0.6	2.45	2.87	3.43	5.39
BE988690	Mm.279603	Synj2bp	Synaptojanin 2 binding protein	3x	0.91	0.82	0.44	0.48	0.53	0.37	0.71	1.34	1.34	3.39	3.34
BE984478	Mm.151332	Pex2	Peroxin 2	3x	0.19	0.12	0.11	0.14	0.32	0.38	1	1.64	1.83	3.36	2.38
BF465992	Mm.21662	Rpgrip1	Retinitis pigmentosa GTPase regulator interacting protein 1	3x	0.26	0.4	0.2	0.28	0.5	1.12	1.1	1.92	1.69	3.34	3.61
BE986925	Mm.308539	C430004E15Rik	RIKEN cDNA C430004E15 gene	3x	0.43	0.32	0.27	0.23	0.39	0.38	0.55	0.88	1.39	3.32	3.89
BE950076	Mm.192303	Sec24b	SEC24 related gene family, member B (S. cerevisiae)	3x	0.43	0.74	0.54	0.54	0.51	0.55	0.59	1.47	2.01	3.32	3.23
BE987865		EST	EST	3x	0.12	0.37	0.48	0.59	0.37	0.38	0.57	0.94	1.23	3.29	3.36
BF466915	Mm.116683	Tnfaip3	Tumor necrosis factor, alpha-induced protein 3	3x	0.37	0.23	0.33	0.24	0.16	0.35	0.23	0.67	0.75	3.25	4.26
BE950232	Mm.229349	Tbc1d12	TBC1D12: TBC1 domain family, member 12	3x	0.18	0.22	0.27	0.17	0.23	0.21	0.36	1.37	1.59	3.2	3.51
BE988154	Mm.408932	Transcribed locus	Transcribed locus	3x	0.2	0.37	0.44	0.36	0.49	0.61	0.86	1.68	1.59	3.18	2.11
BE985258	Mm.373975	Ssbp2	Single-stranded DNA binding protein 2	3x	0.74	0.63	0.35	0.25	0.48	0.78	1.12	1.28	1.73	3.16	2.27
BE996537	Mm.249861	Pfkfb2	6-phosphofructo-2-kinase/fructose-2,6-biphosphatase 2	3x	0.25	0.33	0.15	0.28	0.41	0.44	0.21	1.1	0.81	3.12	4.72
BE985263	Mm.151600	Rab3c	RAB3C, member RAS oncogene family	3x	0.34	0.24	0.22	0.3	0.24	0.37	1.09	1.43	1.99	3.1	4.08
BE950233	Mm.235863	Rcvrn	Recoverin	3x	0.03	0.04	0.02	0.03	0.03	0.05	0.25	2.91	2.45	3.1	3.53
BE954781	Mm.343607	Kcnma1	Potassium large conductance calcium-activated channel, subfamily M, alpha member 1	3x	0.16	0.11	0.15	0.12	0.14	0.22	0.75	2.17	1.87	3.07	4.44
BE982816	Mm.274243	Abcb10	ATP-binding cassette, sub-family B (MDR/TAP), member 10	3x	0.65	0.51	0.44	0.54	0.56	0.93	1.19	1.04	1.58	3.07	2.57
BE950634	Mm.293811	Rb1cc1	RB1-inducible coiled-coil 1	3x	0.1	0.2	0.22	0.33	0.41	0.47	0.59	1.24	1.1	3.05	3.05
BF455777	Mm.221688	Phip	Pleckstrin homology domain interacting protein	3x	0.08	0.2	0.32	0.43	0.61	0.63	0.59	0.8	1.34	3.03	3.18
BE954754	Mm.226941	Gpsm2	G-protein signalling modulator 2 (AGS3-like, C. elegans)	3x	0.77	1.23	1.02	0.93	1.16	0.67	0.53	0.6	0.68	3.01	2.97
BE951981	Mm.83949	Elovl4	Elongation of very long chain fatty acids (FEN1/Elo2, SUR4/Elo3, yeast)-like 4	3x	0.28	0.27	0.34	0.33	0.42	0.75	1.1	2.36	1.74	2.95	4.66
BE986928	Mm.304075	3200001K10Rik	RIKEN cDNA 3200001K10 gene	3x	0.18	0.21	0.18	0.4	0.45	0.34	0.41	0.74	1.39	2.95	1.73
BE950631	Mm.276259	Srgap2	SLIT-ROBO Rho GTPase activating protein 2	3x	0.14	0.25	0.23	0.22	0.3	0.25	0.38	0.54	0.67	2.93	3.48
BE950605	Mm.184021	Ptprd	Protein tyrosine phosphatase, receptor type, D	3x	0.51	0.63	0.47	0.43	0.42	0.59	0.93	1.84	1.39	2.93	2.46
BF464350	Mm.20422	Nrl	Neural retina leucine zipper gene	3x	0.06	0.06	0.07	0.07	0.24	0.67	1.73	3.58	2.08	2.89	4.38
BF467028	Mm.754	Ace	Angiotensin converting enzyme	3x	0.91	0.73	0.81	0.67	0.78	1.01	0.94	2.83	1.51	2.87	3.76
BE983540	Mm.300655	Rp1hl1	Retinitis pigmentosa 1 homolog (human)-like 1	3x	0.14	0.08	0.07	0.13	0.17	0.28	0.98	2.69	2.79	2.83	2.91
BE950611	Mm.27136	Insig2	Insulin induced gene 2	3x	0.61	0.66	0.52	0.44	0.72	0.77	1.01	1.85	1.31	2.81	3.23
BE981374	Mm.251013	Kpnb1	Karyopherin (importin) beta 1	3x	0.54	0.45	0.59	0.44	0.41	0.67	0.96	1.46	1.52	2.79	2.64
BE986579	Mm.354198	LOC545461	Similar to CG32732-PA	3x	0.41	0.35	0.39	0.34	0.4	0.39	0.72	1.55	1.43	2.77	2.81
BE950276	Mm.385270	Transcribed locus	Transcribed locus	3x	0.73	0.45	0.28	0.46	0.48	0.33	0.31	0.6	0.54	2.75	5.03
BE988658	Mm.268094	Wap	Whey acidic protein	3x	0.16	0.1	0.05	0.27	0.07	0.21	0.65	1.82	1.77	2.75	3.25
BF455823	Mm.409559	Transcribed locus	Transcribed locus	3x	0.97	1.1	0.62	0.8	0.43	0.45	0.81	1.04	1.46	2.75	2.25
BF463611		EST	EST	3x	0.3	0.41	0.38	0.54	0.93	0.71	0.44	0.98	1.11	2.75	1.32
BF464602	Mm.259976	Adipor1	Adiponectin receptor 1	3x	0.46	0.57	0.61	0.44	0.39	0.37	0.56	1.06	1.1	2.73	3.94
BE950361	Mm.39200	Pde6g	Phosphodiesterase 6G, cGMP-specific, rod, gamma	3x	0.03	0.04	0.04	0.05	0.08	0.13	0.71	3.84	2.16	2.69	4.44
BF461734	Mm.47052	1700008G05Rik	RIKEN cDNA 1700008G05 gene	3x	0.86	0.74	0.67	0.6	0.42	0.91	1.04	1.32	1.44	2.69	1.8
BE950288	Mm.371595	ENSMUST00000036951	ENSMUST00000036951	3x	0.79	0.42	0.84	0.55	0.55	0.79	0.84	1.95	2.46	2.6	2.85
BE985254	Mm.39293	Ccdc5	Coiled-coil domain containing 5	3x	0.35	0.32	0.23	0.39	0.45	0.42	0.97	1.07	1.99	2.6	1.65
BE988855	Mm.133687	Slco4a1	Solute carrier organic anion transporter family, member 4a1	3x	0.46	0.18	0.15	0.25	0.46	0.44	1.04	1.66	1.46	2.58	2.85
BF465298	Mm.121918	Ddhd1	DDHD domain containing 1	3x	0.57	0.69	0.56	0.52	0.75	0.59	0.77	1.58	1.49	2.58	2.6
BF463941	Mm.33360	Mylk	Myosin, light polypeptide kinase	3x	0.18	0.17	0.19	0.23	0.5	0.36	0.94	4.35	2.73	2.58	1.97
BE982748	Mm.1860	Pitpnm1	Phosphatidylinositol membrane-associated 1	3x	0.56	0.5	0.57	0.33	0.66	0.76	0.62	1.82	1.89	2.55	3.1
BE988035	Mm.252406	4930430E16Rik	RIKEN cDNA 4930430E16 gene	3x	0.25	0.67	0.29	0.41	0.36	0.52	0.66	1.46	0.82	2.53	1.97
BF464170	Mm.151562	Rbp3	Retinol binding protein 3, interstitial	3x	0.28	0.21	0.21	0.4	0.99	1.15	0.73	1.16	1.47	2.48	1.72
BE982230	Mm.21353	Dnajc11	DnaJ (Hsp40) homolog, subfamily C, member 11	3x	0.97	0.77	0.79	0.77	0.69	0.55	0.85	0.77	0.78	2.45	3.86
BF463378	Mm.292539	Slc31a2	Solute carrier family 31, member 2	3x	0.37	0.41	0.36	0.24	0.31	0.37	0.5	0.63	0.99	2.43	3.41
BE950124	Mm.204836	A930041I02Rik	RIKEN cDNA A930041I02 gene	3x	0.55	0.74	0.7	0.7	0.77	0.77	1.13	1.74	1.43	2.43	2.27
BE950650	Mm.134224	A930036K24Rik	RIKEN cDNA A930036K24 gene	3x	0.39	0.4	0.21	0.41	0.42	0.48	0.52	0.66	0.66	2.41	4.23
BE988529	Mm.349159	Transcribed locus	Transcribed locus	3x	1.22	0.98	0.44	0.61	0.62	0.52	0.7	1.13	0.87	2.41	2.06
BE954798	Mm.28427	BC021395	CDNA sequence BC021395	3x	0.62	0.62	0.56	0.67	0.57	0.62	1.01	1.6	1.83	2.39	3.18
BE950105	Mm.26908	Csnk1a1	Casein kinase 1, alpha 1	3x	0.49	0.61	0.59	0.55	0.7	0.72	1.09	1.99	1.79	2.39	2.46
BE954793	Mm.279599	Klc4	Kinesin light chain 4	3x	0.51	0.5	0.46	0.65	0.65	0.61	0.88	2.27	1.56	2.38	2
BE987432	Mm.334658	Cacna1a	Calcium channel, voltage-dependent, P/Q type, alpha 1A subunit	3x	1.28	0.86	1.08	1.1	0.79	0.86	0.99	0.92	0.67	2.31	2.66
BE950241	Mm.408126	Transcribed locus	Transcribed locus	3x	0.19	0.18	0.27	0.26	0.28	0.57	1.34	1.01	1.52	2.31	1.88
BE954673	Mm.95398	Gngt1	Guanine nucleotide binding protein (G protein), gamma transducing activity polypeptide 1	3x	0.04	0.03	0.02	0.02	0.05	0.09	0.63	1.85	2.13	2.3	5.98
BF466830	Mm.151998	Impg2	Interphotoreceptor matrix proteoglycan 2	3x	0.16	0.08	0.21	0.29	0.3	0.53	1.29	3.56	2.08	2.27	2.81
BE985260	Mm.17898	Cirbp	Cold inducible RNA binding protein	3x	0.67	0.79	0.64	0.7	0.55	0.57	0.63	1.36	1.39	2.25	1.18
BE950262	Mm.309296	Rims2	Regulating synaptic membrane exocytosis 2	3x	0.37	0.35	0.36	0.31	0.37	0.59	0.92	1.71	1.55	2.23	2.68
BE950572	Mm.277634	Gltscr2	Glioma tumor suppressor candidate region gene 2	3x	0.49	0.38	0.47	0.48	0.64	0.48	0.95	1.27	1.21	2.23	1.82
BF464494	Mm.151293	Nlgn2	Neuroligin 2	3x	0.02	0.04	0.04	0.04	0.06	0.18	0.59	1.79	1.93	2.22	3.41
BE952111	Mm.359160	Epb4.1l2	Erythrocyte protein band 4.1-like 2	3x	0.55	0.6	0.59	0.63	0.75	0.97	1.15	1.46	1.45	2.22	1.96
BE953450	Mm.153891	Ptp4a3	Protein tyrosine phosphatase 4a3	3x	0.08	0.15	0.16	0.18	0.42	0.86	1.85	1.39	2.04	2.22	1
BE982598	Mm.253102	Prkar2a	Protein kinase, cAMP dependent regulatory, type II alpha	3x	0.28	0.3	0.41	0.5	0.65	0.74	1.18	1.16	1.51	2.19	1.65
BE950250	Mm.332849	Wasf3	WAS protein family, member 3	3x	0.25	0.48	0.48	0.68	0.77	0.56	0.71	1.23	1.06	2.19	1.39
BE950556	Mm.275130	Hexdc	Hexosaminidase (glycosyl hydrolase family 20, catalytic domain) containing	3x	0.36	0.34	0.31	0.46	0.42	0.65	0.91	1.89	1.79	2.16	2.71
BF463672	Mm.209175	Mllt10	Myeloid/lymphoid or mixed lineage-leukemia translocation to 10 homolog (Drosophila)	3x	0.8	0.85	0.71	0.79	0.75	0.72	0.67	1.17	1.05	2.1	2.48
BF466029	Mm.235550	Esrrb	Estrogen related receptor, beta	3x	0.62	0.88	0.61	1.35	0.76	1.06	0.98	0.6	0.81	2.1	0.9
BE950479	Mm.2213	Ercc5	Excision repair cross-complementing rodent repair deficiency,complementation group 5	3x	1.02	0.6	0.57	0.67	0.98	0.85	0.99	1.45	1.06	2.07	1.61
BE983464	Mm.400137	Transcribed locus	Transcribed locus	3x	0.57	0.55	0.95	0.82	0.76	0.89	1.3	1.12	2.13	2.07	1.51
BE954677	Mm.31008	Eml3	Echinoderm microtubule associated protein like 3	3x	0.54	0.49	0.45	0.35	0.53	0.66	1.4	1.68	1.24	2.06	2.13
BE950480	Mm.272321	Cited2	Cbp/p300-interacting transactivator, with Glu/Asp-rich carboxy-terminal domain, 2	3x	0.57	0.3	0.57	0.64	0.67	0.76	1.02	1.24	1.36	2.04	1.84
BE954758	Mm.341797	F430010L17 product	F430010L17 product	3x	0.75	1.68	0.86	0.92	1.54	1.07	0.94	1.13	1.36	2.04	1.75
BE950267	Mm.386335	Transcribed locus	Transcribed locus	3x	1.02	0.66	0.94	0.9	0.57	0.63	0.39	0.91	0.93	2.03	2.25
BE981929	Mm.157091	Adcy6	Adenylate cyclase 6	3x	0.51	0.33	0.51	0.6	0.61	0.55	0.84	1.31	1.43	2.03	2
BF464882	Mm.44261	Pitpnm2	Phosphatidylinositol transfer protein, membrane-associated 2	3x	0.43	0.23	0.37	0.26	0.1	0.12	0.56	0.68	0.55	2.01	5.58
BE952252	Mm.306026	Epb4.1l2	Erythrocyte protein band 4.1-like 2	3x	0.25	0.34	0.56	1.01	1.57	1.04	1.95	1.71	2.07	2	1.65
BE988179	Mm.27789	Frmd4b	FERM domain containing 4B	3x	0.19	0.3	0.37	0.57	0.76	0.82	1.49	1.67	1.54	1.99	1.97
BF466039	Mm.12508	Kpna2	Karyopherin (importin) alpha 2	3x	0.4	1.02	1.19	1.75	2.3	1.47	0.97	0.66	1.21	1.97	2.11
BF463084	Mm.34520	Gtpbp8	GTP-binding protein 8 (putative)	3x	1.16	0.25	0.62	0.47	1.24	0.93	0.86	0.77	1.01	1.97	2.1
BE954658	Mm.276135	Kif21b	Kinesin family member 21B	3x	0.67	0.88	0.77	0.71	0.62	0.77	1.16	1.62	1.39	1.96	1.78
BE953862	Mm.258893	Slc4a7	Solute carrier family 4, sodium bicarbonate cotransporter, member 7	3x	0.38	0.71	0.63	0.58	0.72	1.04	1	1.44	1.62	1.92	1.78
BE953885	Mm.262252	Serf2	Small EDRK-rich factor 2	3x	1.17	0.92	0.96	0.59	0.73	0.8	0.94	1.57	1.47	1.89	2.2
BE985409	Mm.29891	Foxo1	Forkhead box O1	3x	0.88	0.82	0.72	0.78	0.78	0.8	0.82	1.26	1.23	1.88	1.96
BF464624	Mm.185937	Vax2os1	Vax2 opposite strand transcript 1	3x	1.19	0.92	0.68	0.9	0.82	1.17	0.91	0.89	0.76	1.83	3.36
BE954779	Mm.299755	Myef2	Myelin basic protein expression factor 2, repressor	3x	0.62	0.92	0.76	0.73	0.92	0.74	1.21	1.65	1.67	1.83	2.38
BE950244	Mm.316418	Rsrc1	Arginine/serine-rich coiled-coil 1	3x	0.34	0.32	0.33	0.42	0.46	0.62	1.39	1.57	2.13	1.83	2.23
BF466986	Mm.3608	Pax6	Paired box gene 6	3x	0.32	0.33	0.55	0.52	0.58	0.95	1.25	1.6	2.07	1.83	2.07
BE982866	Mm.130235	Senp1	SUMO1/sentrin specific protease 1	3x	1.01	0.56	0.73	0.83	0.95	1.2	0.99	1.1	1.25	1.83	1.48
BE985208	Mm.20852	Epb4.1l1	Erythrocyte protein band 4.1-like 1	3x	0.68	0.57	0.44	0.47	0.4	0.55	0.71	1.6	1.73	1.82	3.05
BE987538	Mm.238094	Sgip1	SH3-domain GRB2-like (endophilin) interacting protein 1	3x	0.27	0.84	0.64	0.96	1.16	0.89	0.72	0.98	0.77	1.82	2.19
BE988807	Mm.28405	Sgk	Serum/glucocorticoid regulated kinase	3x	0.73	1.05	0.55	0.87	0.72	0.72	1.1	0.81	0.88	1.8	2.08
BE950385	Mm.252136	Bbs5:	Bardet-Biedl syndrome 5 (human)	3x	0.38	0.39	0.35	0.63	0.49	0.43	0.89	1.46	1.68	1.8	1.82
BE950390	Mm.24846	Rnf113a2	Ring finger protein 113A2	3x	0.41	0.54	0.54	0.57	0.52	0.42	1.03	1.2	1.3	1.79	2.35
BE985551	Mm.203208	AU040377	Expressed sequence AU040377	3x	0.21	0.24	0.31	0.36	0.42	0.77	1.88	2.13	1.27	1.78	2.08
BE985552	Mm.186610	0610007P08Rik	RIKEN cDNA 0610007P08 gene	3x	1.17	0.85	1	0.95	0.97	1.18	1.1	1.13	1.18	1.78	1.96
BE984787	Mm.266611	Gpsm1	G-protein signalling modulator 1 (AGS3-like, C. elegans)	3x	0.61	0.73	0.7	0.66	0.75	0.71	1.22	1.23	0.96	1.77	1.79
BE984780	Mm.212227	Cdkal1	CDK5 regulatory subunit associated protein 1-like 1	3x	0.66	0.62	0.67	0.69	1.01	1.53	0.41	0.68	0.97	1.75	2.33
BE986578	Mm.397047	Transcribed locus	Transcribed locus	3x	1.16	1.1	0.85	0.75	0.9	0.79	1.23	1.16	1.34	1.74	2.11
BE950584	Mm.395669	Kcnb1	Potassium voltage gated channel, Shab-related subfamily, member 1	3x	0.33	0.26	0.16	0.14	0.14	0.18	0.5	1.27	1.15	1.73	1.88
BE984591	Mm.308084	Samd7	Sterile alpha motif domain containing 7	3x	0.17	0.37	0.26	0.23	0.45	1.31	1.41	2.17	2.28	1.73	1.52
BE984671	Mm.95700	Crb1	Crumbs homolog 1 (Drosophila)	3x	0.3	0.32	0.57	0.35	0.76	0.9	0.87	1.38	1.46	1.71	1.65
BE984490	Mm.408724	Transcribed locus	Transcribed locus	3x	0.43	0.51	0.5	0.39	0.32	0.65	1.15	2.53	2.13	1.69	1.66
BE983463	Mm.6670	Prkag1	Protein kinase, AMP-activated, gamma 1 non-catalytic subunit	3x	0.43	0.75	0.68	0.75	0.65	0.93	1.21	1.06	1.46	1.68	1.64
BE982314	Mm.280536	Manba	Mannosidase, beta A, lysosomal	3x	0.78	0.9	0.74	0.92	0.78	0.72	0.72	1.03	1.08	1.67	1.29
BF467584	Mm.222584	Pygb	Brain glycogen phosphorylase	3x	0.7	2.62	1.54	1.82	2.36	1.85	1.04	0.69	1.74	1.65	1.11
BF460776	Mm.22398	Jag1	Jagged 1	3x	1.26	1.6	1.01	1.06	0.76	0.91	0.72	1.23	1.26	1.62	2.14
BE985305	Mm.314	Wdr51b	WD repeat domain 51B	3x	0.73	0.83	0.69	0.45	0.71	0.82	1.33	1.21	1.51	1.62	1.25
BE950183	Mm.143763	Parva	Parvin, alpha	3x	0.54	0.66	0.54	0.81	1.29	0.71	0.75	0.96	0.81	1.6	1.84
BF466386	Mm.28895	1110038B12Rik	RIKEN cDNA 1110038B12 gene	3x	1.19	0.95	0.82	0.89	0.92	1.07	0.81	1.29	1.25	1.6	1.21
BF464619	Mm.29382	1110038D17Rik	RIKEN cDNA 1110038D17 gene	3x	0.81	1.01	0.54	0.53	0.7	0.88	0.97	1.15	1.14	1.59	1.82
BE982406	Mm.392282	5430416N02Rik	RIKEN cDNA 5430416N02 gene	3x	0.33	0.93	0.77	1.17	1.22	1.15	1.24	1.2	1.42	1.59	0.99
BE954734	Mm.183076	2510039O18Rik	RIKEN cDNA 2510039O18 gene	3x	0.46	0.57	0.38	0.38	0.44	0.43	1.02	1.73	1.66	1.58	2.73
BE988850	Mm.87724	Fhod1	Formin homology 2 domain containing 1	3x	1.03	1.1	0.87	0.74	1.43	1.13	1.06	1.64	1.42	1.58	2.46
BE982621		EST	EST	3x	0.53	0.32	0.33	0.41	0.42	0.42	0.62	0.76	1.04	1.57	2.27
BE950295	Mm.15622	B4galt1	UDP-Gal:betaGlcNAc beta 1,4- galactosyltransferase, polypeptide 1	3x	0.81	0.64	0.8	0.39	0.79	0.79	1.09	1.15	1.37	1.56	1.09
BE952215	Mm.30038	Epb4.1	Erythrocyte protein band 4.1	3x	0.41	1.08	0.81	0.66	0.85	0.83	1.4	2.16	1.88	1.55	1.71
BE949767	Mm.36834	Camsap1	Calmodulin regulated spectrin-associated protein 1	3x	0.52	0.93	0.95	1.1	1.07	0.98	1.2	1.01	1.4	1.54	1.43
BE988211	Mm.30219	Nkd1	Naked cuticle 1 homolog (Drosophila)	3x	1.01	1.48	0.88	0.67	1.42	1.72	1.56	1.55	1.64	1.54	1.34
BF455828	Mm.245210	Lrig1	Leucine-rich repeats and immunoglobulin-like domains 1	3x	0.82	0.6	0.99	0.83	0.82	1.29	0.9	0.91	1.34	1.54	1.16
BE986208	Mm.291029	Skiv2l2	Superkiller viralicidic activity 2-like 2 (S. cerevisiae)	3x	0.83	0.66	0.69	0.85	0.81	0.84	1.17	1.08	1.05	1.53	1.69
BE950256	Mm.388127	Ddx49	DEAD (Asp-Glu-Ala-Asp) box polypeptide 49	3x	0.67	0.99	0.71	0.53	0.71	0.62	0.97	1.21	1.06	1.53	1.3
BF460525	Mm.159637	Chmp7	CHMP family, member 7	3x	0.41	0.43	0.57	0.7	0.62	0.68	1.13	1.27	1.72	1.52	2.16
BE985763	Mm.5567	Pdlim1	PDZ and LIM domain 1 (elfin)	3x	1.18	0.72	1.39	1.27	1.37	1.32	1.05	0.55	0.49	1.52	1.84
BE950277	Mm.358827	Erdr1	Erythroid differentiation regulator 1	3x	1.84	1.06	1.26	1.29	1.39	0.69	0.67	0.87	0.73	1.52	1.75
BE950193	Mm.408119	Transcribed locus	Transcribed locus	3x	0.62	0.54	0.26	0.66	0.69	0.76	0.93	0.95	1.13	1.51	1.07
BF464738	Mm.40673	Usp6nl	USP6 N-terminal like	3x	0.84	0.59	0.69	0.44	0.9	0.73	0.91	1.27	1.01	1.49	2.5
BE950449	Mm.192984	Zfp608	Zinc finger protein 608	3x	0.87	0.96	0.76	0.94	0.86	0.9	1.2	1.09	1.07	1.48	1.74
BE988181	Mm.270088	Cdw92	RIKEN cDNA 9130223C08 gene	3x	0.72	0.58	0.54	0.62	0.6	0.9	0.97	1.66	1.4	1.45	2.1
BE982926	Mm.33421	1110012J17Rik	RIKEN cDNA 1110012J17 gene	3x	0.21	0.36	0.35	0.55	0.53	0.73	1.41	1.78	2.39	1.44	1.09
BF467001	Mm.297431	Senp2	SUMO/sentrin specific protease 2	3x	0.78	0.74	0.86	0.91	0.76	0.78	0.86	1.52	1	1.43	2.04
BE950382	Mm.408144	Transcribed locus	Transcribed locus	3x	0.37	0.4	0.55	0.55	0.73	0.47	0.62	0.8	0.69	1.42	3.2
BE954761	Mm.247767	D14Abb1e	DNA segment, Chr 14, Abbott 1 expressed	3x	1.02	1.31	0.97	0.95	0.93	1.01	1.28	0.96	1.06	1.41	1.96
BE950100	Mm.321633	Rybp	RING1 and YY1 binding protein	3x	0.4	1.16	0.42	0.55	1.09	0.66	1.09	1.59	1.27	1.4	2.85
BE950264	Mm.118	Sap30	Sin3 associated polypeptide	3x	0.43	0.5	0.49	0.48	0.57	0.72	1.01	1.61	1.09	1.4	1.37
BE950186	Mm.92529	Ubqln2	Ubiquilin 2	3x	0.55	0.47	0.4	0.49	0.62	0.64	0.81	0.93	0.86	1.39	1.71
BE986809	Mm.335310	Anks1b	Ankyrin repeat and sterile alpha motif domain containing 1B	3x	0.68	0.95	0.99	0.66	0.55	0.68	0.58	1.24	0.95	1.35	1.27
BE982616	Mm.277906	Jmjd1b	Jumonji domain containing 1B	3x	0.86	0.88	0.88	0.86	0.84	0.7	0.74	0.88	1.16	1.35	1.09
BE982333	Mm.5137	Doc2b	Double C2, beta	3x	0.8	0.73	0.61	0.48	0.48	0.61	0.91	0.8	0.91	1.34	1.27
BE950489		EST	EST	3x	0.81	0.69	0.7	0.73	0.81	0.84	0.84	1.24	1.06	1.33	1.85
BE952231	Mm.103641	Nr2e3	Nuclear receptor subfamily 2, group E, member 3	3x	0.06	0.04	0.03	0.1	0.27	0.7	2.69	3.97	3.12	1.33	1.19
BE954021	Mm.46761	Rg9mtd3	RNA (guanine-9-) methyltransferase domain containing 3	3x	1.33	1.48	1.67	1.16	0.84	0.95	0.97	1.37	0.92	1.31	1.39
BE951807	Mm.312059	Kpna2	Karyopherin (importin) alpha 2	3x	1.42	1.45	1.87	1.57	1.43	0.89	0.77	0.64	0.82	1.31	1.12
BE982669	Mm.241109	Rsn	Restin (Reed-Steinberg cell-expressed intermediate filament-associated protein)	3x	1.12	1.25	1.18	0.9	0.8	0.74	0.75	1.21	1.08	1.28	1.93
BE982934	Mm.66275	Rasl10b	RAS-like, family 10, member B	3x	1.35	1.08	0.99	0.9	0.81	0.99	0.93	0.88	0.96	1.27	1.32
BF461353	Mm.236553	Ctsb	Cathepsin B	3x	1.27	1.19	0.97	0.85	0.97	0.91	0.94	1.32	0.99	1.27	1.27
BE985468	Mm.390949	1600012H06Rik	RIKEN cDNA 1600012H06 gene	3x	1.27	1.16	0.81	1	1.01	0.95	1.27	0.99	1.02	1.27	1.09
BE949505	Mm.286394	Pcbp4	Poly(rC) binding protein 4	3x	1.11	0.93	0.88	0.91	0.89	1.24	1.13	1.16	1.13	1.26	1.41
BE949786	Mm.234641	Rorb	RAR-related orphan receptor beta	3x	0.87	0.95	1.23	1.69	2.68	1.99	0.92	0.95	1.47	1.26	0.93
BF467111	Mm.258094	B3gnt1	RIKEN cDNA 9130230N09 gene	3x	0.99	1.09	1.09	1.24	1.06	1.27	0.82	1.09	1.67	1.24	1.16
BF467052	Mm.39728	Celsr2	Cadherin EGF LAG seven-pass G-type receptor 2	3x	1.53	1.82	1.56	1.77	1.54	1.18	0.75	0.96	0.8	1.23	0.97
BE950209	Mm.271222	Eif5	Eukaryotic translation initiation factor 5	3x	0.8	0.7	0.84	0.61	0.74	0.86	0.63	0.99	0.98	1.22	2.27
BE982632	Mm.4593	Ugalt2	UDP-galactose translocator 2	3x	0.75	0.61	0.49	0.4	0.82	0.8	1.04	0.93	1.27	1.22	1.91
BF464860	Mm.134064	Transcribed locus	Transcribed locus	3x	1.15	1.13	0.98	1.36	0.85	0.92	1.04	0.99	0.95	1.22	1.72
BF463293	Mm.198414	Stk39	Serine/threonine kinase 39, STE20/SPS1 homolog (yeast)	3x	1.06	1.49	0.98	0.88	1.19	0.58	1.08	1.43	1.36	1.22	1.08
BE985389	Mm.92705	Azi2	5-azacytidine induced gene 2	3x	0.63	0.64	0.86	1.26	1.23	0.83	1.01	0.77	1.71	1.21	1.73
BF466962	Mm.41678	Dullard	Dullard homolog (Xenopus laevis)	3x	1.21	1.03	0.99	1.13	0.9	0.99	0.84	1.01	0.88	1.21	1.16
BE950467	Mm.31903	Itga4	Integrin alpha 4	3x	0.81	0.59	0.43	0.4	0.54	0.71	0.92	1.55	1.01	1.21	1.04
BE985463	Mm.372235	Snf8	SNF8, ESCRT-II complex subunit, homolog (S. cerevisiae)	3x	1.07	1.03	0.72	1.24	0.97	0.94	1.09	1.03	1.16	1.2	1.18
BE982100	Mm.138792	Chd7	Chromodomain helicase DNA binding protein 7	3x	1.78	1.82	1.55	1.06	1	0.86	0.89	1.09	0.89	1.19	1.27
BE950098	Mm.284853	Gnat1	Guanine nucleotide binding protein, alpha transducing 1	3x	0.72	0.92	0.99	0.96	0.5	0.75	0.95	0.88	1.19	1.18	0.98
BF464657	Mm.20488	Fln29	FLN29 gene product	3x	1.19	0.87	0.95	0.95	0.97	1.13	1.02	0.91	0.98	1.17	1.1
BE986744	Mm.30455	Atp8b2	Atpase, class I, type 8B, member 2	3x	1.06	0.61	0.71	0.72	0.68	0.71	1.37	0.77	1.08	1.16	1.17
BF467030	Mm.38200	AW493225	Expressed sequence AW493225	3x	0.83	0.71	0.87	0.85	0.95	1.01	1.09	1.13	1.26	1.15	1.58
BF460871	Mm.19169	Txnl1	Thioredoxin-like 1	3x	1.32	1.37	1.13	1.13	1.24	0.82	0.94	0.89	1.14	1.15	0.89
BE952355	Mm.29496	Zf	HCF-binding transcription factor Zhangfei	3x	0.89	1.18	0.98	0.78	0.97	1.27	1.27	1.08	0.95	1.1	1.21
BF467054	Mm.220922	Rragc	RIKEN cDNA 4930535I16 gene	3x	1.12	1.48	1.19	1.56	0.97	1.2	0.91	0.82	1.22	1.09	0.8
BF467621		EST	EST	3x	1.12	2.06	1.01	1.29	1.28	1.19	0.91	1.01	1.18	1.08	0.84
BE982636	Mm.19039	Got1	Glutamate oxaloacetate transaminase 1, soluble	3x	1.1	2.25	0.76	0.81	0.76	0.99	1.4	1.07	1	1.06	1.04
BF465978	Mm.409148	9430029L20Rik	RIKEN cDNA 9430029L20 gene	3x	0.93	1.59	2.45	1.34	0.92	0.55	0.63	1.3	1.24	1.06	0.84
BF464382	Mm.76700	F630006H17 product	F630006H17 product	3x	0.83	0.66	0.74	0.79	0.76	0.79	1.43	1.66	1.02	1.04	1.22
BE985451		EST	EST	3x	1.21	1.1	1.04	1.14	1	1.16	1.27	1.21	1.15	1.04	1.03
BE985638	Mm.45019	CRG-L1	Cancer related gene-liver 1	3x	0.62	0.74	0.89	0.82	0.99	0.81	1.2	1.06	1.1	1.02	0.93
BE950636	Mm.351793	A330068P14Rik	RIKEN cDNA A330068P14 gene	3x	1.25	1.77	1.04	1.26	1.09	1.27	1.01	0.91	1.07	1.01	0.93
BE982599	Mm.320183	Gpr133	G protein-coupled receptor 133	3x	3.97	1.85	3.73	2.13	2.46	2.01	1.54	1.26	0.85	1.01	0.85
BF466614	Mm.41417	Glmn	Glomulin, FKBP associated protein	3x	0.45	0.96	0.84	0.71	0.97	0.92	1.47	1.15	1.01	1	1.17
BF455813	Mm.221055	Transcribed locus	Transcribed locus	3x	1.05	1.16	1.09	1.04	0.93	1.16	1.13	1.04	0.98	0.99	1.26
BF464585	Mm.387237	Hook3	Hook homolog 3 (Drosophila)	3x	1.06	0.88	0.9	0.96	0.93	1.1	1.32	0.93	1.01	0.99	0.99
BE950622	Mm.4113	Rae1	RAE1 RNA export 1 homolog (S. pombe)	3x	0.59	0.91	0.95	0.97	1.14	1.01	1.29	0.79	0.98	0.99	0.89
BE950110	Mm.320317	Cutl1	Cut-like 1 (Drosophila)	3x	1.17	1.01	1.17	1.26	1.04	1.01	1.29	1.12	0.99	0.97	1.04
BE950660	Mm.6250	Prom1	Prominin 1	3x	1.15	0.99	1.06	0.98	1.01	1.1	1.36	1	0.99	0.97	1.01
BE950089	Mm.275413	Tdrd7	Tudor domain containing 7	3x	1.09	0.95	0.96	0.99	0.97	1	1.27	0.97	1.03	0.97	0.97
BE983572	Mm.408674	Transcribed locus	Transcribed locus	3x	2.81	2.16	1.01	1.04	0.82	0.69	1.09	1.24	1.21	0.94	1.22
BE982919	Mm.23217	Tmem33	Transmembrane protein 33	3x	0.94	1	0.77	0.92	0.72	1	1.09	0.66	0.95	0.92	1.88
BE950085	Mm.408112	Transcribed locus	Transcribed locus	3x	1.15	1.95	1.07	1.28	1.49	1.21	1.1	0.96	0.97	0.91	1.17
BE950133	Mm.28147	Dp1l1	Deleted in polyposis 1-like 1	3x	1.22	1.4	1.01	1.13	1.16	1.2	1.02	0.64	1.03	0.91	0.97
BE985914	Mm.290410	2310022K01Rik	RIKEN cDNA 2310022K01 gene	3x	0.73	0.82	0.96	0.88	0.95	0.88	0.91	0.76	1.03	0.9	1.25
BE985494	Mm.126885	Socs5	Suppressor of cytokine signaling 5	3x	1.37	2.35	1.06	1.04	1.48	1.03	1.27	1.1	1.21	0.9	1.23
BE950651	Mm.284811	Unc119	Unc-119 homolog (C. elegans)	3x	1.99	1.47	0.93	0.8	0.67	0.97	1.21	0.99	0.76	0.9	1.06
BE982215	Mm.240830	Dab2	Disabled homolog 2 (Drosophila)	3x	1.01	2.06	0.77	1.19	1.48	1.04	0.84	1.21	1.11	0.9	1.01
BF460482	Mm.41413	Nek3	NIMA (never in mitosis gene a)-related expressed kinase 3	3x	0.59	0.97	2.33	1.47	1.26	1.17	1.38	1.82	1.21	0.89	0.8
BE985250	Mm.40424	Kcna1	Potassium voltage-gated channel, shaker-related subfamily, member 1	3x	1.04	1.06	1.01	0.9	0.66	1.04	1.06	0.9	0.95	0.88	0.89
BF460480	Mm.32859	B330016D10Rik	RIKEN cDNA B330016D10 gene	3x	0.69	1.27	1.67	1.33	1.13	1.16	1.33	1.3	1.35	0.87	0.86
BE983499	Mm.38173	6030457N17Rik	RIKEN cDNA 6030457N17 gene	3x	1.33	0.79	0.97	1.02	0.84	0.97	1.06	1.09	1.03	0.86	1.17
BE986901	Mm.201322	Adnp	Activity-dependent neuroprotective protein	3x	1.8	2.03	1.69	1.13	1.72	1.27	1.16	1.01	0.83	0.84	0.77
BE988162	Mm.261972	Rbm8a	RNA binding motif protein 8a	3x	0.45	0.5	0.52	0.5	0.78	0.53	1	0.84	0.66	0.82	0.66
BE982972	Mm.8180	Dpysl3	Dihydropyrimidinase-like 3	3x	0.68	1.32	2	1.12	1.34	1.2	0.89	1.28	1.16	0.81	0.81
BE985505	Mm.1228	Cryaa	Crystallin, alpha A	3x	40.79	0.34	0.11	8.46	0.23	0.4	0.34	1	0.16	0.81	0.65
BF466064	Mm.34410	Ruvbl2	RuvB-like protein 2	3x	0.91	2.13	1.39	1.16	1.15	1.14	0.95	0.82	0.77	0.76	0.93
BE950411	Mm.268903	Eif4g3	Eukaryotic translation initiation factor 4 gamma, 3	3x	0.94	1.21	1.38	1.04	1.15	0.9	1.09	1.2	0.76	0.57	0.96
BF466875	Mm.166944	Atp2b1	ATPase, Ca++ transporting, plasma membrane 1	2x	0.81	1.3	1.65	1.75	0.97	2.1	1.41	4.96	2.41	4.76	2.83
BE987815	Mm.152048	Hapln4	Hyaluronan and proteoglycan link protein 4	2x	0.6	0.51	0.73	0.78	0.59	0.54	0.88	1.21	2.11	3.97	2.25
BE986477	Mm.4263	Cst3	Cystatin C	2x	0.26	0.32	0.49	0.5	0.62	0.63	2	1.97	2.06	3.36	2.73
BF466122	Mm.296560	Slc38a3	Solute carrier family 38, member 3	2x	0.26	0.16	0.17	0.36	0.54	0.67	0.82	1.28	1.21	3.32	4.79
BE953998	Mm.253090	Ap2a2	Adaptor protein complex AP-2, alpha 2 subunit	2x	0.91	0.91	0.87	0.62	0.54	0.68	0.99	2.3	1.45	3.23	3.43
BE985543	Mm.259879	Birc4	Baculoviral IAP repeat-containing 4	2x	0.18	0.47	0.69	1.21	1.25	1.31	1.17	1.49	1.85	3.16	2.17
BF463683	Mm.37395	Slc25a25	Solute carrier family 25 (mitochondrial carrier, phosphate carrier), member 25	2x	0.55	0.53	0.53	0.57	0.47	0.54	0.62	1.22	1.26	3.14	2.13
BE984677	Mm.2453	Sst	Somatostatin	2x	0.93	1.18	0.44	0.2	0.16	0.12	0.44	2.03	1.15	2.89	4.03
BE995727	Mm.1541	Snta1	Syntrophin, acidic 1	2x	0.37	0.45	0.35	0.34	0.37	0.57	1.09	2.23	2	2.85	1.95
BE996351	Mm.400215	Gm184	Gene model 184, (NCBI)	2x	0.61	0.4	0.48	0.52	0.56	0.66	0.68	1.08	1.22	2.75	3.16
BF461479	Mm.260594	Fryl	Furry homolog-like (Drosophila)	2x	0.46	0.39	0.47	0.43	0.47	0.61	0.84	1.51	1.57	2.69	2.38
BE952346	Mm.216135	Pkm2	Pyruvate kinase, muscle	2x	1.88	1.12	2.16	1.61	0.78	1.48	1.57	2.16	1.58	2.6	2.3
BE986450	Mm.340955	Smurf2	SMAD specific E3 ubiquitin protein ligase 2	2x	0.59	0.66	0.67	0.54	0.57	1	1.42	1.22	1.57	2.58	2.64
BF461571	Mm.221244	6430547I21Rik	RIKEN cDNA A930005K07 gene	2x	0.14	0.37	0.38	0.51	1.27	1	0.75	1.21	1.68	2.57	3.39
BE986444	Mm.4428	Prkrir	Protein-kinase, interferon-inducible double stranded RNA dependent inhibitor, repressor of (P58 repressor)	2x	0.89	0.99	0.94	1.13	1.18	1.26	1.07	1.15	1.2	2.55	2.3
BE950081	Mm.31395	Cpe	Carboxypeptidase E	2x	0.2	0.46	0.47	0.62	0.62	0.47	0.9	1.73	1.48	2.53	3.94
BE988936	Mm.392656	1110002L01Rik	RIKEN cDNA 1110002L01 gene	2x	0.37	0.39	0.42	0.32	0.45	0.7	0.97	1.67	1.6	2.5	2.45
BE983032	Mm.100167	Pde8b	Phosphodiesterase 8B	2x	0.29	0.5	0.43	0.87	1.19	1.07	1.58	1.4	2.46	2.41	1.77
BE950528	Mm.286202	Dtnb	Dystrobrevin, beta	2x	1.48	0.91	0.55	0.86	1.56	1.74	1.25	1.47	1.22	2.38	2.06
BE985614	Mm.4159	Thbs1	Thrombospondin 1	2x	1.03	1.01	0.75	0.9	0.61	0.77	0.44	0.92	1.41	2.38	1.82
BE988192	Mm.22718	Xbp1	X-box binding protein 1	2x	0.88	0.73	0.54	0.79	0.85	0.7	1.33	2.13	1.15	2.33	2.68
BE950311	Mm.408135	Transcribed locus	Transcribed locus	2x	0.12	0.23	0.22	0.34	0.44	0.88	1.45	1.93	1.68	2.31	2
BE988967	Mm.279256	Ndrg3	N-myc downstream regulated gene 3	2x	0.28	0.36	0.28	0.45	0.67	0.65	1.27	1.47	1.46	2.3	2.19
BF464509	Mm.28184	Mef2d	Myocyte enhancer factor 2D	2x	0.24	0.3	0.44	0.58	0.95	0.88	1.03	0.98	2	2.3	1.8
BE954655	Mm.148163	Ppp1r3f	Protein phosphatase 1, regulatory (inhibitor) subunit 3F	2x	0.72	0.78	0.74	0.58	0.71	0.62	0.84	1.67	1.73	2.25	3.29
BE981326	Mm.286187	Bbs7	Bardet-Biedl syndrome 7	2x	0.49	0.47	0.42	0.34	0.35	0.46	1.02	2.07	1.73	2.25	2.41
BF464490	Mm.116942	Optn	Optineurin	2x	0.28	0.39	0.72	0.87	0.71	0.74	0.41	0.64	0.66	2.25	2.35
BF464599	Mm.330108	Ntng2	RIKEN cDNA 6530402F18 gene	2x	1.2	1.55	0.83	0.73	0.95	0.35	0.75	1.28	1.04	2.2	2.01
BE984466	Mm.371544	Slc25a5	Solute carrier family 25 (mitochondrial carrier, adenine nucleotide translocator), member 5	2x	1.51	0.59	0.6	0.65	0.56	0.92	1.21	1.95	1.74	2.19	2.11
BE951430	Mm.358704	Lrrc40	Leucine rich repeat containing 40	2x	0.92	0.63	0.43	0.57	0.86	0.94	1.28	1.39	1.68	2.19	2.04
BE950313	Mm.18517	Rasa3	RAS p21 protein activator 3	2x	0.59	0.64	0.67	0.82	0.69	0.66	1.01	1.14	1.49	2.19	1.47
BE954782	Mm.9086	Slc16a1	Solute carrier family 16 (monocarboxylic acid transporters), member 1	2x	0.38	1.23	0.51	0.83	0.97	1.07	0.66	1.01	1.09	2.19	1.19
BE982053	Mm.30084	Np15	Nuclear protein 15.6	2x	0.93	0.84	1.04	0.54	1.06	0.72	1.34	1.09	1.71	2.14	1.37
BE954760	Mm.27227	5730469M10Rik	RIKEN cDNA 5730469M10 gene	2x	0.72	0.65	0.59	0.49	0.39	0.7	1.06	1.43	1.26	2.1	2.66
BE986562	Mm.255723	Mbnl1	Muscleblind-like 1 (Drosophila)	2x	0.46	0.39	0.32	0.37	0.48	0.57	1.09	2.04	2.1	2.1	2.14
BE983404	Mm.397357	Transcribed locus	Transcribed locus	2x	0.71	0.78	0.81	0.75	0.95	0.95	1.14	1.35	1.23	2.04	2.28
BE986520	Mm.267478	Acsl6	Acyl-CoA synthetase long-chain family member 6	2x	0.36	0.47	0.57	0.49	0.88	1.13	1.46	1.66	1.92	2.04	1.91
BF460636	Mm.409679	Transcribed locus	Transcribed locus	2x	0.32	0.43	0.59	0.26	0.57	0.65	1.18	1.82	1.6	2.04	1.33
BF460532	Mm.148155	Mod1	Malic enzyme, supernatant	2x	0.3	0.31	0.49	0.22	0.36	0.63	0.7	1.4	1.57	2.03	2.23
BE950235	Mm.312511	Mutated in colorectal cancers	Mutated in colorectal cancers	2x	0.26	0.42	0.52	0.52	0.73	0.76	0.82	1.28	0.98	2.01	2.2
BE950237	Mm.408125	Transcribed locus	Transcribed locus	2x	0.72	0.43	0.39	0.18	0.59	0.73	0.73	1.11	1.06	2.01	1.65
BF460531	Mm.260946	LOC546143	Hypothetical protein LOC546143	2x	0.82	0.67	0.85	0.93	0.76	0.59	0.95	1.61	1.34	2	1.77
BE950639	Mm.285968	Wdr47	WD repeat domain 47	2x	0.37	0.58	0.6	0.64	0.67	0.74	0.94	1.37	1.31	1.93	2.39
BE982034	Mm.24214	Foxk1	Forkhead box K1	2x	0.55	0.73	0.75	0.68	0.64	0.68	0.78	0.74	0.92	1.92	2.13
BF467010	Mm.265874	Slc16a6	Solute carrier family 16 (monocarboxylic acid transporters), member 6	2x	0.68	0.69	0.62	0.49	0.59	0.85	0.83	0.9	1.06	1.92	1.79
BE982901	Mm.265347	Anxa6	Annexin A6	2x	0.94	0.65	0.7	0.57	0.49	0.72	1.02	1.35	1.72	1.92	1.57
BF465341	Mm.12903	Sema3f	Sema domain, immunoglobulin domain (Ig), short basic domain, secreted, (semaphorin) 3 F	2x	0.68	0.81	0.85	0.85	0.69	1.04	1.13	1.01	0.97	1.91	1.8
BE983960	Mm.256966	Mtap2	Microtubule-associated protein 2	2x	0.37	0.7	0.88	1.09	1.29	1.04	0.99	1.09	2.16	1.91	1.59
BE987174	Mm.408874	Transcribed locus	Transcribed locus	2x	0.66	0.41	0.65	0.4	0.59	1.02	1.26	1.42	1.64	1.89	1.68
BF464354		EST	EST	2x	0.22	0.66	0.45	0.5	0.44	0.81	1.54	1.97	1.36	1.84	2.46
BE983146	Mm.18625	Aqp1	Aquaporin 1	2x	1.16	1.3	0.88	0.99	0.88	0.95	0.88	1.29	0.85	1.84	1.82
BE988196	Mm.33207	Lima1	LIM domain and actin binding 1	2x	1.29	0.84	0.69	0.66	0.77	1.04	1.1	1.58	1.33	1.84	1.77
BE950270	Mm.290353	Tmem66	Transmembrane protein 66	2x	0.77	0.69	0.56	0.67	0.83	0.76	1.29	1.06	0.93	1.83	1.51
BF455814	Mm.261676	Hist1h2bc	Histone 1, H2bg	2x	0.86	1.06	1.01	0.68	0.58	0.78	0.6	0.72	0.84	1.82	2.83
BE987275	Mm.329322	FHOS2	Formin-family protein FHOS2	2x	0.51	0.42	0.61	0.75	0.82	1.11	1.44	1.36	1.21	1.82	1.52
BE985681	Mm.358759	4632415K11Rik	RIKEN cDNA 4632415K11 gene	2x	1.04	0.78	0.91	0.97	1.21	0.98	0.74	0.99	1.66	1.8	1.19
BE983321	Mm.408654	Transcribed locus	Transcribed locus	2x	0.78	0.8	0.63	0.66	0.8	1.06	1.13	1.89	1.83	1.78	2.23
BF463625	Mm.275409	Tmem46	Transmembrane protein 46	2x	0.51	1.33	1.06	1.08	0.76	0.83	1.29	1.31	1.39	1.78	1.52
BF463406	Mm.397535	Transcribed locus	Transcribed locus	2x	0.7	0.68	0.56	0.65	0.62	0.79	1.07	1.84	1.2	1.78	1.39
BE986230	Mm.34438	Zfp236	Zinc finger protein 236	2x	0.22	0.23	0.59	0.53	0.77	0.83	1.52	1.6	1.46	1.75	1.88
BF460795		EST	EST	2x	0.76	1.08	0.93	1.04	1.11	1.27	0.98	1.24	1.25	1.75	1.78
BF467562	Mm.252244	Mab21l1	Mab-21-like 1 (C. elegans)	2x	0.74	0.62	1.09	1.06	1.37	0.91	0.82	1.29	1.61	1.74	1.79
BF461300	Mm.326247	Atp2c1	ATPase, Ca++-sequestering	2x	0.43	1.06	0.68	0.73	1.04	1.25	1.14	0.88	1.21	1.73	1.93
BE996509	Mm.391928	C430014K11Rik	RIKEN cDNA C430014K11 gene	2x	0.84	1.52	0.92	1.16	1.17	1.05	1.03	1.37	1.14	1.73	1.73
BF463865	Mm.257989	Snrk	SNF related kinase	2x	0.44	0.34	0.56	0.47	0.42	0.62	1.45	1.97	1.73	1.73	1.48
BF465305	Mm.156425	Transcribed locus	Transcribed locus	2x	0.99	0.67	0.69	0.72	0.64	0.9	1.08	1.82	1.13	1.68	1.69
BF464137	Mm.156771	3732413I11Rik	RIKEN cDNA 3732413I11 gene	2x	0.29	0.64	0.93	0.37	0.71	0.67	0.62	1.27	1.33	1.67	1.64
BE983060	Mm.272336	Za20d1	Zinc finger, A20 domain containing 1	2x	0.52	0.54	0.62	0.67	0.93	0.76	1.02	1.43	1.57	1.66	1.35
BE982078	Mm.30042	Pank4	Pantothenate kinase 4	2x	0.38	0.57	0.66	0.71	0.71	0.65	0.93	0.68	1.93	1.66	0.95
BF464600	Mm.400355	B130024M06Rik	RIKEN cDNA B130024M06 gene	2x	0.94	0.74	0.81	0.73	0.61	0.76	0.97	0.99	0.91	1.65	2.16
BF465332	Mm.273082	Sv2b	Synaptic vesicle glycoprotein 2 b	2x	0.71	0.54	0.71	0.5	1.01	0.95	1.25	1.27	1.41	1.62	1.03
BE986100	Mm.311948	Map4k3	Mitogen-activated protein kinase kinase kinase kinase 3	2x	0.33	0.87	0.64	0.77	0.93	1.08	1.16	1.21	1.25	1.6	1.19
BF466605	Mm.45187	1700025K23Rik	RIKEN cDNA 1700025K23 gene	2x	1.38	0.94	0.85	0.57	0.82	0.93	1.39	0.88	1.13	1.6	1.12
BE949900	Mm.246385	Samd11	Sterile alpha motif domain containing 11	2x	0.88	0.77	0.52	0.73	0.95	1.51	1.53	1.27	1.37	1.59	1.37
BE982871	Mm.114362	2410024A21Rik	RIKEN cDNA 2410024A21 gene	2x	1.1	0.78	0.88	0.97	0.85	0.94	0.88	2.03	1.37	1.59	1.22
BE950603	Mm.251777	B130055D15Rik	RIKEN cDNA B130055D15 gene	2x	0.53	0.72	0.88	1.44	1.19	1.25	0.71	1.08	1.22	1.58	1.47
BF460783	Mm.293470	Bdh	3-hydroxybutyrate dehydrogenase (heart, mitochondrial)	2x	0.72	0.54	1	0.9	0.9	0.82	1.26	1.22	1.06	1.58	1.18
BE984531	Mm.272972	Apg16l	APG16 autophagy 16-like (S. cerevisiae)	2x	0.69	0.47	0.66	0.49	0.5	0.85	0.88	1.28	1.2	1.57	2.17
BF461683	Mm.400809	Transcribed locus	Transcribed locus	2x	1	0.66	0.76	1	0.71	0.95	1	0.94	0.97	1.57	2.01
BE985504	Mm.261920	2310022B05Rik	RIKEN cDNA 2310022B05 gene	2x	2.39	1.09	0.89	1.42	1.01	0.91	1.07	1.32	1.2	1.56	1.59
BF467053	Mm.250441	A130092J06Rik	RIKEN cDNA A130092J06 gene	2x	0.86	0.84	0.97	1.16	1.65	1.2	1.22	1.65	1.08	1.56	1.48
BE951496	Mm.424	Atp1b3	ATPase, Na+/K+ transporting, beta 3 polypeptide	2x	0.76	0.53	0.82	0.84	0.7	1.04	1.41	1.59	1.45	1.56	1.4
BE982597	Mm.6095	Cstb	Cystatin B	2x	0.83	0.78	0.79	0.62	0.73	0.86	0.85	1.24	1.24	1.55	1.36
BE954636	Mm.276466	Hsd17b2	Hydroxysteroid (17-beta) dehydrogenase 2	2x	1.01	0.99	1.07	1.06	0.97	0.91	1.04	1.44	1.27	1.53	1.78
BF465136	Mm.389365	1200015F23Rik	RIKEN cDNA 1200015F23 gene	2x	0.81	0.93	0.9	0.88	1.1	1.13	1.07	0.93	1.18	1.53	0.88
BE951817	Mm.292075	Spg7	Spastic paraplegia 7 homolog (human)	2x	1.11	1.16	0.82	0.8	1.07	0.97	0.98	1.27	1.03	1.52	1.17
BE988650	Mm.234801	AI314180	Expressed sequence AI314180	2x	0.39	0.55	0.51	0.99	1.41	1.04	1.11	1.28	1.92	1.52	1.04
BE982885	Mm.290725	Samm50	Sorting and assembly machinery component 50 homolog (S. cerevisiae)	2x	1.33	0.81	0.97	0.71	1.04	1.33	1.19	1.06	1.39	1.51	1.83
BE983951	Mm.288741	Scap	SREBP cleavage activating protein	2x	1.26	1.19	0.95	0.89	1.13	1.06	1.21	1.04	1.23	1.51	1.72
BE950564	Mm.40828	Sqstm1	Sequestosome 1	2x	0.82	0.7	0.5	0.76	0.9	1.16	0.92	1.27	0.97	1.51	1.6
BE950190	Mm.6900	Grb2	Hypothetical D930050J11	2x	0.49	0.57	0.68	0.78	0.78	0.77	0.78	0.88	0.95	1.49	2.22
BF464581	Mm.41271	Stard7	START domain containing 7	2x	0.72	0.93	0.95	1.13	1.01	0.91	0.87	1.02	1.24	1.49	1.39
BE950121	Mm.25339	Mta2	Metastasis-associated gene family, member 2	2x	0.72	1.04	0.89	0.89	0.76	0.76	1.01	1.41	1.14	1.48	1.85
BF460896	Mm.261275	Als2cr4	Amyotrophic lateral sclerosis 2 (juvenile) chromosome region, candidate 4	2x	0.33	0.62	0.84	1.06	0.9	0.81	0.86	1.46	1.35	1.47	0.93
BF467647	Mm.273436	Pim3	Proviral integration site 3	2x	0.4	0.48	0.7	0.97	0.93	1.01	0.46	0.68	1.21	1.47	0.76
BF455635	Mm.288645	Pcf11	Cleavage and polyadenylation factor subunit homolog (S. cerevisiae)	2x	0.35	0.65	0.55	0.93	1.09	1.14	1.19	1.11	1.31	1.46	2.16
BE985337	Mm.247844	Suv420h2	Suppressor of variegation 4-20 homolog 2 (Drosophila)	2x	0.33	0.88	0.84	0.8	1.1	0.59	1.26	0.67	1.16	1.46	0.65
BE983799	Mm.397408	Transcribed locus	Transcribed locus	2x	0.8	0.23	0.95	0.97	0.97	0.86	1.01	0.8	1.04	1.45	1.12
BE986468	Mm.107483	Nr2c1	Nuclear receptor subfamily 2, group C, member 1	2x	0.83	1.14	0.94	1.06	0.75	0.97	1.39	1.55	1.22	1.44	1.42
BE983429	Mm.19155	Sfrp2	Secreted frizzled-related sequence protein 2	2x	0.95	0.96	0.9	0.99	0.66	0.63	1.35	1.29	1.18	1.44	1.36
BE952325	Mm.44183	BC006909	CDNA sequence BC006909	2x	0.81	0.85	0.92	0.77	0.75	0.76	0.99	1.93	1.54	1.44	1.18
BE985248	Mm.333380	Drpla	Dentatorubral pallidoluysian atrophy	2x	1.25	0.93	1.11	0.78	0.9	1.36	1.1	1.44	1.33	1.43	1.66
BE950578	Mm.125770	Gnas	RIKEN cDNA A930027G11 gene	2x	0.76	0.77	0.91	0.93	1.08	1.35	1.07	1.05	1.54	1.43	1.55
BE985683	Mm.10091	Pkig	Protein kinase inhibitor, gamma	2x	1.05	0.97	1.06	1.04	1.05	1.46	1.2	1.34	1.39	1.42	1.4
BF466052	Mm.3459	Dbp	D site albumin promoter binding protein	2x	0.61	0.84	0.97	1.04	1.18	0.9	0.71	0.97	1.3	1.42	1.33
BF460674	Mm.261326	Gene model 184, (NCBI)	Gene model 184, (NCBI)	2x	1.04	1.23	0.85	0.93	0.97	1.02	1.25	1.02	1.16	1.41	2
BE982829	Mm.4141	Vldlr	Very low density lipoprotein receptor	2x	0.32	0.46	0.48	0.93	0.71	0.32	0.7	0.59	1.34	1.41	1.48
BE950527	Mm.39739	Hspa12a	Heat shock protein 12A	2x	1.06	0.59	0.71	0.72	0.65	0.75	0.84	0.92	1.03	1.4	1.44
BF466536	Mm.273862	Rb1	Retinoblastoma 1	2x	1.23	0.9	0.86	0.65	0.85	0.88	0.81	1.21	1.19	1.4	1.3
BE984800	Mm.330408	Bhc80	PHD finger protein 21A	2x	1.61	2.23	0.97	1.23	1.02	1.29	0.87	0.85	0.91	1.4	1.07
BF464480	Mm.35693	0610009B22Rik	RIKEN cDNA 0610009B22 gene	2x	0.75	0.91	0.79	0.82	0.7	0.86	0.76	1.13	1.25	1.39	1.78
BE949866	Mm.41220	Btbd9	BTB (POZ) domain containing 9	2x	0.72	0.89	0.78	0.91	0.81	0.59	1.12	1.27	1.32	1.39	1.42
BF467012	Mm.315118	BC010304	CDNA sequence BC010304	2x	1.2	1.04	1.22	0.97	1.27	0.97	0.93	1.19	0.9	1.39	1.27
BE986822	Mm.391445	Dyrk2	Dual-specificity tyrosine-(Y)-phosphorylation regulated kinase 2	2x	0.78	0.8	0.73	0.97	1.04	1.39	1.92	1.77	1.61	1.39	1.03
BE983212	Mm.347407	Cebpd	CCAAT/enhancer binding protein (C/EBP), delta	2x	0.79	1.42	0.77	0.99	0.87	0.77	0.84	0.86	1.29	1.38	1.35
BF465007	Mm.31598	Mapk1ip1	Mitogen activated protein kinase 1 interacting protein 1	2x	1.33	0.77	0.84	0.59	0.77	0.93	1.07	1.79	1.36	1.38	1.25
BF461715	Mm.87142	Foxj2	Forkhead box J2	2x	0.43	0.75	0.84		1.23	1.1	0.99	1.23	1.15	1.37	1.36
BE981306	Mm.298731	Igsf21	Immunoglobin superfamily, member 21	2x	1.29	0.65	0.9	1.4	0.9	0.97	1.54	1.13	1.33	1.37	1.32
BE987902	Mm.113388	Zfyve28	Zinc finger, FYVE domain containing 28	2x	0.97	1.04	0.99	1.21	1.05	0.97	1.42	0.85	0.88	1.36	1.39
BE985480	Mm.210787	Glcci1	Glucocorticoid induced transcript 1	2x	0.77	0.79	0.87	0.74	0.54	0.76	1.04	0.97	1.08	1.36	1.19
BE983932	Mm.152371	Dot1l	DOT1-like, histone H3 methyltransferase (S. cerevisiae)	2x	0.67	0.9	0.95	1	0.88	0.8	0.81	0.74	1.21	1.36	1.14
BE950218	Mm.206759	Lrp11	Low density lipoprotein receptor-related protein 11	2x	0.44	0.71	0.31	0.98	0.67	0.68	1.09	1.16	0.95	1.36	0.98
BF461622	Mm.358838	Unc13a	Unc-13 homolog A (C. elegans)	2x	0.24	0.68	0.9	0.73	0.62	0.9	0.45	0.93	1	1.34	1.61
BF456967	Mm.17604	Gnb5	Guanine nucleotide binding protein, beta 5	2x	1.31	1.16	0.88	1.04	1.14	0.95	1.12	1.52	1.07	1.32	1.47
BF461710	Mm.87163	EST	EST	2x	0.66	1.03	0.66	1.04	0.94	1.01	0.75	1.03	0.57	1.32	1.02
BE995678	Mm.87773	Tra1	Tumor rejection antigen gp96	2x	0.79	0.8	0.92	1.71	1.52	1.48	1.11	0.61	1.61	1.31	0.66
BE985549		EST	EST	2x	0.75	0.79	0.85	0.66	1.04	0.65	0.83	0.71	0.73	1.3	2.11
BE949697	Mm.233879	Casz1	Castor homolog 1, zinc finger (Drosophila)	2x	0.46	0.33	0.52	0.78	1.52	0.88	1.13	1.02	1.44	1.3	1.16
BF466112	Mm.31382	D430033N04Rik	RIKEN cDNA D430033N04 gene	2x	0.5	0.64	0.73	0.9	0.61	0.84	1.25	1.16	1.61	1.28	1.16
BF456891	Mm.188432	Spin	Spindlin	2x	0.3	0.23	0.77	0.69	0.97	1.02	1.29	1.24	1.55	1.27	2.81
BF466279	Mm.311874	0610016J10Rik	RIKEN cDNA 0610016J10 gene	2x	1.2	1.34	1.36	0.95	1.2	1.38	1.07	0.82	1.16	1.27	1.55
BE987454		EST	EST	2x	0.81	1.27	0.93	0.88	0.99	1.03	0.72	0.85	1.09	1.27	1.33
BE982620	Mm.297196	Zcchc17	Zinc finger, CCHC domain containing 17	2x	0.81	0.73	0.71	0.79	0.93	0.61	0.97	1.41	1.4	1.27	1.31
BF466658	Mm.205463	Slc5a6	Solute carrier family 5 (sodium-dependent vitamin transporter), member 6	2x	1.19	1.27	0.94	1.71	1.28	1.14	1.2	1.17	0.98	1.27	1.14
BE983945	Mm.275788	Exosc3	Exosome component 3	2x	1.1	1.89	0.97	1.21	1.27	1.18	1.16	1.21	1.03	1.27	1.13
BF460697	Mm.102487	Gene model 71, (NCBI)	Gene model 71, (NCBI)	2x	1.17	1.22	1.28	1.18	1.24	1.14	1.47	1.39	1.31	1.26	1.41
BF461303	Mm.239416	Atp11b	ATPase, Class VI, type 11B	2x	0.48	0.5	0.56	0.38	0.63	0.86	0.87	1.12	0.99	1.25	1.28
BE981360	Mm.59151	Guca1b	Guanylate cyclase activator 1B	2x	0.87	1.41	0.96	1.17	0.85	0.75	1.41	0.91	0.88	1.25	1.19
BF461468	Mm.181290	Mrpl49	Mitochondrial ribosomal protein L49	2x	0.65	0.68	0.93	0.68	0.91	0.77	1.44	2.14	2.38	1.25	0.95
BE951614	Mm.314298	Similar to glyceraldehyde-3-phosphate dehydrogenase	Similar to glyceraldehyde-3-phosphate dehydrogenase (phosphorylating) (EC 1.2.1.12) - mouse	2x	0.85	2.14	0.86	0.9	1.36	1.1	2.11	2.07	1.93	1.24	1.83
BF466853	Mm.291799	Rdh11	Retinol dehydrogenase 11	2x	0.41	1.04	1.27	1.31	1.07	0.96	0.66	0.9	1.04	1.24	1.66
BF466825	Mm.410025	Transcribed locus	Transcribed locus	2x	0.34	0.58	0.59	0.42	0.52	0.87	0.88	0.99	1.56	1.23	1.42
BE987465	Mm.336955	Rpl10a	Ribosomal protein L10A	2x	0.75	1.36	1.06	0.85	0.64	3.32	2.08	1.79	2.04	1.23	1.01
BE954633	Mm.57734	Lims1	LIM and senescent cell antigen-like domains 1	2x	0.7	1.01	1.51	1.46	1.22	1.54	1.21	1.43	1.25	1.22	1.11
BF467015	Mm.384420	Coro2a	Coronin, actin binding protein 2A	2x	0.72	1.26	1.13	1.31	1.21	1.34	1.18	0.95	1.05	1.19	1.23
BF467695	Mm.192706	Nrbf1	Nuclear receptor binding factor 1	2x	0.59	0.33	2.03	0.84	1.13	0.95	0.86	0.88	1.07	1.19	1.18
BE986805	Mm.342686	Sca1	Spinocerebellar ataxia 1 homolog (human)	2x	0.49	0.97	0.74	0.99	0.88	0.97	1.34	1.28	1.09	1.19	1.09
BF460652	Mm.252497	Kif1b	Kinesin family member 1B	2x	0.48	0.98	0.91	0.83	0.77	0.57	0.86	1.33	1.27	1.18	1.6
BE985521	Mm.391818	1700093J21Rik	RIKEN cDNA 1700093J21 gene	2x	1.25	2.07	0.97	1.11	1.36	1.27	1.12	0.9	1.21	1.18	1.35
BE983011	Mm.212889	Phka1	Phosphorylase kinase alpha 1	2x	0.8	1.04	0.91	0.99	1.02	0.93	1.21	1.01	0.97	1.18	1.15
BE985477	Mm.246304	Sypl	Synaptophysin-like protein	2x	0.77	0.99	0.87	1.28	1.15	0.95	0.77	1.07	1.23	1.16	1.01
BF460746	Mm.261259	Traf3ip3	TRAF3 interacting protein 3	2x	1.06	0.92	1	1.14	0.88	0.97	0.99	0.78	0.99	1.14	1.4
BE982016	Mm.1635	Pias3	Protein inhibitor of activated STAT 3	2x	0.57		0.43	0.55	0.64	0.83	2	2.57	1.65	1.14	1.27
BE950359	Mm.156506	Pcdh21	Protocadherin 21	2x	0.35	0.5	0.55	0.55	0.74	0.57	0.97	1.39	1.07	1.13	2.41
BF461365	Mm.248358	6430527G18Rik	RIKEN cDNA 6430527G18 gene	2x	0.7	0.69	0.84	1.15	0.93	1.04	1.05	1.07	1.23	1.13	1.2
BE951612	Mm.347060	Rpl10a	Ribosomal protein L10A	2x	2.01	2.83	1.47	1.66	1.84	2.31	1.83	1.41	1.51	1.13	1.11
BE951989	Mm.288159	Dnalc4	Dynein, axonemal, light chain 4	2x	0.7	0.95	1.03	0.71	0.95	0.95	1.16	1.1	1.37	1.13	1.09
BE986918	Mm.138073	C130068N17Rik	RIKEN cDNA C130068N17 gene	2x	0.84	0.87	1.2	1.46	1.14	1.22	1.04	1.19	1.62	1.12	1.05
BF465126	Mm.254820	Smug1	Single-strand selective monofunctional uracil DNA glycosylase	2x	1.62	0.94	0.91	0.99	1.06	1.06	0.74	0.92	0.72	1.12	0.95
BE984402	Mm.122366	Hnrpf	Heterogeneous nuclear ribonucleoprotein F	2x	2.85	1.35	1.93	1.39	1.34	1.6	0.8	1.13	1.09	1.12	0.73
BF465983	Mm.139115	Zfp131	Zinc finger protein 131	2x	0.9	0.93	0.87	1.14	0.81	0.97	1.08	1.41	0.99	1.09	1.49
BF463251	Mm.194127	Pik3c3	Phosphoinositide-3-kinase, class 3	2x	1.36	1.15	1.04	1.31	0.95	1.05	1.84	1.06	1	1.09	1.07
BF467646	Mm.360368	Shank1	SH3/ankyrin domain gene 1	2x	0.9	1.27	0.86	0.97	1.12	1.04	0.93	0.9	1.01	1.09	0.87
BE954644	Mm.336056	6720401G13Rik	RIKEN cDNA 6720401G13 gene	2x	0.35	0.63	0.49	1.06	1.62	1.3	1.21	1.17	1.54	1.09	0.82
BE950206	Mm.308467	Acvr1b	Activin A receptor, type 1B	2x	0.49	0.59	0.91	0.92	0.93	0.9	0.74	1.07	0.8	1.08	1.26
BF460655	Mm.303059	Ubqln4	Ubiquilin 4	2x	0.8	0.91	0.69	0.96	1.26	1.01	1.06	0.28	0.9	1.08	0.9
BF464067	Mm.324468	Inpp4b	Inositol polyphosphate-4-phosphatase, type II	2x	1.08	0.97	1.03	1.09	0.88	1.01	0.97	0.91	0.99	1.07	1.13
BE995890	Mm.251083	Zfp84	Zinc finger protein 84	2x	1.6	0.76	1.21	1.01	0.82	0.74	1.01	1.01	1.13	1.07	1.04
BE983741	Mm.178424	Odag	Ocular development associated gene	2x	1.21	1.43	1.32	1.48	0.97	0.96	1.1	1.12	1.06	1.07	0.96
BE950655	Mm.6666	Zfp316	Zinc finger protein 316	2x	0.6	0.82	0.89	0.88	0.69	0.82	1.36	0.94	1.07	1.06	1.3
BE983756	Mm.252316	Gss	Glutathione synthetase	2x	1.96	1.52	1.41	1.13	1.06	1.17	1.08	0.98	1.13	1.06	1.2
BF465017	Mm.40907	Rhbdl	Rhomboid, veinlet-like 1 (Drosophila)	2x	0.9	0.58	0.7	0.92	0.86	1.49	0.93	0.78	0.93	1.06	0.95
BE983156	Mm.17949	Mrps22	Mitochondrial ribosomal protein S22	2x	1.56	1.2	1.06	1.22	1.27	1.27	1.05	1.27	1.1	1.06	0.87
BE988418	Mm.28123	Fastk	Fas-activated serine/threonine kinase	2x	1.66	1.64	1.25	1.21	1.19	1.41	1.24	0.82	0.94	1.06	0.74
BE950626	Mm.272264	Stx3	Syntaxin 3	2x	0.37	0.13	0.36	0.51	0.5	0.56	0.8	1.19	0.85	1.05	1.74
BE982973	Mm.7328	Mrps24	Mitochondrial ribosomal protein S24	2x	1.06	1.1	0.84	0.88	1.27	1.21	1.16	1.21	1.32	1.05	1.05
BE988345	Mm.27510	Usp21	Ubiquitin specific protease 21	2x	1.36	1.05	1.25	0.89	0.91	1.09	1.06	1.17	1.38	1.04	1.72
BF464889	Mm.331052	Susd4	Sushi domain containing 4	2x	1.14	1.13	0.98	1.02	0.99	1.06	1.74	1.1	1.04	1.04	1.03
BE954048	Mm.18503	Ninj1	Ninjurin 1	2x	1.11	0.95	1.01	1.03	1	1.59	1.15	1.08	1.03	1.04	0.8
BE950224	Mm.188422	Zfp690	Zinc finger protein 690	2x	0.26	0.47	0.4	0.85	1.25	0.97	0.89	0.82	0.87	1.03	0.72
BE987409	Mm.387390	Kcnb1	Potassium voltage gated channel, Shab-related subfamily, member 1	2x	0.88	1.16	0.84	0.83	0.74	0.91	0.65	0.93	0.77	1.02	1.11
BE987148	Mm.35127	Tm2d3	TM2 domain containing 3	2x	0.63	1.48	1.3	2.3	1.88	1.1	1.27	0.87	1.09	1.02	0.94
BE984369	Mm.10299	Col5a2	Procollagen, type V, alpha 2	2x	1.26	1.43	1.58	1.32	1.09	1.16	1.33	0.99	0.92	1.02	0.91
BF463305	Mm.367603	Transcribed locus	Transcribed locus	2x	0.94	0.75	1.17	0.76	0.82	1.08	1.24	1.57	0.95	1.01	1.12
BE983304	Mm.202725	Ddx46	DEAD (Asp-Glu-Ala-Asp) box polypeptide 46	2x	1.15	1.08	1.04	1.49	1.21	0.89	0.86	0.84	1	1.01	1.04
BE950149	Mm.236513	Pcbp2	Poly(rC) binding protein 2	2x	0.61	0.86	0.74	0.88	1.04	0.88	1.27	0.97	0.91	1.01	0.92
BF460984	Mm.24167	Rab11fip2	RAB11 family interacting protein 2 (class I)	2x	0.99	0.92	1.15	0.93	0.94	1.31	1.87	0.99	1.01	1.01	0.9
BE985469	Mm.242324	Sept2	Septin 2	2x	1.16	2.51	1.3	1.27	1.97	1.46	1.43	1.09	1.28	1	1.29
BF466714	Mm.322432	Zfp568	Zinc finger protein 568	2x	1.33	2.28	1.16	1.3	1.16	1.16	1.06	0.91	1	1	1.1
BE988019	Mm.3131	Dld	Dihydrolipoamide dehydrogenase	2x	0.53	0.68	1.09	1.48	1.84	1.51	1.36	0.85	1.34	1	0.84
BE950131		EST	EST	2x	0.97	1	0.85	1.06	1.02	1.27	1.29	1.13	1.13	0.99	0.97
BE988398	Mm.260938	Pkp4	Plakophilin 4	2x	1.3	1.95	1.03	1.01	1.48	1.27	1.14	1.03	0.93	0.97	0.73
BE950067	Mm.269928	2010106G01Rik	RIKEN cDNA 2010106G01 gene	2x	0.51	0.55	0.53	0.54	0.64	0.58	0.68	1.01	0.94	0.95	1.29
BE995009	Mm.279103	Sox17	SRY-box containing gene 17	2x	1.39	2.91	1.2	1.36	1.32	1	0.99	0.92	0.81	0.95	0.98
BF460901	Mm.279361	Vcl	Vinculin	2x	1.1	1.05	1.01	1.22	1.14	1.01	1.06	1.08	1.15	0.95	0.9
BE983081	Mm.24332	3110001D03Rik	RIKEN cDNA 3110001D03 gene	2x	1.87	1.31	1.4	1.3	1.16	0.7	1.01	0.96	1.13	0.95	0.86
BF464478		EST	EST	2x	0.31	0.87	0.96	1.78	3.16	2.14	0.91	0.6	0.95	0.94	1.18
BE987652	Mm.38474	Hmg20b	High mobility group 20 B	2x	2.01	1.23	1.61	1.18	1.16	1.07	0.95	1.08	0.81	0.94	1.04
BE981390	Mm.194486	Phf3	PHD finger protein 3	2x	0.88	0.88	0.99	1.18	1.39	1.51	0.81	1.05	1.14	0.92	1.11
BF466063	Mm.71514	Tysnd1	Trypsin domain containing 1	2x	0.79	1.53	1.25	1.1	1.84	1.13	0.57	0.76	1.4	0.91	0.84
BE950101	Mm.40989	Habp4	Hyaluronic acid binding protein 4	2x	0.71	0.76	0.73	0.74	0.84	0.7	1.08	1.35	1.12	0.9	1.78
BE950135	Mm.41077	Actl6a	Actin-like 6A	2x	1.22	1.6	1	1.15	0.78	1.11	1.1	1.09	0.99	0.89	1.07
BF462042	Mm.203954	Hdac10	Histone deacetylase 10	2x	1.27	1.06	0.93	0.93	0.96	0.94	0.57	0.9	0.94	0.88	1.01
BF464126	Mm.238279	Slc39a9	Solute carrier family 39 (zinc transporter), member 9	2x	1.12	0.89	1.04	1.01	1.06	0.92	1.04	1.35	0.88	0.88	0.95
BE951323	Mm.24642	AW146242	Expressed sequence AW146242	2x	2.07	1.41	2.62	1.88	2.83	2.99	1.09	0.99	0.87	0.88	0.62
BE996514	Mm.86031	6430590I03Rik	RIKEN cDNA 6430590I03 gene	2x	0.42	0.78	0.72	0.77	1.57	1.41	1.12	1.1	1.09	0.86	1.18
BE982604	Mm.127550	Wdr19	WD repeat domain 19	2x	2.06	1.44	2.36	1.78	1.71	1.95	1.2	0.74	0.93	0.86	0.81
BE950004	Mm.319660	Hmgn2	High mobility group nucleosomal binding domain 2	2x	0.66	1.87	2.43	2.1	1.39	2.35	2.28	2.03	2.1	0.86	0.57
BE982617	Mm.240435	Osbpl6	Oxysterol binding protein-like 6	2x	1	0.88	0.69	0.66	0.8	0.73	0.84	1.12	1.17	0.84	1.32
BE982906	Mm.253518	Brd4	Bromodomain containing 4	2x	0.93	1.26	1.01	1.14	1.25	0.99	1.56	1	1.06	0.81	0.91
BF464002	Mm.302083	Nfat5	Nuclear factor of activated T-cells 5	2x	0.93	0.75	0.56	0.86	1.1	0.75	0.94	0.78	0.7	0.8	0.89
BE950434		EST	EST	2x	1.04	1.27	1.09	1.06	0.97	0.92	0.89	0.74	0.84	0.8	0.76
BE988166	Mm.36294	Taf2	TAF2 RNA polymerase II, TATA box binding protein (TBP)-associated factor	2x	1.92	1.49	1.22	1.17	1.27	1.46	1.07	1.13	0.86	0.78	0.89
BE949713	Mm.297512	1810043G02Rik	RIKEN cDNA 1810043G02 gene	2x	1.17	0.99	0.97	0.82	1.28	1.14	1.17	0.68	0.7	0.78	0.89
BF455804	Mm.186	Transcribed locus	Transcribed locus	2x	1.39	1.12	1.42	1.36	1.16	1.38	0.99	0.82	0.92	0.77	0.71
BE985485	Mm.353936	LOC624395	Mus musculus similar to NS1-associated protein 1 isoform 2 (LOC624395), mRNA	2x	2.39	0.58	0.64	2.35	1	0.68	0.73	0.71	0.84	0.77	0.65
BE982644	Mm.349160	Nagk	N-acetylglucosamine kinase	2x	1.08	1.15	0.96	0.86	1.12	0.77	0.9	0.99	0.9	0.76	0.93
BF466111		EST	EST	2x	0.75	1.15	0.97	1.56	1.05	1.16	1.45	1	1.05	0.75	1.08
BE985785	Mm.45755	Aig1	RIKEN cDNA A730010A20 gene	2x	1.48	1.34	1.35	1.48	1.14	1.13	1.27	0.73	0.8	0.74	0.68
BE983700	Mm.196110	Hba-a1	Hemoglobin alpha, adult chain 1	2x	15.35	10.34	3.56	0.98	0.37	0.16	0.73	1.09	0.64	0.68	3.1
BE983130	Mm.408640	Transcribed locus	Transcribed locus	2x	1.27	1.07	1.13	1.09	1.38	1.59	1.01	1.02	0.93	0.68	0.88
BE949687	Mm.363427	Hirip3	HIRA interacting protein 3	2x	1.3	1.21	1.33	1.16	1.42	1.29	2.03	1.07	1	0.66	0.75
BE953389	Mm.335639	Copg2	Coatomer protein complex, subunit gamma 2	2x	8.46	3.07	2.28	0.93	0.76	0.7	0.7	1.42	0.78	0.66	0.75
BE951702	Mm.393706	Transcribed locus	Transcribed locus	2x	0.76	0.99	1.21	1.13	1.77	1.51	1.16	1.16	0.63	0.59	0.45
BE953962	Mm.249479	Dncic2	Dynein, cytoplasmic, intermediate chain 2	2x	1.47	1.89	1.38	1.03	0.93	0.8	1.27	1.01	1.09	0.52	0.82
BE949702	Mm.341186	Hsp90aa1	Heat shock protein 90kDa alpha (cytosolic), class A member 1	2x	0.65	1.56	1.04	1.15	1.4	0.97	0.97	0.93	1	0.52	0.52
BF464915	Mm.214973	Safb2	LOC433127	2x	0.3	0.72	0.54	1.4	1.11	0.45	0.63	0.29	0.55	0.52	0.4
BE952135	Mm.28275	Rbmx	RNA binding motif protein, X chromosome	2x	1.53	1.47	1.67	1.31	1.44	1.45	0.91	0.66	0.58	0.37	0.73
BF464275	Mm.4105	Lmnb1	Lamin B1	2x	0.17	0.97	1.26	1.48	2.14	2.91	0.55	0.44	0.53	0.35	0.24
BF461634	Mm.206841	Smc4l1	SMC4 structural maintenance of chromosomes 4-like 1 (yeast)	2x	0.9	1.41	1.34	0.97	1.83	1.08	0.27	0.25	0.35	0.15	0.33
BE996359	Mm.200608	Clu	Clusterin		0.07	0.22	0.14	0.15	0.12	0.16	0.31	0.97	0.92	6.92	5.66
BE986221	Mm.24186	Bin3	Bridging integrator 3		0.38	0.29	0.44	0.38	0.45	0.53	0.72	1.39	1.27	5.7	3.01
BE950287	Mm.391615	Transcribed locus	Transcribed locus		0.02	0.05	0.07	0.14	0.27	0.39	1.06	2.66	2.71	5.31	2.85
BF461267	Mm.23872	A330096I21Rik	RIKEN cDNA A330096I21 gene		0.06	0.12	0.07	0.08	0.14	0.18	0.41	1.53	1.31	5.21	4.79
BF466106	Mm.34308	Susd3	Sushi domain containing 3		0.16	0.21	0.09	0.13	0.09	0.21	0.52	1.26	1.77	5.13	3.16
BE987331	Mm.24783	Frmpd1	FERM and PDZ domain containing 1		0.41	0.3	0.56	0.19	0.52	0.49	0.23	0.61	0.55	4.96	2.85
BE988636	Mm.257067	Lynx1	Ly6/neurotoxin 1		0.46	0.27	0.16	0.18	0.22	0.34	0.46	1.32	1.05	4.53	2.85
BE985926	Mm.247352	Slc6a6	Solute carrier family 6 (neurotransmitter transporter, taurine), member 6		0.21	0.46	0.25	0.24	0.44	0.4	0.52	0.88	1.35	4.41	4.69
BE986480		EST	EST		0.3	0.37	0.31	0.36	0.39	0.51	1	1.43	1.57	4.26	3.68
BE995615	Mm.24742	Pank1	Pantothenate kinase 1		0.09	0.14	0.16	0.16	0.21	0.38	1.02	2.3	2.31	4.23	4.06
BE983529	Mm.5083	Rab3a	RAB3A, member RAS oncogene family		0.15	0.11	0.43	0.5	0.45	0.78	1.32	1.79	2.01	4.23	2.66
BE954628	Mm.41456	Pcp2	Purkinje cell protein 2 (L7)		0.26	0.2	0.23	0.21	0.19	0.3	0.41	2.64	2.73	4.14	3.56
BE985340	Mm.317515	Synpr	Synaptoporin		0.26	0.27	0.17	0.45	0.57	0.71	0.87	0.59	2.31	4.06	1.72
BE986550	Mm.273339	4930583H14Rik	RIKEN cDNA 4930583H14 gene		0.61	0.85	0.6	0.53	0.56	0.63	0.73	1.28	1.43	3.97	3.78
BE988804	Mm.46614	Obfc2b	Oligonucleotide/oligosaccharide-binding fold containing 2B		0.54	0.41	0.64	0.48	0.59	0.67	0.85	2.83	2.13	3.97	3.61
BE950351	Mm.275831	Aldoa	Aldolase 1, A isoform		0.42	0.35	0.78	0.86	0.21	0.46	1.08	1.89	1.95	3.92	4.14
BE982205	Mm.294641	4933407N01Rik	RIKEN cDNA 4933407N01 gene		0.16	0.27	0.17	0.21	0.28	0.33	0.28	0.34	0.46	3.89	7.26
BE987910	Mm.151594	2300002D11Rik	RIKEN cDNA 2300002D11 gene		0.08	0.21	0.09	0.15	0.16	0.2	0.47	3.71	2.27	3.86	4.59
BE985967	Mm.17613	6330514A18Rik	RIKEN cDNA 6330514A18 gene		0.13	0.25	0.19	0.23	0.2	0.26	0.54	1.4	1.83	3.73	4.08
BE985840	Mm.268475	Ccpg1	Cell cycle progression 1		0.45	0.44	0.28	0.64	0.44	0.48	0.97	1.66	1.02	3.73	2.03
BF466532	Mm.260877	BC016201	CDNA sequence BC016201		0.16	0.07	0.1	0.08	0.1	0.27	0.95	2.38	2.51	3.66	3.58
BF463369	Mm.28643	Vamp2	Vesicle-associated membrane protein 2		0.31	0.3	0.33	0.38	0.46	0.67	1.01	2.04	1.78	3.61	3.29
BE950374	Mm.237825	Bmpr1a	Bone morphogenetic protein receptor, type 1A		0.55	0.39	0.47	0.69	0.28	0.55	0.83	1.33	1.47	3.61	2.95
BE949647	Mm.320896	Atp6v0c	ATPase, H+ transporting, V0 subunit C		0.44	0.53	0.71	0.64	0.9	0.93	1.31	1.74	1.89	3.61	2.38
BE982864	Mm.29041	Eif2b2	Eukaryotic translation initiation factor 2B, subunit 2 beta		0.65	0.35	0.45	0.6	0.8	0.96	1.07	1.03	1.67	3.61	1.46
BF463817	Mm.28186	Dhx8	DEAH (Asp-Glu-Ala-His) box polypeptide 8		0.48	0.36	0.22	0.18	0.11	0.28	0.38	1.14	1.57	3.53	4.03
BE988628	Mm.41540	Atxn7l4	Ataxin 7-like 4		0.54	0.2	0.31	0.66	0.29	0.5	0.6	1.26	0.99	3.51	3.46
BE950075	Mm.258470	A330068P14Rik	RIKEN cDNA A330068P14 gene		0.67	0.46	0.76	0.47	0.73	0.84	0.89	2.16	1.13	3.51	3.32
BE949837	Mm.393137	AI875142	Expressed sequence AI875142		0.4	0.32	0.31	0.29	0.46	0.48	0.57	2.3	1.79	3.43	2.57
BE951831	Mm.589	Gpi1	Glucose phosphate isomerase 1		0.7	0.92	1.02	1.11	0.63	0.55	0.84	1.41	1.41	3.43	2.36
BF465170	Mm.209813	Efnb2	Ephrin B2		0.18	0.21	0.19	0.26	0.14	0.18	0.95	3.51	1.92	3.41	3.1
BF460550	Mm.32595	Gnaz	Guanine nucleotide binding protein, alpha z subunit		0.41	0.54	0.68	0.75	0.54	0.72	0.81	1.27	1.19	3.41	1.88
BE988793	Mm.285993	Calm1	Calmodulin 1		0.34	0.46	0.56	0.44	0.41	0.51	0.71	2.95	2.03	3.39	4.32
BE982832	Mm.88694	Kif3a	Kinesin family member 3A		0.37	0.33	0.64	0.44	0.65	0.82	1.39	1.31	1.95	3.34	3.51
BE949958	Mm.331547	Aco1	Aconitase 1		0.11	0.12	0.21	0.24	0.49	0.69	1.64	1.21	1.31	3.32	2.31
BE950596	Mm.30214	Atp6v0e2	ATPase, H+ transporting, lysosomal V0 subunit E2		0.31	0.41	0.37	0.4	0.59	0.84	1.19	1.99	2.22	3.32	2
BE981838	Mm.338713	Gabra1	Gamma-aminobutyric acid (GABA-A) receptor, subunit alpha 1		0.27	0.33	0.12	0.25	0.3	0.37	0.63	1.13	1.06	3.29	3.05
BF461237	Mm.29870	Itm2c	Integral membrane protein 2C		0.61	0.63	0.58	0.57	0.49	0.66	0.84	1.27	1.3	3.29	2.46
BE996363	Mm.29729	Ttyh1	Tweety homolog 1 (Drosophila)		0.2	0.39	0.39	0.61	1.02	1.31	1.31	1.87	1.58	3.29	2.1
BE954785	Mm.408405	Transcribed locus	Transcribed locus		0.54	0.49	0.4	0.35	0.54	0.88	1.09	3.56	2.01	3.27	3.25
BE950573	Mm.44101	Atp1a3	ATPase, Na+/K+ transporting, alpha 3 polypeptide		0.04	0.06	0.14	0.23	0.25	0.48	1.51	1.89	1.48	3.27	2.41
BF463704	Mm.178	Cryab	Crystallin, alpha B		2.23	0.97	0.18	0.83	0.2	0.19	0.64	3.12	1.87	3.27	2.38
BE949795	Mm.27005	Vsnl1	Visinin-like 1		0.75	0.95	0.3	0.3	0.52	0.61	0.7	1.66	1.09	3.23	2.81
BE950181	Mm.119320	Car8	Carbonic anhydrase 8		0.19	0.29	0.16	0.2	0.82	0.85	1.39	2.19	2.03	3.18	3.12
BF463432	Mm.278578	Suv420h1	Suppressor of variegation 4-20 homolog 1 (Drosophila)		0.05	0.15	0.16	0.16	0.16	0.33	1.04	1.68	2.81	3.18	2.71
BE950084	Mm.3913	Eno2	Enolase 2, gamma neuronal		0.09	0.16	0.2	0.25	0.44	0.37	0.85	1.56	1.65	3.16	4.44
BF461985	Mm.4926	Pacsin1	Protein kinase C and casein kinase substrate in neurons 1		0.31	0.18	0.34	0.28	0.34	0.46	0.54	0.66	0.96	3.14	2.58
BE985628	Mm.154303	Wwp1	WW domain containing E3 ubiquitin protein ligase 1		0.44	0.24	0.48	0.54	0.59	0.53	1.03	1.51	1.65	3.12	2.11
BE987143	Mm.255667	Scgn	Secretagogin, EF-hand calcium binding protein		0.28	0.17	0.14	0.27	0.26	0.28	0.6		1.85	3.1	3.1
BF463438	Mm.409848	Transcribed locus	Transcribed locus		0.23	0.24	0.37	0.48	0.62	0.72	0.7	1.68	1.8	3.07	4
BE983230	Mm.408580	Transcribed locus	Transcribed locus		0.44	0.41	0.15	0.61	0.26	0.2	0.54	1.56	1.54	3.05	4.56
BF465072	Mm.386754	Lrtm1	Leucine-rich repeats and transmembrane domains 1		0.34	0.89	0.25	0.49	0.6	0.27	0.52	0.71	0.74	3.05	3.53
BE949890	Mm.231802	Pura	Purine rich element binding protein A		0.89	0.69	0.57	0.77	0.92	0.93	1.64	1.69	1.64	3.05	2.64
BE982819	Mm.191949	Camk1d	Calcium/calmodulin-dependent protein kinase ID		0.33	0.25	0.44	0.49	0.57	0.82	0.95	1.1	1.64	3.05	2.33
BE987453	Mm.37395	Slc25a25	Solute carrier family 25 (mitochondrial carrier, phosphate carrier), member 25		0.59	0.62	0.51	0.55	0.58	0.7	0.84	1.27	1.14	3.05	2.19
BE952255	Mm.408230	Transcribed locus	Transcribed locus		0.1	0.13	0.15	0.18	0.3	0.27	0.49	1.73	1.53	3.03	5.24
BF462083	Mm.315962	Pgam1	Phosphoglycerate mutase 1		0.82	1.29	1.53	1.96	0.7	1.06	1.01	1.68	1.48	3.03	2.13
BE952289	Mm.38993	Clstn1	Calsyntenin 1		0.32	0.46	0.55	0.57	0.76	0.85	2.38	2.13	2	3.03	1.99
BF463128	Mm.274540	Camkv	CaM kinase-like vesicle-associated		0.2	0.19	0.14	0.48	0.25	0.2	0.68	1.68	1.19	3.01	3.73
BE985362		EST	EST		0.37	0.38	0.3	0.49	0.57	0.52	0.67	1.65	1.24	3.01	2.38
BE989155	Mm.4336	Ext2	Exostoses (multiple) 2		0.62	1.03	0.54	0.44	0.49	0.29	0.92	2.25	1.89	3.01	1.69
BE951385	Mm.210745	Glul	Glutamate-ammonia ligase (glutamine synthetase)		0.62	0.49	0.94	0.73	0.82	0.57	0.46	1.39	1.01	2.99	4.17
BE985555	Mm.20460	Rgr	Retinal G protein coupled receptor		0.46	0.26	0.26	0.67	0.57	0.62	0.78	1.16	0.96	2.99	2.46
BE954783	Mm.408404	Transcribed locus	Transcribed locus		0.1	0.15	0.13	0.08	0.16	0.23	0.95	2.33	2.1	2.97	5.1
BE950194	Mm.272197	Mgll	Monoglyceride lipase		0.3	0.18	0.25	0.24	0.46	0.53	1.39	1.68	1.24	2.97	1.57
BE989044	Mm.37907	Lrrc21	Leucine rich repeat containing 21		0.19	0.25	0.27	0.2	0.24	0.17	0.96	2.06	2.23	2.95	2.57
BF456941	Mm.268346	Zfp365	Zinc finger protein 365		1.04	0.44	0.35	0.34	0.3	0.58	0.63	1.06	1.4	2.91	3.25
BF464014	Mm.236454	AW822216	Expressed sequence AW822216		0.38	0.18	0.3	0.33	0.11	0.35	0.24	1.67	1.39	2.91	2.57
BE985900	Mm.34242	Pmvk	Phosphomevalonate kinase		0.56	0.48	0.57	0.46	0.48	0.68	0.96	1.71	1.75	2.91	2.51
BE996425	Mm.229141	Arfgef1	ADP-ribosylation factor guanine nucleotide-exchange factor 1(brefeldin A-inhibited)		0.15	0.41	0.12	0.36	0.3	0.36	0.86	1.88	1.14	2.91	2.43
BF463215	Mm.234204	Pak2	P21 (CDKN1A)-activated kinase 2		0.28	0.15	0.19	0.19	0.33	0.26	0.62	1.87	2.11	2.91	1.23
BE986973	Mm.252145	Ckmt1	Creatine kinase, mitochondrial 1, ubiquitous		0.22	0.32	0.31	0.16	0.23	0.33	0.88	2.22	1.77	2.89	3.01
BF465115	Mm.101958	6430548M08Rik	RIKEN cDNA 6430548M08 gene		0.26	0.18	0.3	0.37	0.39	0.75	0.96	1.21	1.17	2.89	2.39
BF466521	Mm.344820	Tnfsf12	Tumor necrosis factor (ligand) superfamily, member 12		0.44	0.37	0.07	0.37	0.26	0.56	0.51	0.83	1.92	2.85	3.43
BE985130	Mm.269759	Kcnv2	Potassium channel, subfamily V, member 2		0.32	0.28	0.16	0.14	0.16	0.2	0.59	1.82	1.77	2.85	3.1
BF465231	Mm.41653	Rlbp1	Retinaldehyde binding protein 1		0.37	0.44	0.5	0.55	0.9	0.86	1.21	1.27	1.74	2.85	2.83
BE950141	Mm.23494	AI481772	Expressed sequence AI481772		0.17	0.18	0.14	0.25	0.48	0.29	0.58	0.99	0.99	2.85	2.69
BF464097	Mm.276815	Adarb1	Adenosine deaminase, RNA-specific, B1		0.84	0.24	0.52	0.49	0.5	0.73	0.78	1.4	1.14	2.83	3.29
BE951307	Mm.45953	Snap25	Synaptosomal-associated protein 25		0.42	0.25	0.56	0.55	1.58	1.08	1.14	1.61	1.24	2.83	2.75
BE983228	Mm.3815	Sdc4	Syndecan 4		0.4	0.68	0.45	0.51	0.49	0.58	0.9	1.25	0.91	2.83	2.46
BE981978	Mm.18590	Tm4sf2	Transmembrane 4 superfamily member 2		0.27	0.75	0.52	0.66	0.76	1	1.46	1.01	1.46	2.83	0.94
BE950544	Mm.374791	Gnat2	Guanine nucleotide binding protein, alpha transducing 2		0.17	0.4	0.39	0.52	0.58	0.49	0.74	0.97	1.04	2.81	2.43
BE985624	Mm.38548	Rgs9	Regulator of G-protein signaling 9		0.57	0.39	0.34	0.51	0.63	0.66	0.76	1.1	1.2	2.79	3.1
BF460609	Mm.179243	4930519N16Rik	RIKEN cDNA 4930519N16 gene		0.09	0.26	0.12	0.14	0.25	0.57	1.12	2.03	2.03	2.79	2.19
BF460867	Mm.205341	AI852064	Expressed sequence AI852064		0.76	0.77	0.72	1.06	0.69	0.73	0.72	1.24	1.05	2.77	2.99
BE954624	Mm.15125	Sdfr1	Stromal cell derived factor receptor 1		0.44	0.22	0.59	0.64	0.55	0.82	1.01	1.6	1.73	2.77	2.48
BE986447	Mm.4009	Rit1	Ras-like without CAAX 1		0.45	0.55	0.67	0.63	0.42	0.77	1.01	1.04	1.39	2.75	2.58
BE994854	Mm.397756	3010001F23Rik	RIKEN cDNA 3010001F23 gene		0.71	0.76	0.73	0.52	0.7	0.62	1.16	0.58	0.7	2.75	2.25
BE981801	Mm.329000	Atp6v1g2	ATPase, H+ transporting, V1 subunit G isoform 2		0.39	0.28	0.24	0.42	0.67	0.73	1.06	0.9	1.65	2.75	1.32
BF466274	Mm.156736	Kcne2	Potassium voltage-gated channel, Isk-related subfamily, gene 2		0.31	0.2	0.34	0.18	0.19	0.12	0.5	1.61	1.2	2.73	4.63
BE986479	Mm.352945	1110034O07Rik	RIKEN cDNA 1110034O07 gene		0.49	0.45	0.59	0.42	0.55	0.9	1.77	2.27	2.23	2.73	3.1
BE988715	Mm.383517	5730412N02Rik	RIKEN cDNA 5730412N02 gene		0.89	0.94	0.61	0.69	0.54	1.03	0.97	1.36	0.95	2.73	2.73
BE954461	Mm.34582	4921506I22Rik	RIKEN cDNA 4921506I22 gene		1.01	0.63	0.42	0.55	0.69	0.99	1.72	1.35	2	2.73	2.17
BE985703	Mm.27796	B230112C05Rik	RIKEN cDNA 5730427N09 gene		0.34	0.39	0.61	0.59	0.4	0.36	0.36	0.99	1.27	2.69	2.64
BE952182	Mm.238973	Atp5b	ATP synthase, H+ transporting mitochondrial F1 complex, beta subunit		2.62	0.87	1.92	0.82	1.21	1.34	1.61	2.71	2.27	2.68	2.19
BE951487	Mm.35345	Bat8	HLA-B associated transcript 8		2.55	0.99	2.13	1.58	0.62	0.91	1.33	1.42	1.52	2.68	2.07
BE996446	Mm.318969	Ppp1r14b	Protein phosphatase 1, regulatory (inhibitor) subunit 14B		0.23	0.26	0.4	0.56	0.95	0.99	1.24	1.87	1.16	2.68	1.52
BE950352	Mm.4172	Slbp	Stem-loop binding protein		0.35	0.39	0.46	0.47	0.36	0.36	1	1.77	1.29	2.66	2.48
BF464689	Mm.291058	Cacna1i	Calcium channel, voltage-dependent, alpha 1I subunit		0.44	0.91	0.67	1.02	0.59	0.87	1.09	1.19	1.06	2.66	2.48
BE954252	Mm.2755	Calb2	Calbindin 2		0.15	0.24	0.59	0.77	0.88	0.69	0.81	1.51	1.46	2.64	2.38
BE984962	Mm.57154	C1ql1	Complement component 1, q subcomponent-like 1		0.54	0.44	0.36	0.38	0.41	0.76	1.4	1.66	1.66	2.64	2.23
BE995594	Mm.31927	Tm4sf9	Transmembrane 4 superfamily member 9		0.7	0.6	0.63	0.56	0.5	0.61	0.65	1.27	1.19	2.64	2.07
BF464700	Mm.648	Prnp	Prion protein		0.33	0.52	0.57	0.46	0.44	0.51	1.17	1.27	1.54	2.62	2.48
BF464527	Mm.217318	Mtap4	Microtubule-associated protein 4		0.56	0.74	0.65	0.75	0.66	0.78	0.98	1.21	1.45	2.62	1.75
BE987521	Mm.23002	5330410G16Rik	RIKEN cDNA 5330410G16 gene		0.28	0.88	0.32	0.29	0.44	0.69	0.58	1.1	1.17	2.6	3.56
BE954576	Mm.269649	Pfkl	Phosphofructokinase, liver, B-type		1.36	0.62	0.95	1.33	0.31	0.43	0.69	1.08	1.14	2.6	2.3
BE985119	Mm.254446	Ablim2	Actin-binding LIM protein 2		0.13	0.55	0.83	0.78	0.66	0.75	0.69	1.05	1.07	2.6	2.19
BE983769	Mm.274810	Hrasls3	HRAS like suppressor 3		0.13	0.43	0.77	1.16	0.83	0.83	1.26	0.81	0.82	2.6	1.55
BE988374	Mm.102278	Scamp5	Secretory carrier membrane protein 5		0.42	0.45	0.46	0.44	0.71	0.81	0.84	1.43	1.6	2.58	2.33
BE950273	Mm.1125	Dscaml1	Down syndrome cell adhesion molecule-like 1		0.39	0.37	0.38	0.39	0.24	0.64	0.75	2.07	1.89	2.58	2.19
BF465981	Mm.222685	Cerk	Ceramide kinase		0.4	0.81	0.57	0.48	0.61	0.54	0.98	1.27	1.13	2.58	1.88
BE985322	Mm.355601	E130013N09Rik	RIKEN cDNA E130013N09 gene		0.33	0.51	0.58	0.66	0.9	0.91	0.4	2.03	1.31	2.57	5.58
BE989165	Mm.23662	Sema6c	Sema domain, transmembrane domain (TM), and cytoplasmic domain, (semaphorin) 6C		0.67	0.86	0.45	0.54	0.56	0.77	1.56	2.25	1.83	2.57	2.51
BF456912	Mm.281651	Snap91	Synaptosomal-associated protein 91		0.3	0.48	0.48	0.46	0.43	0.51	0.96	1.75	1.73	2.57	1.99
BE987172	Mm.237935	BC026657	CDNA sequence BC026657		0.32	0.48	0.5	0.62	0.75	1.08	1.85	1.46	1.55	2.55	2.14
BE952366	Mm.273874	Pfkp	Phosphofructokinase, platelet		0.54	0.83	0.88	0.83	0.57	0.96	0.81	1.39	1.09	2.53	2.83
BE988519	Mm.333849	Ndg2	Nur77 downstream gene 2		0.31	0.54	0.58	0.63	0.51	0.65	0.95	1.71	1.52	2.53	2.38
BE982971	Mm.29270	BC034090	CDNA sequence BC034090		0.18	0.36	0.37	0.38	0.35	0.47	1.09	2.14	2.28	2.53	1.78
BE987891	Mm.121361	Per3	Period homolog 3 (Drosophila)		1.23	1.05	0.55	0.66	0.52	0.78	0.63	1.66	1.29	2.5	1.99
BF461364	Mm.4137	Chga	Chromogranin A		0.13	0.31	0.46	0.55	0.65	0.52	0.78	1.52	1.09	2.48	2.77
BE950088	Mm.374877	Wdr78	WD repeat domain 78		0.9	0.71	0.65	0.76	1	0.71	0.71	1.47	1.51	2.48	2.31
BE988791	Mm.18705	Vps4b	Vacuolar protein sorting 4b (yeast)		0.48	0.45	0.61	0.84	0.58	0.6	1.01	1.45	1.49	2.48	1.71
BE949991		EST	EST		0.04	0.24	0.16	0.38	0.68	0.5	1.18	1.78	2.01	2.46	2.11
BE989066	Mm.6967	Bcl2l2	Bcl2-like 2		0.96	0.8	0.86	1.01	1.09	1.09	0.85	1.66	1.27	2.46	1.61
BF466364	Mm.261564	Slc9a3	Solute carrier family 9 (sodium/hydrogen exchanger), member 3		0.69	0.85	0.88	0.83	0.97	1.13	0.8	1.01	1.29	2.46	1.42
BF466104	Mm.87077	1110034C04Rik	RIKEN cDNA D130020L05 gene		0.44	0.93	0.54	0.63	0.93	0.79	0.82	0.76	0.77	2.45	2.91
BE950066	Mm.292751	Plekhb2	Pleckstrin homology domain containing, family B (evectins) member 2		0.28	0.55	0.4	0.5	0.78	0.79	1.16	1.62	1.77	2.45	2.51
BF465164	Mm.6483	Pld3	Phospholipase D3		0.81	1.17	0.57	0.58	0.57	0.75	0.91	1.51	1.49	2.45	2.07
BE950646	Mm.4857	Camk2b	Calcium/calmodulin-dependent protein kinase II, beta		0.14	0.22	0.29	0.34	0.47	0.82	1.57	3.34	2.23	2.43	2.3
BE951511	Mm.296150	Purb	Purine rich element binding protein B		0.4	0.13	0.48	0.54	0.66	0.66	0.82	1.24	1.45	2.43	2.27
BE987523	Mm.187079	Synj1	Synaptojanin 1		0.15	0.45	0.56	0.52	0.47	0.69	0.89	1.82	1.65	2.41	2.66
BE986899	Mm.35796	Evi5	Ecotropic viral integration site 5		0.3	0.31	0.26	0.35	0.42	0.5	0.47	1.21	1.62	2.41	2.66
BE987989	Mm.158231	Sdha	Succinate dehydrogenase complex, subunit A, flavoprotein (Fp)		1.21	0.62	0.94	0.89	0.81	0.83	1.13	1.23	1.64	2.41	2.07
BE982883	Mm.1403	Myo7a	Myosin VIIa		0.66	0.59	0.63	0.67	0.69	0.85	0.86	1.15	1.69	2.41	1.72
BE982726	Mm.22473	Rabac1	Rab acceptor 1 (prenylated)		0.68	0.52	0.87	0.71	0.9	0.92	1.17	1.56	1.73	2.41	1.05
BE949898	Mm.68889	Gnb3	Guanine nucleotide binding protein, beta 3		0.15	0.26	0.41	0.48	0.78	2	1.96	2.51	2.83	2.39	1.72
BE985113	Mm.206206	AU040320	Expressed sequence AU040320		0.55	0.9	0.61	0.99	1.1	0.87	1.19	1.33	1.68	2.39	1.65
BE995608	Mm.40213	BC072620	CDNA sequence BC072620		0.25	0.34	0.52	0.36	0.62	0.91	1.53	1.19	1.41	2.39	1.39
BF465224	Mm.41926	Ndufa4	NADH dehydrogenase (ubiquinone) 1 alpha subcomplex, 4		1.2	0.89	0.75	0.63	0.71	1.17	1.01	1.59	2.39	2.38	2.75
BF463451	Mm.241469	Tub	Tubby candidate gene		0.29	1.01	0.78	0.48	0.46	0.73	0.93	1.82	1.69	2.38	2.33
BE950581	Mm.44701	6430531K17 product	6430531K17 product		0.55	0.6	0.79	0.6	0.57	1.11	0.95	1.73	1.27	2.38	2.01
BE982467	Mm.4871	Timp3	Tissue inhibitor of metalloproteinase 3		0.34	0.46	0.28	0.65	0.48	0.65	0.52	1.23	1.3	2.38	2
BE952247	Mm.6919	Dctn1	Dynactin 1		0.86	1	0.85	0.63	0.88	0.93	1.57	1.58	1.69	2.38	1.88
BE950349	Mm.340436	Taok1	TAO kinase 1		0.55	0.44	0.5	0.7	0.42	0.54	1.33	1.35	1.51	2.36	3.18
BE987293	Mm.279449	Fts	Fused toes		0.77	0.75	0.99	0.86	0.88	0.77	1.23	1.69	2	2.36	3.05
BE986985	Mm.23828	Mcm10	Minichromosome maintenance deficient 10 (S. cerevisiae)		0.48	0.82	0.8	0.69	0.87	0.77	0.77	1.18	1.48	2.36	1.72
BE988876	Mm.332295	Mapre3	Microtubule-associated protein, RP/EB family, member 3		0.41	0.46	0.6	0.49	0.55	0.52	0.78	1.84	1.2	2.35	3.34
BF466207	Mm.383200	D15Wsu75e	DNA segment, Chr 15, Wayne State University 75, expressed		0.64	0.6	0.69	0.61	0.59	0.39	0.76	2.62	1.22	2.35	2.93
BE949838	Mm.284503	Cds2	CDP-diacylglycerol synthase (phosphatidate cytidylyltransferase) 2		0.46	0.23	0.48	0.67	0.57	0.58	0.88	1.23	0.95	2.35	2.57
BF466004	Mm.376358	AW048948	Expressed sequence AW048948		0.51	0.3	0.26	0.75	0.21	0.66	1.02	1.51	1.36	2.35	2.03
BE985192	Mm.197534	Baiap2	Brain-specific angiogenesis inhibitor 1-associated protein 2		0.61	0.24	0.51	0.54	0.49	0.58	0.54	1.66	1.33	2.35	1.79
BE949694	Mm.218788	B3gat1	Beta-1,3-glucuronyltransferase 1 (glucuronosyltransferase P)		0.28	0.33	0.72	0.48	0.97	1.2	1.85	3.63	2.53	2.35	1.74
BE984878	Mm.324371	Large	Like-glycosyltransferase		0.16	0.22	0.33	0.41	0.63	0.54	0.95	1.21	1.39	2.35	1.39
BE996365	Mm.329700	Gng3	Guanine nucleotide binding protein (G protein), gamma 3 subunit		0.79	1.13	1.44	0.95	0.82	1.12	1.2	1.49	1.64	2.35	1.23
BE954804	Mm.726	Bsg	Basigin		1.25	1.97	1.24	0.8	0.89	0.94	1.07	1.89	1.2	2.33	2.85
BE988259	Mm.408938	Transcribed locus	Transcribed locus		0.61	0.38	0.65	0.6	0.15	0.79	0.63	1.13	1.34	2.33	2.58
BE988832	Mm.29567	Dnm3	Dynamin 3		0.21	0.43	0.53	0.46	0.47	0.58	1.27	1.62	1.23	2.33	2.33
BE986885	Mm.28893	Rap1gds1	RAP1, GTP-GDP dissociation stimulator 1		0.84	0.89	0.93	0.71	0.49	0.44	0.8	1.25	1.25	2.31	2.28
BF466597	Mm.82661	Rtn4rl1	Reticulon 4 receptor-like 1		0.63	1.04	1.59	1.02	0.65	0.95	0.85	2.89	1.8	2.31	2.22
BE988346	Mm.30145	Enpp5	Ectonucleotide pyrophosphatase/phosphodiesterase 5		0.31	0.35	0.51	0.56	0.52	0.65	0.61	1.34	1.08	2.31	2.2
BE953774	Mm.27435	Slc22a17	Solute carrier family 22 (organic cation transporter), member 17		0.74	0.65	0.76	0.74	0.73	0.97	1.01	1.55	1.18	2.31	1.44
BF464518	Mm.247456	Nfx1	Nuclear transcription factor, X-box binding 1		0.51	0.4	0.45	0.4	0.52	0.62	0.76	1.25	1.13	2.3	2.14
BE984824	Mm.322121	Stk38l	Serine/threonine kinase 38 like		0.5	0.53	0.29	0.42	0.47	0.73	1.44	1.99	1.58	2.3	1.91
BE949865	Mm.12896	Dll3	Delta-like 3 (Drosophila)		0.18	0.21	0.38	0.5	0.67	1.71	1.65	1.92	2.43	2.3	1.55
BE950300	Mm.331964	D4Wsu53e	DNA segment, Chr 4, Wayne State University 53, expressed		1	0.87	1.02	0.7	1.04	1.09	1.19	2.17	1.6	2.28	2.46
BE950353	Mm.30051	Rnf10	Ring finger protein 10		0.59	0.44	0.7	0.76	0.58	0.88	1.05	1.51	1.64	2.28	1.96
BE988956	Mm.358628	Rce1	Ras and a-factor-converting enzyme 1 homolog (S. cerevisiae)		0.81	0.62	0.81	0.62	0.74	0.74	1	1.27	1.68	2.27	1.68
BE952102	Mm.272770	Usp2	Ubiquitin specific protease 2		1.28	0.97	1.24	1.08	0.92	1.09	0.8	0.66	0.74	2.27	1.62
BE950337	Mm.100278	Fbxl2	F-box and leucine-rich repeat protein 2		0.33	0.65	0.65	0.69	0.52	0.43	0.95	1.65	1.43	2.25	2.31
BE989154	Mm.297976	Gpc1	Glypican 1		1.19	0.9	0.85	0.54	0.53	0.62	0.99	2.1	1.27	2.25	2.06
BE987051	Mm.39739	Hspa12a	Heat shock 70kDa protein 12A		0.74	0.73	1.26	0.82	0.61	0.65	0.75	1.11	1.28	2.25	1.88
BF466105	Mm.218875	Tom1l2	Target of myb1-like 2 (chicken)		0.32	0.48	0.68	0.4	0.66	0.77	1.08	1.55	1.82	2.25	1.62
BE950215	Mm.408121	Transcribed locus	Transcribed locus		0.55	0.62	0.65	0.54	0.66	0.81	0.67	1.06	1.07	2.23	1.95
BF467055	Mm.181061	Phyhipl	Phytanoyl-CoA hydroxylase interacting protein-like		0.48	0.82	0.95	0.85	0.94	0.78	1.08	1.21	1.25	2.23	1.8
BE985517	Mm.293588	Reep2	Receptor accessory protein 2		0.44	0.69	0.63	0.73	0.71	0.68	1.2	1.32	1.56	2.23	1.59
BF460572	Mm.248876	Zfp326	Zinc finger protein 326		0.97	0.93	1.34	0.97	1.04	1.75	1.09	1.71	1.71	2.23	1.52
BE950563	Mm.283138	Hnt	Neurotrimin		0.54	0.52	0.57	0.61	0.52	0.57	1.04	1.36	1.25	2.22	2.41
BF455766	Mm.234233	Pgbd5	PiggyBac transposable element derived 5		0.25	0.33	0.77	0.55	0.44	0.59	0.56	1.34	1.31	2.22	2.14
BE950456	Mm.40748	C230026C11	Hypothetical protein C230026C11		0.4	0.67	0.77	0.8	0.66	0.47	0.61	1.14	1.16	2.22	2
BE987810	Mm.249318	Freq	Frequenin homolog (Drosophila)		0.59	0.63	1.04	0.97	0.89	0.85	0.81	0.72	0.97	2.22	1.68
BE985657	Mm.408797	Transcribed locus	Transcribed locus		0.29	0.49	0.53	0.86	1	0.6	0.32	1.18	1.02	2.22	1.2
BF467638	Mm.244549	Slc6a9	Solute carrier family 6 (neurotransmitter transporter, glycine), member 9		0.89	0.28	0.59	0.81	0.66	0.7	0.85	0.95	1.28	2.2	1.91
BE986517	Mm.310741	Igsf4d	Immunoglobulin superfamily, member 4		0.68	0.47	0.59	0.7	0.75	0.83	1.47	1.49	1.17	2.2	1.82
BF464985	Mm.86425	Chrnb1	Cholinergic receptor, nicotinic, beta polypeptide 1 (muscle)		0.36	0.29	0.4	0.43	0.73	0.67	0.59	0.91	1.24	2.2	1.47
BE984648	Mm.181166	Rph3a	Rabphilin 3A		0.24	0.4	1.12	0.88	0.78	0.62	0.81	1.29	1.08	2.19	2.43
BE950617	Mm.210305	Ppa2	Pyrophosphatase (inorganic) 2		0.59	0.64	0.48	0.52	0.62	0.84	1.19	1.96	1.57	2.19	2.25
BE981953	Mm.182654	Syt7	Synaptotagmin 7		0.36	0.43	0.57	0.39	0.65	0.57	0.91	1.19	1.2	2.19	2.17
BF461373	Mm.312170	Nrxn3	Neurexin III		0.14	0.25	0.24	0.39	0.27	0.65	0.83	2	1.48	2.19	2.03
BE950108	Mm.4222	Tpi1	Triosephosphate isomerase 1		1.62	0.78	1.78	1.16	0.49	0.95	1.01	2.16	1.43	2.19	2.03
BE985454	Mm.293605	Trp53inp2	Tumor protein p53 inducible nuclear protein 2		0.68	0.95	0.88	0.65	0.66	0.86	0.99	1.13	1.17	2.19	1.75
BF464934	Mm.278865	Stxbp1	Syntaxin binding protein 1		0.24	0.37	0.66	0.43	0.38	0.72	1.22	1.89	1.19	2.17	3.81
BF464165	Mm.44434	5730509K17Rik	RIKEN cDNA 5730509K17 gene		0.93	0.57	0.72	0.5	1.03	0.69	1.15	1.13	1.2	2.17	2.3
BF464797	Mm.232472	Kcnab3	Potassium voltage-gated channel, shaker-related subfamily, beta member 3		0.56	0.63	0.68	0.56	0.86	1.1	1.44	0.91	0.91	2.17	2.25
BF461351	Mm.277498	Psap	Prosaposin		0.11	0.42	0.5	0.75	1.29	0.93	1.27	0.75	1.59	2.17	2.1
BF464914	Mm.361498	Za20d1	Zinc finger, A20 domain containing 1		0.29	0.2	0.31	0.3	0.54	0.56	1.09	1.41	1.42	2.17	1.66
BF464855	Mm.282900	Pdlim3	PDZ and LIM domain 3		0.54	0.48	0.29	0.82	0.47	0.76	0.88	1.15	1.27	2.17	1.39
BE989175	Mm.409012	Transcribed locus	Transcribed locus		1.27	0.58	0.99	0.72	0.93	0.78	0.93	3.03	1.85	2.16	1.93
BE988014	Mm.56097	D330017J20Rik	RIKEN cDNA D330017J20 gene		0.85	0.91	0.36	0.42	0.41	0.6	0.85	1.09	1.3	2.16	1.73
BE950520	Mm.112632	Abhd12	Abhydrolase domain containing 12		0.58	0.76	0.58	0.56	0.73	0.91	0.9	1.29	1.11	2.16	1.45
BF466535	Mm.37371	Plod1	Procollagen-lysine, 2-oxoglutarate 5-dioxygenase 1		1.2	0.69	0.61	0.95	0.65	0.69	1.48	1.62	1.92	2.14	1.59
BE951811	Mm.41407	Tmem58	Transmembrane protein 58		0.74	0.84	0.66	0.7	0.74	0.82	1	1.77	1.4	2.14	1.07
BE984455	Mm.274308	Napb	N-ethylmaleimide sensitive fusion protein attachment protein beta		0.18	0.27	0.41	0.4	0.48	0.44	0.62	1.36	1.8	2.13	3.27
BE988362	Mm.299442	Iqsec3	IQ motif and Sec7 domain 3		0.41	0.38	0.51	0.64	0.76	0.66	0.99	2.14	1.06	2.13	3.18
BE987957	Mm.34008	Rac3	RAS-related C3 botulinum substrate 3		0.65	0.91	0.9	0.94	1.01	0.88	1.03	1.56	1.33	2.13	1.93
BE949778		EST	EST		0.54	0.5	0.46	0.81	1.01	1.17	0.95	1.44	1.02	2.13	1.78
BF466217	Mm.28908	Adam9	A disintegrin and metalloproteinase domain 9 (meltrin gamma)		0.67	1.04	0.72	0.64	0.82	0.82	1.15	1.82	1.8	2.13	1.67
BE950251	Mm.258945	Wbscr21	Williams Beuren syndrome chromosome region 21		0.22	0.31	0.36	0.27	0.41	0.5	0.98	1.51	1.59	2.13	1.59
BE949670	Mm.280103	Atp1a1	ATPase, Na+/K+ transporting, alpha 1 polypeptide		0.78	0.69	0.73	0.78	0.67	1.06	1.66	1.38	1.43	2.13	1.27
BF463840	Mm.28371	Tex261	Testis expressed gene 261		0.28	0.52	0.62	0.76	0.58	0.62	0.62	1.21	0.97	2.11	2.97
BE950560	Mm.260881	Cadps	Ca<2+>dependent activator protein for secretion		0.39	0.41	0.82	0.88	0.88	0.85	1.03	1.21	1.79	2.11	2.55
BE995903	Mm.269857	Slc2a3	Solute carrier family 2 (facilitated glucose transporter), member 3		0.54	0.42	0.53	0.73	0.35	0.37	0.72	1.17	1.11	2.11	2.33
BE986647	Mm.173826	Dym	Dymeclin		0.75	0.39	0.51	0.5	0.66	0.68	1.41	0.86	1.36	2.11	2.19
BE988149	Mm.295284	Stom	Stomatin		0.19	0.57	0.29	0.22	0.3	0.43	0.75	1.74	1.27	2.11	2.19
BE987798	Mm.301740	B430110G05Rik	RIKEN cDNA B430110G05 gene		0.57	0.66	0.62	0.74	0.72	0.75	1.2	1.36	1.3	2.1	1.62
BF464357	Mm.22266	Tex264	Testis expressed gene 264		1.1	1.29	0.98	0.97	1.33	1.64	1.54	2.16	1.61	2.1	1.57
BF462086	Mm.28489	Wsb2	WD repeat and SOCS box-containing 2		0.99	1.21	1.36	1.65	0.88	0.87	0.89	1.21	1.2	2.08	2.43
BF460613	Mm.181624	Adck5	AarF domain containing kinase 5		0.32	0.37	0.36	0.37	0.45	0.43	0.92	1.16	1.38	2.08	2.33
BE950515	Mm.259468	9830169C18Rik	RIKEN cDNA 9830169C18 gene		0.76	0.71	0.75	1.1	0.76	0.72	1.05	1.54	1.85	2.08	2
BE953485	Mm.1956	Nefl	Neurofilament, light polypeptide		0.37	1.22	1.01	1.14	0.64	0.55	0.64	1.17	0.8	2.08	1.36
BF463584	Mm.20914	Rps6ka4	Ribosomal protein S6 kinase, polypeptide 4		0.66	0.51	0.37	0.41	0.68	0.78	0.82	0.78	1.11	2.08	0.75
BE981423	Mm.5127	Kcnj3	Potassium inwardly-rectifying channel, subfamily J, member 3		0.2	0.12	0.09	0.37	0.37	0.39	0.62	1.77	2.33	2.07	2.48
BF463789	Mm.355625	4921509J17Rik	RIKEN cDNA 4921509J17 gene		0.8	1.04	0.86	1.05	0.88	1.13	0.8	1.27	1.36	2.07	2.43
BF466273	Mm.196325	A730098D12Rik	RIKEN cDNA A730098D12 gene		0.69	0.91	1.08	0.85	0.54	0.9	1.71	1.13	1.1	2.07	1.93
BE988955	Mm.9404	Nbl1	Neuroblastoma, suppression of tumorigenicity 1		0.94	0.72	0.64	0.49	0.71	0.94	1.04	1.22	1.27	2.07	1.21
BE981786	Mm.2766	Pvalb	Parvalbumin		0.87	0.75	0.85	0.8	0.6	0.57	0.91	1.21	0.89	2.06	2.22
BE954433	Mm.289106	Add1	Adducin 1 (alpha)		0.97	1.16	0.97	0.87	0.74	1.01	1.11	1.54	1.39	2.06	1.85
BF463612	Mm.331470	1700012H17Rik	RIKEN cDNA 1700012H17 gene		0.77	0.68	0.68	0.86	1.14	0.99	0.54	0.77	1.28	2.06	1.65
BE982949	Mm.390239	Acvr2b	Activin receptor IIB		1.03	1.65	0.99	1.01	1.12	0.81	0.76	1.07	1.31	2.06	1.53
BF464421	Mm.306163	Prkar1b	Protein kinase, cAMP dependent regulatory, type I beta		0.26	0.57	0.5	0.59	0.55	0.62	0.68	1.13	1.1	2.06	1.42
BE984592	Mm.39330	Hspa4l	Heat shock protein 4 like		0.82	1.12	0.97	0.99	0.72	0.97	1.08	1.64	1.61	2.04	2.06
BF461238	Mm.28048	Ptges2	Prostaglandin E synthase 2		0.73	0.68	0.75	0.39	0.58	0.66	1.21	1.49	1.65	2.04	2.01
BF461845	Mm.191892	Herc3	Hect domain and RLD 3		0.23	0.36	0.25	0.21	0.43	0.28	0.74	0.95	1.74	2.04	2
BF462050	Mm.156195	Ccdc55	Coiled-coil domain containing 55		0.68	0.64	0.68	0.57	0.75	0.68	1.06	1.24	1.27	2.04	1.58
BF461042	Mm.205341	AI852064	Expressed sequence AI852064		0.27	0.81	0.89	0.85	1.39	0.67	0.84	0.93	1.19	2.03	2.38
BF466452	Mm.288630	Calm3	Calmodulin 3		0.53	1.22	1.06	1.09	1.12	1.53	0.95	1.25	1.47	2.03	1.75
BF460794	Mm.244226	1110020G09Rik	RIKEN cDNA 1110020G09 gene		0.25	0.3	0.54	0.69	0.9	0.64	0.51	1.35	1.88	2.03	1.59
BE995617	Mm.276618	Atp6v1c1	ATPase, H+ transporting, V1 subunit C, isoform 1		0.95	0.49	0.64	0.66	0.53	0.82	0.78	1.43	1.34	2.01	2.46
BF461097	Mm.396293	6330527O06Rik	RIKEN cDNA 6330527O06 gene		0.36	0.38	0.22	0.31	0.19	0.73	0.99	1.47	1.65	2.01	2.31
BF464383	Mm.218009	Cradd	CASP2 and RIPK1 domain containing adaptor with death domain		0.58	0.4	0.49	0.67	0.77	0.9	1.16	1.61	1.37	2.01	2
BE953484	Mm.333157	2500002L14Rik	RIKEN cDNA 2500002L14 gene		0.73	0.66	0.69	0.66	0.86	0.7	0.64	1.53	1.2	2.01	1.62
BF461236	Mm.392886	Transcribed locus	Transcribed locus		0.8	0.97	1.4	0.93		0.74	0.47	0.93	0.77	2	2.45
BE982272	Mm.92659	Luzp1	Leucine zipper protein 1		0.41	0.56	0.57	0.7	0.81	0.7	0.67	1.29	1.48	2	1.8
BE950340	Mm.156205	D330010C22Rik	RIKEN cDNA 330010C22 gene		0.5	0.63	0.74	0.89	0.63	0.55	1.16	1.04	0.86	2	1.77
BE981836	Mm.408557	Transcribed locus	Transcribed locus		0.87	1.39	0.82	0.69	0.81	0.81	0.78	1.21	1.66	2	1.57
BE952248		EST	EST		0.46	0.52	0.4	0.69	0.75	0.66	0.84	1.3	1.14	2	1.44
BE954058	Mm.259673	Tob1	Transducer of ErbB-2.1		0.55	0.34	0.51	0.88	1.11	0.99	1.67	0.96	1.43	2	1.04
BE988102	Mm.170103	Vps54	Vacuolar protein sorting 54 (yeast)		0.91	0.82	0.82	0.8	0.5	0.82	0.69	2.36	1.4	1.99	2.71
BE987294	Mm.208511	Gucy2f	Guanylate cyclase 2f		1.57	0.59	0.76	0.86	0.63	0.68	1.03	1.39	1.62	1.99	2.35
BE983070	Mm.331970	Dscr1l2	Down syndrome critical region gene 1-like 2		0.46	0.66	0.8	0.68	0.4	0.72	0.7	1.47	1.88	1.99	2.03
BE951535	Mm.268027	2900064A13Rik	RIKEN cDNA 2900064A13 gene		0.43	0.27	0.48	0.45	0.69	0.83	0.94	1.13	1.52	1.99	1.88
BE981859	Mm.249695	Ppm1b	Protein phosphatase 1B, magnesium dependent, beta isoform		0.52	0.82	0.9	0.95	0.72	0.59	1.1	1.49	1.82	1.99	1.8
BE950302	Mm.29045	Atp6v1e1	ATPase, H+ transporting, V1 subunit E isoform 1		0.79	0.71	0.84	0.5	0.73	1.11	1.27	1.69	1.39	1.99	1.79
BE954766	Mm.2966	Atp5g3	ATP synthase, H+ transporting, mitochondrial F0 complex, subunit c (subunit 9), isoform 3		0.84	1.27	1.01	0.99	1.01	1.27	1.41	2.11	2.01	1.99	1.71
BE988101	Mm.277891	Rpp30	Ribonuclease P/MRP 30 subunit (human)		0.25	0.76	0.62	0.62	0.8	0.67	0.62	1.61	1.4	1.97	2.73
BE988242	Mm.86557	Adpn	Adiponutrin		0.77	0.4	0.22	0.37	0.59	0.31	0.59	1.28	0.99	1.97	2.39
BE954765	Mm.41063	Trim24	Tripartite motif protein 24		1.31	0.85	1.23	0.8	0.95	1.03	1.52	2.93	1.77	1.97	1.91
BE988203	Mm.59167	Mllt4	Myeloid/lymphoid or mixed lineage-leukemia translocation to 4 homolog (Drosophila)		0.52	0.57	0.67	0.71	0.9	1.24	1.3	1.16	1.34	1.97	1.29
BE982721		EST	EST		0.65	0.87	0.92	1.08	0.89	1.17	1.02	1.37	1.31	1.97	1.28
BF455664	Mm.7444	Viaat	Solute carrier family 32 (GABA vesicular transporter), member 1		0.62	0.4	0.52	0.66	0.82	0.71	1.2	0.84	1.91	1.97	1.22
BE951391	Mm.234261	Pou4f2	POU domain, class 4, transcription factor 2		0.55	0.73	0.95	0.72	1.04	0.41	0.51	0.77	0.57	1.96	2.69
BE994908	Mm.8149	Mak	Male germ cell-associated kinase		0.11	0.22	0.3	0.27	0.34	0.58	0.85	1.74	1.83	1.96	2.55
BF463554	Mm.311337	Mapk14	Mitogen activated protein kinase 14		0.56	0.76	0.7	0.63	0.77	0.71	0.75	1.09	1.12	1.96	1.89
BF463326	Mm.276348	Ogdh	Oxoglutarate dehydrogenase (lipoamide)		0.9	0.88	0.76	0.59	0.72	0.63	0.76	1.31	1.13	1.96	1.74
BE985335	Mm.5547	BC053401	CDNA sequence BC053401		0.73	0.86	0.89	1.03	1.42	1.05	1.07	1.12	1.37	1.96	1.62
BE949849	Mm.101153	Irx5	Iroquois related homeobox 5 (Drosophila)		0.51	1.29	1.36	1.27	1.15	1.37	1.48	1.56	1.27	1.96	1.48
BF464340	Mm.12834	Lfng	Lunatic fringe gene homolog (Drosophila)		0.32	1.43	1.04	1.27	1.26	0.86	0.72	0.99	1.54	1.96	1.35
BF466463	Mm.41555	Rab28	RAB28, member RAS oncogene family		0.51	0.57	0.76	0.88	1.01	1.18	1.29	1.04	1.52	1.96	1.21
BE988778	Mm.178818	D8Ertd325e	DNA segment, Chr 8, ERATO Doi 325, expressed		0.7	0.89	0.96	0.91	1.04	0.97	1.06	1.24	1.28	1.96	1.2
BE984325	Mm.95518	Arr3	Arrestin 3, retinal		0.23	0.22	0.18	0.29	0.15	0.21	0.28	0.71	1.09	1.95	6.11
BF466050	Mm.44736	Dnm1	Dynamin 1		0.3	0.33	0.4	0.27	0.47	0.6	0.69	2.14	1.83	1.95	3.61
BE986460	Mm.383426	Grb2	Growth factor receptor bound protein 2		0.41	0.56	0.57	0.51	0.59	1.06	1.24	1.4	1.62	1.95	2.22
BF465020	Mm.409931	Transcribed locus	Transcribed locus		0.47	0.35	0.6	0.79	0.97	1.15	0.73	1.22	1.42	1.95	1.99
BE986727	Mm.206505	Timp2	Tissue inhibitor of metalloproteinase 2		0.76	0.9	0.9	1.04	0.9	0.99	0.95	1.41	1	1.95	1.55
BE987419	Mm.23166	4921525L17Rik	RIKEN cDNA 4921525L17 gene		0.39	0.36	0.63	0.64	0.79	0.87	1.35	1.06	1.6	1.95	1.43
BF467701	Mm.272120	Gad1	Glutamic acid decarboxylase 1		0.13	0.5	0.41	0.61	0.95	1.13	0.78	0.81	1.39	1.95	1.22
BE949703	Mm.205045	Ddx41	DEAD (Asp-Glu-Ala-Asp) box polypeptide 41		0.9	1.32	0.65	0.71	1.59	1.16	1.38	1.2	1.8	1.95	1.19
BE951508	Mm.104540	Napa	N-ethylmaleimide sensitive fusion protein attachment protein alpha		0.86	0.68	0.85	0.83	0.66	1.06	1.43	1.27	1.49	1.95	1.06
BE985528	Mm.330496	Inoc1	INO80 complex homolog 1 (S. cerevisiae)		1.26	1.08	0.74	0.71	0.92	1.04	0.88	1.06	1.28	1.93	2.19
BE984628	Mm.220173	Ap3s2	Adaptor-related protein complex 3, sigma 2 subunit		0.73	0.75	0.72	0.82	0.74	0.99	1	1.36	1.62	1.93	1.51
BE985829	Mm.41757	Ggtl3	Gamma-glutamyltransferase-like 3		0.42	0.29	0.69	0.52	0.57	0.74	1.04	1.24	1.01	1.93	1.43
BE954567	Mm.246240	Ctbp2	C-terminal binding protein 2		0.74	0.6	0.77	0.74	0.86	1.28	1.35	1.56	1.39	1.93	1.35
BE949693	Mm.46401	Son	Son cell proliferation protein		0.54	0.5	0.52	0.54	0.63	1.16	1.99	1.83	1.68	1.92	2.43
BF461626	Mm.311840	Dlgap1	Discs, large (Drosophila) homolog-associated protein 1		0.36	0.59	0.47	0.66	0.54	0.7	0.61	1.48	1.25	1.92	2.03
BE987334	Mm.41719	1700020C11Rik	RIKEN cDNA 1700020C11 gene		1.4	0.52	0.56	0.68	0.86	0.8	0.99	1.91	1.93	1.92	1.61
BF463685	Mm.30688	4932414K18Rik	RIKEN cDNA 4932414K18 gene		0.49	0.65	0.74	0.64	0.97	0.73	0.97	1.26	1.32	1.91	2.33
BE951384	Mm.408197	Transcribed locus	Transcribed locus		0.64	0.85	0.91	1.32	1.43	1.24	1.21	1.55	1.22	1.91	2.16
BE982448	Mm.253559	Plekha6	Pleckstrin homology domain containing, family A member 6		0.91	0.74	0.76	0.57	0.54	0.54	0.65	1.04	1.06	1.91	2.11
BE952281	Mm.3555	Vdac1	Voltage-dependent anion channel 1		0.95	2.5	1.26	0.9	1.65	1.24	1.23	1.65	1.19	1.91	2.06
BE987171	Mm.4628	Smpd1	Sphingomyelin phosphodiesterase 1, acid lysosomal		0.37	0.47	0.56	0.72	0.8	0.79	1.68	0.87	1.29	1.91	1.41
BE982239	Mm.260256	Eif4g1	Eukaryotic translation initiation factor 4, gamma 1		0.88	0.72	0.68	0.91	0.83	0.85	0.84	1.26	1.23	1.89	2.14
BE984934	Mm.28969	Fmip	Fms interacting protein		0.67	0.74	0.8	0.69	0.73	0.62	0.52	1.13	0.86	1.89	1.91
BE986869	Mm.283194	Klhdc8b	Kelch domain containing 8B		0.83	0.65	0.62	0.53	0.43	0.52	0.93	2.83	1.75	1.89	1.72
BF463467	Mm.35571	Mobkl2c	MOB1, Mps One Binder kinase activator-like 2C (yeast)		1.21	0.93	1.18	0.9	1.13	1.09	1.07	2.31	1.99	1.89	1.49
BF466095	Mm.1415	Epas1	Endothelial PAS domain protein 1		0.75	0.64	0.81	1.13	1.13	1.42	1.37	1.31	1.04	1.88	2.75
BE983473	Mm.244215	Gls	Glutaminase		0.72	0.78	0.9	0.62	0.72	0.77	0.66	1.41	1.31	1.88	2.46
BE995051	Mm.45651	Cnnm4	Cyclin M4		0.76	0.8	0.63	0.7	0.65	0.69	0.77	1.07	1.06	1.88	2.33
BE995404	Mm.409268	Transcribed locus	Transcribed locus		0.68	0.8	0.66	1.51	0.52	0.69	0.95	1.58	1.39	1.88	2.25
BF460845	Mm.258484	D6Wsu176e	DNA segment, Chr 6, Wayne State University 176, expressed		0.58	0.54	0.73	0.38	0.6	0.81	0.93	1.22	1.06	1.88	2.2
BE954786	Mm.397546	Transcribed locus	Transcribed locus		1.02	0.69	0.58	0.44	0.36	0.54	1.06	1.83	1.31	1.88	2.13
BE987338	Mm.21669	Ndufs2	NADH dehydrogenase (ubiquinone) Fe-S protein 2		0.62	0.68	0.64	0.73	0.9	0.77	2.01	1.4	1.77	1.88	2.08
BF463210	Mm.226534	4933406E20Rik	RIKEN cDNA 4933406E20 gene		0.5	0.91	0.45	0.48	0.46	0.68	0.73	1.48	1.16	1.88	1.67
BE986146	Mm.408822	Transcribed locus	Transcribed locus		0.57	1	0.83	0.68	0.55	0.58	0.8	1.39	1.04	1.88	1.24
BE954647	Mm.4173	Mtap1b	Microtubule-associated protein 1 B		0.55	1.95	1.44	1.79	2.28	1.1	1.57	1.39	1.66	1.88	1.22
BF456913	Mm.235074	Wwc2	WW, C2 and coiled-coil domain containing 2		0.81	1.29	0.68	0.82	0.61	0.31	0.88	0.85	1.04	1.88	1.16
BE981488	Mm.255822	Camk2d	Calcium/calmodulin-dependent protein kinase II, delta		0.18	0.4	0.43	0.8	1.09	1.05	1.44	1.19	1.96	1.87	2.13
BE987889	Mm.165807	F8a	Factor 8-associated gene A		0.67	0.72	0.6	0.6	0.67	0.64	0.72	1.59	1.45	1.87	1.89
BE951701	Mm.272312	Sec14l1	SEC14-like 1 (S. cerevisiae)		0.83	1.11	1.04	0.93	0.96	0.69	1.29	1.14	1	1.87	1.82
BE981425	Mm.20893	Dncic1	Dynein, cytoplasmic, intermediate chain 1		0.72	0.84	0.72	0.67	0.77	0.71	0.91	1.34	1.11	1.87	1.73
BE995621	Mm.274426	Hs3st3b1	Heparan sulfate (glucosamine) 3-O-sulfotransferase 3B1		0.75	0.76	0.26	0.51	0.6	0.88	1.33	1.48	1.2	1.87	1.69
BF460578	Mm.20465	Gpr37	G protein-coupled receptor 37		0.34	0.32	0.82	1.09	1.09	1.04	1.39	1.84	1.73	1.87	1.65
BE949970	Mm.86664	4933436C20Rik	RIKEN cDNA 4933436C20 gene		0.4	1.73	0.63	0.42	0.68	0.66	1.06	2.25	2.06	1.85	3.12
BE988292	Mm.38009	Plcb4	Phospholipase C, beta 4		0.31	0.62	0.6	0.57	0.57	0.85	0.82	1.33	1.07	1.85	2.43
BF462124	Mm.396796	Transcribed locus	Transcribed locus		0.53	0.9	0.92	0.88	0.97	0.97	0.93	0.97	0.94	1.85	2.3
BE985857	Mm.1761	Clk1	CDC-like kinase 1		0.65	0.55	0.73	0.77	0.81	0.67	0.76	1.35	1.22	1.85	1.95
BE950493	Mm.255241	Chgb	Chromogranin B		1.02	0.81	1.07	0.8	0.91	1.39	1.82	1.47	1.78	1.85	1.33
BE988827	Mm.80685	Crocc	Ciliary rootlet coiled-coil, rootletin		1.29	0.73	0.74	0.59	0.63	0.8	1.01	1.14	1.47	1.84	2.19
BF465027	Mm.392224	Transcribed locus	Transcribed locus		0.79	0.82	0.83	0.83	0.66	0.59	0.68	0.85	1.01	1.84	2.14
BF466431	Mm.39513	A830039N20Rik	RIKEN cDNA A830039N20 gene		0.52	0.55	0.57	0.86	0.84	0.74	0.67	1.99	1.24	1.84	2.08
BE950534	Mm.258324	3010001K23Rik	RIKEN cDNA 3010001K23 gene		0.7	0.69	0.7	0.71	0.94	0.84	1.05	1.34	1.35	1.84	1.64
BE996364	Mm.24222	Sphk2	Sphingosine kinase 2		0.54	0.68	0.75	0.64	0.82	1.26	1.26	1.59	1.38	1.84	1.59
BE950543	Mm.46005	2600011C06Rik	RIKEN cDNA 2600011C06 gene		0.68	0.59	0.82	0.73	0.78	0.74	0.71	1.09	1.51	1.84	1.52
BF466499	Mm.93193	4432405B04Rik	RIKEN cDNA 4432405B04 gene		0.88	0.84	0.89	0.9	0.93	1.01	1.01	1.26	1.54	1.84	1.45
BF467072	Mm.334825	AI427515	Expressed sequence AI427515		0.73	1.21	0.66	0.92	0.64	0.93	0.92	1.16	1.36	1.84	1.42
BE982747	Mm.398550	Transcribed locus	Transcribed locus		0.76	0.73	0.62	0.52	0.59	0.59	1.04	2.08	1.54	1.83	2.2
BE987142	Mm.101525	1700010H15Rik	RIKEN cDNA 1700010H15 gene		1.59	0.77	0.63	0.89	0.86	0.81	0.97	1.69	1.18	1.83	2.14
BE985169	Mm.307728	Btbd4	BTB (POZ) domain containing 4		0.78	0.43	0.68	0.81	0.64	0.68	0.96	1.35	1.27	1.83	1.84
BF464876	Mm.60648	Tdrd9	Tudor domain containing 9		1.11	0.32	0.57	0.74	0.51	0.81	0.5	0.95	0.98	1.83	1.77
BE954087	Mm.38469	Apbb1	Amyloid beta (A4) precursor protein-binding, family B, member 1		0.71	0.82	1.2	0.68	0.83	1.06	1.87	2.39	1.54	1.83	1.73
BE949887	Mm.249386	Kcnc1	Potassium voltage gated channel, Shaw-related subfamily, member 1		0.72	0.38	0.91	0.86	0.95	0.89	1.07	1.36	1.35	1.83	1.72
BE981269	Mm.235668	Epha10	Eph receptor A10		0.59	0.4	0.62	0.51	0.75	0.57	0.56	1.39	1.22	1.83	1.67
BE981505	Mm.2159	Bnip3	BCL2/adenovirus E1B 19kDa-interacting protein 1, NIP3		0.51	0.52	1.17	1.32	0.54	0.68	0.93	1.17	1.22	1.83	1.66
BE988058	Mm.200912	Prkab1	Protein kinase, AMP-activated, beta 1 non-catalytic subunit		0.3	0.29	0.45	0.54	0.67	0.88	1.4	1.32	1.29	1.83	1.64
BF462320	Mm.270587	Clcn7	Chloride channel 7		0.57	0.93	0.52	0.84	0.59	0.58	0.65	1.27	0.9	1.83	1.37
BF464742	Mm.258320	Usp33	Ubiquitin specific protease 33		0.77	0.59	0.55	0.27	0.58	0.55	0.34	1.27	1.38	1.82	2.57
BE952259	Mm.39001	Polrmt	Polymerase (RNA) mitochondrial (DNA directed)		0.65	1.13	0.9	0.81	0.66	0.66	1.07	1.37	1.38	1.82	1.8
BI202477	Mm.173286	Tnpo1	Transportin 1		0.67	0.9	0.82	1.08	1.53	1.93	0.71	1.31	1.6	1.82	1.79
BE950487	Mm.269883	Nrip2	Nuclear receptor interacting protein 2		0.87	1.19	0.58	0.67	1.01	0.97	0.88	1.13	0.86	1.82	1.47
BE982527	Mm.27256	Dlgh4	Discs, large homolog 4 (Drosophila)		0.81	0.73	0.43	0.6	0.91	1.15	1.34	1.17	1.65	1.82	1.41
BE983436	Mm.19111	Prkaca	Protein kinase, cAMP dependent, catalytic, alpha		1.02	1.35	1.39	0.79	0.83	0.67	1.15	1.09	1.4	1.82	1.39
BF465346	Mm.272139	Nosip	Nitric oxide synthase interacting protein		0.99	1.55	0.84	0.82	1.21	1.67	1.06	1.51	1.2	1.82	1.39
BF460557	Mm.51187	6030405A18	Hypothetical protein 6030405A18		0.48	0.31	1.03	1.31	2.36	1.85	2.33	0.95	1.6	1.82	1.18
BE954773	Mm.4766	Vmp	Vesicular membrane protein p24		0.32	0.19	0.32	0.46	0.35	0.47	0.66	1.22	1.15	1.8	2.45
BF464171	Mm.235758	Scn8a	Sodium channel, voltage-gated, type VIII, alpha		0.36	0.7	0.59	0.75	0.59	0.66	0.75	1.32	1.02	1.8	2.31
BE986702	Mm.271980	Gprasp1	G protein-coupled receptor associated sorting protein 1		0.31	0.81	0.95	1.17	1.13	0.9	1.27	1.45	1.4	1.8	1.56
BE950585	Mm.260647	C920006C10Rik	RIKEN cDNA C920006C10 gene		0.82	0.66	0.53	0.64	0.67	0.75	0.96	1.35	1.08	1.79	1.87
BF460788	Mm.23235	Gpr153	G protein-coupled receptor 153		0.76	0.96	1.13	0.85	0.88	0.64	1.04	1.37	1.88	1.79	1.73
BF464442	Mm.18856	Mapk6	Mitogen-activated protein kinase 6		0.85	1.58	1.04	0.88	0.78	0.88	0.69	1.16	1.04	1.79	1.64
BF464746	Mm.276277	Alkbh6	AlkB, alkylation repair homolog 6 (E. coli)		0.82	0.9	0.89	0.7	0.76	0.82	1.06	1.43	1.27	1.79	1.4
BE951294	Mm.30060	Avpi1	Arginine vasopressin-induced 1		1.12	0.97	0.68	0.72	0.67	0.76	0.91	1.21	1.41	1.79	1.39
BF461977	Mm.204969	Spna2	Spectrin alpha 2		0.7	0.58	1.2	0.84	1.01	0.8	0.91	1.51	1.59	1.79	1.32
BE981793	Mm.2210	Abca2	ATP-binding cassette, sub-family A (ABC1), member 2		0.64	0.92	0.68	0.84	1	1.03	1.27	1.15	1.29	1.79	1.08
BF460495	Mm.101274	2010008E23Rik	Ataxin 7-like 3		0.53	0.54	0.79	0.66	0.57	0.92	0.88	0.85	1.04	1.78	2.87
BE981802	Mm.408554	Transcribed locus	Transcribed locus		0.5	0.62	0.46	0.69	0.77	0.97	0.84	1.17	1.18	1.78	2.64
BE987368	Mm.89918	Podxl	Podocalyxin-like		0.26	0.33	0.8	0.75	0.97	1.27	1.13	1.61	1.42	1.78	1.95
BF466566	Mm.34699	CDNA clone IMAGE:6412691	CDNA clone IMAGE:6412691		0.72	0.59	0.75	0.86	0.95	1.64	1.37	1.27	1.2	1.78	1.85
BE983809	Mm.367229	Transcribed locus	Transcribed locus		0.81	2.71	0.86	1.1	0.61	0.99	0.82	1.03	1.05	1.78	1.77
BE987852	Mm.95780	Lrtm1	Leucine-rich repeats and transmembrane domains 1		0.82	1.01	0.52	0.66	0.88	0.91	0.91	0.99	0.73	1.78	1.52
BF464365		EST	EST		0.86	0.53	0.6	0.47	0.76	0.81	1.16	1.69	0.72	1.78	1.39
BE983518	Mm.227598	Prkcbp1	Protein kinase C binding protein 1		1.08	1.17	1.21	1.21	0.67	0.62	1	1.11	1.15	1.78	1.3
BE988571	Mm.26840	Alkbh	AlkB, alkylation repair homolog (E. coli)		0.6	1.04	0.99	1.25	1.65	1.05	1.13	1.3	1.22	1.77	2.25
BE983005	Mm.131135	Epb4.1l3	RIKEN cDNA 2410021H03 gene		1.01	1.37	1.11	0.75	0.6	0.53	0.66	1.41	1.21	1.77	2.11
BE981424	Mm.247582	Rai16	Retinoic acid induced 16		0.23	0.26	0.3	0.2	0.39	0.37	0.27	1.96	2.01	1.77	1.87
BE983397	Mm.290110	Dnajb6	DnaJ (Hsp40) homolog, subfamily B, member 6		0.82	1.04	1.07	0.84	1.07	0.92	1.15	1.14	1.25	1.77	1.66
BE950529	Mm.257437	Cdh2	Cadherin 2		1.04	0.82	0.7	0.78	1.1	1.35	0.96	1.37	0.99	1.77	1.31
BE985536	Mm.408783	Transcribed locus	Transcribed locus		0.53	0.57	0.47	0.62	1.01	0.81	1.18	1.35	1.52	1.77	1.25
BE950513	Mm.34775	Pdha1	Pyruvate dehydrogenase E1 alpha 1		1.06	0.74	0.85	0.8	0.91	0.93	1.17	1.46	1.59	1.75	2.1
BE950502	Mm.247480	Ofd1	Oral-facial-digital syndrome 1 gene homolog (human)		0.33	0.8	0.71	0.8	0.92	0.85	1.2	1.33	1.55	1.75	1.64
BE988254	Mm.315997	Hspca	Heat shock protein 1, alpha		0.8	0.89	0.93	1.15	0.93	1.06	0.85	1.09	1.16	1.75	1.4
BF466312	Mm.93636	Dmxl2	Dmx-like 2		0.2	0.42	0.47	0.47	0.46	0.73	0.91	1.77	1.92	1.74	2.16
BF461160	Mm.40828	Sqstm1	Sequestosome 1		0.75	0.72	0.99	0.69	0.85	1.15	1.47	1.43	1.16	1.74	1.87
BE953725	Mm.5348	Phf7	PHD finger protein 7		0.87	0.68	0.94	0.91	0.77	1.25	1.17	1.58	1.17	1.74	1.58
BF466342	Mm.322294	Ndufb9	NADH dehydrogenase (ubiquinone) 1 beta subcomplex, 9		1.13	0.65	1.21	0.73	1.16	1.18	1.33	1.79	1.8	1.74	1.52
BF463569	Mm.3193	Pkia	Protein kinase inhibitor, alpha		0.93	0.7	1.12	0.8	0.91	0.8	0.81	0.82	0.76	1.74	1.33
BE953846	Mm.248907	Map2k1	Mitogen activated protein kinase kinase 1		0.68	0.86	0.89	1.1	0.48	0.49	0.81	0.88	1.33	1.74	0.84
BF466078	Mm.303924	Sac3d1	SAC3 domain containing 1		0.65	0.53	0.76	0.95	0.81	0.81	1.05	1.13	1.78	1.73	1.65
BE987049	Mm.301039	Ncoa1	Nuclear receptor coactivator 1		0.36	0.52	0.7	0.8	0.95	1.12	1.38	1.52	1.05	1.73	1.48
BE950590	Mm.9001	Nlk	Nemo like kinase		0.29	0.45	0.49	0.67	0.79	0.85	1.38	1.18	1.84	1.73	1.41
BF466705	Mm.41451	1810021J13Rik	Expressed sequence AA511254		0.9	1.2	0.58	0.61	0.65	0.84	0.79	1.21	1.06	1.73	1.32
BE985587	Mm.1444	Cops7a	COP9 (constitutive photomorphogenic) homolog, subunit 7a (Arabidopsis thaliana)		0.78	0.94	0.82	1.12	1.02	1.07	1.07	1.06	1.2	1.73	1.29
BE981280	Mm.154581	Aco2	Aconitase 2, mitochondrial		0.73	0.7	0.9	0.92	0.81	0.87	1.21	1.82	1.72	1.73	1.18
BE986872	Mm.74605	Faim	Fas apoptotic inhibitory molecule		0.85	1.06	1.26	0.99	0.97	0.75	0.69	0.91	0.69	1.72	2.85
BF461232	Mm.71015	Pdia5	Protein disulfide isomerase associated 5		0.94	0.81	0.99	0.64	0.43	0.54	0.84	0.74	0.81	1.72	2.16
BF463925	Mm.28219	Cdipt	CDP-diacylglycerol--inositol 3-phosphatidyltransferase (phosphatidylinositol synthase)		0.86	0.67	0.57	0.71	0.49	0.77	0.82	1.42	1.26	1.72	2
BF464846	Mm.276155	Ihpk1	Inositol hexaphosphate kinase 1		0.81	0.8	0.93	0.68	0.86	0.98	1.53	1.17	0.95	1.72	1.92
BE985225	Mm.43745	Bat5	HLA-B associated transcript 5		0.81	0.74	0.76	0.59	0.81	1.19	1.29	1.25	1.4	1.72	1.72
BF462285	Mm.141741	Cotl1	Coactosin-like 1 (Dictyostelium)		1.12	1.06	0.86	0.87	0.94	0.85	0.9	1.22	1.06	1.72	1.57
BE954741	Mm.5088	Atm	RIKEN cDNA C030026E19 gene		0.96	0.82	0.96	1.04	1.53	1.17	0.95	1.39	1.17	1.72	1.56
BF464441	Mm.25042	Xpot	Exportin, tRNA (nuclear export receptor for tRNAs)		1.13	0.97	0.82	0.85	0.95	1.49	1.33	1.65	1.41	1.72	1.39
BE982891	Mm.25504	5830434P21Rik	RIKEN cDNA 5830434P21 gene		0.82	0.41	0.91	1.05	1.52	0.88	0.88	0.77	1.27	1.72	0.86
BF462258	Mm.398040	Zfp612	Zinc finger protein 612		0.7	0.54	0.61	0.56	0.44	0.53	0.68	1.4	1.47	1.71	2.27
BF460494	Mm.112765	Ripk2	Receptor (TNFRSF)-interacting serine-threonine kinase 2		0.7	0.7	0.78	0.48	0.49	0.89	1.09	1.78	1.27	1.71	1.73
BE983380	Mm.166485	1810037C20Rik	RIKEN cDNA 1810037C20 gene		0.59	0.79	0.95	0.78	1.2	1.04	1.08	1.67	1.49	1.71	1.65
BE954601	Mm.277585	App	Amyloid beta (A4) precursor protein		0.45	0.33	0.87	0.92	0.99	0.74	0.99	0.95	1.09	1.71	1.36
BE988774	Mm.257035	Dlgh2	Discs, large homolog 2 (Drosophila)		0.36	0.32	0.54	0.84	1.36	1.04	1.22	0.91	1.23	1.71	1.29
BF461143	Mm.407013	Transcribed locus	Transcribed locus		0.51	0.52	0.63	0.81	0.67	0.55	0.39	2.16	1.41	1.69	2.62
BE984314	Mm.34901	Grtp1	GH regulated TBC protein 1		1.13	2.16	0.76	0.9	0.88	0.89	0.77	1.04	0.93	1.69	2.35
BF465292	Mm.21772	Smarcd2	SWI/SNF related, matrix associated, actin dependent regulator of chromatin, subfamily d, member 2		0.67	0.75	0.64	0.7	0.68	0.8	1.11	1.1	1.16	1.69	1.91
BF463472	Mm.392885	Transcribed locus	Transcribed locus		0.91	0.75	0.91	0.99	0.64	0.61	0.4	0.75	1.27	1.69	1.87
BF461725	Mm.277090	Foxo6	Forkhead box O6		1.39	0.64	1.15	1.25	0.68	0.58	0.93	1.26	0.78	1.69	1.83
BE986695	Mm.290908	Birc6	Baculoviral IAP repeat-containing 6		0.43	0.63	0.47	0.79	0.78	0.72	1.05	1.36	1.09	1.69	1.82
BE988966	Mm.158902	1810044A24Rik	RIKEN cDNA 1810044A24 gene		0.78	0.68	0.72	0.72	0.67	0.79	1.13	1.58	1.02	1.69	1.74
BE983835	Mm.391771	Transcribed locus	Transcribed locus		0.95	0.74	0.66	0.6	0.72	1.01	1.31	1.16	0.77	1.69	1.14
BE986694	Mm.26696	Rnf6	Ring finger protein (C3H2C3 type) 6		0.27	0.45	0.47	0.52	1.04	0.9	1.34	1.12	1.6	1.69	1.07
BE981856	Mm.28721	Brd3	Bromodomain containing 3		0.9	0.94	1.01	1.1	0.99	1.12	1.31	1.27	1.42	1.69	1.06
BE987782	Mm.227183	Eif4e2	Eukaryotic translation initiation factor 4E member 2		0.84	0.85	0.51	0.46	0.53	0.5	0.83	1.2	1.13	1.68	3.29
BF461975	Mm.43784	Hagh	Hydroxyacyl glutathione hydrolase		0.61	0.52	0.54	0.65	0.91	0.69	1.09	1.56	1.17	1.68	1.75
BF463202	Mm.259254	Rnasel	Ribonuclease L (2', 5'-oligoisoadenylate synthetase-dependent)		0.24	0.26	0.12	0.38	0.15	0.26	0.51	0.91	1.21	1.68	1.74
BE988813	Mm.247113	Cnot6:	CCR4-NOT transcription complex, subunit 6		0.95	0.93	0.91	0.59	0.86	1.13	1.09	1.92	1.71	1.68	1.61
BE949820	Mm.45218	Gats	Opposite strand transcription unit to Stag3		0.84	0.55	0.88	0.88	1.01	0.97	1.04	1.14	0.97	1.68	1.49
BE987213	Mm.286868	Stxbp5	Syntaxin binding protein 5 (tomosyn)		0.66	1.13	0.66	0.76	0.69	0.57	0.97	1.35	1.29	1.68	1.45
BE986672	Mm.247203	Pcdhga12	Protocadherin gamma subfamily C, 3		0.8	0.65	0.71	0.61	0.58	0.6	0.98	0.91	1.06	1.68	1.26
BE983871	Mm.81122	Nipa1	Non imprinted in Prader-Willi/Angelman syndrome 1 homolog (human)		0.32	0.86	0.98	0.82	0.88	1.06	0.92	1.21	1.37	1.67	1.69
BE981235	Mm.372086	Tomm20	Translocase of outer mitochondrial membrane 20 homolog (yeast)		0.72	0.59	0.69	0.46	0.73	1.27	1.35	2	1.18	1.67	1.69
BE986774	Mm.275082	2310021P13Rik	RIKEN cDNA 2310021P13 gene		0.76	0.74	0.83	0.72	0.95	1	1.19	1.45	1.39	1.67	1.62
BE995651	Mm.129415	A930037G23Rik	RIKEN cDNA A930037G23 gene		0.77	0.63	0.79	0.66	0.93	0.85	0.69	1.27	1.32	1.67	1.56
BF466631	Mm.246670	Slc1a1	Solute carrier family 1 (neuronal/epithelial high affinity glutamate transporter, system Xag), member 1		0.31	0.44	0.39	0.4	0.66	0.83	1.99	1.78	1.57	1.67	1.49
BE954641	Mm.389227	Traf5	Tnf receptor-associated factor 5		0.94	0.68	0.85	0.7	0.73	0.75	1.1	2.3	1.34	1.67	1.35
BF467614	Mm.2478	Sfrs4	Splicing factor, arginine/serine-rich 4 (SRp75)		1.06	1.05	1.28	1.27	1.22	1.42	1.11	1.18	1.3	1.67	1.14
BF466053	Mm.281700	Hap1	Huntingtin-associated protein 1		0.33	0.25	0.44	0.48	0.63	0.82	0.84	1.82	1.71	1.67	0.99
BF466196	Mm.5001	Dnmt3a	DNA methyltransferase 3A		0.84	1.22	0.75	0.95	0.54	0.53	0.91	1.68	1.41	1.66	1.75
BE983616	Mm.3552	Clock	Circadian locomoter output cycles kaput		1.36	1.13	0.39	0.51	0.62	0.36	0.8	1.49	1.13	1.66	1.68
BE986603	Mm.271546	BC042720	CDNA sequence BC042720		0.93	0.79	1.03	0.55	0.76	0.91	1.12	1.08	1.17	1.66	1.6
BF467680	Mm.24569	BC023829	CDNA sequence BC023829		0.95	0.74	0.81	0.71	0.86	0.91	1.52	2.83	1.72	1.66	1.57
BF464498	Mm.35511	Lass4	Longevity assurance homolog 4 (S. cerevisiae)		0.77	0.84	0.77	0.69	0.64	0.84	1.21	1.22	1.37	1.66	1.54
BE954659	Mm.289645	Gtl2	GTL2, imprinted maternally expressed untranslated mRNA		0.34	0.33	0.41	0.81	1.1	1.03	1.1	1.27	1.47	1.65	2.14
BE988905	Mm.251890	Tmem109	Transmembrane protein 109		1.62	1.16	0.9	0.99	0.72	0.49	1.04	1.83	1.23	1.65	2.11
BE950137	Mm.62876	Zwint	ZW10 interactor		0.59	1.05	0.75	0.84	0.98	0.71	0.95	1.39	1.47	1.65	2.08
BE950627	Mm.3906	Map2k7	Mitogen activated protein kinase kinase 7		0.51	0.56	0.66	0.89	0.55	0.61	1.05	1.16	1.18	1.65	2.04
BF465323	Mm.213403	Klc3	Kinesin light chain 3		0.16	0.29	0.32	0.36	0.54	1.16	2.36	2.16	1.62	1.65	1.97
BE986442	Mm.331313	Amy2	Amylase 2, pancreatic		1.21	1.08	0.92	1.43	0.89	0.93	1.07	1.07	0.89	1.65	1.95
BE987909	Mm.330223	Cacnb4	Calcium channel, voltage-dependent, beta 4 subunit		0.54	1.01	0.71	0.8	0.86	0.88	0.93	1.4	1.53	1.65	1.87
BE950022		EST	EST		1.38	0.51	0.81	0.9	1.59	1.66	1.25	1.44	1.09	1.65	1.71
BE951561	Mm.50424	Tax1bp1	Tax1 (human T-cell leukemia virus type I) binding protein 1		0.91	0.58	0.89	0.82	0.88	1.17	1.13	1.47	1.61	1.65	1.66
BE985684	Mm.39424	Shc2	Src homology 2 domain-containing transforming protein C2		1.35	0.95	1.32	0.95	1.17	1	1.16	1.21	1.47	1.65	1.6
BE984817	Mm.291752	Tspan15	Tetraspanin 15		1.38	1.04	1.33	0.95	1.26	1.41	1.42	2.3	1.15	1.65	1.35
BE989142	Mm.291442	Sparc	Secreted acidic cysteine rich glycoprotein		1	1.16	0.8	0.96	0.82	0.8	1.05	1.33	1.54	1.65	1.07
BE986272	Mm.22665	Hdac5	Histone deacetylase 5		0.73	0.85	1.04	0.85	0.95	1.17	1.16	1.46	1.04	1.64	2.53
BF464388	Mm.150314	Prickle1	Prickle like 1 (Drosophila)		0.56	0.52	0.52	0.51	0.63	0.75	1.06	1.53	1.55	1.64	2.2
BE950334	Mm.223674	Syp	Synaptophysin		0.07	0.14	0.22	0.28	0.44	0.55	1.72	2.06	1.74	1.64	2.19
BE954635	Mm.267664	LOC545554	Similar to RIKEN cDNA B230218L05 gene		1.06	1	0.78	0.66	0.88	0.91	1.06	1.56	1.27	1.64	2.14
BE988533	Mm.70065	C030002B11Rik	RIKEN cDNA C030002B11 gene		0.49	0.77	1.03	1.13	0.85	0.97	0.96	1.97	1.16	1.64	2.01
BE995600	Mm.167586	Msi2h	Musashi homolog 2 (Drosophila)		0.88	1.27	1.03	0.84	1	1.07	0.83	1.23	1.21	1.64	1.93
BE953997	Mm.211229	Trio	Triple functional domain (PTPRF interacting)		0.79	1.06	0.78	0.64	0.62	0.58	0.72	1.56	1.13	1.64	1.59
BE995886	Mm.137053	E130102H24Rik	RIKEN cDNA E130102H24 gene		0.29	0.25	0.24	0.38	0.38	0.46	0.97	0.84	1.91	1.64	1.56
BF464506	Mm.272616	2010321M09Rik	RIKEN cDNA 2010321M09 gene		0.26	0.47	0.43	0.57	1.04	0.63	0.93	1.84	1.18	1.64	1.27
BE950424	Mm.86472	1200014M14Rik	RIKEN cDNA 1200014M14 gene		0.25	0.25	0.53	0.15	0.33	0.53	1.07	1.38	0.95	1.62	2.5
BE987890	Mm.86541	Ccrn4l	CCR4 carbon catabolite repression 4-like (S. cerevisiae)		1.22	0.91	0.77	0.97	0.59	0.73	0.94	1.84	1.2	1.62	1.91
BE951468	Mm.29815	Mat2a	Methionine adenosyltransferase II, alpha		0.89	0.78	0.76	0.88	1.19	1.02	1.13	1.13	1.13	1.62	1.68
BE987082	Mm.291595	Bteb1	Basic transcription element binding protein 1		0.34	0.36	0.23	0.29	0.78	0.36	0.97	1.36	1.38	1.62	1.64
BE952284	Mm.22147	Gtpbp2	GTP binding protein 2		1.39	1.09	1.04	1.11	0.87	0.81	1.1	1.22	1.06	1.62	1.6
BF466588	Mm.28955	4930570C03Rik	RIKEN cDNA 4930570C03 gene		0.8	0.72	0.63	0.85	0.95	1.95	1.44	1.15	1.03	1.62	1.49
BE982080	Mm.36529	D2Bwg1423e	DNA segment, Chr 2, Brigham & Women's Genetics 1423 expressed		0.64	0.57	0.74	0.72	0.65	0.67	1.34	1.49	1.87	1.62	1.42
BF461375	Mm.2969	Akap1	A kinase (PRKA) anchor protein 1		0.64	0.65	0.54	0.47	0.59	0.75	1.06	1.45	1.42	1.62	1.41
BE986144	Mm.40016	Gja12	Gap junction membrane channel protein alpha 12		0.9	1.09	0.91	0.69	0.43	0.66	0.75	1.16	0.9	1.62	1.16
BE985004	Mm.10600	Glud1	Glutamate dehydrogenase 1		1.38	1.06	0.94	1	0.93	1.61	1.35	1.78	1.93	1.62	1.14
BE954016	Mm.184012	Trim9	Tripartite motif protein 9		0.5	0.55	0.36	0.4	0.9	1.05	1.05	1.22	1.26	1.62	1.14
BE988775	Mm.192580	Rtn4	Reticulon 4		0.33	0.47	0.45	0.81	1.09	0.88	0.98	0.75	1.49	1.62	0.95
BE988490		EST	EST		0.81	0.76	0.74	0.66	0.6	0.61	0.85	1.32	1.49	1.62	0.8
BF464501	Mm.4831	Htr3a	5-hydroxytryptamine (serotonin) receptor 3A		0.78	0.7	0.74	0.9	0.86	0.85	1.07	1.02	0.85	1.61	2.13
BE987848	Mm.311026	Fbxo33	F-box only protein 33		1	0.81	0.85	0.77	0.79	1.84	1.06	1.51	1.04	1.61	2.06
BF462242	Mm.38165	Slc27a1	Solute carrier family 27 (fatty acid transporter), member 1		0.76	1.44	0.92	1.05	1.38	1.48	1.22	1.65	1.27	1.61	1.52
BF464304	Mm.28121	Pdcl3	Phosducin-like 3		0.59	0.88	0.92	0.95	1.08	1.07	1.01	0.99	1.52	1.61	1.47
BF456894	Mm.43636	Zfp289	Zinc finger protein 289		0.75	0.48	0.69	0.73	0.59	0.72	0.95	1.19	1.53	1.61	1.16
BE989153		EST	EST		0.45	0.47	0.5	0.52	0.59	0.62	1.02	1.31	1.39	1.61	1.06
BF455651	Mm.330351	D430039N05Rik	RIKEN cDNA D430039N05 gene		0.57	0.62	0.68	0.58	0.54	0.66	0.72	1.21	1.41	1.6	1.84
BF464805	Mm.304656	Tmem8	Transmembrane protein 8 (five membrane-spanning domains)		1.04	0.33	0.66	0.58	0.38	0.49	0.53	1.48	1.37	1.6	1.71
BE950130	Mm.408110	Transcribed locus	Transcribed locus		0.7	0.74	1.08	1.07	0.57	0.85	1.27	0.9	1.12	1.6	1.6
BE950524	Mm.212609	6030443O07Rik	RIKEN cDNA 6030443O07 gene		0.52	0.3	0.59	0.7	1.1	0.76	0.76	1.04	1.01	1.6	1.48
BE988862		EST	EST		0.66	0.74	1.19	1.16	1.05	1.22	1.06	1.21	1.17	1.6	1.43
BF460491	Mm.273990	Slc35c1	Solute carrier family 35, member C1		1.02	0.62	0.73	0.64	0.5	0.72	1.06	1.13	1.43	1.6	1.38
BE984450	Mm.3973	Stx8	Syntaxin 8		0.4	0.75	0.64	0.75	0.65	0.97	0.93	1.07	1.4	1.6	1.3
BE983981	Mm.379264	Armc9	Armadillo repeat containing 9		0.88	0.54	0.59	0.86	0.95	1.14	1.17	0.95	1.54	1.6	1.09
BE985436	Mm.36756	Hsdl1	Hydroxysteroid dehydrogenase like 1		1.09	0.9	0.93	0.75	0.78	1.01	1.13	1.36	1.27	1.6	1.04
BF461885	Mm.287660	Prkce	Protein kinase C, epsilon		0.2	0.44	0.57	0.57	0.56	0.71	0.7	1.25	1.16	1.59	2
BE949990	Mm.299399	Pex6	Peroxisomal biogenesis factor 6		0.41	0.16	0.47	0.67	0.61	0.93	1.27	1.39	1.47	1.59	1.93
BE950091	Mm.178524	Usp32	Ubiquitin specific protease 32		0.41	0.75	0.78	0.68	0.77	0.81	0.99	1.19	1.21	1.59	1.93
BF460517	Mm.393006	5430417L22Rik	RIKEN cDNA 5430417L22 gene		1.19	0.57	0.67	0.71	0.59	0.94	1.42	1.6	1.17	1.59	1.87
BF466236	Mm.11535	Wdr23	RIKEN cDNA A730061H03 gene		0.72	0.86	0.91	0.91	0.98	0.85	1.05	2	1.28	1.59	1.8
BE982338	Mm.241334	Tsg101	Tumor susceptibility gene 101		0.29	0.78	0.93	0.66	0.7	0.55	0.97	1.16	0.85	1.59	1.59
BE988670	Mm.291710	Cyhr1	Cysteine and histidine rich 1		1.06	0.92	0.84	0.87	0.98	0.85	1.16	1.44	1.16	1.59	1.46
BE984836	Mm.268564	C77668	Expressed sequence C77668		0.8	0.6	0.78	0.71	0.63	0.6	0.64	0.95	1.12	1.58	2.07
BE995557	Mm.32563	Thrb	Thyroid hormone receptor beta		0.91	1	1.31	1.1	0.61	0.67	0.87	1.25	1.06	1.58	1.79
BF466060	Mm.218473	Tde1	Tumor differentially expressed 1		0.79	0.61	0.81	0.53	0.79	0.79	1.69	2.2	1.89	1.58	1.67
BF464580	Mm.123110	Spnb2	Spectrin beta 2		0.77	1.09	0.88	0.84	0.83	0.75	0.72	1.36	1.16	1.58	1.59
BF461419	Mm.409733	Transcribed locus	Transcribed locus		0.68	1.12	1	0.9	0.69	0.99	0.81	1.26	0.65	1.58	1.29
BE953893	Mm.291443	Entpd4	Ectonucleoside triphosphate diphosphohydrolase 4		0.8	0.7	0.55	0.46	0.54	0.81	1.08	2.3	1.53	1.57	1.92
BF462236	Mm.41593	Creld1	Cysteine-rich with EGF-like domains 1		0.95	0.75	0.83	1.06	0.58	0.79	0.89	1.56	1.36	1.57	1.91
BF464132	Mm.86413	Pscd1	Pleckstrin homology, Sec7 and coiled-coil domains 1		0.36	0.62	0.77	0.58	0.7	0.68	0.93	0.94	1.3	1.57	1.79
BE986890	Mm.102407	Tex2	Testis expressed gene 2		0.6	0.99	0.9	0.84	0.75	0.74	0.5	1.05	0.85	1.57	1.79
BE988669	Mm.271670	Galnt10	UDP-N-acetyl-alpha-D-galactosamine:polypeptide N-acetylgalactosaminyltransferase 10		0.68	1.16	0.8	0.9	0.49	0.72	0.67	1.09	1.16	1.57	1.77
BE986228	Mm.290338	Prkx	Protein kinase, X-linked		0.73	1.13	0.72	1.08	0.72	0.82	1.73	1.49	1.34	1.57	1.67
BF460829	Mm.45374	1110004E09Rik	RIKEN cDNA 1110004E09 gene		0.98	0.87	0.8	0.75	0.65	0.9	1.1	2.16	1.16	1.57	1.53
BE995906	Mm.332810	Gpx4	Glutathione peroxidase 4		0.72	0.65	0.72	0.82	0.89	0.91	1.18	1.43	1.61	1.57	1.52
BE982961	Mm.246436	Dynll2	Dynein light chain LC8-type 2		1.25	1.17	1.55	0.91	0.91	0.76	0.78	1.32	1.39	1.57	1.37
BE982935	Mm.46701	Tspan6	Tetraspanin 6		0.49	0.77	0.67	0.65	0.67	1	1.22	1.62	1.51	1.57	1.27
BE985804	Mm.4651	Kifap3	Kinesin-associated protein 3		0.84	0.74	1.36	1.06	1.04	0.91	1.42	1.31	1.89	1.57	1.11
BE954619		EST	EST		0.4	0.56	0.85	1.39	1.53	0.85	1.03	0.9	1.29	1.57	0.87
BE950248	Mm.2103	Ccng1	Cyclin G1		0.96	0.85	0.84	0.35	0.64	0.5	1.05	1.15	1.39	1.56	1.95
BE983071	Mm.273605	Pygo1	Pygopus 1		0.77	0.83	0.88	0.82	0.8	0.87	1.2	1.65	1.45	1.56	1.79
BE995398	Mm.397027	Transcribed locus	Transcribed locus		0.91	0.92	1.08	1.19	1.14	0.84	0.95	1.43	1.1	1.56	1.6
BE952286	Mm.41137	Adcy5	Adenylate cyclase 5		0.3	1.22	0.67	0.9	0.78	1.11	1.01	1.42	0.87	1.56	1.58
BE950227	Mm.247265	Cd59a	CD59a antigen		0.56	1.13	0.9	1.19	0.85	0.8	0.92	0.8	1.18	1.56	1.52
BE987380	Mm.254267	Oxr1	Oxidation resistance 1		0.58	0.67	0.8	0.7	0.84	0.81	1.41	1.27	1.06	1.56	1.51
BF462256	Mm.330424	Commd9	COMM domain containing 9		0.71	0.77	0.85	0.86	0.93	0.98	0.89	1.35	0.97	1.56	1.43
BE985087	Mm.151577	BC036313	CDNA sequence BC036313		0.65	1.07	0.77	1.02	1.52	1.48	1.27	1.05	1.1	1.56	1.04
BE950360	Mm.247625	4933439C20Rik	RIKEN cDNA 4933439C20 gene		0.46	0.53	0.62	0.99	0.86	0.57	0.95	1.29	1.2	1.55	1.82
BE950128	Mm.200947	4631424J17Rik	RIKEN cDNA 4631424J17 gene		0.77	0.78	0.76	0.75	0.96	1.08	1.01	1.28	1.17	1.55	1.74
BE983434	Mm.260282	5430405G24Rik	RIKEN cDNA 5430405G24 gene		1.1	0.74	0.54	0.85	1.08	0.79	0.86	1.29	0.9	1.55	1.57
BE953938	Mm.211139	B930007L02Rik	RIKEN cDNA B930007L02 gene		1.73	0.62	0.75	0.68	1.95	1.4	1.19	1.68	1.02	1.55	1.37
BE988815	Mm.19987	Dct	Dopachrome tautomerase		1.3	0.73	0.79	0.71	0.74	0.75	0.95	2.1	1.53	1.55	1.27
BE983527	Mm.293635	Mscp	Mitochondrial solute carrier protein		0.84	0.28	0.99	0.97	0.88	0.77	1.15	1.24	1.31	1.55	1.21
BF467127	Mm.290026	Cltb	Clathrin, light polypeptide (Lcb)		0.19	0.31	0.66	0.95	1.54	1.85	1.71	1.15	0.91	1.55	1.13
BE984826	Mm.228071	Baz2b	Bromodomain adjacent to zinc finger domain, 2B		0.47	0.71	0.58	0.92	0.99	0.79	0.77	1.08	1.31	1.55	1.12
BE989057	Mm.41758	Jam2	Junction adhesion molecule 2		0.28	0.64	0.55	0.59	0.5	0.85	1.41	1.41	1.39	1.55	0.98
BE987680	Mm.112933	Adamts5	A disintegrin-like and metalloprotease (reprolysin type) with thrombospondin type 1 motif, 5 (aggrecanase-2)		0.8	0.61	0.61	0.78	0.95	0.84	1.01	0.84	0.89	1.54	1.65
BF466451	Mm.49752	Rnf157	Ring finger protein 157		1.36	0.93	1.22	1.09	1.23	0.95	0.68	1.66	1.29	1.54	1.58
BE950599	Mm.313672	Sorcs1	VPS10 domain receptor protein SORCS 1		0.7	0.3	0.88	0.75	1.27	1.22	1.06	1.16	1.17	1.54	1.47
BE984735	Mm.22513	Kifc3	Katanin p80 (WD40-containing) subunit B 1		0.82	0.6	0.78	0.82	0.72	0.82	1.05	1.01	1.39	1.54	1.22
BE953915	Mm.34641	Amfr	Autocrine motility factor receptor		0.99	0.76	0.97	0.59	0.99	1.17	1.6	1.79	1.27	1.54	1.2
BE982894	Mm.126649	Zfp533	Zinc finger protein 533		0.29	0.16	0.32	0.47	0.62	1	1.16	0.92	2.11	1.54	0.78
BE953842	Mm.61064	Papolg	Poly(A) polymerase gamma		1.11	0.91	0.88	1.19	1.44	1.26	1.04	1.46	1.04	1.53	2.07
BF465116	Mm.296632	D730040F13Rik	RIKEN cDNA A630051L19 gene		0.96	0.9	0.88	0.83	1.12	0.68	0.84	1.05	0.7	1.53	1.74
BF465041	Mm.42242	Isl1	ISL1 transcription factor, LIM/homeodomain (islet 1)		0.58	0.57	0.66	0.73	0.77	0.79	0.91	1.14	1.26	1.53	1.62
BE953764	Mm.291811	2610206B13Rik	RIKEN cDNA 2610206B13 gene		0.67	0.64	0.85	1.06	1.13	0.92	0.93	0.95	1.27	1.53	1.39
BE953554	Mm.132788	Mef2a	Myocyte enhancer factor 2A		0.75	0.85	0.91	1.07	0.91	0.86	1.02	1.54	1.09	1.53	1.16
BF465026	Mm.217161	Ablim1	Actin-binding LIM protein 1		1.44	1.08	1.11	0.79	0.71	0.54	0.76	1.24	1.05	1.52	2.5
BE995047	Mm.124289	Cxcr6	Chemokine (C-X-C motif) receptor 6		0.36	0.27	0.35	0.5	0.44	0.84	1.09	1.53	1.16	1.52	1.71
BE951942	Mm.291037	Prei3	Preimplantation protein 3		1.41	0.57	0.77	0.81	1.32	1.52	1.09	1.47	0.93	1.52	1.66
BF465037	Mm.248769	Yipf3	Yip1 domain family, member 3		0.84	0.85	1.15	0.83	1.19	0.95	1.13	1.23	1.3	1.52	1.46
BE954397	Mm.379143	Rgs8	Regulator of G-protein signaling 8		0.86	1.25	1.01	0.85	1.17	0.77	0.86	1.24	0.98	1.52	1.4
BE985444	Mm.201455	Scamp1	Secretory carrier membrane protein 1		0.68	0.64	0.77	0.73	0.78	0.93	1.3	1.52	1.39	1.51	1.87
BE985761	Mm.291005	Nrxn3	Neurexin III		0.7	1.57	0.7	1.1	0.8	0.94	1.56	1.68	1.32	1.51	1.75
BE985777	Mm.285454	Spop	Speckle-type POZ protein		0.99	0.4	0.66	0.66	0.45	0.81	1.14	1.57	0.66	1.51	1.36
BF461370	Mm.35754	Pacs2	Phosphofurin acidic cluster sorting protein 2		0.93	1.02	0.85	0.97	0.59	0.84	1.26	1.62	1.13	1.51	1.32
BF464011	Mm.261780	BC029214	CDNA sequence BC029214		0.19	0.35	0.5	0.41	0.7	1.11	1.46	1.59	1.64	1.51	1.19
BE996464	Mm.36769	Slmap	Sarcolemma associated protein		0.82	0.88	0.81	0.84	0.8	0.81	1.48	1.82	1.09	1.49	2.46
BE988725	Mm.264849	Magi3	Membrane associated guanylate kinase, WW and PDZ domain containing 3		0.53	0.27	0.68	0.58	0.88	0.72	0.66	1.55	0.79	1.49	1.99
BE995899	Mm.275266	Arhgef12	RIKEN cDNA B430007K19 gene		0.66	0.75	1.1	0.93	0.85	0.88	1.54	2.31	1.53	1.49	1.65
BF461372	Mm.29581	Hey1	Hairy/enhancer-of-split related with YRPW motif 1		0.9	1.07	1.25	1.39	0.66	0.9	0.99	1.15	0.96	1.49	1.57
BE986018	Mm.968	Nr1h2	Nuclear receptor subfamily 1, group H, member 2		0.97	0.88	1.47	1.06	1.21	1.18	1.15	1.3	1.36	1.49	1.54
BE981270	Mm.184589	AU042671	Expressed sequence AU042671		0.57	0.98	0.98	0.85	0.69	0.82	0.95	1.48	1.31	1.49	1.45
BE985266	Mm.210125	Bmf	Bcl2 modifying factor		0.58	0.64	0.52	0.56	0.9	0.95	1.09	0.87	1.44	1.49	1.32
BE984610	Mm.227275	Mrpl48	Mitochondrial ribosomal protein L48		0.49	0.22	0.83	1.12	1.06	0.98	1.38	1.05	1.27	1.49	1.11
BE985778	Mm.388577	Transcribed locus	Transcribed locus		0.34	0.45	0.75	0.59	0.61	0.8	0.82	1.16	1.3	1.48	1.92
BE989070	Mm.212317	B230339M05Rik	RIKEN cDNA B230339M05 gene		0.89	0.85	1.21	0.91	1.4	1.07	1.16	1.2	1.36	1.48	1.75
BE954731	Mm.92904	Depdc5	DEP domain containing 5		0.82	0.97	0.94	0.91	0.97	0.93	1.04	1.27	1.04	1.48	1.6
BF466066	Mm.212446	Chst2	Carbohydrate sulfotransferase 2		0.65	1.06	0.93	1.04	0.9	1.01	0.97	1.4	1.23	1.48	1.58
BE984624	Mm.548	Cox6c	V-src suppressed transcript 3		1.46	0.58	1.33	0.78	1.04	1.34	1.41	1.84	2.17	1.48	1.47
BF461979	Mm.348017	1700029F09Rik	RIKEN cDNA 1700029F09 gene		0.83	0.33	0.98	0.38	0.38	0.49	0.73	1.13	0.89	1.48	1.45
BE952314	Mm.260515	Tceal3	Transcription elongation factor A (SII)-like 3		0.41	0.71	0.66	0.59	0.74	0.87	0.8	1.15	0.87	1.48	1.39
BE984598	Mm.44526	Zyg11bl	Zyg-11 homolog B (C. elegans)-like		0.65	0.35	0.7	0.75	1.26	0.81	1.2	1.03	1.52	1.48	1.29
BF462487	Mm.210676	Cd9	CD9 antigen		0.24	0.29	0.5	0.45	0.76	1.1	1.13	1.39	1.11	1.48	1.24
BE953821	Mm.333233	Rab7	RAB7, member RAS oncogene family		1.14	0.81	1.12	0.74	0.81	0.99	0.97	1.37	1.06	1.48	1.12
BE985189	Mm.392740	Tmem30a	Transmembrane protein 30A		0.66	0.97	0.88	1.01	0.86	1.06	1.36	1.88	1.33	1.47	1.91
BE949949	Mm.28000	Ubxd1	UBX domain containing 1		1.21	1.07	1.31	0.89	0.59	0.79	0.93	1.15	1.09	1.47	1.73
BF460936	Mm.311439	Hnrpm	Heterogeneous nuclear ribonucleoprotein M		0.61	0.68	0.67	0.74	0.64	1	1.21	1.17	1.09	1.47	1.33
BE989181	Mm.217288	Dock2	Dedicator of cyto-kinesis 2		0.56	0.52	0.82	0.8	0.57	0.7	1.16	1.15	1.65	1.47	1.2
BE987583	Mm.311549	Atp6v1d	ATPase, H+ transporting, V1 subunit D		0.77	0.69	0.8	0.73	0.85	0.94	1.09	1.16	1.24	1.46	1.71
BE988777	Mm.379221	1700040I03Rik	RIKEN cDNA 1700040I03 gene		0.72	0.66	0.99	0.82	0.72	0.81	1.11	1.65	1.3	1.46	1.57
BE995900	Mm.254610	Odz4	Odd Oz/ten-m homolog 4 (Drosophila)		0.38	0.72	0.72	0.47	0.79	0.64	1.05	1.17	1.34	1.46	1.39
BF464057	Mm.44416	Sgtb	Small glutamine-rich tetratricopeptide repeat (TPR)-containing, beta		0.32	0.5	0.43	0.48	0.45	0.51	0.72	1.01	1.16	1.46	1.35
BF460649	Mm.39496	Zfpm2	Zinc finger protein, multitype 2		1.19	1.02	1.13	1	0.88	1.17	1.14	1.2	1.36	1.46	1.34
BF463798	Mm.30156	Prss11	Protease, serine, 11 (Igf binding)		0.23	0.4	0.23	0.31	0.6	1.02	2.99	1.6	1.39	1.46	1.2
BF461463	Mm.2654	Wdr1	WD repeat domain 1		0.98	1.13	0.86	0.77	0.63	0.77	1.23	2.39	1.32	1.45	1.95
BE982334	Mm.134045	Ap4e1	Adaptor-related protein complex AP-4, epsilon 1		1.1	0.96	0.98	0.77	1.33	1.36	2.53	1.13	1.31	1.45	1.73
BE950557	Mm.29482	Cldnd1	Claudin containing domain 1		1.02	1.06	0.92	1.12	0.91	1.15	0.92	1.54	1.29	1.45	1.58
BE988603	Mm.374192	Transcribed locus	Transcribed locus		0.66	0.99	0.96	0.77	0.61	0.65	0.88	1.38	1.08	1.45	1.57
BF460793	Mm.259076	Abcc8	ATP-binding cassette, sub-family C (CFTR/MRP), member 8		1	0.7	0.79	0.73	0.84	0.86	1.2	1.26	1.33	1.45	1.52
BF463592	Mm.25311	1810015C04Rik	RIKEN cDNA 1810015C04 gene		0.75	0.78	0.86	0.86	0.85	1.1	1.3	1.14	1.37	1.45	1.27
BE985302	Mm.19893	Gfpt1	Glutamine fructose-6-phosphate transaminase 1		0.37	0.64	0.46	0.41	0.74	0.66	1	0.57	1.45	1.45	1.14
BE985136	Mm.28688	Sars1	Seryl-aminoacyl-tRNA synthetase 1		0.82	0.96	0.97	1.12	1.44	1.02	1.27	1.13	1.21	1.45	1.06
BF466841	Mm.2386	Scg3	Secretogranin III		0.56	0.51	1.15	0.75	0.62	0.91	1.19	1.79	1.28	1.44	1.97
BE950491	Mm.274463	Ece1	Endothelin converting enzyme 1		0.72	0.9	0.81	1.24	1.55	1.56	1.09	1.14	0.97	1.44	1.95
BF463741	Mm.44561	Rasgrf1	RAS protein-specific guanine nucleotide-releasing factor 1		0.81	1.4	0.57	0.92	0.56	0.81	0.65	0.82	0.68	1.44	1.83
BE988180	Mm.257149	Mtf2	Metal response element binding transcription factor 2		0.35	0.52	0.53	0.69	0.81	1.18	1.02	1.25	1.18	1.44	1.79
BE951819	Mm.12407	Creb3	CAMP responsive element binding protein 3		0.66	0.57	0.8	0.64	0.73	0.9	1.09	1.39	1.93	1.44	1.45
BE995176	Mm.39735	Transcribed locus	Transcribed locus		0.47	0.95	1.21	0.99	0.85	1.22	0.88	1.13	1.18	1.44	1.37
BF466545	Mm.227642	Rapgef5	Rap guanine nucleotide exchange factor (GEF) 5		0.8	0.93	0.94	0.55	0.73	0.98	1.32	1.28	1.72	1.44	1.34
BE988129	Mm.23573	Unc5a	Unc-5 homolog A (C. elegans)		1.37	0.8	0.88	0.93	0.81	0.99	1.03	1.79	1.31	1.43	2.07
BE954632	Mm.165979	Rbm21	RNA binding motif protein 21		1.46	1.4	1.09	0.86	1.09	1.11	1.32	1.64	1.32	1.43	1.83
BF463226	Mm.3879	Hif1a	Hypoxia inducible factor 1, alpha subunit		0.65	0.69	0.76	0.44	0.63	0.61	0.33	1.88	1.48	1.43	1.71
BE988084	Mm.391754	Ube2h	Ubiquitin-conjugating enzyme E2H		0.77	0.8	1.03	0.72	0.65	0.65	1.01	1.09	1.13	1.43	1.56
BE950009	Mm.408106	Transcribed locus	Transcribed locus		1.69	1.59	1.08	0.88	0.76	0.74	1.49	1.52	1.73	1.43	1.43
BE985458	Mm.371590	Tpd52	Tumor protein D52		0.65	0.69	0.86	0.98	1.06	1.25	1.27	1.66	1.13	1.43	1.21
BF464366	Mm.9287	Mast2	RIKEN cDNA A630078A22 gene		0.82	0.82	0.95	1.04	1.37	1.04	1.13	1.18	1.19	1.42	2.01
BF465047	Mm.7884	Hbld2	HESB like domain containing 2		0.77	0.58	0.95	0.79	0.82	1.03	0.82	1.32	1.65	1.42	2
BF463897	Mm.5309	Gabrg2	Gamma-aminobutyric acid (GABA-A) receptor, subunit gamma 2		0.29	0.76	0.84	0.76	0.81	1.14	0.96	0.97	1.48	1.42	1.84
BE985630	Mm.221609	BC016423	CDNA sequence BC016423		0.8	1.06	0.72	1.04	0.98	1.19	0.88	1.13	0.93	1.42	1.37
BF460688	Mm.210882	1810047C23Rik	RIKEN cDNA 1810047C23 gene		0.69	0.74	0.6	0.69	0.65	0.78	1.33	1.25	1.68	1.42	1.3
BF460992		EST	EST		0.92	1.11	1.13	1.07	0.93	1.2	1.31	1	1.13	1.42	1.28
BF465044	Mm.24593	4833439L19Rik	RIKEN cDNA 4833439L19 gene		0.59	0.89	0.78	1.12	1.15	0.91	1.23	0.85	1.22	1.42	1.19
BE986156	Mm.21071	Arl2	ADP-ribosylation factor-like 2		0.4	0.78	0.61	0.78	0.62	0.7	1.07	1.06	1.67	1.42	1.03
BF464999	Mm.26722	Ndrg2	N-myc downstream regulated gene 2		0.33	0.52	0.64	0.73	0.91	0.7	1.55	0.81	1.42	1.42	1.01
BE986037	Mm.21389	Dio2	Deiodinase, iodothyronine, type II		0.82	1.06	1.04	0.76	0.28	0.99	0.6	0.88	0.96	1.41	2.79
BE954604	Mm.294166	Snx10	Sorting nexin 10		0.61	0.65	0.64	0.53	0.59	0.71	1.41	1.46	1.68	1.41	1.87
BE982518	Mm.281668	4833418A01Rik	RIKEN cDNA 4833418A01 gene		0.8	0.71	0.68	0.86	0.85	0.76	0.73	1.18	1.12	1.41	1.85
BE988252	Mm.235182	Camk2g	Calcium/calmodulin -dependent protein kinase II gamma		0.85	0.59	0.9	0.73	0.51	0.86	0.93	1.09	1.07	1.41	1.67
BF461480	Mm.342337	Lyst	Lysosomal trafficking regulator		1.13	0.92	1.04	0.55	0.55	0.61	0.67	1.27	1.3	1.41	1.65
BE985134	Mm.263319	Ece2	Endothelin converting enzyme 2		0.43	0.63	0.66	0.78	0.73	0.79	1.15	1.26	1.16	1.41	1.53
BE985538	Mm.408784	Transcribed locus	Transcribed locus		0.48	0.41	0.78	0.69	0.43	0.68	0.95	1.31	1.15	1.41	1.52
BE988969	Mm.275387	1810041L15Rik	RIKEN cDNA 1810041L15 gene		0.59	0.7	0.81	0.66	1.14	1.09	0.99	1	1.06	1.41	1.45
BE985453	Mm.27570	Ndufa6	NADH dehydrogenase (ubiquinone) 1 alpha subcomplex, 6 (B14)		1.65	0.84	1.39	0.78	1.13	1.37	1.64	2.31	1.41	1.41	1.35
BF466803	Mm.372005	Transcribed locus	Transcribed locus		1.11	1.01	0.83	0.83	0.77	1.06	1.21	1.66	1.59	1.41	1.32
BE985276	Mm.356653	Ggnbp2	Gametogenetin binding protein 2		1.11	0.83	1.01	0.64	0.73	1.1	1.06	1.38	1.49	1.41	1.31
BE950116	Mm.337023	March4	Membrane-associated ring finger (C3HC4) 4		0.38	0.8	0.62	1.01	1.34	0.99	1.08	1.33	1.07	1.4	1.58
BF460654	Mm.157904	Tmem63b	Transmembrane protein 63b		0.56	0.95	0.88	1.07	0.85	0.93	0.91	0.84	1.21	1.4	1.55
BE983390	Mm.288728	Srpk2	Serine/arginine-rich protein specific kinase 2		0.77	1.04	1	0.93	0.84	0.84	1.01	1.06	1.16	1.4	1.47
BF462339	Mm.409792	Transcribed locus	Transcribed locus		0.97	0.75	0.97	0.82	0.88	0.94	1.16	1.54	1.16	1.4	1.43
BE954364	Mm.153008	Agtpbp1	RIKEN cDNA A230056J06 gene		0.22	0.8	1	0.91	0.93	0.82	0.94	1.15	1.28	1.4	1.39
BE954595	Mm.274335	Ampd2	Adenosine monophosphate deaminase 2 (isoform L)		1.18	0.71	1.01	1.06	0.84	0.7	0.83	1.43	0.89	1.4	0.96
BF461621	Mm.320098	Camkk2	Calcium/calmodulin-dependent protein kinase kinase 2, beta		1.42	1.28	1.43	1.06	0.68	0.74	0.95	1.27	0.96	1.39	1.78
BF462401	Mm.333335	Wdr10	WD repeat domain 10		1.66	1.22	1	0.91	0.83	0.65	1.18	1.92	1.26	1.39	1.55
BE953944	Mm.119936	Atrn	Attractin		0.82	0.74	0.86	0.69	0.86	0.93	0.97	1.46	1.35	1.39	1.49
BE985938	Mm.41773	Tmem9	Transmembrane protein 9		0.7	0.45	0.8	0.39	0.59	1.04	1.68	2.81	1.67	1.39	1.47
BF466209	Mm.123211	Polb	Polymerase (DNA directed), beta		0.76	0.49	0.84	0.56	0.97	1.21	1.08	1.53	1.36	1.39	1.45
BF464368	Mm.273117	Grb10	Growth factor receptor bound protein 10		1.21	0.69	0.92	0.84	0.67	0.94	1.2	1.28	1.21	1.39	1.43
BF466353	Mm.27768	6330403K07Rik	RIKEN cDNA 6330403K07 gene		0.59	0.51	1.12	1.49	1.34	0.99	1.16	1.04	1.1	1.39	1.37
BF466712	Mm.4375	Fto	Fatso		1.09	1.06	0.76	1.16	0.87	1.23	1.35	1.27	1.53	1.39	1.36
BE950344	Mm.41379	Kif21a	Kinesin family member 21A		0.47	0.49	0.8	0.88	1.16	0.9	0.88	0.97	1.01	1.39	1.36
BE985102	Mm.68933	Mapk9	Mitogen activated protein kinase 9		0.74	0.88	1.01	1.01	1.12	0.98	1.08	0.91	1.22	1.39	1.3
BE981384	Mm.289739	Slit2	Slit homolog 2 (Drosophila)		1.88	1.08	0.59	0.69	0.55	0.66	0.88	1.73	1.59	1.39	1.21
BE982963	Mm.71103	Btbd1	BTB (POZ) domain containing 1		0.81	0.92	0.9	0.95	0.94	1.08	1.06	1.52	1.15	1.39	1.16
BE984590	Mm.259326	D1Ertd161e	DNA segment, Chr 1, ERATO Doi 161, expressed		0.91	0.77	0.78	1.07	0.91	1.18	1.24	1.1	1.61	1.39	1.14
BF456952	Mm.295233	A930011G23Rik	RIKEN cDNA A930011G23 gene		0.73	0.5	0.54	1.06	0.67	0.67	0.85	1.3	1.32	1.39	1.14
BE949696	Mm.29457	BC063749	CDNA sequence BC063749		0.65	0.67	0.48	0.7	0.82	0.9	1.47	1.51	1.43	1.39	1.06
BE985968	Mm.38875	Trpm1	Transient receptor potential cation channel, subfamily M, member 1		0.82	0.73	0.8	0.81	0.74	0.78	0.87	1.34	1.59	1.38	1.54
BE950180	Mm.182912	Ghitm	Growth hormone inducible transmembrane protein		0.58	1.09	0.91	0.88	1.05	0.89	1.32	1.25	1.56	1.38	1.34
BE985676	Mm.390580	LOC624678	Similar to WNK lysine deficient protein kinase 2		0.91	0.73	1.25	1.56	1.42	1.18	1.31	1.07	1.21	1.38	0.84
BE988245	Mm.274553	Slc6a8	Solute carrier family 6 (neurotransmitter transporter, creatine), member 8		0.39	0.78	0.52	1.16	0.57	0.73	0.9	1.21	1.24	1.37	2.89
BF466407	Mm.241365	Ensa	Endosulfine alpha		0.8	0.73	0.76	0.83	1.05	1.27	0.95	1.75	1.25	1.37	1.62
BE986274	Mm.266264	Slc25a29	Solute carrier family 25 (mitochondrial carrier, palmitoylcarnitine transporter), member 29		0.76	1.25	1.13	1.06	1.04	0.96	1.09	1.17	1.01	1.37	1.31
BE985672	Mm.22879	Apba1	Amyloid beta (A4) precursor protein-binding, family A, member 1		1.06	0.43	1.02	1.01	1.12	0.95	1.2	1.04	1.07	1.37	1.17
BE985839	Mm.406837	Transcribed locus	Transcribed locus		0.33	0.13	0.36	0.34	0.61	1.29	1.59	1.71	1.83	1.36	1.99
BF461738	Mm.6743	Nfe2l1	Nuclear factor, erythroid derived 2,-like 1		1.01	1.11	1.21	0.97	0.82	0.74	0.75	1.08	1.13	1.36	1.59
BE951304		EST	EST		1.61	0.86	0.76	0.78	1.35	1.46	1.23	1.32	0.97	1.36	1.48
BE954637	Mm.687	Rhob	Ras homolog gene family, member B		0.91	0.97	1.18	1.19	1.09	1.19	1.27	1.35	1.46	1.36	1.11
BE988176	Mm.392778	Glo1	Glyoxalase 1		0.85	0.62	0.7	0.98	0.94	0.72	1.16	2.27	1.34	1.36	1.1
BF460812		EST	EST		1.12	0.71	0.71	0.87	0.73	0.81	1.27	1.24	1.15	1.36	1.07
BF467625	Mm.41711	Pja2	Praja 2, RING-H2 motif containing		0.71	0.89	0.88	1.21	1.47	1.14	1.01	1.54	1.55	1.36	1.06
BE952098	Mm.87513	4932417I16Rik	RIKEN cDNA 4932417I16 gene		0.51	0.35	0.83	0.76	0.89	0.94	1.3	1.06	1.21	1.36	1
BF465093		EST	EST		0.66	0.91	0.93	1.09	1.71	1.2	1.26	1.07	1.17	1.35	2.03
BE950537	Mm.8004	Gabrb3	Gamma-aminobutyric acid (GABA-A) receptor, subunit beta 3		0.26	0.45	0.76	0.66	0.74	0.85	1.07	2.23	2.27	1.35	1.6
BE950086	Mm.383276	1110028C15Rik	RIKEN cDNA 1110028C15 gene		0.64	0.66	0.62	0.75	0.88	0.68	1.18	1.51	1.23	1.35	1.43
BF462424	Mm.28995	Jarid1b	Jumonji, AT rich interactive domain 1B (Rbp2 like)		0.75	0.7	0.91	0.69	0.71	0.77	1.61	1.47	1.03	1.35	1.34
BF462437	Mm.409798	Transcribed locus	Transcribed locus		0.27	0.15	0.49	0.57	0.51	0.57	1.58	1.45	1.75	1.35	1.31
BF462436	Mm.3285	3110056O03Rik	RIKEN cDNA 3110056O03 gene		0.59	0.75	0.9	0.73	0.62	0.65	1.13	1.89	1.21	1.35	1.27
BF466932	Mm.23047	Tmcc3	Transmembrane and coiled coil domains 3		0.69	0.49	0.47	0.66	0.55	0.66	1.32	1.04	1.39	1.35	0.95
BE954740	Mm.181396	Rasip1	Ras interacting protein 1		1.18	1.21	1.07	0.86	0.99	0.83	0.9	1.16	0.76	1.34	2.06
BE995524	Mm.356689	Acox1	Acyl-Coenzyme A oxidase 1, palmitoyl		0.66	0.66	0.79	0.71	0.57	0.67	1.23	2.48	1.73	1.34	1.65
BE985076		EST	EST		0.43	0.54	0.58	0.52	0.86	1.29	1.08	1.32	1.23	1.34	1.59
BE950347	Mm.271593	E130309B19Rik	RIKEN cDNA E130309B19 gene		0.37	0.53	0.85	0.87	0.63	0.55	1.11	1.29	0.95	1.34	1.44
BF455774	Mm.210845	Unc84a	Unc-84 homolog A (C. elegans)		0.92	0.82	0.85	0.76	0.86	0.95	1.09	1.56	1.66	1.34	1.41
BF466524	Mm.206901	0910001L09Rik	RIKEN cDNA 0910001L09 gene		0.92	0.56	0.91	0.49	0.71	0.91	1.31	1.78	1.84	1.34	1.27
BE950363	Mm.1129	Ndufb10	NADH dehydrogenase (ubiquinone) 1 beta subcomplex, 10		0.63	1.07	1.39	0.86	0.71	0.8	1.22	1.95	1.43	1.33	2.25
BF464960	Mm.31345	Itfg2	Integrin alpha FG-GAP repeat containing 2		0.65	0.5	0.63	0.52	0.66	0.97	1.26	1.4	1.39	1.33	1.97
BE987043	Mm.271620	Gbf1	Golgi-specific brefeldin A-resistance factor 1		1.64	1.8	1.26	0.83	0.91	0.66	0.86	2.17	1.18	1.33	1.85
BE987347	Mm.290791	Ndufs1	NADH dehydrogenase (ubiquinone) Fe-S protein 1		1.03	0.38	0.8	0.69	0.85	0.94	1	1.22	1.69	1.33	1.65
BE994841	Mm.46176	Ppp1r11	Protein phosphatase 1, regulatory (inhibitor) subunit 11		0.99	0.85	1.02	0.89	0.66	0.72	1.03	1.13	1.2	1.33	1.54
BE989166	Mm.294020	Aspscr1	Alveolar soft part sarcoma chromosome region, candidate 1 (human)		1.04	1.32	0.99	0.84	0.94	0.91	1.12	1.43	1.42	1.33	1.36
BE985864	Mm.34539	1810026B05Rik	RIKEN cDNA 1810026B05 gene		0.51	0.67	0.57	0.85	1.11	1.13	1.14	0.84	1.19	1.33	1.24
BF460729	Mm.333916	Chsy1	Carbohydrate (chondroitin) synthase 1		1.13	0.88	0.75	0.72	0.6	0.83	1.06	1.34	1.39	1.33	1.16
BE986974	Mm.307315	Seh1l	SEH1-like (S. cerevisiae		1.31	0.91	1.08	0.9	0.88	1.06	0.83	1.56	1.39	1.33	1.07
BE986634	Mm.257052	Scamp3	Secretory carrier membrane protein 3		0.67	0.97	0.96	0.86	1.13	0.76	1.11	0.82	1.06	1.33	0.72
BE954090	Mm.52682	B230306E21 product	B230306E21 product		0.65	0.55	0.61	0.37	0.47	0.47	0.82	1.72	1.2	1.32	2.41
BE982660	Mm.2389	Mll	Myeloid/lymphoid or mixed-lineage leukemia		1.32	1.26	1.22	1.29	0.84	0.67	0.76	0.86	0.96	1.32	1.61
BF461679	Mm.28207	Zcchc7	Zinc finger, CCHC domain containing 7		0.93	0.59	0.85	0.54	0.68	0.75	0.78	0.95	1.11	1.31	1.97
BF455601	Mm.358671	Ift20	Intraflagellar transport 20 homolog (Chlamydomonas)		0.63	0.68	0.77	0.51	0.83	0.74	0.63	1.13	1.38	1.31	1.69
BE986340	Mm.264096	Txndc13	Thioredoxin domain containing 13		1.26	1.1	1.09	1.43	0.75	0.99	1.08	1.65	1.11	1.31	1.58
BF464720	Mm.30087	Slc37a4	Solute carrier family 37 (glycerol-6-phosphate transporter), member 4		0.49	0.51	1.03	1.06	0.75	0.7	1.29	1.26	1.13	1.31	1.25
BE987519	Mm.24361	AI118078	Expressed sequence AI118078		0.59	0.93	0.62	0.77	0.51	0.95	1.07	1.25	1.35	1.31	0.9
BE950519	Mm.295908	Pigs	Phosphatidylinositol glycan, class S		0.29	0.89	0.84	0.78	1.06	0.95	1.27	1.04	1.72	1.31	0.87
BE950119	Mm.354720	Gnao1	Guanine nucleotide binding protein, alpha o		0.29	1.04	0.84	0.81	1.11	0.85	1.07	2.16	1.74	1.3	2.33
BE987944	Mm.287854	Lman2l	Lectin, mannose-binding 2-like		1.55	1.36	1.04	1.08	0.55	0.83	0.85	1.73	1.35	1.3	1.72
BF460822	Mm.365067	Transcribed locus	Transcribed locus		0.72	0.54	0.71	0.54	0.42	0.64	1.16	1.54	1.66	1.29	1.48
BE984678	Mm.2024	Btc	Betacellulin, epidermal growth factor family member		0.77	1.41	0.72	0.56	0.53	0.51	0.76	1.68	1.29	1.29	1.43
BE950628	Mm.3064	Pfc	RIKEN cDNA 1500032P08 gene		0.71	0.85	0.86	1.31	0.88	0.83	1.04	1.07	1.16	1.29	1.27
BF466405	Mm.353	Atp5j	ATP synthase, H+ transporting, mitochondrial F0 complex, subunit F		1.43	1.01	1.53	1.1	1.48	1.31	1.16	2.03	1.06	1.28	1.54
BF464604	Mm.217354	Mrps6	Mitochondrial ribosomal protein S6		2.06	1.02	1.52	1.25	1.04	0.88	0.85	1.57	1.09	1.28	1.32
BE954744	Mm.22623	Gtrgeo22	DNA Segment, Chr 14, Mouse Genome Informatics 8		0.81	0.93	0.99	0.82	0.95	0.94	1.43	1.36	1.2	1.28	1.25
BE954612	Mm.34330	Blcap	Bladder cancer associated protein homolog (human)		0.91	0.64	1.21	0.87	0.88	0.77	1.25	1.8	1.74	1.28	1.21
BF460775	Mm.37332	D16Ertd472e	DNA segment, Chr 16, ERATO Doi 472, expressed		0.97	0.48	1.72	0.29	0.66	0.31	0.52	0.91	0.75	1.27	2.1
BE995017	Mm.275710	Ttc14	Tetratricopeptide repeat domain 14		1.15	0.98	0.85	1.05	1.07	0.91	1.13	1.64	1.65	1.27	1.84
BE986344	Mm.242832	Nef3	Neurofilament 3, medium		0.81	1.06	1.05	0.79	0.77	0.64	0.97	1.04	0.93	1.27	1.77
BF461536	Mm.300404	3110024A21Rik	RIKEN cDNA 3110024A21 gene		0.79	0.76	0.66	0.68	0.73	0.69	1	1.39	1.41	1.27	1.73
BE987075	Mm.19080	Gtpbp1	GTP binding protein 1		0.84	0.93	0.79	0.8	0.89	0.8	1.28	1.84	1.27	1.27	1.67
BE981777	Mm.290857	Lman1	Lectin, mannose-binding, 1		0.93	0.9	0.77	1.01	0.96	1.05	0.93	0.86	1.45	1.27	1.6
BF466642	Mm.32842	Nktr	Natural killer tumor recognition sequence		1.01	0.99	0.79	0.91	0.99	1.51	0.69	1.13	1.17	1.27	1.52
BF460598	Mm.210403	BC018601	CDNA sequence BC018601		0.78	0.59	0.73	0.95	0.94	1.04	1.01	1.27	1.34	1.27	1.44
BE986842	Mm.2125	Them2	Thioesterase superfamily member 2		0.9	0.9	0.78	0.83	1.02	0.89	1.01	1.18	1.14	1.27	1.38
BE954377	Mm.28566	As3mt	Arsenic (+3 oxidation state) methyltransferase		0.68	0.8	0.87	0.66	0.91	0.61	1.1	1.39	1.56	1.27	1.33
BE949772	Mm.100615	Chd9	Chromodomain helicase DNA binding protein 9		0.47	1.04	1.32	0.72	0.82	0.77	0.98	1.27	0.95	1.27	1.21
BE982815	Mm.210734	Commd10	COMM domain containing 10		0.9	0.92	0.35	0.7	0.8	0.85	0.81	1.13	0.79	1.27	1.18
BF465351	Mm.150200	Spire2	Spire homolog 2 (Drosophila)		0.74	0.81	0.89	0.96	1.01	1.12	0.97	1.42	1.26	1.27	0.97
BE982351	Mm.405185	Transcribed locus	Transcribed locus		0.64	0.29	0.51	0.35	0.58	0.6	0.57	1.71	1.26	1.26	2.23
BE983004	Mm.24594	Slc25a19	Solute carrier family 25 (mitochondrial deoxynucleotide carrier), member 19		1.15	0.96	0.83	0.49	0.73	0.59	0.76	1.01	0.98	1.26	1.89
BF462284	Mm.41183	4932422M17Rik	Expressed sequence AI480526		0.88	0.74	0.96	0.93	1.04	0.99	0.82	1.2	0.87	1.26	1.88
BE950365	Mm.154358	Cyfip2	Hypothetical A830091E24		0.44	1.12	1.26	0.84	0.91	0.69	0.74	1.47	0.82	1.25	2.11
BE995883	Mm.298256	Ramp2	RIKEN cDNA 9430072K23 gene		0.27	0.47	0.38	0.67	1.09	0.84	1.47	1.04	0.44	1.25	2
BF461383	Mm.29827	AL033314	Expressed sequence AL033314		1	1.39	1.32	1.26	0.84	0.93	0.95	0.99	1.05	1.25	1.45
BE983147	Mm.245564	Igsf11	Immunoglobulin superfamily, member 11		0.44	0.72	0.83	0.95	1.21	1.24	1.32	1.37	1.3	1.25	1.25
BE984616	Mm.196776	Zfyve9	Zinc finger, FYVE domain containing 9		0.86	0.92	0.71	0.77	0.76	1.18	1.35	1.45	1.31	1.25	1.2
BE986718	Mm.408853	Transcribed locus	Transcribed locus		0.75	0.84	1.17	0.97	1.18	0.99	1.37	1.1	1.05	1.25	1.19
BE951261	Mm.244748	D4Ertd196e	DNA segment, Chr 4, ERATO Doi 196, expressed		1.04	0.68	0.85	0.49	0.86	1.39	1.16	1.06	0.87	1.25	1.09
BF466445	Mm.271967	Lasp1	LIM and SH3 protein 1		0.86	1.01	1.29	1.01	0.97	0.98	0.93	1.07	0.95	1.25	0.97
BE951818	Mm.27747	Actr5	ARP5 actin-related protein 5 homolog (yeast)		0.45	0.49	1.43	0.43	0.47	0.51	0.73	0.7	0.76	1.25	0.89
BE981284	Mm.284505	Sfrs14	Splicing factor, arginine/serine-rich 14		0.43	0.65	0.81	0.78	0.95	0.78	0.99	1.49	1.09	1.25	0.84
BE985375	Mm.173392	Cacna2d1	Calcium channel, voltage-dependent, alpha2/delta subunit 1		1.11	0.98	0.96	1.16	1.08	0.99	0.74	1.24	1.04	1.24	2.07
BF462479	Mm.220224	Gria2	Glutamate receptor, ionotropic, AMPA2 (alpha 2)		0.14	0.21	0.47	0.44	0.92	0.98	0.9	1.21	1.37	1.24	1.82
BE986889	Mm.45063	1810049H13Rik	RIKEN cDNA 1810049H13 gene		0.99	0.91	0.74	0.88	1	0.77	1	1.39	1.56	1.24	1.27
BE982003	Mm.100290	Dhdds	Dehydrodolichyl diphosphate synthase		0.89	1.24	1.21	1.15	0.99	0.9	1.51	1.33	1.39	1.24	1.18
BE994904	Mm.18946	Ap2m1	Adaptor protein complex AP-2, mu1		0.84	0.78	1.17	0.91	0.78	1.02	1.75	3.2	1.89	1.24	1.13
BF463986	Mm.31941	Fbxl11	F-box and leucine-rich repeat protein 11		0.41	0.94	1.07	1.28	0.91	1.04	0.72	0.93	1.26	1.24	0.99
BE949673	Mm.334807	BC060632	CDNA sequence BC060632		0.6	0.58	0.88	0.75	0.85	1	1.16	1.77	1.24	1.23	1.57
BE954669	Mm.396962	Transcribed locus	Transcribed locus		0.44	0.86	0.75	0.69	0.82	0.69	1.07	1.57	1.4	1.23	1.39
BE950217	Mm.192598	Phyhip	Phytanoyl-CoA hydroxylase interacting protein		0.46	0.99	0.56	0.9	0.73	0.9	0.76	0.93	0.63	1.23	1.33
BF467592	Mm.296985	Cct4	Chaperonin subunit 4 (delta)		1.67	1.24	1.04	1.01	0.95	0.93	1.2	1.16	1.33	1.23	1.24
BE987639	Mm.296409	Pip5k1b	Phosphatidylinositol-4-phosphate 5-kinase, type 1 beta		0.52	0.61	0.72	0.86	0.9	1	1.05	1.16	1.15	1.23	1.02
BE994895	Mm.383947	Transcribed locus	Transcribed locus		0.28	0.4	0.46	0.35	0.8	1.53	1.25	1.17	0.99	1.22	2.03
BF460485	Mm.156365	A930001M12Rik	RIKEN cDNA A930001M12 gene		0.57	0.82	1.07	0.97	0.95	0.85	1.21	1.08	1.12	1.22	1.65
BE996437	Mm.279863	B230317C12Rik	RIKEN cDNA B230317C12 gene		1.45	1.08	1.22	0.99	1.25	1.27	1.13	1.77	1.04	1.22	1.55
BF463370	Mm.302831	D130059P03Rik	RIKEN cDNA D130059P03 gene		1.06	0.87	0.85	0.77	1.09	1.04	0.75	1.46	0.81	1.22	1.55
BF464787	Mm.391799	2610002J23Rik	RIKEN cDNA 2610002J23 gene		0.64	0.65	0.95	0.91	0.87	1.01	0.89	0.99	1.38	1.22	1.37
BE949719	Mm.32889	Eif4e3	Eukaryotic translation initiation factor 4E member 3		0.53	0.72	0.7	0.77	0.88	0.62	1.22	1.29	1.12	1.22	1.19
BE984988	Mm.247837	Arpp19	CAMP-regulated phosphoprotein 19		0.84	0.4	0.8	0.94	1.04	0.98	1.27	1.06	1.09	1.22	0.92
BE985401	Mm.193701	Clstn3	Calsyntenin 3		0.86	0.9	0.91	1.01	1.1	1.41	0.85	1.54	1.16	1.21	1.85
BF466032	Mm.216386	Snrp70	U1 small nuclear ribonucleoprotein polypeptide A		0.73	0.73	0.66	0.88	1.16	0.83	0.82	1.31	0.93	1.21	1.8
BF461709	Mm.22094	Dlgap4	Discs, large homolog-associated protein 4 (Drosophila)		0.85	1.42	1.19	1.46	0.71	0.85	1.22	1.06	1.27	1.21	1.67
BE995366	Mm.258431	Pcmt1	Protein-L-isoaspartate (D-aspartate) O-methyltransferase 1		1.13	1.11	1.12	0.99	0.93	1.04	1.26	1.73	1.06	1.21	1.61
BE953442	Mm.3118	Actr1a	ARP1 actin-related protein 1 homolog A (yeast)		1.36	1.07	1.31	0.62	0.85	1.26	1.41	1.83	1.1	1.21	1.34
BE987566	Mm.391768	4921506J03Rik	RIKEN cDNA 4921506J03 gene		0.6	0.54	0.86	0.95	0.93	0.84	1	1.06	1.54	1.21	1.19
BE953947	Mm.144143	Camsap1l1	Calmodulin regulated spectrin-associated protein 1-like 1		0.53	0.27	0.82	0.99	0.93	0.95	0.97	1.08	1.47	1.21	0.88
BE950607	Mm.407496	Transcribed locus	Transcribed locus		0.91	0.99	1.08	1.21	1.49	1.78	1.13	1.38	1.16	1.2	2
BE950393	Mm.87216	Rabggta	Rab geranylgeranyl transferase, a subunit		0.52	0.82	0.71	0.78	1.06	0.94	1.18	1.27	1.1	1.2	1.4
BE985722	Mm.153061	Stx5a	RIKEN cDNA B930096F20 gene		1.27	1.01	1.11	0.88	1.26	1.22	1.23	1.44	1.27	1.2	1.39
BF461535	Mm.160124	Phactr1	Phosphatase and actin regulator 1		0.56	0.25	0.33	0.6	0.82	0.77	1.41	1.32	1.36	1.2	1.21
BE950283	Mm.29182	Taldo1	Transaldolase 1		1.28	0.74	1.32	0.73	0.85	1.27	1.37	1.43	1.45	1.2	1.02
BE985913	Mm.250262	Fbxo11	F-box protein 11		0.59		0.72	0.8	1.12	1.19	1.36	1.43	1.18	1.19	1.69
BF466001	Mm.34330	Nnat	Neuronatin		0.7	0.45	0.7	0.28	0.5	0.72	1.16	2.46	2.25	1.19	1.6
BF464534	Mm.168789	Cdkn1c	Cyclin-dependent kinase inhibitor 1C (P57)		1.64	1.03	1.16	1.21	1.25	1.13	0.99	1.31	1.04	1.19	1.48
BF461320	Mm.409726	Transcribed locus	Transcribed locus		1.21	1.13	0.8	0.77	0.81	1.17	1.01	1.91	1.22	1.19	1.43
BF460502	Mm.3527	Ccng2	Cyclin G2		1.02	0.81	0.69	0.83	0.83	0.85	0.95	1.28	1.64	1.19	1.18
BE984632	Mm.274360	Rnf13	Ring finger protein 13		0.52	0.66	0.84	0.83	0.95	1.31	1.13	1.2	1.28	1.19	1.1
BE985459	Mm.171374	1110032A03Rik	RIKEN cDNA 1110032A03 gene		0.69	0.26	0.68	0.79	0.74	1.05	1.09	1.21	1.34	1.19	1.07
BE953721	Mm.273785	Tmcc2	Transmembrane and coiled-coil domains 2		0.39	0.87	0.91	0.75	0.81	0.88	1.64	1.85	1.56	1.18	2.13
BF462269	Mm.29824	Npepps	Aminopeptidase puromycin sensitive		0.61	0.36	0.93	0.93	0.87	0.66	1.11	1.51	1.51	1.18	1.58
BF461537	Mm.74492	Arhgap23	Rho GTPase activating protein 23		1.21	1.03	1.24	1.15	0.81	0.83	0.82	1.01	1.17	1.18	1.47
BE949712	Mm.19073	Map4k4	Mitogen-activated protein kinase kinase kinase kinase 4		0.68	0.54	0.53	0.54	0.97	0.57	0.58	0.88	1.08	1.18	0.91
BE950114	Mm.10281	Klhl5	Kelch-like 5 (Drosophila)		0.47	0.71	0.76	0.91	1.02	0.86	1.11	1.25	1.04	1.17	2.03
BE950511	Mm.266435	Brunol4	Bruno-like 4, RNA binding protein (Drosophila)		0.58	0.66	0.79	0.9	0.89	1.21	0.96	1.28	1.09	1.17	1.77
BF464578	Mm.10211	Entpd5	Ectonucleoside triphosphate diphosphohydrolase 5		1.04	0.76	0.76	1.04	0.91	0.97	0.8	1.28	0.88	1.17	1.73
BE950638	Mm.408174	Transcribed locus	Transcribed locus		0.73	0.35	0.51	0.7	0.67	0.75	1.16	1.16	1.02	1.16	2.87
BE985885	Mm.212462	Atr	Ataxia telangiectasia and rad3 related		1.29	0.86	0.88	1.01	0.91	1.17	1.16	1.13	0.91	1.16	1.46
BE985147	Mm.151308	Dpf3	D4, zinc and double PHD fingers, family 3		0.91	0.86	1.06	0.97	1.17	1.02	1.3	1.03	1.15	1.16	1.21
BE986870	Mm.384536	Transcribed locus	Transcribed locus		1.3	1.13	0.91	0.77	0.84	0.76	0.91	1.6	1.18	1.16	1.16
BE949676	Mm.297706	Zc3h5	Zinc finger CCCH type containing 5		0.74	0.9	0.66	0.97	1.41	1.1	0.99	1.04	1.1	1.16	1.12
BF463966	Mm.104744	Tjp2	Tight junction protein 2		0.61	0.55	0.55	0.59	0.87	0.57	0.47	0.9	0.6	1.16	1
BF464093	Mm.255587	Rad9b	RAD9 homolog B (S. cerevisiae)		1.29	0.74	1.01	0.84	0.84	0.9	0.99	1.21	0.97	1.15	2.14
BE985371	Mm.103246	Mfhas1	Malignant fibrous histiocytoma amplified sequence 1		0.39	0.8	0.95	0.82	0.76	0.64	0.73	1.53	1.41	1.15	1.64
BE988568	Mm.291135	Centg2	Centaurin, gamma 2		0.39	0.67	0.86	0.78	0.74	1.04	1.28	1.73	1.09	1.15	1.3
BF464190	Mm.132579	Prox1	Prospero-related homeobox 1		0.33	1.08	0.94	1.05	1.39	0.96	1.31	1.95	1.74	1.15	1.09
BE983178	Mm.294753	Litaf	LPS-induced TN factor		1.16	1.09	0.78	0.9	0.91	0.71	0.86	1.26	0.88	1.14	1.57
BE985496	Mm.252737	Ptpn4	Protein tyrosine phosphatase, non-receptor type 4		0.34	0.54	0.67	0.64	0.88	0.85	1.3	1.17	1.07	1.14	1.54
BE984542	Mm.21787	2900042B11Rik	RIKEN cDNA 2900042B11 gene		0.72	0.29	0.57	1.24	0.73	0.69	1.39	1.36	1.65	1.14	0.99
BE954797	Mm.154093	Col23a1	Procollagen, type XXIII, alpha 1		0.46	0.17	0.48	0.65	0.56	0.62	0.73	1.4	1.14	1.13	1.83
BE981325	Mm.271956	C230096C10Rik	RIKEN cDNA C230096C10 gene		0.3	0.73	0.72	0.76	0.72	0.76	1.17	1.21	1.13	1.13	1.83
BE954665	Mm.274816	Ap1b1	Adaptor protein complex AP-1, beta 1 subunit		0.66	0.6	0.59	0.64	0.65	0.61	1.3	1.62	1.39	1.13	1.8
BF461243	Mm.27703	Prpsap2	Phosphoribosyl pyrophosphate synthetase-associated protein 2		0.34	1.03	1.08	1.25	1.4	1.37	1.33	1	0.99	1.13	1.47
BF464230	Mm.337691	2310050N11Rik	RIKEN cDNA 2310050N11 gene		0.99	0.73	1.2	0.94	0.84	0.97	1.11	1.42	1.25	1.13	1.32
BE950304	Mm.234832	Igsf4a	Immunoglobulin superfamily, member 4A		0.73	0.65	0.71	0.89	1.28	1.14	1.2	2.03	1.27	1.13	1.18
BF461872	Mm.22795	Zfp346	Zinc finger protein 346		0.59	0.97	0.93	0.97	1.46	1.25	1.2	0.87	0.92	1.13	1.08
BE954676	Mm.207872	Zfp668	Zinc finger protein 668		1.08	1.06	1	0.63	0.73	0.67	1.02	0.95	0.97	1.12	1.95
BE986700	Mm.371615	Atp6v1g1	ATPase, H+ transporting, V1 subunit G isoform 1		1.04	0.9	1.23	1.03	1.09	1.22	1.29	1.13	1.02	1.12	1.24
BE983394	Mm.217764	Pgm2	Phosphoglucomutase 2		1.66	0.73	1.16	1.11	0.76	0.72	1.87	1.72	1.72	1.12	1.02
BF463180	Mm.259026	2700078E11Rik	RIKEN cDNA 2700078E11 gene		0.45	0.88	0.86	1.45	0.93	0.84	1.04	0.95	1.18	1.11	1.55
BF466294	Mm.24174	Aars	Alanyl-tRNA synthetase		0.94	0.44	0.9	0.95	0.88	0.71	1.16	1.21	1.17	1.11	1.51
BF460492	Mm.272568	Anapc4	Anaphase promoting complex subunit 4		0.63	0.86	0.93	1.05	0.82	1.02	1.1	1.55	1.27	1.11	1.11
BE996489	Mm.32582	Ebf4	Early B-cell factor 4		1.83	1.1	1.22	1.04	1.26	1.21	1.13	1.1	0.95	1.1	1.4
BE982695	Mm.296457	Peli2	Pellino 2		0.53	0.41	0.35	0.44	0.35	0.51	1.16	1.83	1.48	1.1	1.17
BE986612	Mm.2514	Grca	Gene rich cluster, A gene		0.56	0.8	0.61	0.65	0.74	0.82	1.75	1.44	1.24	1.1	1.12
BE985050	Mm.44231	Dos	Downstream of Stk11		0.77	0.86	0.95	0.94	1.06	0.91	0.98	1.32	1.13	1.1	1.08
BE986107	Mm.4479	Reps1	RalBP1 associated Eps domain containing protein		0.68	0.46	1.03	0.97	1.39	0.8	0.9	0.68	1.29	1.1	0.79
BF467655	Mm.148748	Mllt1	Myeloid/lymphoid or mixed lineage-leukemia translocation to 1 homolog (Drosophila)		1.04	0.77	0.88	1.06	1.09	1.05	1.16	1.12	1.49	1.1	0.73
BE982477	Mm.256809	Zfp148	Zinc finger protein 148		1.16	0.7	0.75	0.71	0.83	1.23	1.34	1.27	1.3	1.09	1.25
BE985079	Mm.25848	Bckdha	RIKEN cDNA B230201I24 gene		0.92	0.92	1.04	1.12	1.21	1.06	1.57	1.09	1.3	1.09	1.04
BE950281	Mm.200783	Ssx2ip	Synovial sarcoma, X breakpoint 2 interacting protein		0.71	0.84	0.83	0.73	1.13	1.09	1.25	1.46	1.19	1.08	0.96
BE950632	Mm.283370	Ncald	Neurocalcin delta		0.27	0.3	0.2	0.54	0.94	0.9	1.68	0.84	0.99	1.07	0.87
BF461720	Mm.27882	Tbkbp1	TBK1 binding protein 1		0.38	1.31	0.94	0.38	1.09	1.13	0.99	1.13	1.07	1.06	1.34
BE988169	Mm.60061	Rims1	Regulating synaptic membrane exocytosis 1		0.97	0.53	0.58	0.52	0.65	0.71	0.66	0.91	0.97	1.06	1.16
BE989163	Mm.391674	D15Bwg0759e	DNA segment, Chr 15, Brigham & Women's Genetics 0759 expressed		1.19	0.59	0.99	0.78	0.73	0.94	1.29	0.97	1.14	1.06	1.06
BE952165	Mm.30041	Copa	Coatomer protein complex subunit alpha		1.49	0.96	1.3	0.84	0.91	1.09	1.43	1.84	1.43	1.06	1.01
BF461075	Mm.29542	U2af1-rs1	U2 small nuclear ribonucleoprotein auxiliary factor (U2AF) 1, related sequence 1		0.3	0.33	0.51	0.63	0.62	0.55	0.59	0.56	0.78	1.06	0.95
BF463233	Mm.181959	Egr1	Early growth response 1		0.37	0.48	0.19	0.47	0.21	0.3	0.64	4.41	2.27	1.06	0.94
BF463135	Mm.393245	Transcribed locus	Transcribed locus		0.15	0.19	0.31	0.42	0.63	1.17	1.03	0.85	0.75	1.06	0.81
BE987544	Mm.393904	Transcribed locus	Transcribed locus		0.76	0.84	0.44	0.61	1.06	0.29	0.73	1.42	1.06	1.05	1.83
BE949906	Mm.277958	Lpgat1	Lysophosphatidylglycerol acyltransferase 1		0.77	0.81	0.45	0.68	0.81	0.59	0.76	1.14	0.66	1.05	1.65
BE985384	Mm.275852	Hectd1	HECT domain containing 1		1.3	0.99	0.94	0.77	0.7	0.76	1.09	1.83	1.34	1.05	1.43
BE987157	Mm.250627	AW050198	Expressed sequence AW050198		0.98	0.85	0.76	0.69	1.02	1.13	1.02	1.43	1.43	1.04	1.54
BF460693	Mm.24576	Aadacl1	Arylacetamide deacetylase-like 1		1.01	0.84	0.77	0.87	0.76	1.05	1.09	1.14	0.95	1.04	1.48
BE985827	Mm.4420	Ptpn21	Protein tyrosine phosphatase, non-receptor type 21		0.8	0.64	0.7	0.7	0.67	0.86	1.6	1.99	1.87	1.04	1.19
BE950629	Mm.102305	Tnrc6	Trinucleotide repeat containing 6a		0.37	0.43	0.59	0.68	0.64	0.65	1.37	1.11	0.9	1.04	1.08
BE953982	Mm.28071	1810030N24Rik	RIKEN cDNA 1810030N24 gene		0.53	0.62	0.67	0.86	1.02	0.78	0.96	1.27	1.11	1.04	0.99
BF467542	Mm.4573	Frat1	Frequently rearranged in advanced T-cell lymphomas		0.59	1.02	1.23	1.36	1.39	1.44	1.04	0.83	1.23	1.04	0.91
BE988570	Mm.2570	C1qb	Complement component 1, q subcomponent, beta polypeptide		1.47	0.91	0.82	0.76	0.59	1.01	1.18	1.84	1.11	1.03	1.26
BF467046	Mm.252171	Snx2	Sorting nexin 2		0.97	0.65	0.9	1.06	1.17	1.27	1.16	1.21	1.04	1.03	1.18
BE982266	Mm.251303	4921511K06Rik	RIKEN cDNA 4921511K06 gene		0.49	0.41	0.72	0.83	0.76	0.86	0.87	0.9	0.96	1.03	1.01
BE996424	Mm.4653	Ift88	Intraflagellar transport 88 homolog (Chlamydomonas)		0.3	0.77	0.82	0.59	0.66	0.83	0.47	0.86	1.2	1.02	1.6
BE950474	Mm.299604	Csda	Cold shock domain protein A		1.12	0.76	0.7	1.04	1.54	1.15	1.09	1.3	0.86	1.01	1.51
BF464376	Mm.371582	Slc1a2	Solute carrier family 1 (glial high affinity glutamate transporter), member 2		0.81	0.85	1.23	1.09	1.18	1.13	1.28	0.71	1.25	1.01	0.91
BE954770	Mm.292050	3222401M22Rik	RIKEN cDNA 3222401M22 gene		0.96	0.91	0.93	1.13	0.96	1.04	1.34	1.12	1.3	1.01	0.78
BF463638		EST	EST		0.62	0.99	0.58	0.81	1.31	1.18	1.31	1.06	1.28	1	1.66
BE949816	Mm.358725	1700027J05Rik	RIKEN cDNA 1700027J05 gene		0.71	2.71	0.55	0.42	1.03	1.25	0.78	1.2	0.93	0.97	1.73
BE952208	Mm.41475	Asna1	ArsA (bacterial) arsenite transporter, ATP-binding, homolog 1		1.01	0.76	1.15	0.82	0.97	0.9	1.27	0.93	1.09	0.97	0.82
BE985099	Mm.33776	AI426330	Expressed sequence AI426330		0.89	1.02	0.85	0.84	1.01	1.23	1.29	1.34	1.21	0.95	1.29
BE982261	Mm.29020	Cdkn2d	Cyclin-dependent kinase inhibitor 2D (p19, inhibits CDK4)		0.86	1.04	0.93	0.95	1.11	0.93	1.31	0.97	1.04	0.91	1.34
BE952228	Mm.275953	4732496O08Rik	RIKEN cDNA 4732496O08 gene		0.7	0.91	1	0.86	1.06	0.82	1.32	1.16	1.07	0.91	0.73
BE984601	Mm.374846	Cuedc1	CUE domain containing 1		0.31	0.34	0.28	0.34	0.69	0.81	0.81	0.93	0.77	0.9	0.85
BE988404	Mm.25059	Jarid2	Jumonji, AT rich interactive domain 2		0.85	0.78	0.77	0.58	0.59	0.98	1.52	1.57	1.51	0.89	1.11
BE986559	Mm.28551	Riok3	RIO kinase 3 (yeast)		0.59	0.72	0.75	0.84	0.9	1.34	1.46	1.19	1.05	0.89	0.86
BE953467	Mm.19133	Aplp2	Amyloid beta (A4) precursor-like protein 2		0.14	0.25	0.29	0.49	0.83	0.41	0.5	0.26	0.69	0.88	0.38
BE950541	Mm.4266	Itm2b	Integral membrane protein 2B		1.28	0.35	0.74	0.57	0.92	0.91	1.09	1.26	1.13	0.87	1.67
BE985752	Mm.223744	Kif5b	Kinesin family member 5B		0.49	0.85	0.88	1.3	1.62	1.36	1.04	1.42	1.73	0.85	1.65
BF463589	Mm.35127	1110025I09Rik	Threonyl-tRNA synthetase-like 2		0.7	0.72	0.72	0.85	1.16	1.13	1.16	0.84	1.14	0.85	0.94
BF465353	Mm.38496	Cspg5	Chondroitin sulfate proteoglycan 5		0.36	0.54	0.65	0.87	1.06	1.16	1.41	1.44	1.24	0.85	0.88
BE950497	Mm.2734	Sat1	Spermidine/spermine N1-acetyl transferase 1		0.52	0.43	0.49	0.71	0.85	1.15	1.65	1.06	1.47	0.84	0.77
BE952019	Mm.238034	Btbd10	BTB (POZ) domain containing 10		0.5	0.88	0.84	0.78	0.87	0.9	1.04	1.13	1.11	0.82	1.02
BF464586	Mm.158705	Rabepk	Rab9 effector protein with kelch motifs		0.9	1.04	0.78	0.88	0.81	1.39	1.26	1.16	1.27	0.8	0.99
BE950391	Mm.261984	Glo1	Glyoxalase 1		0.44	0.51	0.64	0.55	1.01	1.39	2.53	2.91	1.31	0.79	1.4
BE986035	Mm.202561	Styx	Phosphoserine/threonine/tyrosine interaction protein		0.5	0.3	0.36	0.53	0.67	0.28	0.48	0.65	0.7	0.78	1.06
BF462521	Mm.264435	Ero1l	ERO1-like (S. cerevisiae)		0.59	0.2	0.93	0.78	0.99	0.75	0.98	0.93	0.92	0.76	1.11
BE949992	Mm.246237	5730589K01Rik	RIKEN cDNA 5730589K01 gene		0.58	0.73	0.82	0.88	1.06	0.91	1.32	1.01	0.89	0.74	1.47
BE951331	Mm.269815	Cd164	CD164 antigen		0.85	1.07	1.06	0.58	0.99	0.99	1.16	1.14	1.13	0.72	1.13
BE951342	Mm.263185	Vps45	Vacuolar protein sorting 45 (yeast)		0.62	0.91	1.21	0.72	0.99	0.72	1.27	1.57	0.86	0.7	1.22
BE996520	Mm.9394	Nfix	Nuclear factor I/X		0.53	0.44	0.57	0.88	1.01	0.62	0.82	0.93	0.84	0.62	1.42
